# Supplementary material for: Investigating the Role of Known Arabidopsis Iron Genes in a Stress Resilient Soybean Line
Source: Int J Mol Sci. 2024 Oct 25;25(21):11480. doi: 10.3390/ijms252111480 (PMC11545859; doi:10.3390/ijms252111480)
Supplement: Supplementary file 1 [file ijms-25-11480-s001.zip]

Archive with 9 entries (9 files):
- ORourke_Figure S1.pdf
- ORourke_Table S1.xlsx
- ORourke_Table S2.xlsx
- ORourke_Table S3.xlsx
- ORourke_Table S4.xlsx
- ORourke_Table S5.xlsx
- ORourke_Table S6.xlsx
- ORourke_Table S7.xlsx
- ORourke_Table S8.xlsx
