# Supplementary material for: Investigating the Role of Known Arabidopsis Iron Genes in a Stress Resilient Soybean Line
Source: Int J Mol Sci. 2024 Oct 25;25(21):11480. doi: 10.3390/ijms252111480 (PMC11545859; doi:10.3390/ijms252111480)
Supplement: Supplementary file 1 [file ijms-25-11480-s001.zip › ORourke_Table S1.xlsx]

## Sheet: EVvFIT_HY5_PYE_+Fe
Table S1. Annotation of DEGs identified in Silencing Effect comparison under +Fe conditions. Genes are ordered according to the heatmap (Figure 2 A). The descriptions of columns is as follows:
(A) HM_order: Heatmap order of genes
(B) Cluster ID. The cluster each gene is assigned to in Figure 2
( C) HM Cluster Order: Order of genes within the cluster
(D) Locus ID from Gmax_508_Wm82.a4.v1. Only primary predicted proteins were included in analyses. For more information on gene annotated in this assembly see http://www.phytozome.net/soybean.php.
(E) LogFC_FITFeY. The log 2 fold change for genes in the EV vs FIT +Fe comparison
(F) FitFeY_FDR. The False discovery rate (FDR) for the gene in the EV vs FIT +Fe comparison. Genes with FDR < or = to 0.05 were considered differentially expressed, regardless of the Log FC
(G) Empty
(H) LogFC_HY5FeY The log 2 fold change for genes in the EV vs HY5 +Fe comparison
(I) HY5FeY_FDR. The False discovery rate (FDR) for the gene in the EV vs HY5 +Fe comparison. Genes with FDR < or = to 0.05 were considered differentially expressed, regardless of the Log FC
(J) Empty
(K) LogFC_PYEFeY The log 2 fold change for genes in the EV vs PYE +Fe comparison
(L) PYEFeY_FDR. The False discovery rate (FDR) for the gene in the EV vs PYE +Fe comparison. Genes with FDR < or = to 0.05 were considered differentially expressed, regardless of the Log FC
(M) Empty
(N) Locus ID from Gmax_508_Wm82.a4.v1. Only primary predicted proteins were included in analyses. For more information on gene annotated in this assembly see http://www.phytozome.net/soybean.php.
(P) Top Uniref100 Viridaeplantae BLASTP Hit. Match determined via BLASTP (BLAST version 2.10.0) of Gmax_508_Wm82.a4.v1 primary proteins against sequences with the Viridaeplantae (green plants) within Uniref100 (version 02/1/2020). E-value for the top high scoring pair(HSP) is indicated (cutoff of 1E-6). Percent coverage determined by dividing the length of the top HSP by the length of predicted s…
(S) Top Most Descriptive Uniref100 Viridaeplantae BLASTP Hit. The BLAST report generated above (2) was parsed to eliminate uninformative hits. Hits including the words uncharacterized, putative, related, predicted, orf, expressed or containing Arabidopsis or Rice gene identifiers (AtXgXXXXX, OsXXgXXXXX) were ignored. E-value for the top high scoring pair(HSP) is indicated. Percent coverage determ…
(V) Top Arabidopsis (TAIR 10) BlastP gene ID
(W) Top Arabidopsis (TAIR10) BLASTP Hit (4). Match determined via BLASTP (BLAST version 2.10.0) of Gmax_508_Wm82.a4.v1 primary proteins against Arabidopsis thaliana proteins in TAIR10 (TAIR10_pep_20110103_representative_gene_model_updated). An E-value cutoff of 1E-10 was used. For additional details see www.arabidopsis.org. E-value for the top high scoring pair(HSP) is indicated. Percent coverage…
(Z-AA) Gene Ontology Biological Process IDs. GO Biological Process IDs were assigned to each Gmax_508_Wm82.a4.v1 ID using the GO terms associated with the Top TAIR10 BLASTP Hit (4). The annotation information was obtained from TAIR10 (03/01/20). Descriptions for the GO terms are also provided.
(AB-AC) Gene Ontology Molecular Function IDs. GO Molecular Function IDs were assigned to each Gmax_508_Wm82.a4.v1 ID using the GO terms associated with the Top TAIR10 BLASTP Hit (4). The annotation information was obtained from TAIR10 (03/01/20). Descriptions for the GO terms are also provided.
(AD-AE)Gene Ontology Cellular Component IDs. GO Cellular Component IDs were assigned to each Gmax_508_Wm82.a4.v1 ID using the GO terms associated with the Top TAIR10 BLASTP Hit (4). The annotation information was obtained from TAIR10 (03/01/20). Descriptions for the GO terms are also provided.
(AF-AG) PFAM IDs and descriptions were assigned by Phytozome. For more information see http://www.phytozome.net/soybean.php.
(AH) Alternative TAIR10 IDs were determined by querying the TAIR10 gene association file (01012020) by the Arabidopsis gene ID (AtXGXXXXX).
(AL) Transcription factor family ID
Columns N-AH are obtained using the Gene Annotation tool on SoyBase.org
HM_Order	ClusterID	HM Cluster Order	GeneID	LogFC Fit+Fe	Fit+Fe FDR		LogFC HY5+Fe	HY5+Fe FDR		LogFC PYE+Fe	PYE+Fe FDR		Gmax_508_Wm82.a4.v1 Locus	Length of Primary Predicted Protein (AA)	Top Uniref100 Viridaeplantae Hit	Best HSP Evalue (E<10-6)	Best HSP Percent Coverage	Top Most Descriptive Uniref100 Viridaeplantae Hit	Best HSP Evalue (E<10-6)	Best HSP Percent Coverage	ATID	Top Arabidopsis (TAIR10) BLASTP Hit	Best HSP Evalue (E<10-10)	Best HSP Percent Coverage	GO Biological Process IDs	GO Biological Process Descriptions	GO Molecular Function IDs	GO Molecular Function Descriptions	GO Cellular Component IDs	GO Cellular Component Descriptions	PFAM IDs	PFAM Names	Alternative TAIR10 IDs			GeneID	TFs
1	G1+	1	Glyma.12G234300	-0.0885367	0.934784		-1.33115	0.00121149		0.760669	0.276765		Glyma.12g234300	670	UniRef100_I1LVA7 Uncharacterized protein n=1 Tax=Glycine max TaxID=3847 RepID=I1LVA7_SOYBN	0	99.85	UniRef100_A0A445HUE8 Protein REPRESSOR OF LRX1 1 n=1 Tax=Glycine soja TaxID=3848 RepID=A0A445HUE8_GLYSO	0	99.85	AT1G78570.1	AT1G78570.1 | Symbols: RHM1, ROL1, ATRHM1 | rhamnose biosynthesis 1 | chr1:29550110-29552207 FORWARD LENGTH=669	0	99.7	GO:0010253 GO:0010315 GO:0030154 GO:0042127 GO:0051555 GO:0055114 GO:0071555	UDP-rhamnose biosynthetic process; auxin efflux; cell differentiation; regulation of cell population proliferation; flavonol biosynthetic process; oxidation-reduction process; cell wall organization;	GO:0008460 GO:0010280 GO:0016491 GO:0016853 GO:0050377	dTDP-glucose 4,6-dehydratase activity; UDP-L-rhamnose synthase activity; oxidoreductase activity; isomerase activity; UDP-glucose 4,6-dehydratase activity;	GO:0005739 GO:0005829 GO:0009506 GO:0009507	mitochondrion; cytosol; plasmodesma; chloroplast	PF01073 PF04321	3Beta_HSD; RmlD_sub_bind;	AT1G78570|RHM1|ROL1|ATRHM1|rhamnose biosynthesis 1|REPRESSOR OF LRX1 1|ARABIDOPSIS THALIANA RHAMNOSE BIOSYNTHESIS 1|T30F21.10|T30F21_10|AtRHM1			Glyma.12G234300
2	G1+	2	Glyma.08G223300	-0.725385	0.20248		-1.84799	3.74679e-07		0.0460882	0.96639		Glyma.08g223300	622	UniRef100_I1KVS6 D-3-phosphoglycerate dehydrogenase n=1 Tax=Glycine max TaxID=3847 RepID=I1KVS6_SOYBN	0	99.84	UniRef100_I1KVS6 D-3-phosphoglycerate dehydrogenase n=1 Tax=Glycine max TaxID=3847 RepID=I1KVS6_SOYBN	0	99.84	AT1G17745.2	AT1G17745.2 | Symbols: PGDH | D-3-phosphoglycerate dehydrogenase | chr1:6101157-6104979 FORWARD LENGTH=651	0	96.46	GO:0006520 GO:0006564 GO:0055114	cellular amino acid metabolic process; L-serine biosynthetic process; oxidation-reduction process;	GO:0004617 GO:0005515 GO:0051287	phosphoglycerate dehydrogenase activity; protein binding; NAD binding;	GO:0005634 GO:0005829 GO:0009507 GO:0009570	nucleus; cytosol; chloroplast; chloroplast stroma	PF07991 PF01842 PF00389	IlvN; ACT; 2-Hacid_dh;	AT1G17745|PGDH|PGDH2|3-phosphoglycerate dehydrogenase|phosphoglycerate dehydrogenase 2			Glyma.08G223300
3	G1+	3	Glyma.07G181400	-1.80443	0.436453		-3.86891	0.0103747		-0.401441	0.899998		Glyma.07g181400	80	UniRef100_A0A0R0J9C4 Uncharacterized protein n=2 Tax=Soja TaxID=1462606 RepID=A0A0R0J9C4_SOYBN	9e-46	98.75	UniRef100_A0A1S3VJV3 vegetative cell wall protein gp1-like n=1 Tax=Vigna radiata var. radiata TaxID=3916 RepID=A0A1S3VJV3_VIGRR	3e-09	61.25	NA	NA	NA	NA	NA	NA	NA	NA	NA	NA	NA	NA	NA			Glyma.07G181400
4	G1+	4	Glyma.09G273400	-0.158799	0.931408		-2.16978	0.00413069		1.23858	0.310443		Glyma.09g273400	411	UniRef100_I1L6Y9 Alpha-galactosidase n=2 Tax=Soja TaxID=1462606 RepID=I1L6Y9_SOYBN	0	99.76	UniRef100_I1L6Y9 Alpha-galactosidase n=2 Tax=Soja TaxID=1462606 RepID=I1L6Y9_SOYBN	0	99.76	AT5G08380.1	AT5G08380.1 | Symbols: AtAGAL1, AGAL1 | alpha-galactosidase 1 | chr5:2694851-2697616 REVERSE LENGTH=410	0	99.76	GO:0005975 GO:0071555	carbohydrate metabolic process; cell wall organization;	GO:0052692	raffinose alpha-galactosidase activity;	GO:0005618 GO:0009505 GO:0048046 GO:0099503	cell wall; plant-type cell wall; apoplast; secretory vesicle	PF16499	Melibiase_2;	AT5G08380|AtAGAL1|AGAL1|alpha-galactosidase 1|F8L15.110|F8L15_110			Glyma.09G273400
5	G1+	5	Glyma.17G059800	-0.794212	0.230784		-1.78599	3.74468e-05		-0.103182	0.928313		Glyma.17g059800	818	UniRef100_K7MK51 Uncharacterized protein n=1 Tax=Glycine max TaxID=3847 RepID=K7MK51_SOYBN	0	99.88	UniRef100_A0A445G2L0 Subtilisin-like protease SBT2.6 isoform A n=1 Tax=Glycine soja TaxID=3848 RepID=A0A445G2L0_GLYSO	0	99.88	AT4G30020.1	AT4G30020.1 | Symbols: | PA-domain containing subtilase family protein | chr4:14678251-14681762 FORWARD LENGTH=816	0	99.51	GO:0006508	proteolysis;	GO:0004252	serine-type endopeptidase activity;	GO:0005576	extracellular region	PF02225 PF06280 PF05922 PF00082	PA; fn3_5; Inhibitor_I9; Peptidase_S8;	AT4G30020|F6G3.50|F6G3_50			Glyma.17G059800
6	G1+	6	Glyma.17G049900	-1.83987	0.511667		-5.66374	0.0137607		0.804987	0.812366		Glyma.17g049900	382	UniRef100_I1MSB2 Oxidored_FMN domain-containing protein n=2 Tax=Soja TaxID=1462606 RepID=I1MSB2_SOYBN	0	99.74	UniRef100_I1MSB2 Oxidored_FMN domain-containing protein n=2 Tax=Soja TaxID=1462606 RepID=I1MSB2_SOYBN	0	99.74	AT2G06050.2	AT2G06050.2 | Symbols: OPR3 | oxophytodienoate-reductase 3 | chr2:2359240-2361971 REVERSE LENGTH=391	0	97.12	GO:0009611 GO:0009620 GO:0009695 GO:0010193 GO:0031408 GO:0048443 GO:0055114	response to wounding; response to fungus; jasmonic acid biosynthetic process; response to ozone; oxylipin biosynthetic process; stamen development; oxidation-reduction process;	GO:0010181 GO:0016491 GO:0016629	FMN binding; oxidoreductase activity; 12-oxophytodienoate reductase activity;	GO:0005777	peroxisome	PF00724	Oxidored_FMN;	AT2G06050|OPR3|DDE1|AtOPR3|oxophytodienoate-reductase 3|DELAYED DEHISCENCE 1|F5K7.19|F5K7_19|12-OXO-PHYTODIENOATE REDUCTASE|12-OXOPHYTODIENOATE-10,11-REDUCTASE			Glyma.17G049900
7	G1+	7	Glyma.01G167500	0.000643183	0.999573		-0.923122	0.0137263		0.640234	0.298043		Glyma.01g167500	366	UniRef100_I1J8M6 NAD(P)-bd_dom domain-containing protein n=2 Tax=Soja TaxID=1462606 RepID=I1J8M6_SOYBN	0	99.73	UniRef100_I1J8M6 NAD(P)-bd_dom domain-containing protein n=2 Tax=Soja TaxID=1462606 RepID=I1J8M6_SOYBN	0	99.73	AT3G51160.1	AT3G51160.1 | Symbols: MUR1, MUR_1, GMD2 | NAD(P)-binding Rossmann-fold superfamily protein | chr3:19007232-19008353 REVERSE LENGTH=373	0	98.36	GO:0009826 GO:0019673 GO:0042351	unidimensional cell growth; GDP-mannose metabolic process; 'de novo' GDP-L-fucose biosynthetic process;	GO:0005525 GO:0008446	GTP binding; GDP-mannose 4,6-dehydratase activity;	GO:0005634 GO:0005737 GO:0005829	nucleus; cytoplasm; cytosol	PF16363	GDP_Man_Dehyd;	AT3G51160|MUR1|MUR_1|GMD2|SFR8|MURUS 1|GDP-D-MANNOSE-4,6-DEHYDRATASE 2|SENSITIVE TO FREEZING8|F24M12.200|GDP-D-MANNOSE-4,6-DEHYDRATASE			Glyma.01G167500
8	G1+	8	Glyma.11G151800	-0.919324	0.470454		-3.09881	1.68991e-05		0.586519	0.69762		Glyma.11g151800	697	UniRef100_UPI000233C6D3 cellulose synthase-like protein G2 n=1 Tax=Glycine max TaxID=3847 RepID=UPI000233C6D3	0	99.86	UniRef100_UPI000233C6D3 cellulose synthase-like protein G2 n=1 Tax=Glycine max TaxID=3847 RepID=UPI000233C6D3	0	99.86	AT4G24010.1	AT4G24010.1 | Symbols: ATCSLG1, CSLG1 | cellulose synthase like G1 | chr4:12466391-12469760 FORWARD LENGTH=760	3e-139	97.13	GO:0009833 GO:0030244 GO:0071555	plant-type primary cell wall biogenesis; cellulose biosynthetic process; cell wall organization;	GO:0016757 GO:0016759 GO:0016760	transferase activity, transferring glycosyl groups; cellulose synthase activity; cellulose synthase (UDP-forming) activity;	GO:0000139 GO:0005794 GO:0005802 GO:0005886 GO:0016021	Golgi membrane; Golgi apparatus; trans-Golgi network; plasma membrane; integral component of membrane	PF03552	Cellulose_synt;	AT4G24010|ATCSLG1|CSLG1|ARABIDOPSIS THALIANA CELLULOSE SYNTHASE LIKE G1|cellulose synthase like G1|T32A16.180|T32A16_180			Glyma.11G151800
9	G1+	9	Glyma.10G276800	-0.822521	0.364555		-1.79884	0.0107917		-0.134555	0.935376		Glyma.10g276800	623	UniRef100_I1LEZ3 Nodulin-like domain-containing protein n=1 Tax=Glycine max TaxID=3847 RepID=I1LEZ3_SOYBN	0	99.84	UniRef100_I1LEZ3 Nodulin-like domain-containing protein n=1 Tax=Glycine max TaxID=3847 RepID=I1LEZ3_SOYBN	0	99.84	AT2G39210.1	AT2G39210.1 | Symbols: | Major facilitator superfamily protein | chr2:16366287-16368231 REVERSE LENGTH=601	0	94.38	GO:0050832 GO:0055085	defense response to fungus; transmembrane transport;	GO:0003674	molecular function;	GO:0009506 GO:0009507 GO:0016021	plasmodesma; chloroplast; integral component of membrane	PF06813	Nodulin-like;	AT2G39210|PIC30|PICLORAM RESISTANT30|T16B24.15|T16B24_15			Glyma.10G276800
10	G1+	10	Glyma.06G325300	-0.259479	0.670838		-0.811413	0.00982959		0.128365	0.854288		Glyma.06g325300	596	UniRef100_A0A0B2QJZ4 Methylenetetrahydrofolate reductase n=2 Tax=Soja TaxID=1462606 RepID=A0A0B2QJZ4_GLYSO	0	99.83	UniRef100_A0A0B2QJZ4 Methylenetetrahydrofolate reductase n=2 Tax=Soja TaxID=1462606 RepID=A0A0B2QJZ4_GLYSO	0	99.83	AT2G44160.1	AT2G44160.1 | Symbols: MTHFR2 | methylenetetrahydrofolate reductase 2 | chr2:18262301-18265185 FORWARD LENGTH=594	0	99.83	GO:0006730 GO:0009086 GO:0035999 GO:0055114	one-carbon metabolic process; methionine biosynthetic process; tetrahydrofolate interconversion; oxidation-reduction process;	GO:0004489 GO:0071949	methylenetetrahydrofolate reductase (NAD(P)H) activity; FAD binding;	GO:0005634 GO:0005829	nucleus; cytosol	PF02219	MTHFR;	AT2G44160|MTHFR2|methylenetetrahydrofolate reductase 2|F6E13.29			Glyma.06G325300
11	G1+	11	Glyma.02G031100	-0.902749	0.650768		-2.43282	0.0361327		0.168426	0.951189		Glyma.02g031100	437	UniRef100_K7K661 PMR5N domain-containing protein n=2 Tax=Soja TaxID=1462606 RepID=K7K661_SOYBN	0	99.77	UniRef100_K7K661 PMR5N domain-containing protein n=2 Tax=Soja TaxID=1462606 RepID=K7K661_SOYBN	0	99.77	AT1G70230.1	AT1G70230.1 | Symbols: TBL27 | TRICHOME BIREFRINGENCE-LIKE 27 | chr1:26450389-26451724 FORWARD LENGTH=416	3e-154	94.97	GO:0010411	xyloglucan metabolic process;	GO:0016413	O-acetyltransferase activity;	GO:0000139 GO:0005634 GO:0005794 GO:0016021	Golgi membrane; nucleus; Golgi apparatus; integral component of membrane	PF14416 PF13839	PMR5N; PC-Esterase;	AT1G70230|TBL27|AXY4|TRICHOME BIREFRINGENCE-LIKE 27|ALTERED XYLOGLUCAN 4|F20P5.5|F20P5_5			Glyma.02G031100
12	G1+	12	Glyma.15G239700	-1.18442	0.598659		-3.50727	0.00635831		0.441423	0.871406		Glyma.15g239700	198	UniRef100_C6SYW7 Uncharacterized protein n=1 Tax=Glycine max TaxID=3847 RepID=C6SYW7_SOYBN	6e-121	99.49	UniRef100_A0A0B2NVQ7 Zinc finger protein 512B n=1 Tax=Glycine soja TaxID=3848 RepID=A0A0B2NVQ7_GLYSO	5e-119	99.49	NA	NA	NA	NA	NA	NA	NA	NA	NA	NA	NA	NA	NA			Glyma.15G239700
13	G1+	13	Glyma.03G263600	-0.334174	0.835651		-2.08347	0.00590948		0.914047	0.478391		Glyma.03g263600	771	UniRef100_K7KH84 Uncharacterized protein n=2 Tax=Soja TaxID=1462606 RepID=K7KH84_SOYBN	0	99.87	UniRef100_A0A445LHI6 Subtilisin-like protease SBT1.5 isoform A n=1 Tax=Glycine soja TaxID=3848 RepID=A0A445LHI6_GLYSO	0	99.87	AT3G14240.1	AT3G14240.1 | Symbols: | Subtilase family protein | chr3:4741637-4743964 REVERSE LENGTH=775	0	96.11	GO:0016485	protein processing;	GO:0004252	serine-type endopeptidase activity;	GO:0005576 GO:0005886 GO:0016020	extracellular region; plasma membrane; membrane	PF05922 PF02225 PF00082	Inhibitor_I9; PA; Peptidase_S8;	AT3G14240|MLN21.2			Glyma.03G263600
14	G1+	14	Glyma.07G133800	-1.0602	0.129379		-2.46561	1.72251e-06		-0.0588375	0.967446		Glyma.07g133800	66	UniRef100_I1KK06 Uncharacterized protein n=2 Tax=Soja TaxID=1462606 RepID=I1KK06_SOYBN	3e-38	98.48	UniRef100_A0A445FUK0 Cyclin-dependent protein kinase inhibitor SMR4 n=1 Tax=Glycine soja TaxID=3848 RepID=A0A445FUK0_GLYSO	9e-38	98.48	AT5G02220.1	AT5G02220.1 | Symbols: | unknown protein; Has 30201 Blast hits to 17322 proteins in 780 species: Archae - 12; Bacteria - 1396; Metazoa - 17338; Fungi - 3422; Plants - 5037; Viruses - 0; Other Eukaryotes - 2996 (source: NCBI BLink). | chr5:441884-442102 REVERSE LENGTH=72	4e-16	93.94	GO:0007049 GO:0032875 GO:0045786 GO:0045839	cell cycle; regulation of DNA endoreduplication; negative regulation of cell cycle; negative regulation of mitotic nuclear division;	GO:0004860 GO:0005515	protein kinase inhibitor activity; protein binding;	GO:0005634	nucleus	NA	NA	AT5G02220|SMR4|SIAMESE-RELATED 4|T7H20.270|T7H20_270			Glyma.07G133800
15	G1+	15	Glyma.19G105100	-0.290723	0.743661		-1.59942	7.18456e-05		0.636987	0.391437		Glyma.19g105100	392	UniRef100_I1N828 Uncharacterized protein n=1 Tax=Glycine max TaxID=3847 RepID=I1N828_SOYBN	0	99.74	UniRef100_A0A445FEP3 Chalcone synthase n=1 Tax=Glycine soja TaxID=3848 RepID=A0A445FEP3_GLYSO	0	99.74	AT5G13930.1	AT5G13930.1 | Symbols: CHS, TT4, ATCHS | Chalcone and stilbene synthase family protein | chr5:4488762-4490035 FORWARD LENGTH=395	0	98.72	GO:0006979 GO:0009611 GO:0009629 GO:0009715 GO:0009733 GO:0009753 GO:0009813 GO:0009926 GO:0010224 GO:0031540	response to oxidative stress; response to wounding; response to gravity; chalcone biosynthetic process; response to auxin; response to jasmonic acid; flavonoid biosynthetic process; auxin polar transport; response to UV-B; regulation of anthocyanin biosynthetic process;	GO:0005515 GO:0016210	protein binding; naringenin-chalcone synthase activity;	GO:0005634 GO:0005737 GO:0005783 GO:0009705	nucleus; cytoplasm; endoplasmic reticulum; plant-type vacuole membrane	PF08541 PF00195	ACP_syn_III_C; Chal_sti_synt_N;	AT5G13930|CHS|TT4|ATCHS|CHALCONE SYNTHASE|TRANSPARENT TESTA 4|MAC12.28|MAC12_28|CHALCONE SYNTHASE|CHALCONE/STILBENE SYNTHASE|NARINGENIN-CHALCONE SYNTHASE			Glyma.19G105100
16	G1+	16	Glyma.14G032900	-0.560725	0.686423		-2.22031	0.00142895		0.556375	0.69374		Glyma.14g032900	447	UniRef100_A0A0R0GFV3 Uncharacterized protein n=1 Tax=Glycine max TaxID=3847 RepID=A0A0R0GFV3_SOYBN	0	99.78	UniRef100_A0A097PQV9 Pectin lyase-like superfamily protein (Fragment) n=1 Tax=Glycine max TaxID=3847 RepID=A0A097PQV9_SOYBN	0	91.95	AT4G23820.1	AT4G23820.1 | Symbols: | Pectin lyase-like superfamily protein | chr4:12397217-12400050 REVERSE LENGTH=444	0	95.3	GO:0005975 GO:0071555	carbohydrate metabolic process; cell wall organization;	GO:0004650 GO:0016829	polygalacturonase activity; lyase activity;	GO:0005576 GO:0005829	extracellular region; cytosol	PF12708	Pectate_lyase_3;	AT4G23820|T32A16.3			Glyma.14G032900
17	G1+	17	Glyma.05G206300	-0.181942	0.888288		-1.33148	0.0216999		0.592079	0.561976		Glyma.05g206300	657	UniRef100_I1K6K6 Protein kinase domain-containing protein n=1 Tax=Glycine max TaxID=3847 RepID=I1K6K6_SOYBN	0	99.85	UniRef100_I1K6K6 Protein kinase domain-containing protein n=1 Tax=Glycine max TaxID=3847 RepID=I1K6K6_SOYBN	0	99.85	AT1G63430.2	AT1G63430.2 | Symbols: | Leucine-rich repeat protein kinase family protein | chr1:23522896-23526451 FORWARD LENGTH=688	0	98.93	GO:0006468	protein phosphorylation;	GO:0004674 GO:0005515 GO:0005524	protein serine/threonine kinase activity; protein binding; ATP binding;	GO:0005886 GO:0016021	plasma membrane; integral component of membrane	PF08263 PF07714	LRRNT_2; Pkinase_Tyr;	AT1G63430|F2K11.19|F2K11_19			Glyma.05G206300
18	G1+	18	Glyma.08G341600	0.120956	0.944517		-1.39126	0.0468511		1.14165	0.308589		Glyma.08g341600	218	UniRef100_A0A0B2NXT8 Trypsin inhibitor A n=2 Tax=Soja TaxID=1462606 RepID=A0A0B2NXT8_GLYSO	6e-160	99.54	UniRef100_A0A0B2NXT8 Trypsin inhibitor A n=2 Tax=Soja TaxID=1462606 RepID=A0A0B2NXT8_GLYSO	6e-160	99.54	AT1G17860.1	AT1G17860.1 | Symbols: | Kunitz family trypsin and protease inhibitor protein | chr1:6149343-6149933 FORWARD LENGTH=196	2e-12	84.86	GO:0006952 GO:0009625 GO:0010466	defense response; response to insect; negative regulation of peptidase activity;	GO:0004867 GO:0004869 GO:0030414	serine-type endopeptidase inhibitor activity; cysteine-type endopeptidase inhibitor activity; peptidase inhibitor activity;	GO:0005576 GO:0005618 GO:0005783 GO:0048046 GO:0099503	extracellular region; cell wall; endoplasmic reticulum; apoplast; secretory vesicle	PF00197	Kunitz_legume;	AT1G17860|AtKTI5|ARABIDOPSIS THALIANA KUNITZ TRYPSIN INHIBITOR 5|F2H15.9|F2H15_9			Glyma.08G341600
19	G1+	19	Glyma.19G046000	-0.292612	0.890181		-2.36121	0.00975274		1.09676	0.49188		Glyma.19g046000	470	UniRef100_C6T8C1 Uncharacterized protein n=2 Tax=Soja TaxID=1462606 RepID=C6T8C1_SOYBN	0	99.79	UniRef100_A0A0B2PIS1 O-acyltransferase WSD1 n=1 Tax=Glycine soja TaxID=3848 RepID=A0A0B2PIS1_GLYSO	0	99.79	AT3G49190.1	AT3G49190.1 | Symbols: | O-acyltransferase (WSD1-like) family protein | chr3:18231988-18234376 REVERSE LENGTH=522	4e-59	98.09	GO:0019432	triglyceride biosynthetic process;	GO:0004144 GO:0047196	diacylglycerol O-acyltransferase activity; long-chain-alcohol O-fatty-acyltransferase activity;	GO:0005634 GO:0005886	nucleus; plasma membrane	PF03007 PF06974	WES_acyltransf; DUF1298;	AT3G49190|F2K15.50			Glyma.19G046000
20	G1+	20	Glyma.10G241800	-0.120799	0.91939		-1.07707	0.0321833		0.520971	0.557891		Glyma.10g241800	488	UniRef100_I1LDX9 Uncharacterized protein n=1 Tax=Glycine max TaxID=3847 RepID=I1LDX9_SOYBN	0	99.8	UniRef100_A0A445IS78 Alpha-L-fucosidase 1 isoform A n=1 Tax=Glycine soja TaxID=3848 RepID=A0A445IS78_GLYSO	0	99.8	AT2G28100.1	AT2G28100.1 | Symbols: ATFUC1, FUC1 | alpha-L-fucosidase 1 | chr2:11974803-11976489 FORWARD LENGTH=506	3e-170	91.6	GO:0006004 GO:0006516 GO:0016139	fucose metabolic process; glycoprotein catabolic process; glycoside catabolic process;	GO:0004560	alpha-L-fucosidase activity;	GO:0005576 GO:0005764 GO:0005773 GO:0048046 GO:0099503	extracellular region; lysosome; vacuole; apoplast; secretory vesicle	PF01120	Alpha_L_fucos;	AT2G28100|ATFUC1|FUC1|alpha-L-fucosidase 1|F24D13.11|F24D13_11			Glyma.10G241800
21	G1+	21	Glyma.11G044200	-0.310014	0.735846		-1.33254	0.00322369		0.372365	0.680057		Glyma.11g044200	452	UniRef100_A0A0B2PZP0 Tubulin alpha chain n=4 Tax=Soja TaxID=1462606 RepID=A0A0B2PZP0_GLYSO	0	99.78	UniRef100_A0A0B2PZP0 Tubulin alpha chain n=4 Tax=Soja TaxID=1462606 RepID=A0A0B2PZP0_GLYSO	0	99.78	AT1G50010.1	AT1G50010.1 | Symbols: TUA2 | tubulin alpha-2 chain | chr1:18517737-18519729 FORWARD LENGTH=450	0	99.78	GO:0000226 GO:0000278 GO:0007017	microtubule cytoskeleton organization; mitotic cell cycle; microtubule-based process;	GO:0005200 GO:0005525	structural constituent of cytoskeleton; GTP binding;	GO:0005618 GO:0005634 GO:0005737 GO:0005829 GO:0005874 GO:0045298	cell wall; nucleus; cytoplasm; cytosol; microtubule; tubulin complex	PF03953 PF00091	Tubulin_C; Tubulin;	AT1G50010|TUA2|tubulin alpha-2 chain|F2J10.11|F2J10_11			Glyma.11G044200
22	G1+	22	Glyma.17G074800	-0.466584	0.373512		-0.702838	0.0413276		-0.308914	0.626401		Glyma.17g074800	453	UniRef100_A0A0R0F950 Non-specific serine/threonine protein kinase n=1 Tax=Glycine max TaxID=3847 RepID=A0A0R0F950_SOYBN	0	92.94	UniRef100_A0A0R0F950 Non-specific serine/threonine protein kinase n=1 Tax=Glycine max TaxID=3847 RepID=A0A0R0F950_SOYBN	0	92.94	AT4G30960.1	AT4G30960.1 | Symbols: CIPK6, SIP3, SNRK3.14, ATCIPK6 | SOS3-interacting protein 3 | chr4:15067400-15068725 FORWARD LENGTH=441	0	93.38	GO:0006468 GO:0007165 GO:0007275 GO:0009414 GO:0009651 GO:0010540 GO:0042538	protein phosphorylation; signal transduction; multicellular organism development; response to water deprivation; response to salt stress; basipetal auxin transport; hyperosmotic salinity response;	GO:0004674 GO:0005515 GO:0005524	protein serine/threonine kinase activity; protein binding; ATP binding;	GO:0005634 GO:0005783	nucleus; endoplasmic reticulum	PF14531 PF03822	Kinase-like; NAF;	AT4G30960|CIPK6|SIP3|SNRK3.14|ATCIPK6|CBL-INTERACTING PROTEIN KINASE 6|SOS3-interacting protein 3|SNF1-RELATED PROTEIN KINASE 3.14|F6I18.130|F6I18_130			Glyma.17G074800
23	G1+	23	Glyma.10G148100	-0.955872	0.495716		-1.79927	0.0409583		-0.401511	0.825594		Glyma.10g148100	397	UniRef100_K7LJH0 Uncharacterized protein n=3 Tax=Soja TaxID=1462606 RepID=K7LJH0_SOYBN	0	99.75	UniRef100_UPI0010172288 uncharacterized protein LOC114189799 n=1 Tax=Vigna unguiculata TaxID=3917 RepID=UPI0010172288	0	93.45	AT3G62630.1	AT3G62630.1 | Symbols: | Protein of unknown function (DUF1645) | chr3:23163937-23165079 REVERSE LENGTH=380	6e-84	90.18	GO:0008150	biological process;	GO:0003674	molecular function;	GO:0005634	nucleus	PF07816	DUF1645;	AT3G62630|F26K9.60			Glyma.10G148100
24	G1+	24	Glyma.08G193100	-0.104111	0.920522		-1.253	0.00261469		0.650901	0.36425		Glyma.08g193100	592	UniRef100_A0A445JGZ5 Protein HOTHEAD isoform A n=2 Tax=Soja TaxID=1462606 RepID=A0A445JGZ5_GLYSO	0	99.83	UniRef100_A0A445JGZ5 Protein HOTHEAD isoform A n=2 Tax=Soja TaxID=1462606 RepID=A0A445JGZ5_GLYSO	0	99.83	AT1G72970.1	AT1G72970.1 | Symbols: HTH, EDA17 | Glucose-methanol-choline (GMC) oxidoreductase family protein | chr1:27452872-27455706 FORWARD LENGTH=594	0	93.92	GO:0007267 GO:0009553 GO:0010430	cell-cell signaling; embryo sac development; fatty acid omega-oxidation;	GO:0016614 GO:0046593 GO:0050660	oxidoreductase activity, acting on CH-OH group of donors; mandelonitrile lyase activity; flavin adenine dinucleotide binding;	GO:0005576	extracellular region	PF05199 PF00732	GMC_oxred_C; GMC_oxred_N;	AT1G72970|HTH|EDA17|HOTHEAD|embryo sac development arrest 17|F3N23.17|F3N23_17|ACE			Glyma.08G193100
25	G1+	25	Glyma.17G227400	-0.763233	0.75257		-3.35172	0.0216999		0.937371	0.690133		Glyma.17g227400	414	UniRef100_K7MNF2 Uncharacterized protein n=2 Tax=Soja TaxID=1462606 RepID=K7MNF2_SOYBN	0	99.76	UniRef100_UPI00098DBBDA protein IQ-DOMAIN 1 n=1 Tax=Cajanus cajan TaxID=3821 RepID=UPI00098DBBDA	0	99.76	AT2G26180.1	AT2G26180.1 | Symbols: IQD6 | IQ-domain 6 | chr2:11143433-11144982 REVERSE LENGTH=416	3e-133	99.03	NA	NA	NA	NA	GO:0005634 GO:0005874 GO:0016607	nucleus; microtubule; nuclear speck	PF00612	IQ;	AT2G26180			Glyma.17G227400
26	G1+	26	Glyma.20G145200	0.0573577	0.971733		-1.59946	0.010759		1.14871	0.226555		Glyma.20g145200	676	UniRef100_K7N3G7 Amine oxidase n=5 Tax=Soja TaxID=1462606 RepID=K7N3G7_SOYBN	0	99.85	UniRef100_K7N3G7 Amine oxidase n=5 Tax=Soja TaxID=1462606 RepID=K7N3G7_SOYBN	0	99.85	AT1G31690.1	AT1G31690.1 | Symbols: | Copper amine oxidase family protein | chr1:11343980-11347767 FORWARD LENGTH=677	0	96.01	GO:0009308	amine metabolic process;	GO:0005507 GO:0008131	copper ion binding; primary amine oxidase activity;	GO:0005634 GO:0009507	nucleus; chloroplast	PF02727 PF02728 PF01179	Cu_amine_oxidN2; Cu_amine_oxidN3; Cu_amine_oxid;	AT1G31690|CuAO&#945;2|COPPER AMINE OXIDASE ALPHA 2|F27M3.11|F27M3_11			Glyma.20G145200
27	G1+	27	Glyma.02G155400	-0.36209	0.356538		-0.573618	0.0297555		-0.222137	0.663775		Glyma.02g155400	168	UniRef100_C6T026 Uncharacterized protein n=1 Tax=Glycine max TaxID=3847 RepID=C6T026_SOYBN	4e-119	99.4	UniRef100_A0A1S3V2Q0 nucleolar protein 16 n=1 Tax=Vigna radiata var. radiata TaxID=3916 RepID=A0A1S3V2Q0_VIGRR	3e-104	99.4	AT1G02870.1	AT1G02870.1 | Symbols: | FUNCTIONS IN: molecular_function unknown; INVOLVED IN: biological_process unknown; EXPRESSED IN: 23 plant structures; EXPRESSED DURING: 13 growth stages; CONTAINS InterPro DOMAIN/s: Ribosome biogenesis protein Nop16 (InterPro:IPR019002); Has 104 Blast hits to 104 proteins in 57 species: Archae - 0; Bacteria - 0; Metazoa - 0; Fungi - 63; Plants - 35; Viruses - 0; Other Euk…	2e-68	97.62	GO:0042273	ribosomal large subunit biogenesis;	GO:0003674	molecular function;	GO:0005634 GO:0005730	nucleus; nucleolus	PF09420	Nop16;	AT1G02870|F22D16.13|F22D16_13			Glyma.02G155400
28	G1+	28	Glyma.18G190200	-1.1373	0.380264		-2.048	0.0177875		-0.53578	0.760779		Glyma.18g190200	226	UniRef100_I1N2P4 Tau class glutathione S-transferase n=1 Tax=Glycine max TaxID=3847 RepID=I1N2P4_SOYBN	4e-160	99.56	UniRef100_I1N2P4 Tau class glutathione S-transferase n=1 Tax=Glycine max TaxID=3847 RepID=I1N2P4_SOYBN	4e-160	99.56	AT3G09270.1	AT3G09270.1 | Symbols: ATGSTU8, GSTU8 | glutathione S-transferase TAU 8 | chr3:2848407-2849226 REVERSE LENGTH=224	3e-83	97.35	GO:0006749 GO:0009407 GO:0046686	glutathione metabolic process; toxin catabolic process; response to cadmium ion;	GO:0004364	glutathione transferase activity;	GO:0005737 GO:0005829	cytoplasm; cytosol	PF00043 PF02798	GST_C; GST_N;	AT3G09270|ATGSTU8|GSTU8|glutathione S-transferase TAU 8|F3L24.14			Glyma.18G190200
29	G1+	29	Glyma.11G244900	0.3058	0.883101		-1.99879	0.0406502		1.81096	0.213166		Glyma.11g244900	403	UniRef100_I1LNE4 Pectate lyase n=2 Tax=Soja TaxID=1462606 RepID=I1LNE4_SOYBN	0	99.75	UniRef100_I1LNE4 Pectate lyase n=2 Tax=Soja TaxID=1462606 RepID=I1LNE4_SOYBN	0	99.75	AT1G67750.1	AT1G67750.1 | Symbols: | Pectate lyase family protein | chr1:25401660-25403165 FORWARD LENGTH=408	0	95.78	GO:0045490	pectin catabolic process;	GO:0030570 GO:0046872	pectate lyase activity; metal ion binding;	GO:0005576 GO:0005739	extracellular region; mitochondrion	PF00544	Pec_lyase_C;	AT1G67750|F12A21.12|F12A21_12			Glyma.11G244900
30	G1+	30	Glyma.18G183451	-1.13415	0.21983		-2.85535	8.12698e-06		-0.0068904	0.99706		Glyma.18g183451	66	UniRef100_A0A445FUK0 Cyclin-dependent protein kinase inhibitor SMR4 n=1 Tax=Glycine soja TaxID=3848 RepID=A0A445FUK0_GLYSO	1e-38	98.48	UniRef100_A0A445FUK0 Cyclin-dependent protein kinase inhibitor SMR4 n=1 Tax=Glycine soja TaxID=3848 RepID=A0A445FUK0_GLYSO	1e-38	98.48	AT5G02220.1	AT5G02220.1 | Symbols: | unknown protein; Has 30201 Blast hits to 17322 proteins in 780 species: Archae - 12; Bacteria - 1396; Metazoa - 17338; Fungi - 3422; Plants - 5037; Viruses - 0; Other Eukaryotes - 2996 (source: NCBI BLink). | chr5:441884-442102 REVERSE LENGTH=72	2e-15	93.94	GO:0007049 GO:0032875 GO:0045786 GO:0045839	cell cycle; regulation of DNA endoreduplication; negative regulation of cell cycle; negative regulation of mitotic nuclear division;	GO:0004860 GO:0005515	protein kinase inhibitor activity; protein binding;	GO:0005634	nucleus	NA	NA	AT5G02220|SMR4|SIAMESE-RELATED 4|T7H20.270|T7H20_270			Glyma.18G183451
31	G1+	31	Glyma.17G257800	-0.155951	0.87607		-1.02868	0.0204543		0.4108	0.615181		Glyma.17g257800	501	UniRef100_I1MY29 Phosphotransferase n=2 Tax=Soja TaxID=1462606 RepID=I1MY29_SOYBN	0	99.8	UniRef100_I1MY29 Phosphotransferase n=2 Tax=Soja TaxID=1462606 RepID=I1MY29_SOYBN	0	99.8	AT1G47840.1	AT1G47840.1 | Symbols: HXK3 | hexokinase 3 | chr1:17616243-17618859 REVERSE LENGTH=493	0	98.8	GO:0001678 GO:0006096 GO:0006970 GO:0009409 GO:0009651 GO:0019318	cellular glucose homeostasis; glycolytic process; response to osmotic stress; response to cold; response to salt stress; hexose metabolic process;	GO:0004340 GO:0004396 GO:0005524 GO:0005536 GO:0008865 GO:0019158	glucokinase activity; hexokinase activity; ATP binding; glucose binding; fructokinase activity; mannokinase activity;	GO:0005829 GO:0009507	cytosol; chloroplast	PF00349 PF03727	Hexokinase_1; Hexokinase_2;	AT1G47840|HXK3|hexokinase 3|T2E6.5|T2E6_5			Glyma.17G257800
32	G1+	32	Glyma.03G241600	-0.938409	0.626125		-2.68409	0.0406502		0.195395	0.943908		Glyma.03g241600	420	UniRef100_A0A445LGG5 Receptor-like cytosolic serine/threonine-protein kinase RBK2 isoform A n=1 Tax=Glycine soja TaxID=3848 RepID=A0A445LGG5_GLYSO	0	99.76	UniRef100_A0A445LGG5 Receptor-like cytosolic serine/threonine-protein kinase RBK2 isoform A n=1 Tax=Glycine soja TaxID=3848 RepID=A0A445LGG5_GLYSO	0	99.76	AT3G05140.1	AT3G05140.1 | Symbols: RBK2 | ROP binding protein kinases 2 | chr3:1435817-1437800 REVERSE LENGTH=460	1e-163	88.81	GO:0006468	protein phosphorylation;	GO:0004675 GO:0005524 GO:0051020	transmembrane receptor protein serine/threonine kinase activity; ATP binding; GTPase binding;	GO:0005634 GO:0005737 GO:0005886	nucleus; cytoplasm; plasma membrane	PF07714	Pkinase_Tyr;	AT3G05140|RBK2|ROP binding protein kinases 2|T12H1.10|T12H1_10			Glyma.03G241600
33	G1+	33	Glyma.16G101800	-0.373801	0.745492		-1.24435	0.0379392		0.190954	0.884319		Glyma.16g101800	968	UniRef100_I1MML9 Protein kinase domain-containing protein n=3 Tax=Soja TaxID=1462606 RepID=I1MML9_SOYBN	0	99.9	UniRef100_I1MML9 Protein kinase domain-containing protein n=3 Tax=Soja TaxID=1462606 RepID=I1MML9_SOYBN	0	99.9	AT1G79620.1	AT1G79620.1 | Symbols: | Leucine-rich repeat protein kinase family protein | chr1:29957633-29962174 REVERSE LENGTH=971	0	98.04	GO:0006468 GO:0016310 GO:0051512 GO:1901347	protein phosphorylation; phosphorylation; positive regulation of unidimensional cell growth; negative regulation of secondary cell wall biogenesis;	GO:0004672 GO:0004674 GO:0005515 GO:0005524 GO:0016301	protein kinase activity; protein serine/threonine kinase activity; protein binding; ATP binding; kinase activity;	GO:0005739 GO:0005886 GO:0016021	mitochondrion; plasma membrane; integral component of membrane	PF08263 PF07714	LRRNT_2; Pkinase_Tyr;	AT1G79620|VRLK1|Vascular-Related RLK 1|F20B17.5|F20B17_5			Glyma.16G101800
34	G1+	34	Glyma.13G221400	-0.249586	0.780985		-0.89319	0.0433282		0.165429	0.861924		Glyma.13g221400	897	UniRef100_I1M1J4 Auxin response factor n=1 Tax=Glycine max TaxID=3847 RepID=I1M1J4_SOYBN	0	99.89	UniRef100_I1M1J4 Auxin response factor n=1 Tax=Glycine max TaxID=3847 RepID=I1M1J4_SOYBN	0	99.89	AT5G37020.1	AT5G37020.1 | Symbols: ARF8, ATARF8 | auxin response factor 8 | chr5:14630151-14634106 FORWARD LENGTH=811	0	95.32	GO:0006355 GO:0009733 GO:0009734 GO:0009908 GO:0010154	regulation of transcription, DNA-templated; response to auxin; auxin-activated signaling pathway; flower development; fruit development;	GO:0003700 GO:0005515 GO:0043565 GO:0044212	DNA-binding transcription factor activity; protein binding; sequence-specific DNA binding; transcription regulatory region DNA binding;	GO:0005634	nucleus	PF02309 PF02362 PF06507	AUX_IAA; B3; Auxin_resp;	AT5G37020|ARF8|ATARF8|auxin response factor 8|K15O15.1|K15O15_1			Glyma.13G221400	AUX-IAA-ARF
35	G1+	35	Glyma.04G255800	-0.434307	0.595761		-1.22259	0.00859721		0.0727717	0.952058		Glyma.04g255800	307	UniRef100_I1JZD7 Polysacc_synt_4 domain-containing protein n=2 Tax=Soja TaxID=1462606 RepID=I1JZD7_SOYBN	0	99.67	UniRef100_I1JZD7 Polysacc_synt_4 domain-containing protein n=2 Tax=Soja TaxID=1462606 RepID=I1JZD7_SOYBN	0	99.67	AT4G09990.1	AT4G09990.1 | Symbols: | Protein of unknown function (DUF579) | chr4:6259110-6260064 REVERSE LENGTH=290	3e-122	99.35	GO:0009834 GO:0032259 GO:0045491 GO:0045492	plant-type secondary cell wall biogenesis; methylation; xylan metabolic process; xylan biosynthetic process;	GO:0030775	glucuronoxylan 4-O-methyltransferase activity;	GO:0000139 GO:0005576 GO:0005794 GO:0016021	Golgi membrane; extracellular region; Golgi apparatus; integral component of membrane	PF04669	Polysacc_synt_4;	AT4G09990|GXM2|glucuronoxylan methyltransferase 2|T5L19.120|T5L19_120			Glyma.04G255800
36	G1+	36	Glyma.17G258300	-0.161771	0.888177		-1.11605	0.0227512		0.444215	0.627225		Glyma.17g258300	450	UniRef100_I1MY33 Tubulin beta chain n=2 Tax=Soja TaxID=1462606 RepID=I1MY33_SOYBN	0	99.78	UniRef100_I1MY33 Tubulin beta chain n=2 Tax=Soja TaxID=1462606 RepID=I1MY33_SOYBN	0	99.78	AT1G75780.1	AT1G75780.1 | Symbols: TUB1 | tubulin beta-1 chain | chr1:28451378-28453602 REVERSE LENGTH=447	0	96	GO:0000226 GO:0000278 GO:0007017 GO:0009416 GO:0009826	microtubule cytoskeleton organization; mitotic cell cycle; microtubule-based process; response to light stimulus; unidimensional cell growth;	GO:0003924 GO:0005200 GO:0005525	GTPase activity; structural constituent of cytoskeleton; GTP binding;	GO:0005737 GO:0005773 GO:0005874	cytoplasm; vacuole; microtubule	PF03953 PF00091	Tubulin_C; Tubulin;	AT1G75780|TUB1|tubulin beta-1 chain|F10A5.3|F10A5_3			Glyma.17G258300
37	G1+	37	Glyma.17G098700	-0.906715	0.229747		-2.08717	5.29442e-05		-0.157538	0.898946		Glyma.17g098700	276	UniRef100_I1MTS4 Uncharacterized protein n=2 Tax=Soja TaxID=1462606 RepID=I1MTS4_SOYBN	0	99.64	UniRef100_A0A151SL77 Microtubule-associated protein RP/EB family member 3 n=1 Tax=Cajanus cajan TaxID=3821 RepID=A0A151SL77_CAJCA	0	99.64	AT5G62500.1	AT5G62500.1 | Symbols: ATEB1B, ATEB1, EB1B | end binding protein 1B | chr5:25092929-25095006 FORWARD LENGTH=293	2e-141	95.65	GO:0001578 GO:0009652 GO:0009958 GO:0031110 GO:0035372 GO:0051225 GO:0051301 GO:1904825	microtubule bundle formation; thigmotropism; positive gravitropism; regulation of microtubule polymerization or depolymerization; protein localization to microtubule; spindle assembly; cell division; protein localization to microtubule plus-end;	GO:0008017 GO:0051010	microtubule binding; microtubule plus-end binding;	GO:0000922 GO:0005634 GO:0005737 GO:0005815 GO:0005819 GO:0005874 GO:0005881 GO:0009524 GO:0010005 GO:0035371 GO:0051233	spindle pole; nucleus; cytoplasm; microtubule organizing center; spindle; microtubule; cytoplasmic microtubule; phragmoplast; cortical microtubule, transverse to long axis; microtubule plus-end; spindle midzone	PF03271	EB1;	AT5G62500|ATEB1B|ATEB1|EB1B|END BINDING PROTEIN 1B|K19B1.11|K19B1_11			Glyma.17G098700
38	G1+	38	Glyma.04G081400	-0.35818	0.652545		-1.0514	0.0193584		0.0809434	0.942886		Glyma.04g081400	363	UniRef100_I1JUT3 AB hydrolase-1 domain-containing protein n=2 Tax=Glycine max TaxID=3847 RepID=I1JUT3_SOYBN	0	99.72	UniRef100_I1JUT3 AB hydrolase-1 domain-containing protein n=2 Tax=Glycine max TaxID=3847 RepID=I1JUT3_SOYBN	0	99.72	AT5G25770.3	AT5G25770.3 | Symbols: | alpha/beta-Hydrolases superfamily protein | chr5:8969308-8971806 REVERSE LENGTH=421	1e-171	95.87	GO:0008150	biological process;	GO:0016787	hydrolase activity;	GO:0009507	chloroplast	PF12695	Abhydrolase_5;	AT5G25770|F18A17.20|F18A17_20			Glyma.04G081400
39	G1+	39	Glyma.08G342200	-1.16361	0.628614		-4.32899	0.00119687		0.856804	0.744276		Glyma.08g342200	209	UniRef100_I1KYX3 Uncharacterized protein n=2 Tax=Soja TaxID=1462606 RepID=I1KYX3_SOYBN	1e-150	99.52	UniRef100_A0A445JNZ9 Kunitz-type trypsin inhibitor KTI1 n=1 Tax=Glycine soja TaxID=3848 RepID=A0A445JNZ9_GLYSO	6e-150	99.52	AT1G73325.1	AT1G73325.1 | Symbols: | Kunitz family trypsin and protease inhibitor protein | chr1:27567518-27568186 REVERSE LENGTH=222	1e-20	97.13	NA	NA	GO:0004867	serine-type endopeptidase inhibitor activity;	GO:0005576	extracellular region	PF00197	Kunitz_legume;	AT1G73325			Glyma.08G342200
40	G1+	40	Glyma.01G210600	-0.611071	0.641537		-1.67428	0.0178306		0.0669234	0.971243		Glyma.01g210600	794	UniRef100_UPI00071918ED oxysterol-binding protein-related protein 2A isoform X1 n=2 Tax=Glycine max TaxID=3847 RepID=UPI00071918ED	0	99.87	UniRef100_K7K516 PH domain-containing protein n=4 Tax=Soja TaxID=1462606 RepID=K7K516_SOYBN	0	99.87	AT4G22540.1	AT4G22540.1 | Symbols: ORP2A | OSBP(oxysterol binding protein)-related protein 2A | chr4:11860969-11866108 REVERSE LENGTH=721	0	99.12	GO:0007165	signal transduction;	GO:0008289 GO:0015248 GO:0032934 GO:0035091	lipid binding; sterol transporter activity; sterol binding; phosphatidylinositol binding;	GO:0005634 GO:0005829 GO:0016020 GO:0043231	nucleus; cytosol; membrane; intracellular membrane-bounded organelle	PF15413 PF01237	PH_11; Oxysterol_BP;	AT4G22540|ORP2A|OSBP(oxysterol binding protein)-related protein 2A|F7K2.120|F7K2_120			Glyma.01G210600
41	G1+	41	Glyma.15G087300	-0.416165	0.557396		-1.02852	0.0192931		-0.0302569	0.979785		Glyma.15g087300	274	UniRef100_I1MEW7 Uncharacterized protein n=1 Tax=Glycine max TaxID=3847 RepID=I1MEW7_SOYBN	0	99.64	UniRef100_A0A0B2PC75 Nodulin-26 n=1 Tax=Glycine soja TaxID=3848 RepID=A0A0B2PC75_GLYSO	0	99.64	AT4G18910.1	AT4G18910.1 | Symbols: NIP1;2, NLM2, ATNLM2 | NOD26-like intrinsic protein 1;2 | chr4:10366211-10368179 FORWARD LENGTH=294	2e-132	88.32	GO:0015700 GO:0046685 GO:0080170	arsenite transport; response to arsenic-containing substance; hydrogen peroxide transmembrane transport;	GO:0015105 GO:0015250 GO:0015267	arsenite transmembrane transporter activity; water channel activity; channel activity;	GO:0005886 GO:0016021	plasma membrane; integral component of membrane	PF00230	MIP;	AT4G18910|NIP1;2|NLM2|ATNLM2|NOD26-like intrinsic protein 1;2|NOD26-LIKE INTRINSIC PROTEIN 2|F13C5.80|F13C5_80			Glyma.15G087300
42	G1+	42	Glyma.13G081400	-0.557419	0.352398		-0.800841	0.0471922		-0.404657	0.579114		Glyma.13g081400	216	UniRef100_I1LW57 GOLD domain-containing protein n=2 Tax=Soja TaxID=1462606 RepID=I1LW57_SOYBN	2e-157	99.54	UniRef100_I1LW57 GOLD domain-containing protein n=2 Tax=Soja TaxID=1462606 RepID=I1LW57_SOYBN	2e-157	99.54	AT1G09580.1	AT1G09580.1 | Symbols: | emp24/gp25L/p24 family/GOLD family protein | chr1:3104657-3106092 FORWARD LENGTH=217	7e-93	88.43	GO:0006886 GO:0006888 GO:0007030	intracellular protein transport; endoplasmic reticulum to Golgi vesicle-mediated transport; Golgi organization;	NA	NA	GO:0005783 GO:0005789 GO:0005793 GO:0005794 GO:0016021 GO:0030134	endoplasmic reticulum; endoplasmic reticulum membrane; endoplasmic reticulum-Golgi intermediate compartment; Golgi apparatus; integral component of membrane; COPII-coated ER to Golgi transport vesicle	PF01105	EMP24_GP25L;	AT1G09580|F14J9.28|F14J9_28			Glyma.13G081400
43	G1+	43	Glyma.08G178200	0.0519864	0.982351		-2.56779	0.00329196		1.66934	0.234964		Glyma.08g178200	484	UniRef100_A0A445JG77 Glycosyltransferase n=1 Tax=Glycine soja TaxID=3848 RepID=A0A445JG77_GLYSO	0	99.79	UniRef100_A0A445JG77 Glycosyltransferase n=1 Tax=Glycine soja TaxID=3848 RepID=A0A445JG77_GLYSO	0	99.79	AT1G22360.1	AT1G22360.1 | Symbols: AtUGT85A2, UGT85A2 | UDP-glucosyl transferase 85A2 | chr1:7895068-7897527 REVERSE LENGTH=481	0	98.35	NA	NA	GO:0008194 GO:0015020 GO:0016757 GO:0080043 GO:0080044	UDP-glycosyltransferase activity; glucuronosyltransferase activity; transferase activity, transferring glycosyl groups; quercetin 3-O-glucosyltransferase activity; quercetin 7-O-glucosyltransferase activity;	GO:0005634 GO:0043231	nucleus; intracellular membrane-bounded organelle	PF00201	UDPGT;	AT1G22360			Glyma.08G178200
44	G1+	44	Glyma.12G065900	-1.22138	0.117935		-2.03049	0.000330775		-0.724418	0.492269		Glyma.12g065900	449	UniRef100_I1LQT5 Uncharacterized protein n=1 Tax=Glycine max TaxID=3847 RepID=I1LQT5_SOYBN	0	99.78	UniRef100_A0A0B2RCG2 Protein UPSTREAM OF FLC isoform A n=1 Tax=Glycine soja TaxID=3848 RepID=A0A0B2RCG2_GLYSO	0	99.78	AT5G59790.1	AT5G59790.1 | Symbols: | Domain of unknown function (DUF966) | chr5:24090950-24092804 FORWARD LENGTH=423	6e-137	90.42	GO:0008150	biological process;	GO:0003674	molecular function;	GO:0005634	nucleus	PF06136	DUF966;	AT5G59790|SOK5|SOSEKI5|MMN10.1|MMN10_1			Glyma.12G065900
45	G1+	45	Glyma.09G229200	-1.05406	0.507362		-2.67186	0.010648		-0.0480057	0.985533		Glyma.09g229200	465	UniRef100_I1L5N5 Purple acid phosphatase n=1 Tax=Glycine max TaxID=3847 RepID=I1L5N5_SOYBN	0	99.78	UniRef100_I1L5N5 Purple acid phosphatase n=1 Tax=Glycine max TaxID=3847 RepID=I1L5N5_SOYBN	0	99.78	AT2G16430.2	AT2G16430.2 | Symbols: PAP10, ATPAP10 | purple acid phosphatase 10 | chr2:7120502-7122772 REVERSE LENGTH=468	0	98.49	GO:0016036	cellular response to phosphate starvation;	GO:0003993 GO:0046872	acid phosphatase activity; metal ion binding;	GO:0005576 GO:0005618 GO:0005829 GO:0009505 GO:0009506	extracellular region; cell wall; cytosol; plant-type cell wall; plasmodesma	PF14008 PF16656 PF00149	Metallophos_C; Pur_ac_phosph_N; Metallophos;	AT2G16430|PAP10|ATPAP10|purple acid phosphatase 10|F16F14.7|F16F14_7			Glyma.09G229200
46	G1+	46	Glyma.10G250200	-0.873012	0.284592		-1.72252	0.00136597		-0.344675	0.765754		Glyma.10g250200	332	UniRef100_A0A4D6N634 Gibberellin receptor GID1 n=1 Tax=Vigna unguiculata TaxID=3917 RepID=A0A4D6N634_VIGUN	0	99.1	UniRef100_A0A4D6N634 Gibberellin receptor GID1 n=1 Tax=Vigna unguiculata TaxID=3917 RepID=A0A4D6N634_VIGUN	0	99.1	AT1G19190.1	AT1G19190.1 | Symbols: | alpha/beta-Hydrolases superfamily protein | chr1:6623876-6624832 FORWARD LENGTH=318	2e-76	93.67	GO:0009056	catabolic process;	GO:0016787 GO:0080030	hydrolase activity; methyl indole-3-acetate esterase activity;	GO:0005634	nucleus	PF00135	COesterase;	AT1G19190|T29M8.6|T29M8_6			Glyma.10G250200
47	G1+	47	Glyma.11G009200	-0.278365	0.81762		-1.53967	0.00590948		0.491214	0.647383		Glyma.11g009200	862	UniRef100_I1LFX6 Uncharacterized protein n=1 Tax=Glycine max TaxID=3847 RepID=I1LFX6_SOYBN	0	99.88	UniRef100_A0A445HVB2 WEB family protein, chloroplastic isoform B n=2 Tax=Glycine soja TaxID=3848 RepID=A0A445HVB2_GLYSO	0	99.88	AT5G16730.1	AT5G16730.1 | Symbols: | Plant protein of unknown function (DUF827) | chr5:5497890-5500775 FORWARD LENGTH=853	0	96.06	GO:0007131	reciprocal meiotic recombination;	NA	NA	GO:0005634 GO:0005875 GO:0009507 GO:0009536	nucleus; microtubule associated complex; chloroplast; plastid	PF05701	WEMBL;	AT5G16730|F5E19.70|F5E19_70			Glyma.11G009200
48	G1+	48	Glyma.16G205100	-0.46816	0.782743		-2.58275	0.00342697		0.822606	0.590067		Glyma.16g205100	685	UniRef100_I1MQ94 Protein kinase domain-containing protein n=1 Tax=Glycine max TaxID=3847 RepID=I1MQ94_SOYBN	0	99.85	UniRef100_I1MQ94 Protein kinase domain-containing protein n=1 Tax=Glycine max TaxID=3847 RepID=I1MQ94_SOYBN	0	99.85	AT5G51560.1	AT5G51560.1 | Symbols: | Leucine-rich repeat protein kinase family protein | chr5:20945807-20948613 FORWARD LENGTH=680	0	95.77	GO:0006468	protein phosphorylation;	GO:0004672 GO:0005524	protein kinase activity; ATP binding;	GO:0005576 GO:0016021	extracellular region; integral component of membrane	PF08263 PF13855 PF00069	LRRNT_2; LRR_8; Pkinase;	AT5G51560|K17N15.11|K17N15_11			Glyma.16G205100
49	G1+	49	Glyma.10G044700	-0.387725	0.764248		-1.8141	0.00484295		0.483634	0.70318		Glyma.10g044700	217	UniRef100_A0A0B2PEA7 Soluble inorganic pyrophosphatase n=3 Tax=Soja TaxID=1462606 RepID=A0A0B2PEA7_GLYSO	4e-158	99.54	UniRef100_A0A0B2PEA7 Soluble inorganic pyrophosphatase n=3 Tax=Soja TaxID=1462606 RepID=A0A0B2PEA7_GLYSO	4e-158	99.54	AT3G53620.1	AT3G53620.1 | Symbols: AtPPa4, PPa4 | pyrophosphorylase 4 | chr3:19881491-19883308 FORWARD LENGTH=216	6e-139	99.54	GO:0006796 GO:0046686	phosphate-containing compound metabolic process; response to cadmium ion;	GO:0000287 GO:0004427	magnesium ion binding; inorganic diphosphatase activity;	GO:0005654 GO:0005737 GO:0005829	nucleoplasm; cytoplasm; cytosol	PF00719	Pyrophosphatase;	AT3G53620|AtPPa4|PPa4|pyrophosphorylase 4|F4P12.320			Glyma.10G044700
50	G1+	50	Glyma.12G071000	-0.403555	0.77381		-1.47015	0.0365766		0.248792	0.869229		Glyma.12g071000	793	UniRef100_I1LQY7 Auxin response factor n=1 Tax=Glycine max TaxID=3847 RepID=I1LQY7_SOYBN	0	99.87	UniRef100_I1LQY7 Auxin response factor n=1 Tax=Glycine max TaxID=3847 RepID=I1LQY7_SOYBN	0	99.87	AT5G60450.1	AT5G60450.1 | Symbols: ARF4 | auxin response factor 4 | chr5:24308558-24312187 REVERSE LENGTH=788	0	93.44	GO:0006355 GO:0009734 GO:0010050 GO:0010158	regulation of transcription, DNA-templated; auxin-activated signaling pathway; vegetative phase change; abaxial cell fate specification;	GO:0003700 GO:0005515 GO:0044212	DNA-binding transcription factor activity; protein binding; transcription regulatory region DNA binding;	GO:0005634	nucleus	PF02362 PF06507	B3; Auxin_resp;	AT5G60450|ARF4|auxin response factor 4|MUF9.7|MUF9_7			Glyma.12G071000	AUX-IAA-ARF
51	G1+	51	Glyma.07G180100	-0.678741	0.191309		-1.15652	0.00121149		-0.386263	0.577366		Glyma.07g180100	446	UniRef100_A0A0B2Q7H4 3-ketoacyl-CoA thiolase 2, peroxisomal n=2 Tax=Soja TaxID=1462606 RepID=A0A0B2Q7H4_GLYSO	0	99.78	UniRef100_A0A0B2Q7H4 3-ketoacyl-CoA thiolase 2, peroxisomal n=2 Tax=Soja TaxID=1462606 RepID=A0A0B2Q7H4_GLYSO	0	99.78	AT2G33150.1	AT2G33150.1 | Symbols: PKT3, PED1, KAT2 | peroxisomal 3-ketoacyl-CoA thiolase 3 | chr2:14047814-14050983 REVERSE LENGTH=462	0	99.55	GO:0006635 GO:0009611 GO:0009695 GO:0009789 GO:0010111 GO:0010124 GO:0019395 GO:0031408	fatty acid beta-oxidation; response to wounding; jasmonic acid biosynthetic process; positive regulation of abscisic acid-activated signaling pathway; glyoxysome organization; phenylacetate catabolic process; fatty acid oxidation; oxylipin biosynthetic process;	GO:0003988	acetyl-CoA C-acyltransferase activity;	GO:0005730 GO:0005739 GO:0005774 GO:0005777 GO:0005783 GO:0009507 GO:0009514	nucleolus; mitochondrion; vacuolar membrane; peroxisome; endoplasmic reticulum; chloroplast; glyoxysome	PF02803 PF00108	Thiolase_C; Thiolase_N;	AT2G33150|PKT3|PED1|KAT2|peroxisomal 3-ketoacyl-CoA thiolase 3|PEROXISOME DEFECTIVE 1|3-KETOACYL-COA THIOLASE 2|PKT3			Glyma.07G180100
52	G1+	52	Glyma.11G084400	-0.364827	0.440125		-0.923461	0.00102552		-0.0254002	0.974826		Glyma.11g084400	409	UniRef100_I1LI96 Phosphoserine aminotransferase n=1 Tax=Glycine max TaxID=3847 RepID=I1LI96_SOYBN	0	99.76	UniRef100_I1LI96 Phosphoserine aminotransferase n=1 Tax=Glycine max TaxID=3847 RepID=I1LI96_SOYBN	0	99.76	AT4G35630.1	AT4G35630.1 | Symbols: PSAT | phosphoserine aminotransferase | chr4:16904205-16905497 FORWARD LENGTH=430	0	98.53	GO:0006564	L-serine biosynthetic process;	GO:0004648 GO:0030170 GO:0042803	O-phospho-L-serine:2-oxoglutarate aminotransferase activity; pyridoxal phosphate binding; protein homodimerization activity;	GO:0005737 GO:0009507 GO:0009536 GO:0009570	cytoplasm; chloroplast; plastid; chloroplast stroma	PF00266	Aminotran_5;	AT4G35630|PSAT1|phosphoserine aminotransferase 1|PHOSPHOSERINE AMINOTRANSFERASE			Glyma.11G084400
53	G1+	53	Glyma.12G182600	-0.609934	0.57949		-1.55442	0.0192122		-0.0366124	0.983396		Glyma.12g182600	454	UniRef100_I1LTS9 Protein kinase domain-containing protein n=1 Tax=Glycine max TaxID=3847 RepID=I1LTS9_SOYBN	0	99.78	UniRef100_I1LTS9 Protein kinase domain-containing protein n=1 Tax=Glycine max TaxID=3847 RepID=I1LTS9_SOYBN	0	99.78	AT3G44610.1	AT3G44610.1 | Symbols: | Protein kinase superfamily protein | chr3:16188266-16192107 REVERSE LENGTH=451	0	99.78	GO:0006468 GO:0009630 GO:0009638	protein phosphorylation; gravitropism; phototropism;	GO:0004674 GO:0016301	protein serine/threonine kinase activity; kinase activity;	GO:0005634 GO:0005737 GO:0005886	nucleus; cytoplasm; plasma membrane	PF07714 PF00069	Pkinase_Tyr; Pkinase;	AT3G44610|AGC1-12|AGCVIII kinase 1-12|T18B22.10			Glyma.12G182600
54	G1+	54	Glyma.05G178700	-1.11341	0.333748		-2.27998	0.00277848		-0.416038	0.796098		Glyma.05g178700	316	UniRef100_A0A0R0JX95 Annexin n=2 Tax=Soja TaxID=1462606 RepID=A0A0R0JX95_SOYBN	0	99.68	UniRef100_A0A0R0JX95 Annexin n=2 Tax=Soja TaxID=1462606 RepID=A0A0R0JX95_SOYBN	0	99.68	AT5G65020.1	AT5G65020.1 | Symbols: ANNAT2 | annexin 2 | chr5:25973915-25975554 FORWARD LENGTH=317	5e-176	99.68	GO:0009408 GO:0009409 GO:0009414 GO:0009651 GO:0015774 GO:0080022 GO:0110128	response to heat; response to cold; response to water deprivation; response to salt stress; polysaccharide transport; primary root development; phloem sucrose unloading;	GO:0005509 GO:0005544	calcium ion binding; calcium-dependent phospholipid binding;	GO:0005634 GO:0005737 GO:0005829 GO:0009507 GO:0009536 GO:0009579 GO:0009986 GO:0016020	nucleus; cytoplasm; cytosol; chloroplast; plastid; thylakoid; cell surface; membrane	PF00191	Annexin;	AT5G65020|ANNAT2|AtANN2|annexin 2|MXK3.27|MXK3_27|ANNEXIN|annexin a2			Glyma.05G178700
55	G1+	55	Glyma.03G246700	-0.777266	0.147306		-1.47736	5.9058e-05		-0.358837	0.635694		Glyma.03g246700	340	UniRef100_I1JRM5 Aldo_ket_red domain-containing protein n=3 Tax=Soja TaxID=1462606 RepID=I1JRM5_SOYBN	0	99.71	UniRef100_I1JRM5 Aldo_ket_red domain-containing protein n=3 Tax=Soja TaxID=1462606 RepID=I1JRM5_SOYBN	0	99.71	AT1G60690.1	AT1G60690.1 | Symbols: | NAD(P)-linked oxidoreductase superfamily protein | chr1:22349892-22351668 REVERSE LENGTH=345	2e-141	98.24	GO:0055114	oxidation-reduction process;	GO:0016491	oxidoreductase activity;	GO:0005737 GO:0005886 GO:0009941	cytoplasm; plasma membrane; chloroplast envelope	PF00248	Aldo_ket_red;	AT1G60690|F8A5.21|F8A5_21			Glyma.03G246700
56	G1+	56	Glyma.15G140300	-0.157697	0.8155		-0.806888	0.00960162		0.23083	0.715182		Glyma.15g140300	622	UniRef100_A0A445GTE5 ATP-citrate synthase beta chain protein 1 isoform A n=4 Tax=NPAAA clade TaxID=2231382 RepID=A0A445GTE5_GLYSO	0	99.84	UniRef100_A0A445GTE5 ATP-citrate synthase beta chain protein 1 isoform A n=4 Tax=NPAAA clade TaxID=2231382 RepID=A0A445GTE5_GLYSO	0	99.84	AT3G06650.1	AT3G06650.1 | Symbols: ACLB-1 | ATP-citrate lyase B-1 | chr3:2079247-2082633 REVERSE LENGTH=608	0	97.75	GO:0006085 GO:0006633	acetyl-CoA biosynthetic process; fatty acid biosynthetic process;	GO:0003878 GO:0005524 GO:0046872	ATP citrate synthase activity; ATP binding; metal ion binding;	GO:0005737 GO:0005829 GO:0009346	cytoplasm; cytosol; citrate lyase complex	PF00549 PF00285	Ligase_CoA; Citrate_synt;	AT3G06650|ACLB-1|ATP-citrate lyase B-1|T8E24.7|T8E24_7			Glyma.15G140300
57	G1+	57	Glyma.10G172600	-0.358737	0.766256		-1.23214	0.0482953		0.163937	0.905222		Glyma.10g172600	495	UniRef100_I1LBX8 AB hydrolase-1 domain-containing protein n=1 Tax=Glycine max TaxID=3847 RepID=I1LBX8_SOYBN	0	99.8	UniRef100_I1LBX8 AB hydrolase-1 domain-containing protein n=1 Tax=Glycine max TaxID=3847 RepID=I1LBX8_SOYBN	0	99.8	AT4G24140.1	AT4G24140.1 | Symbols: | alpha/beta-Hydrolases superfamily protein | chr4:12530032-12533664 REVERSE LENGTH=498	0	98.18	GO:0071555	cell wall organization;	GO:0016787	hydrolase activity;	GO:0005576 GO:0005618 GO:0005737 GO:0005886	extracellular region; cell wall; cytoplasm; plasma membrane	PF00561	Abhydrolase_1;	AT4G24140|T19F6.130|T19F6_130			Glyma.10G172600
58	G1+	58	Glyma.03G140700	-0.719051	0.780149		-3.04276	0.0284181		0.673829	0.79771		Glyma.03g140700	889	UniRef100_I1JNG2 Protein kinase domain-containing protein n=1 Tax=Glycine max TaxID=3847 RepID=I1JNG2_SOYBN	0	99.89	UniRef100_I1JNG2 Protein kinase domain-containing protein n=1 Tax=Glycine max TaxID=3847 RepID=I1JNG2_SOYBN	0	99.89	AT5G06940.1	AT5G06940.1 | Symbols: | Leucine-rich repeat receptor-like protein kinase family protein | chr5:2148078-2150771 REVERSE LENGTH=872	0	94.15	GO:0006468 GO:0016310	protein phosphorylation; phosphorylation;	GO:0004672 GO:0005524 GO:0016301	protein kinase activity; ATP binding; kinase activity;	GO:0005886 GO:0016021	plasma membrane; integral component of membrane	PF00560 PF08263 PF13855 PF00069 PF00560 PF08263 PF00069 PF13855	LRR_1; LRRNT_2; LRR_8; Pkinase; LRR_1; LRRNT_2; Pkinase; LRR_8;	AT5G06940|MOJ9.11|MOJ9_11			Glyma.03G140700
59	G1+	59	Glyma.12G222900	-0.43505	0.403781		-0.807347	0.0172321		-0.164835	0.824113		Glyma.12g222900	530	UniRef100_A0A445HU53 Beta-glucosidase 18 isoform A n=1 Tax=Glycine soja TaxID=3848 RepID=A0A445HU53_GLYSO	0	99.81	UniRef100_A0A445HU53 Beta-glucosidase 18 isoform A n=1 Tax=Glycine soja TaxID=3848 RepID=A0A445HU53_GLYSO	0	99.81	AT1G61820.1	AT1G61820.1 | Symbols: BGLU46 | beta glucosidase 46 | chr1:22835452-22838444 FORWARD LENGTH=516	0	93.02	GO:0005975 GO:0009809	carbohydrate metabolic process; lignin biosynthetic process;	GO:0008422 GO:0047782 GO:0102483	beta-glucosidase activity; coniferin beta-glucosidase activity; scopolin beta-glucosidase activity;	GO:0005576	extracellular region	PF00232	Glyco_hydro_1;	AT1G61820|BGLU46|beta glucosidase 46|F8K4.3|F8K4_3			Glyma.12G222900
60	G1+	60	Glyma.10G227300	-0.497549	0.763754		-2.00693	0.0308143		0.596269	0.719307		Glyma.10g227300	1484	UniRef100_A0A445IRE3 ABC transporter C family member 10 isoform A n=2 Tax=Soja TaxID=1462606 RepID=A0A445IRE3_GLYSO	0	99.93	UniRef100_A0A445IRE3 ABC transporter C family member 10 isoform A n=2 Tax=Soja TaxID=1462606 RepID=A0A445IRE3_GLYSO	0	99.93	AT3G59140.1	AT3G59140.1 | Symbols: ATMRP14, MRP14, ABCC10 | multidrug resistance-associated protein 14 | chr3:21863519-21868701 REVERSE LENGTH=1453	0	99.66	GO:0055085	transmembrane transport;	GO:0005524 GO:0008559 GO:0016887 GO:0042626	ATP binding; ATPase-coupled xenobiotic transmembrane transporter activity; ATPase activity; ATPase-coupled transmembrane transporter activity;	GO:0000325 GO:0005774 GO:0005829 GO:0009507 GO:0016020 GO:0016021	plant-type vacuole; vacuolar membrane; cytosol; chloroplast; membrane; integral component of membrane	PF00664 PF00005	ABC_membrane; ABC_tran;	AT3G59140|ATMRP14|MRP14|ABCC10|multidrug resistance-associated protein 14|ATP-binding cassette C10|F17J16.190			Glyma.10G227300
61	G1+	61	Glyma.20G205351	-0.574614	0.518464		-1.2957	0.0267131		-0.0530568	0.97219		Glyma.20g205351	102	NA	NA	NA	NA	NA	NA	NA	NA	NA	NA	NA	NA	NA	NA	NA	NA	NA	NA	NA			Glyma.20G205351
62	G1+	62	Glyma.20G051900	-0.0778101	0.942083		-1.04694	0.012106		0.622678	0.379271		Glyma.20g051900	576	UniRef100_A0A0B2RL59 L-ascorbate oxidase n=1 Tax=Glycine soja TaxID=3848 RepID=A0A0B2RL59_GLYSO	0	99.83	UniRef100_A0A0B2RL59 L-ascorbate oxidase n=1 Tax=Glycine soja TaxID=3848 RepID=A0A0B2RL59_GLYSO	0	99.83	AT5G21105.1	AT5G21105.1 | Symbols: | Plant L-ascorbate oxidase | chr5:7172727-7177409 FORWARD LENGTH=588	0	97.57	NA	NA	NA	NA	GO:0005576 GO:0005618 GO:0009506	extracellular region; cell wall; plasmodesma	PF07732 PF07731 PF00394	Cu-oxidase_3; Cu-oxidase_2; Cu-oxidase;	AT5G21105			Glyma.20G051900
63	G1+	63	Glyma.09G255700	-0.587032	0.420801		-1.23859	0.00860596		-0.119434	0.91521		Glyma.09g255700	494	UniRef100_I1L6G3 Protein kinase domain-containing protein n=1 Tax=Glycine max TaxID=3847 RepID=I1L6G3_SOYBN	0	99.8	UniRef100_I1L6G3 Protein kinase domain-containing protein n=1 Tax=Glycine max TaxID=3847 RepID=I1L6G3_SOYBN	0	99.8	AT1G01540.2	AT1G01540.2 | Symbols: | Protein kinase superfamily protein | chr1:195980-198383 FORWARD LENGTH=472	0	92.31	GO:0006468 GO:0046777	protein phosphorylation; protein autophosphorylation;	GO:0004674 GO:0004675 GO:0005524	protein serine/threonine kinase activity; transmembrane receptor protein serine/threonine kinase activity; ATP binding;	GO:0005886 GO:0009507 GO:0016021	plasma membrane; chloroplast; integral component of membrane	PF00069	Pkinase;	AT1G01540|F22L4.8|F22L4_8			Glyma.09G255700
64	G1+	64	Glyma.15G276100	-0.408768	0.762544		-2.1657	0.000605868		0.851876	0.456336		Glyma.15g276100	368	UniRef100_C6T8R3 Uncharacterized protein n=1 Tax=Glycine max TaxID=3847 RepID=C6T8R3_SOYBN	0	99.73	UniRef100_UPI000787806B uncharacterized protein LOC107462824 n=1 Tax=Arachis duranensis TaxID=130453 RepID=UPI000787806B	0	99.73	AT3G08030.1	AT3G08030.1 | Symbols: | Protein of unknown function, DUF642 | chr3:2564191-2565819 FORWARD LENGTH=365	2e-180	94.29	GO:0008150	biological process;	GO:0003674	molecular function;	GO:0005618 GO:0005643 GO:0005886 GO:0009507 GO:0099503	cell wall; nuclear pore; plasma membrane; chloroplast; secretory vesicle	PF04862	DUF642;	AT3G08030|AthA2-1|F17A17.37			Glyma.15G276100
65	G1+	65	Glyma.11G154900	-0.289697	0.751268		-1.01749	0.0233672		0.232963	0.80514		Glyma.11g154900	91	UniRef100_P15642 Repetitive proline-rich cell wall protein 3 n=3 Tax=Soja TaxID=1462606 RepID=PRP3_SOYBN	2e-48	98.9	UniRef100_P15642 Repetitive proline-rich cell wall protein 3 n=3 Tax=Soja TaxID=1462606 RepID=PRP3_SOYBN	2e-48	98.9	NA	NA	NA	NA	NA	NA	NA	NA	NA	NA	PF02095	Extensin_1;	NA			Glyma.11G154900
66	G1+	66	Glyma.08G257100	-0.377387	0.42514		-0.766949	0.00844289		-0.0973253	0.885317		Glyma.08g257100	113	UniRef100_A0A0B2PLT2 60S ribosomal protein L30 n=3 Tax=Soja TaxID=1462606 RepID=A0A0B2PLT2_GLYSO	5e-76	99.12	UniRef100_A0A0B2PLT2 60S ribosomal protein L30 n=3 Tax=Soja TaxID=1462606 RepID=A0A0B2PLT2_GLYSO	5e-76	99.12	AT1G36240.1	AT1G36240.1 | Symbols: | Ribosomal protein L7Ae/L30e/S12e/Gadd45 family protein | chr1:13614890-13616233 FORWARD LENGTH=112	4e-71	99.12	NA	NA	GO:0003723 GO:0003735	RNA binding; structural constituent of ribosome;	GO:0005634 GO:0005829 GO:0009507 GO:0022625	nucleus; cytosol; chloroplast; cytosolic large ribosomal subunit	PF01248	Ribosomal_L7Ae;	AT1G36240			Glyma.08G257100
67	G1+	67	Glyma.02G209600	-0.306388	0.794454		-1.50584	0.0114713		0.571538	0.588123		Glyma.02g209600	327	UniRef100_K7K9U8 Uncharacterized protein n=2 Tax=Glycine max TaxID=3847 RepID=K7K9U8_SOYBN	0	99.69	UniRef100_UPI0007190EAA uncharacterized protein LOC100801655 isoform X2 n=1 Tax=Glycine max TaxID=3847 RepID=UPI0007190EAA	0	99.69	AT4G09060.2	AT4G09060.2 | Symbols: | unknown protein; BEST Arabidopsis thaliana protein match is: unknown protein (TAIR:AT1G14680.1). | chr4:5797781-5800253 REVERSE LENGTH=367	3e-78	96.94	NA	NA	NA	NA	GO:0005737	cytoplasm	NA	NA	AT4G09060			Glyma.02G209600	CCHC (Zn)
68	G1+	68	Glyma.17G115700	-2.7083	0.15732		-3.97383	0.00572584		-1.78318	0.461644		Glyma.17g115700	611	UniRef100_A0A0R4J5P6 Uncharacterized protein n=2 Tax=Soja TaxID=1462606 RepID=A0A0R4J5P6_SOYBN	0	99.84	UniRef100_A0A445I5Y2 DEAD-box ATP-dependent RNA helicase 52B n=1 Tax=Glycine soja TaxID=3848 RepID=A0A445I5Y2_GLYSO	0	91.33	AT3G58570.1	AT3G58570.1 | Symbols: | P-loop containing nucleoside triphosphate hydrolases superfamily protein | chr3:21657099-21660352 FORWARD LENGTH=646	0	70.21	NA	NA	GO:0003723 GO:0003724 GO:0003729 GO:0005524	RNA binding; RNA helicase activity; mRNA binding; ATP binding;	GO:0005634 GO:0009507 GO:0043186	nucleus; chloroplast; P granule	PF00271 PF00270	Helicase_C; DEAD;	AT3G58570			Glyma.17G115700
69	G1+	69	Glyma.02G013000	-1.14815	0.505103		-2.71794	0.0151779		-0.00201496	0.999245		Glyma.02g013000	237	UniRef100_A0A0B2PM38 E3 ubiquitin-protein ligase MARCH7 n=2 Tax=Soja TaxID=1462606 RepID=A0A0B2PM38_GLYSO	1e-173	99.58	UniRef100_A0A0B2PM38 E3 ubiquitin-protein ligase MARCH7 n=2 Tax=Soja TaxID=1462606 RepID=A0A0B2PM38_GLYSO	1e-173	99.58	AT1G02610.1	AT1G02610.1 | Symbols: | RING/FYVE/PHD zinc finger superfamily protein | chr1:553181-555854 REVERSE LENGTH=221	1e-66	86.5	GO:0016567	protein ubiquitination;	GO:0004842	ubiquitin-protein transferase activity;	GO:0005634 GO:0005737 GO:0016020	nucleus; cytoplasm; membrane	PF12906 PF12428	RINGv; DUF3675;	AT1G02610|T14P4.10|T14P4_10			Glyma.02G013000
70	G1+	70	Glyma.10G058000	-0.146844	0.838778		-0.843408	0.00844614		0.361216	0.537669		Glyma.10g058000	342	UniRef100_C6T7F3 PfkB domain-containing protein n=1 Tax=Glycine max TaxID=3847 RepID=C6T7F3_SOYBN	0	99.71	UniRef100_C6T7F3 PfkB domain-containing protein n=1 Tax=Glycine max TaxID=3847 RepID=C6T7F3_SOYBN	0	99.71	AT5G03300.1	AT5G03300.1 | Symbols: ADK2 | adenosine kinase 2 | chr5:796573-798997 FORWARD LENGTH=345	0	98.83	GO:0006169 GO:0016032 GO:0016310 GO:0044209	adenosine salvage; viral process; phosphorylation; AMP salvage;	GO:0004001 GO:0005507 GO:0005524 GO:0019900	adenosine kinase activity; copper ion binding; ATP binding; kinase binding;	GO:0005634 GO:0005737 GO:0005829 GO:0005886	nucleus; cytoplasm; cytosol; plasma membrane	PF00294	PfkB;	AT5G03300|ADK2|adenosine kinase 2|F12E4.30|F12E4_30|ADENOSINE KINASE 2			Glyma.10G058000
71	G1+	71	Glyma.04G226500	-0.28615	0.537196		-0.579795	0.0335144		-0.070278	0.911382		Glyma.04g226500	193	UniRef100_C6T017 Uncharacterized protein n=1 Tax=Glycine max TaxID=3847 RepID=C6T017_SOYBN	1e-135	99.48	UniRef100_A0A4D6M1F2 Large subunit ribosomal protein L9e n=1 Tax=Vigna unguiculata TaxID=3917 RepID=A0A4D6M1F2_VIGUN	1e-128	99.48	AT1G33140.1	AT1G33140.1 | Symbols: PGY2 | Ribosomal protein L6 family | chr1:12023360-12024502 FORWARD LENGTH=194	7e-121	99.48	GO:0009955	adaxial/abaxial pattern specification;	GO:0019843	rRNA binding;	GO:0005634 GO:0005737 GO:0005773 GO:0009506 GO:0009941 GO:0022625	nucleus; cytoplasm; vacuole; plasmodesma; chloroplast envelope; cytosolic large ribosomal subunit	PF00347	Ribosomal_L6;	AT1G33140|PGY2|PIGGYBACK2|T9L6.5			Glyma.04G226500
72	G1+	72	Glyma.05G067700	-0.113445	0.882237		-0.697909	0.0482528		0.31658	0.620373		Glyma.05g067700	262	UniRef100_C6TBN8 t-SNARE coiled-coil homology domain-containing protein n=1 Tax=Glycine max TaxID=3847 RepID=C6TBN8_SOYBN	0	99.62	UniRef100_C6TBN8 t-SNARE coiled-coil homology domain-containing protein n=1 Tax=Glycine max TaxID=3847 RepID=C6TBN8_SOYBN	0	99.62	AT2G35190.1	AT2G35190.1 | Symbols: NPSN11, ATNPSN11, NSPN11 | novel plant snare 11 | chr2:14831087-14832979 FORWARD LENGTH=265	8e-137	99.24	GO:0000910 GO:0006623 GO:0006888 GO:0006890 GO:0006891 GO:0006896 GO:0042147 GO:0048280	cytokinesis; protein targeting to vacuole; endoplasmic reticulum to Golgi vesicle-mediated transport; retrograde vesicle-mediated transport, Golgi to endoplasmic reticulum; intra-Golgi vesicle-mediated transport; Golgi to vacuole transport; retrograde transport, endosome to Golgi; vesicle fusion with Golgi apparatus;	GO:0000149 GO:0005484	SNARE binding; SNAP receptor activity;	GO:0005783 GO:0005789 GO:0005794 GO:0005886 GO:0009504 GO:0012507 GO:0016021 GO:0031201 GO:0031902	endoplasmic reticulum; endoplasmic reticulum membrane; Golgi apparatus; plasma membrane; cell plate; ER to Golgi transport vesicle membrane; integral component of membrane; SNARE complex; late endosome membrane	PF03908	Sec20;	AT2G35190|NPSN11|ATNPSN11|NSPN11|novel plant snare 11|T4C15.14|T4C15_14			Glyma.05G067700
73	G1+	73	Glyma.05G201700	-1.12187	0.702108		-3.64218	0.0425821		0.770646	0.809895		Glyma.05g201700	343	UniRef100_A0A0B2Q879 Transcription factor bHLH137 n=2 Tax=Soja TaxID=1462606 RepID=A0A0B2Q879_GLYSO	0	99.71	UniRef100_A0A0B2Q879 Transcription factor bHLH137 n=2 Tax=Soja TaxID=1462606 RepID=A0A0B2Q879_GLYSO	0	99.71	AT5G50915.1	AT5G50915.1 | Symbols: | basic helix-loop-helix (bHLH) DNA-binding superfamily protein | chr5:20710764-20712252 REVERSE LENGTH=286	1e-52	40.23	GO:0006355 GO:0009739	regulation of transcription, DNA-templated; response to gibberellin;	GO:0003677 GO:0003700 GO:0005515 GO:0046983	DNA binding; DNA-binding transcription factor activity; protein binding; protein dimerization activity;	GO:0005634	nucleus	PF00010	HLH;	AT5G50915			Glyma.05G201700	bHLH
74	G1+	74	Glyma.19G089200	-0.62777	0.647133		-1.72779	0.0258418		0.198297	0.908096		Glyma.19g089200	163	UniRef100_A0A0B2QX32 Blue copper protein n=2 Tax=Soja TaxID=1462606 RepID=A0A0B2QX32_GLYSO	5e-113	99.39	UniRef100_A0A0B2QX32 Blue copper protein n=2 Tax=Soja TaxID=1462606 RepID=A0A0B2QX32_GLYSO	5e-113	99.39	AT3G27200.1	AT3G27200.1 | Symbols: | Cupredoxin superfamily protein | chr3:10043738-10044340 REVERSE LENGTH=174	4e-56	65.64	NA	NA	GO:0009055	electron transfer activity;	GO:0005576 GO:0031225 GO:0046658	extracellular region; anchored component of membrane; anchored component of plasma membrane	PF02298	Cu_bind_like;	AT3G27200			Glyma.19G089200
75	G1+	75	Glyma.02G058500	-0.656629	0.225728		-1.10514	0.00334477		-0.320034	0.675758		Glyma.02g058500	526	UniRef100_K7K6N3 C2H2-type domain-containing protein n=1 Tax=Glycine max TaxID=3847 RepID=K7K6N3_SOYBN	0	99.81	UniRef100_K7K6N3 C2H2-type domain-containing protein n=1 Tax=Glycine max TaxID=3847 RepID=K7K6N3_SOYBN	0	99.81	AT5G66730.1	AT5G66730.1 | Symbols: | C2H2-like zinc finger protein | chr5:26641914-26643883 REVERSE LENGTH=500	8e-175	99.81	GO:0006355 GO:0009740 GO:0009937 GO:0010029 GO:0010431	regulation of transcription, DNA-templated; gibberellic acid mediated signaling pathway; regulation of gibberellic acid mediated signaling pathway; regulation of seed germination; seed maturation;	GO:0003700 GO:0005515 GO:0044212 GO:0046872	DNA-binding transcription factor activity; protein binding; transcription regulatory region DNA binding; metal ion binding;	GO:0005634	nucleus	PF12171	zf-C2H2_jaz;	AT5G66730|IDD1|ENY|INDETERMINATE DOMAIN 1|ENHYDROUS|MSN2.12|MSN2_12			Glyma.02G058500	C2H2 (Zn)
76	G1+	76	Glyma.13G161900	0.0641094	0.964432		-1.40062	0.00926316		1.16341	0.178537		Glyma.13g161900	476	UniRef100_I1LZT0 Purple acid phosphatase n=6 Tax=Soja TaxID=1462606 RepID=I1LZT0_SOYBN	0	99.79	UniRef100_I1LZT0 Purple acid phosphatase n=6 Tax=Soja TaxID=1462606 RepID=I1LZT0_SOYBN	0	99.79	AT5G34850.1	AT5G34850.1 | Symbols: ATPAP26, PAP26 | purple acid phosphatase 26 | chr5:13108475-13111217 REVERSE LENGTH=475	0	95.59	GO:0042744 GO:0051174 GO:0055062 GO:0055114	hydrogen peroxide catabolic process; regulation of phosphorus metabolic process; phosphate ion homeostasis; oxidation-reduction process;	GO:0003993 GO:0004601 GO:0046872	acid phosphatase activity; peroxidase activity; metal ion binding;	GO:0005576 GO:0005773 GO:0005829 GO:0009536 GO:0099503	extracellular region; vacuole; cytosol; plastid; secretory vesicle	PF14008 PF16656 PF00149	Metallophos_C; Pur_ac_phosph_N; Metallophos;	AT5G34850|ATPAP26|PAP26|PURPLE ACID PHOSPHATASE 26|T5E15.10|T5E15_10			Glyma.13G161900
77	G1+	77	Glyma.10G194000	-0.360929	0.777566		-2.18515	0.000172186		1.0025	0.323418		Glyma.10g194000	465	UniRef100_I1LCI8 UDP-glycosyltransferase 79A6 n=1 Tax=Glycine max TaxID=3847 RepID=FG2KO_SOYBN	0	99.78	UniRef100_I1LCI8 UDP-glycosyltransferase 79A6 n=1 Tax=Glycine max TaxID=3847 RepID=FG2KO_SOYBN	0	99.78	AT5G54010.1	AT5G54010.1 | Symbols: | UDP-Glycosyltransferase superfamily protein | chr5:21919819-21921180 REVERSE LENGTH=453	1e-110	97.85	NA	NA	GO:0008194 GO:0016757 GO:0035251	UDP-glycosyltransferase activity; transferase activity, transferring glycosyl groups; UDP-glucosyltransferase activity;	GO:0009507 GO:0043231	chloroplast; intracellular membrane-bounded organelle	PF00201	UDPGT;	AT5G54010			Glyma.10G194000
78	G1+	78	Glyma.17G046000	-0.400226	0.806632		-2.10048	0.0138382		0.86486	0.539709		Glyma.17g046000	128	UniRef100_K7MJY9 Uncharacterized protein n=1 Tax=Glycine max TaxID=3847 RepID=K7MJY9_SOYBN	1e-88	99.22	UniRef100_A0A445G2D7 Auxin-responsive protein SAUR76 n=1 Tax=Glycine soja TaxID=3848 RepID=A0A445G2D7_GLYSO	7e-88	99.22	AT1G72430.1	AT1G72430.1 | Symbols: | SAUR-like auxin-responsive protein family | chr1:27265150-27265509 REVERSE LENGTH=119	4e-35	97.66	GO:0007275 GO:0009733 GO:0009873 GO:0030307 GO:0071456	multicellular organism development; response to auxin; ethylene-activated signaling pathway; positive regulation of cell growth; cellular response to hypoxia;	GO:0005515	protein binding;	GO:0005634 GO:0005737 GO:0019897	nucleus; cytoplasm; extrinsic component of plasma membrane	PF02519	Auxin_inducible;	AT1G72430|SAUR78|SMALL AUXIN UPREGULATED RNA 78|T10D10.10|T10D10_10			Glyma.17G046000
79	G1+	79	Glyma.17G092400	-0.118452	0.955365		-1.94784	0.0163743		1.2418	0.362525		Glyma.17g092400	338	UniRef100_A0A445G4B5 Spermidine synthase isoform A n=3 Tax=Soja TaxID=1462606 RepID=A0A445G4B5_GLYSO	0	99.7	UniRef100_A0A445G4B5 Spermidine synthase isoform A n=3 Tax=Soja TaxID=1462606 RepID=A0A445G4B5_GLYSO	0	99.7	AT1G23820.1	AT1G23820.1 | Symbols: SPDS1 | spermidine synthase 1 | chr1:8420278-8422724 FORWARD LENGTH=378	2e-133	99.11	GO:0006596 GO:0008295	polyamine biosynthetic process; spermidine biosynthetic process;	GO:0004766 GO:0005515	spermidine synthase activity; protein binding;	GO:0005634 GO:0005829 GO:0009507	nucleus; cytosol; chloroplast	PF01564	Spermine_synth;	AT1G23820|SPDS1|spermidine synthase 1|F5O8.38|F5O8_38			Glyma.17G092400
80	G1+	80	Glyma.19G225900	-0.681297	0.433182		-1.30295	0.0307984		-0.218365	0.867343		Glyma.19g225900	530	UniRef100_K7MZR5 X8 domain-containing protein n=1 Tax=Glycine max TaxID=3847 RepID=K7MZR5_SOYBN	0	99.81	UniRef100_K7MZR5 X8 domain-containing protein n=1 Tax=Glycine max TaxID=3847 RepID=K7MZR5_SOYBN	0	99.81	AT2G30933.1	AT2G30933.1 | Symbols: | Carbohydrate-binding X8 domain superfamily protein | chr2:13164179-13166517 REVERSE LENGTH=227	5e-42	21.7	GO:0008150	biological process;	GO:0003674	molecular function;	GO:0005576 GO:0005886	extracellular region; plasma membrane	PF07983	X8;	AT2G30933			Glyma.19G225900
81	G1+	81	Glyma.13G005500	-0.475674	0.811073		-1.97149	0.0405821		0.635182	0.737889		Glyma.13g005500	385	UniRef100_I1LXM2 AAI domain-containing protein n=1 Tax=Glycine max TaxID=3847 RepID=I1LXM2_SOYBN	0	99.74	UniRef100_I1LXM2 AAI domain-containing protein n=1 Tax=Glycine max TaxID=3847 RepID=I1LXM2_SOYBN	0	99.74	AT3G22142.1	AT3G22142.1 | Symbols: | Bifunctional inhibitor/lipid-transfer protein/seed storage 2S albumin superfamily protein | chr3:7803604-7808046 REVERSE LENGTH=1480	5e-56	89.35	NA	NA	NA	NA	GO:0005575	cellular component	PF14547	Hydrophob_seed;	AT3G22142			Glyma.13G005500
82	G1+	82	Glyma.12G020000	-0.594737	0.44336		-1.31919	0.00623439		-0.0468972	0.971243		Glyma.12g020000	365	UniRef100_I1LPA6 Uncharacterized protein n=2 Tax=Soja TaxID=1462606 RepID=I1LPA6_SOYBN	0	99.73	UniRef100_A0A445HJL0 Protein RETICULATA-RELATED 4, chloroplastic n=1 Tax=Glycine soja TaxID=3848 RepID=A0A445HJL0_GLYSO	0	99.73	AT5G12470.1	AT5G12470.1 | Symbols: | Protein of unknown function (DUF3411) | chr5:4044950-4047290 REVERSE LENGTH=386	8e-173	78.63	GO:0007275	multicellular organism development;	GO:0003674	molecular function;	GO:0005739 GO:0009507 GO:0009536 GO:0009706 GO:0009941 GO:0016021	mitochondrion; chloroplast; plastid; chloroplast inner membrane; chloroplast envelope; integral component of membrane	PF11891	RETICULATA-like;	AT5G12470|RER4|RETICULATA-RELATED 4			Glyma.12G020000
83	G1+	83	Glyma.17G152600	-2.38246	0.224304		-4.42128	0.00226443		-0.845236	0.76054		Glyma.17g152600	444	UniRef100_I1MVB9 Uncharacterized protein n=2 Tax=Soja TaxID=1462606 RepID=I1MVB9_SOYBN	0	99.77	UniRef100_A0A1S3UKC4 protein ENHANCED PSEUDOMONAS SUSCEPTIBILTY 1-like n=1 Tax=Vigna radiata var. radiata TaxID=3916 RepID=A0A1S3UKC4_VIGRR	0	99.77	AT5G67150.1	AT5G67150.1 | Symbols: | HXXXD-type acyl-transferase family protein | chr5:26795880-26797226 REVERSE LENGTH=448	1e-110	98.42	NA	NA	GO:0016747	transferase activity, transferring acyl groups other than amino-acyl groups;	GO:0005737 GO:0005829	cytoplasm; cytosol	PF02458	Transferase;	AT5G67150			Glyma.17G152600
84	G1+	84	Glyma.08G006400	-0.229552	0.738854		-0.939237	0.00620649		0.31414	0.632305		Glyma.08g006400	996	UniRef100_I1KP14 Ribonuclease n=3 Tax=Soja TaxID=1462606 RepID=I1KP14_SOYBN	0	99.9	UniRef100_I1KP14 Ribonuclease n=3 Tax=Soja TaxID=1462606 RepID=I1KP14_SOYBN	0	99.9	AT5G07350.2	AT5G07350.2 | Symbols: Tudor1, AtTudor1, TSN1 | TUDOR-SN protein 1 | chr5:2320021-2324892 REVERSE LENGTH=1007	0	99.3	GO:0006397 GO:0006401 GO:0006402 GO:0009306 GO:0009651 GO:0010372 GO:0031047 GO:0034605 GO:0046686	mRNA processing; RNA catabolic process; mRNA catabolic process; protein secretion; response to salt stress; positive regulation of gibberellin biosynthetic process; gene silencing by RNA; cellular response to heat; response to cadmium ion;	GO:0003723 GO:0003729 GO:0004518	RNA binding; mRNA binding; nuclease activity;	GO:0000932 GO:0005618 GO:0005634 GO:0005635 GO:0005737 GO:0005783 GO:0005829 GO:0005886 GO:0010494 GO:0016442 GO:0048471	P-body; cell wall; nucleus; nuclear envelope; cytoplasm; endoplasmic reticulum; cytosol; plasma membrane; cytoplasmic stress granule; RISC complex; perinuclear region of cytoplasm	PF00567 PF00565	TUDOR; SNase;	AT5G07350|Tudor1|AtTudor1|TSN1|TUDOR-SN protein 1|Arabidopsis thaliana TUDOR-SN protein 1|T2I1.60|T2I1_60			Glyma.08G006400
85	G1+	85	Glyma.02G058400	-0.662159	0.221189		-1.10869	0.00330485		-0.320106	0.676225		Glyma.02g058400	526	UniRef100_K7K6N3 C2H2-type domain-containing protein n=1 Tax=Glycine max TaxID=3847 RepID=K7K6N3_SOYBN	0	99.81	UniRef100_K7K6N3 C2H2-type domain-containing protein n=1 Tax=Glycine max TaxID=3847 RepID=K7K6N3_SOYBN	0	99.81	AT5G66730.1	AT5G66730.1 | Symbols: | C2H2-like zinc finger protein | chr5:26641914-26643883 REVERSE LENGTH=500	8e-175	99.81	GO:0006355 GO:0009740 GO:0009937 GO:0010029 GO:0010431	regulation of transcription, DNA-templated; gibberellic acid mediated signaling pathway; regulation of gibberellic acid mediated signaling pathway; regulation of seed germination; seed maturation;	GO:0003700 GO:0005515 GO:0044212 GO:0046872	DNA-binding transcription factor activity; protein binding; transcription regulatory region DNA binding; metal ion binding;	GO:0005634	nucleus	PF12171	zf-C2H2_jaz;	AT5G66730|IDD1|ENY|INDETERMINATE DOMAIN 1|ENHYDROUS|MSN2.12|MSN2_12			Glyma.02G058400
86	G1+	86	Glyma.05G068900	-0.190723	0.879524		-1.32947	0.0204183		0.682863	0.47992		Glyma.05g068900	207	UniRef100_A0A0B2QHP1 Ras-related protein RABH1b n=2 Tax=Soja TaxID=1462606 RepID=A0A0B2QHP1_GLYSO	8e-150	99.52	UniRef100_A0A2P5FPZ1 Small GTP-binding domain containing protein n=1 Tax=Trema orientale TaxID=63057 RepID=A0A2P5FPZ1_TREOI	3e-138	99.52	AT2G44610.1	AT2G44610.1 | Symbols: RAB6, ATRABH1B, ATRAB6A, RAB6A | Ras-related small GTP-binding family protein | chr2:18411778-18413883 REVERSE LENGTH=208	2e-141	99.52	GO:0001558 GO:0006886 GO:0006887 GO:0006890 GO:0006891 GO:0032482 GO:0032940 GO:0042147 GO:0052324	regulation of cell growth; intracellular protein transport; exocytosis; retrograde vesicle-mediated transport, Golgi to endoplasmic reticulum; intra-Golgi vesicle-mediated transport; Rab protein signal transduction; secretion by cell; retrograde transport, endosome to Golgi; plant-type cell wall cellulose biosynthetic process;	GO:0003924 GO:0005515 GO:0005525	GTPase activity; protein binding; GTP binding;	GO:0000139 GO:0005768 GO:0005774 GO:0005794 GO:0005802 GO:0005829 GO:0005886 GO:0009506 GO:0012505 GO:0016020	Golgi membrane; endosome; vacuolar membrane; Golgi apparatus; trans-Golgi network; cytosol; plasma membrane; plasmodesma; endomembrane system; membrane	PF00025	Arf;	AT2G44610|RAB6|ATRABH1B|ATRAB6A|RAB6A|F16B22.10			Glyma.05G068900
87	G1+	87	Glyma.03G179500	-0.293165	0.465363		-0.688286	0.00593943		0.00810074	0.990569		Glyma.03g179500	266	UniRef100_C6TKX1 t-SNARE coiled-coil homology domain-containing protein n=1 Tax=Glycine max TaxID=3847 RepID=C6TKX1_SOYBN	0	99.62	UniRef100_C6TKX1 t-SNARE coiled-coil homology domain-containing protein n=1 Tax=Glycine max TaxID=3847 RepID=C6TKX1_SOYBN	0	99.62	AT3G09740.1	AT3G09740.1 | Symbols: SYP71, ATSYP71 | syntaxin of plants 71 | chr3:2989615-2991354 FORWARD LENGTH=266	2e-150	99.25	GO:0006612 GO:0006886 GO:0006906 GO:0048278	protein targeting to membrane; intracellular protein transport; vesicle fusion; vesicle docking;	GO:0000149 GO:0005484	SNARE binding; SNAP receptor activity;	GO:0005634 GO:0005783 GO:0005829 GO:0005886 GO:0009506 GO:0012505 GO:0016021 GO:0031201	nucleus; endoplasmic reticulum; cytosol; plasma membrane; plasmodesma; endomembrane system; integral component of membrane; SNARE complex	PF05739	SNARE;	AT3G09740|SYP71|ATSYP71|syntaxin of plants 71|F11F8.33			Glyma.03G179500
88	G1+	88	Glyma.09G031400	-0.819478	0.649614		-2.35987	0.0188292		0.356496	0.866654		Glyma.09g031400	724	UniRef100_UPI00071932A1 probable boron transporter 2 isoform X1 n=1 Tax=Glycine max TaxID=3847 RepID=UPI00071932A1	0	99.86	UniRef100_UPI00071932A1 probable boron transporter 2 isoform X1 n=1 Tax=Glycine max TaxID=3847 RepID=UPI00071932A1	0	99.86	AT3G62270.1	AT3G62270.1 | Symbols: | HCO3- transporter family | chr3:23042528-23045633 REVERSE LENGTH=703	0	97.65	GO:0046713 GO:0048364	borate transport; root development;	GO:0005452 GO:0015301 GO:0046715 GO:0080139	inorganic anion exchanger activity; anion:anion antiporter activity; active borate transmembrane transporter activity; borate efflux transmembrane transporter activity;	GO:0005886 GO:0016021	plasma membrane; integral component of membrane	PF00955	HCO3_cotransp;	AT3G62270|BOR2|REQUIRES HIGH BORON 2|T17J13.230			Glyma.09G031400
89	G1+	89	Glyma.06G307100	-0.292819	0.879524		-2.19647	0.00774288		1.17239	0.413354		Glyma.06g307100	538	UniRef100_I1KFE9 Uncharacterized protein n=3 Tax=Soja TaxID=1462606 RepID=I1KFE9_SOYBN	0	99.81	UniRef100_A0A445HNF8 L-ascorbate oxidase-like n=1 Tax=Glycine soja TaxID=3848 RepID=A0A445HNF8_GLYSO	0	99.81	AT1G76160.1	AT1G76160.1 | Symbols: sks5 | SKU5 similar 5 | chr1:28578211-28581020 REVERSE LENGTH=541	0	99.63	GO:0006826 GO:0055072 GO:0055114	iron ion transport; iron ion homeostasis; oxidation-reduction process;	GO:0004322 GO:0005507 GO:0016491	ferroxidase activity; copper ion binding; oxidoreductase activity;	GO:0005576 GO:0005618 GO:0005886 GO:0009506 GO:0048046 GO:0099503	extracellular region; cell wall; plasma membrane; plasmodesma; apoplast; secretory vesicle	PF07731 PF07732 PF00394	Cu-oxidase_2; Cu-oxidase_3; Cu-oxidase;	AT1G76160|sks5|SKU5 similar 5|T23E18.10|T23E18_10			Glyma.06G307100
90	G1+	90	Glyma.11G122500	-0.36386	0.76713		-1.2809	0.041171		0.341353	0.785594		Glyma.11g122500	657	UniRef100_I1LJJ1 AMP-binding domain-containing protein n=3 Tax=Soja TaxID=1462606 RepID=I1LJJ1_SOYBN	0	99.85	UniRef100_I1LJJ1 AMP-binding domain-containing protein n=3 Tax=Soja TaxID=1462606 RepID=I1LJJ1_SOYBN	0	99.85	AT1G49430.1	AT1G49430.1 | Symbols: LACS2, LRD2 | long-chain acyl-CoA synthetase 2 | chr1:18291188-18295641 FORWARD LENGTH=665	0	98.48	GO:0006631 GO:0006633 GO:0010025 GO:0010143 GO:0010311 GO:0050832	fatty acid metabolic process; fatty acid biosynthetic process; wax biosynthetic process; cutin biosynthetic process; lateral root formation; defense response to fungus;	GO:0003996 GO:0004467 GO:0005524 GO:0031957 GO:0102391	acyl-CoA ligase activity; long-chain fatty acid-CoA ligase activity; ATP binding; very long-chain fatty acid-CoA ligase activity; decanoate-CoA ligase activity;	GO:0005783 GO:0009506 GO:0009507	endoplasmic reticulum; plasmodesma; chloroplast	PF00501	AMP-binding;	AT1G49430|LACS2|LRD2|long-chain acyl-CoA synthetase 2|LATERAL ROOT DEVELOPMENT 2|F13F21.14|F13F21_14|LRD2			Glyma.11G122500
91	G1+	91	Glyma.02G071500	-0.11444	0.9488		-1.55481	0.0328077		0.998449	0.40113		Glyma.02g071500	292	UniRef100_A0A0R0L3S5 GATA-type domain-containing protein n=3 Tax=Soja TaxID=1462606 RepID=A0A0R0L3S5_SOYBN	0	99.66	UniRef100_A0A0R0L3S5 GATA-type domain-containing protein n=3 Tax=Soja TaxID=1462606 RepID=A0A0R0L3S5_SOYBN	0	99.66	AT4G32890.1	AT4G32890.1 | Symbols: GATA9 | GATA transcription factor 9 | chr4:15875598-15876615 FORWARD LENGTH=308	7e-40	79.45	GO:0007623 GO:0009416 GO:0030154 GO:0045893	circadian rhythm; response to light stimulus; cell differentiation; positive regulation of transcription, DNA-templated;	GO:0003700 GO:0008270 GO:0043565 GO:0044212	DNA-binding transcription factor activity; zinc ion binding; sequence-specific DNA binding; transcription regulatory region DNA binding;	GO:0005634	nucleus	PF00320	GATA;	AT4G32890|GATA9|GATA transcription factor 9|F26P21.10|F26P21_10			Glyma.02G071500	C2C2 (Zn) GATA
92	G1+	92	Glyma.02G151800	-2.38584	0.0498916		-4.04567	4.38942e-05		-1.08836	0.524205		Glyma.02g151800	457	UniRef100_K7K8H6 Uncharacterized protein n=4 Tax=Soja TaxID=1462606 RepID=K7K8H6_SOYBN	0	99.78	UniRef100_A0A445IH06 Rho GTPase-activating protein 2 n=1 Tax=Glycine soja TaxID=3848 RepID=A0A445IH06_GLYSO	0	99.78	AT4G03100.1	AT4G03100.1 | Symbols: | Rho GTPase activating protein with PAK-box/P21-Rho-binding domain | chr4:1374361-1375913 FORWARD LENGTH=430	0	73.09	NA	NA	NA	NA	GO:0005737	cytoplasm	PF00786 PF00620	PBD; RhoGAP;	AT4G03100			Glyma.02G151800
93	G1+	93	Glyma.09G155500	-2.35173	0.163271		-5.23435	1.46285e-05		-0.104061	0.973666		Glyma.09g155500	212	UniRef100_B1ACD5 Kunitz trypsin protease inhibitor n=1 Tax=Glycine max TaxID=3847 RepID=B1ACD5_SOYBN	8e-151	99.53	UniRef100_B1ACD5 Kunitz trypsin protease inhibitor n=1 Tax=Glycine max TaxID=3847 RepID=B1ACD5_SOYBN	8e-151	99.53	AT1G17860.1	AT1G17860.1 | Symbols: | Kunitz family trypsin and protease inhibitor protein | chr1:6149343-6149933 FORWARD LENGTH=196	1e-21	78.3	GO:0006952 GO:0009625 GO:0010466	defense response; response to insect; negative regulation of peptidase activity;	GO:0004867 GO:0004869 GO:0030414	serine-type endopeptidase inhibitor activity; cysteine-type endopeptidase inhibitor activity; peptidase inhibitor activity;	GO:0005576 GO:0005618 GO:0005783 GO:0048046 GO:0099503	extracellular region; cell wall; endoplasmic reticulum; apoplast; secretory vesicle	PF00197	Kunitz_legume;	AT1G17860|AtKTI5|ARABIDOPSIS THALIANA KUNITZ TRYPSIN INHIBITOR 5|F2H15.9|F2H15_9			Glyma.09G155500
94	G1+	94	Glyma.20G237500	-1.14521	0.154885		-2.1152	0.000225891		-0.384185	0.757881		Glyma.20g237500	323	UniRef100_I1NJ31 AB hydrolase-1 domain-containing protein n=1 Tax=Glycine max TaxID=3847 RepID=I1NJ31_SOYBN	0	99.69	UniRef100_I1NJ31 AB hydrolase-1 domain-containing protein n=1 Tax=Glycine max TaxID=3847 RepID=I1NJ31_SOYBN	0	99.69	AT3G05600.1	AT3G05600.1 | Symbols: | alpha/beta-Hydrolases superfamily protein | chr3:1623485-1624704 REVERSE LENGTH=331	4e-150	99.69	GO:0010143	cutin biosynthetic process;	GO:0004301	epoxide hydrolase activity;	GO:0005829	cytosol	PF00561	Abhydrolase_1;	AT3G05600|AtEH1|Epoxide hydrolase 1|F18C1.13|F18C1_13			Glyma.20G237500
95	G1+	95	Glyma.07G246500	-0.830329	0.35188		-1.35406	0.0217802		-0.423156	0.720541		Glyma.07g246500	421	UniRef100_I1KMX6 Uncharacterized protein n=2 Tax=Soja TaxID=1462606 RepID=I1KMX6_SOYBN	0	99.76	UniRef100_UPI001017157F uncharacterized protein DDB_G0271670-like n=1 Tax=Vigna unguiculata TaxID=3917 RepID=UPI001017157F	2e-157	96.67	AT5G49100.1	AT5G49100.1 | Symbols: | unknown protein; BEST Arabidopsis thaliana protein match is: unknown protein (TAIR:AT3G06868.1); Has 30201 Blast hits to 17322 proteins in 780 species: Archae - 12; Bacteria - 1396; Metazoa - 17338; Fungi - 3422; Plants - 5037; Viruses - 0; Other Eukaryotes - 2996 (source: NCBI BLink). | chr5:19897700-19898890 REVERSE LENGTH=396	1e-74	96.67	GO:0008150	biological process;	GO:0003674	molecular function;	GO:0005634	nucleus	NA	NA	AT5G49100|K20J1.7|K20J1_7			Glyma.07G246500
96	G1+	96	Glyma.17G183700	-2.83384	0.422584		-5.34036	0.0263222		-0.884843	0.844137		Glyma.17g183700	468	UniRef100_I1MW41 3-ketoacyl-CoA synthase n=2 Tax=Soja TaxID=1462606 RepID=I1MW41_SOYBN	0	99.79	UniRef100_I1MW41 3-ketoacyl-CoA synthase n=2 Tax=Soja TaxID=1462606 RepID=I1MW41_SOYBN	0	99.79	AT1G04220.1	AT1G04220.1 | Symbols: KCS2 | 3-ketoacyl-CoA synthase 2 | chr1:1119853-1122483 REVERSE LENGTH=528	0	91.45	GO:0006633 GO:0006970 GO:0009611 GO:0010345	fatty acid biosynthetic process; response to osmotic stress; response to wounding; suberin biosynthetic process;	GO:0009922 GO:0102336 GO:0102337 GO:0102338 GO:0102756	fatty acid elongase activity; 3-oxo-arachidoyl-CoA synthase activity; 3-oxo-cerotoyl-CoA synthase activity; 3-oxo-lignoceronyl-CoA synthase activity; very-long-chain 3-ketoacyl-CoA synthase activity;	GO:0005737 GO:0016021	cytoplasm; integral component of membrane	PF08541 PF08392	ACP_syn_III_C; FAE1_CUT1_RppA;	AT1G04220|KCS2|DAISY|3-ketoacyl-CoA synthase 2|DAISY|F20D22.1|F20D22_1			Glyma.17G183700
97	G1+	97	Glyma.07G022000	-0.105208	0.939762		-1.41348	0.0102245		0.91168	0.315973		Glyma.07g022000	171	UniRef100_A0A0B2P9D8 Lamin-like protein n=2 Tax=Soja TaxID=1462606 RepID=A0A0B2P9D8_GLYSO	1e-122	99.42	UniRef100_A0A0B2P9D8 Lamin-like protein n=2 Tax=Soja TaxID=1462606 RepID=A0A0B2P9D8_GLYSO	1e-122	99.42	AT5G15350.1	AT5G15350.1 | Symbols: ENODL17, AtENODL17 | early nodulin-like protein 17 | chr5:4985184-4986154 REVERSE LENGTH=172	7e-36	64.33	NA	NA	GO:0009055	electron transfer activity;	GO:0005773 GO:0005886 GO:0009536 GO:0031225 GO:0046658	vacuole; plasma membrane; plastid; anchored component of membrane; anchored component of plasma membrane	PF02298	Cu_bind_like;	AT5G15350			Glyma.07G022000
98	G1+	98	Glyma.08G102900	-0.41066	0.610921		-1.3438	0.00172677		0.31385	0.724417		Glyma.08g102900	922	UniRef100_I1KS01 Lipoxygenase n=2 Tax=Soja TaxID=1462606 RepID=I1KS01_SOYBN	0	99.89	UniRef100_I1KS01 Lipoxygenase n=2 Tax=Soja TaxID=1462606 RepID=I1KS01_SOYBN	0	99.89	AT1G67560.1	AT1G67560.1 | Symbols: LOX6 | PLAT/LH2 domain-containing lipoxygenase family protein | chr1:25319926-25324117 FORWARD LENGTH=917	0	99.89	GO:0009611 GO:0009695 GO:0031408 GO:0034440	response to wounding; jasmonic acid biosynthetic process; oxylipin biosynthetic process; lipid oxidation;	GO:0016165 GO:0016702 GO:0046872	linoleate 13S-lipoxygenase activity; oxidoreductase activity, acting on single donors with incorporation of molecular oxygen, incorporation of two atoms of oxygen; metal ion binding;	GO:0005886 GO:0009507	plasma membrane; chloroplast	PF01477 PF00305	PLAT; Lipoxygenase;	AT1G67560|LOX6|ATLOX6|lipoxygenase 6|Arabidopsis thaliana lipoxygenase 6|F12B7.11|F12B7_11			Glyma.08G102900
99	G1+	99	Glyma.07G266000	-0.525225	0.385628		-1.10526	0.002884		-0.0615484	0.950541		Glyma.07g266000	115	UniRef100_A0A0R0J8T0 Cystatin domain-containing protein n=3 Tax=Soja TaxID=1462606 RepID=A0A0R0J8T0_SOYBN	5e-79	99.13	UniRef100_A0A0R0J8T0 Cystatin domain-containing protein n=3 Tax=Soja TaxID=1462606 RepID=A0A0R0J8T0_SOYBN	5e-79	99.13	AT5G47550.1	AT5G47550.1 | Symbols: | Cystatin/monellin superfamily protein | chr5:19286596-19286964 REVERSE LENGTH=122	3e-27	75.65	GO:0006952 GO:0010030 GO:0034605	defense response; positive regulation of seed germination; cellular response to heat;	GO:0004869	cysteine-type endopeptidase inhibitor activity;	GO:0005576 GO:0005618	extracellular region; cell wall	PF16845	SQAPI;	AT5G47550|CYS5|Cysteine proteinase inhibitor 5|MNJ7.14|MNJ7_14			Glyma.07G266000
100	G1+	100	Glyma.19G008100	-0.362727	0.811152		-1.88427	0.00875397		0.854973	0.498828		Glyma.19g008100	380	UniRef100_A0A0B2QPS6 GDSL esterase/lipase n=4 Tax=Soja TaxID=1462606 RepID=A0A0B2QPS6_GLYSO	0	99.74	UniRef100_A0A0B2QPS6 GDSL esterase/lipase n=4 Tax=Soja TaxID=1462606 RepID=A0A0B2QPS6_GLYSO	0	99.74	AT5G14450.1	AT5G14450.1 | Symbols: | GDSL-like Lipase/Acylhydrolase superfamily protein | chr5:4658488-4660034 FORWARD LENGTH=389	1e-131	98.68	GO:0016042	lipid catabolic process;	GO:0016788	hydrolase activity, acting on ester bonds;	GO:0005576 GO:0009505 GO:0009506	extracellular region; plant-type cell wall; plasmodesma	PF00657	Lipase_GDSL;	AT5G14450|F18O22.240|F18O22_240			Glyma.19G008100
101	G1+	101	Glyma.16G213300	-0.403874	0.426839		-0.785823	0.0129156		-0.0989326	0.89171		Glyma.16g213300	734	UniRef100_K7MIW7 Uncharacterized protein n=1 Tax=Glycine max TaxID=3847 RepID=K7MIW7_SOYBN	0	99.86	UniRef100_A0A445J1R0 Dolichyl-diphosphooligosaccharide--protein glycosyltransferase subunit STT3B isoform A n=3 Tax=Glycine soja TaxID=3848 RepID=A0A445J1R0_GLYSO	0	99.73	AT1G34130.1	AT1G34130.1 | Symbols: STT3B | staurosporin and temperature sensitive 3-like b | chr1:12430000-12432985 FORWARD LENGTH=735	0	98.91	GO:0006486	protein glycosylation;	GO:0004576 GO:0046872	oligosaccharyl transferase activity; metal ion binding;	GO:0005634 GO:0005783 GO:0005789 GO:0005886 GO:0016021	nucleus; endoplasmic reticulum; endoplasmic reticulum membrane; plasma membrane; integral component of membrane	PF02516	STT3;	AT1G34130|STT3B|staurosporin and temperature sensitive 3-like b|F12G12.5|F12G12_5			Glyma.16G213300
102	G1+	102	Glyma.18G265300	-0.175551	0.818637		-0.754662	0.0452394		0.289056	0.686339		Glyma.18g265300	285	UniRef100_Q9GE06 Biotin carboxyl carrier protein of acetyl-CoA carboxylase n=2 Tax=Soja TaxID=1462606 RepID=Q9GE06_SOYBN	0	99.65	UniRef100_Q9GE06 Biotin carboxyl carrier protein of acetyl-CoA carboxylase n=2 Tax=Soja TaxID=1462606 RepID=Q9GE06_SOYBN	0	99.65	AT5G15530.1	AT5G15530.1 | Symbols: BCCP2, CAC1-B | biotin carboxyl carrier protein 2 | chr5:5038955-5040437 FORWARD LENGTH=255	1e-67	99.65	GO:0006633	fatty acid biosynthetic process;	GO:0003989 GO:0005515 GO:0009374	acetyl-CoA carboxylase activity; protein binding; biotin binding;	GO:0009317 GO:0009507 GO:0009570 GO:0009941	acetyl-CoA carboxylase complex; chloroplast; chloroplast stroma; chloroplast envelope	PF00364	Biotin_lipoyl;	AT5G15530|BCCP2|CAC1-B|biotin carboxyl carrier protein 2|T20K14.140|T20K14_140|BIOTIN CARBOXYL-CARRIER PROTEIN			Glyma.18G265300
103	G1+	103	Glyma.18G217200	-0.660042	0.190435		-0.975499	0.00700559		-0.409992	0.544034		Glyma.18g217200	348	UniRef100_I1N3B9 Uncharacterized protein n=1 Tax=Glycine max TaxID=3847 RepID=I1N3B9_SOYBN	0	99.71	UniRef100_A0A445FW26 Protein RETICULATA-RELATED 3, chloroplastic isoform A n=1 Tax=Glycine soja TaxID=3848 RepID=A0A445FW26_GLYSO	0	99.71	AT3G08640.1	AT3G08640.1 | Symbols: | Protein of unknown function (DUF3411) | chr3:2622992-2624005 FORWARD LENGTH=337	1e-127	72.41	GO:0000302 GO:0009648 GO:0009793 GO:0048366	response to reactive oxygen species; photoperiodism; embryo development ending in seed dormancy; leaf development;	GO:0003674	molecular function;	GO:0005829 GO:0009507 GO:0009536 GO:0009941 GO:0016021 GO:0031969	cytosol; chloroplast; plastid; chloroplast envelope; integral component of membrane; chloroplast membrane	PF11891	RETICULATA-like;	AT3G08640|RER3|RETICULATA-RELATED 3|F17O14.11			Glyma.18G217200
104	G1+	104	Glyma.08G211700	-0.301649	0.694952		-0.91001	0.0212605		0.179451	0.833931		Glyma.08g211700	519	UniRef100_UPI0002338F7A phospholipase D alpha 1 n=1 Tax=Glycine max TaxID=3847 RepID=UPI0002338F7A	0	98.46	UniRef100_UPI0002338F7A phospholipase D alpha 1 n=1 Tax=Glycine max TaxID=3847 RepID=UPI0002338F7A	0	98.46	AT3G15730.1	AT3G15730.1 | Symbols: PLDALPHA1, PLD | phospholipase D alpha 1 | chr3:5330835-5333474 FORWARD LENGTH=810	0	98.46	GO:0006631 GO:0009737 GO:0009738 GO:0009789 GO:0009845 GO:0009873 GO:0010119 GO:0010358 GO:0016042 GO:0046470 GO:0046686	fatty acid metabolic process; response to abscisic acid; abscisic acid-activated signaling pathway; positive regulation of abscisic acid-activated signaling pathway; seed germination; ethylene-activated signaling pathway; regulation of stomatal movement; leaf shaping; lipid catabolic process; phosphatidylcholine metabolic process; response to cadmium ion;	GO:0004620 GO:0004630 GO:0005096 GO:0005509 GO:0005515 GO:0005546 GO:0070290	phospholipase activity; phospholipase D activity; GTPase activator activity; calcium ion binding; protein binding; phosphatidylinositol-4,5-bisphosphate binding; N-acylphosphatidylethanolamine-specific phospholipase D activity;	GO:0005634 GO:0005739 GO:0005773 GO:0005783 GO:0005829 GO:0005886 GO:0009506 GO:0009507 GO:0016020 GO:0030136 GO:0031966	nucleus; mitochondrion; vacuole; endoplasmic reticulum; cytosol; plasma membrane; plasmodesma; chloroplast; membrane; clathrin-coated vesicle; mitochondrial membrane	PF00614 PF12357	PLDc; PLD_C;	AT3G15730|PLDALPHA1|PLD|phospholipase D alpha 1|MSJ11.13|PHOSPHOLIPASE D			Glyma.08G211700
105	G1+	105	Glyma.11G051300	-0.204714	0.888795		-1.84272	0.00236718		1.0874	0.284478		Glyma.11g051300	234	UniRef100_C6TDP6 Uncharacterized protein n=2 Tax=Soja TaxID=1462606 RepID=C6TDP6_SOYBN	3e-140	99.57	UniRef100_A0A0B2PZ56 Lysine-rich arabinogalactan protein 18 n=1 Tax=Glycine soja TaxID=3848 RepID=A0A0B2PZ56_GLYSO	1e-43	91.03	AT4G37450.1	AT4G37450.1 | Symbols: AGP18, ATAGP18 | arabinogalactan protein _x0001_18 | chr4:17605926-17606734 REVERSE LENGTH=209	7e-14	27.78	GO:0009554	megasporogenesis;	NA	NA	GO:0005886 GO:0031225	plasma membrane; anchored component of membrane	NA	NA	AT4G37450|AGP18|ATAGP18|arabinogalactan protein 18|F6G17.100|F6G17_100|ARABINOGALACTAN PROTEIN AGP18			Glyma.11G051300
106	G1+	106	Glyma.09G256100	-0.491878	0.462324		-1.32168	0.000561991		0.303384	0.707069		Glyma.09g256100	485	UniRef100_I1L6G7 Pectate_lyase_3 domain-containing protein n=2 Tax=Soja TaxID=1462606 RepID=I1L6G7_SOYBN	0	99.79	UniRef100_I1L6G7 Pectate_lyase_3 domain-containing protein n=2 Tax=Soja TaxID=1462606 RepID=I1L6G7_SOYBN	0	99.79	AT3G61490.1	AT3G61490.1 | Symbols: | Pectin lyase-like superfamily protein | chr3:22758439-22760137 FORWARD LENGTH=476	0	92.58	GO:0005975 GO:0071555	carbohydrate metabolic process; cell wall organization;	GO:0004650 GO:0016829	polygalacturonase activity; lyase activity;	GO:0005576 GO:0009507	extracellular region; chloroplast	PF12708	Pectate_lyase_3;	AT3G61490|F2A19.90			Glyma.09G256100
107	G1+	107	Glyma.11G157000	-0.55472	0.466424		-1.28873	0.00407763		0.149059	0.886821		Glyma.11g157000	439	UniRef100_I1LLG3 Peptidase A1 domain-containing protein n=2 Tax=Soja TaxID=1462606 RepID=I1LLG3_SOYBN	0	99.77	UniRef100_I1LLG3 Peptidase A1 domain-containing protein n=2 Tax=Soja TaxID=1462606 RepID=I1LLG3_SOYBN	0	99.77	AT5G07030.1	AT5G07030.1 | Symbols: | Eukaryotic aspartyl protease family protein | chr5:2183600-2185717 REVERSE LENGTH=455	0	98.41	GO:0006508 GO:0030163	proteolysis; protein catabolic process;	GO:0004190	aspartic-type endopeptidase activity;	GO:0005576 GO:0005618	extracellular region; cell wall	PF00026	Asp;	AT5G07030|MOJ9.20|MOJ9_20			Glyma.11G157000
108	G1+	108	Glyma.20G112400	-1.03178	0.301003		-1.98623	0.0066117		-0.115774	0.949613		Glyma.20g112400	240	UniRef100_C6T3D2 OVATE domain-containing protein n=2 Tax=Soja TaxID=1462606 RepID=C6T3D2_SOYBN	6e-175	99.58	UniRef100_C6T3D2 OVATE domain-containing protein n=2 Tax=Soja TaxID=1462606 RepID=C6T3D2_SOYBN	6e-175	99.58	AT5G04820.1	AT5G04820.1 | Symbols: ATOFP13, OFP13 | ovate family protein 13 | chr5:1399685-1400467 FORWARD LENGTH=260	1e-68	95	GO:0045892	negative regulation of transcription, DNA-templated;	GO:0005515	protein binding;	GO:0005634	nucleus	PF04844	Ovate;	AT5G04820|ATOFP13|OFP13|ARABIDOPSIS THALIANA OVATE FAMILY PROTEIN 13|ovate family protein 13|MUK11.14|MUK11_14			Glyma.20G112400
109	G1+	109	Glyma.15G256900	-6.21126	0.0455423		-9.43939	0.000441663		-3.12561	0.38765		Glyma.15g256900	828	UniRef100_K7MDZ1 Tr-type G domain-containing protein n=1 Tax=Glycine max TaxID=3847 RepID=K7MDZ1_SOYBN	0	99.88	UniRef100_K7MDZ1 Tr-type G domain-containing protein n=1 Tax=Glycine max TaxID=3847 RepID=K7MDZ1_SOYBN	0	99.88	AT1G56070.1	AT1G56070.1 | Symbols: LOS1 | Ribosomal protein S5/Elongation factor G/III/V family protein | chr1:20968245-20971077 REVERSE LENGTH=843	0	99.88	GO:0006414 GO:0009409 GO:0009631	translational elongation; response to cold; cold acclimation;	GO:0003729 GO:0003746 GO:0003924 GO:0005507 GO:0005525 GO:0043022	mRNA binding; translation elongation factor activity; GTPase activity; copper ion binding; GTP binding; ribosome binding;	GO:0005634 GO:0005730 GO:0005737 GO:0005774 GO:0005829 GO:0005886 GO:0009506 GO:0009507 GO:1990904	nucleus; nucleolus; cytoplasm; vacuolar membrane; cytosol; plasma membrane; plasmodesma; chloroplast; ribonucleoprotein complex	PF03144 PF14492 PF00679 PF03764 PF00009	GTP_EFTU_D2; EFG_II; EFG_C; EFG_IV; GTP_EFTU;	AT1G56070|LOS1|LOW EXPRESSION OF OSMOTICALLY RESPONSIVE GENES 1|T6H22.13|T6H22_13|T6H22.24|AT1G56075			Glyma.15G256900
110	G1+	110	Glyma.03G115200	-1.42952	0.457494		-2.951	0.0316397		0.0157997	0.995591		Glyma.03g115200	457	UniRef100_A0A445LB91 UPF0481 protein isoform B n=3 Tax=Soja TaxID=1462606 RepID=A0A445LB91_GLYSO	0	99.78	UniRef100_A0A445LB91 UPF0481 protein isoform B n=3 Tax=Soja TaxID=1462606 RepID=A0A445LB91_GLYSO	0	99.78	AT2G28580.1	AT2G28580.1 | Symbols: | Plant protein of unknown function (DUF247) | chr2:12244885-12248270 FORWARD LENGTH=536	3e-61	90.59	GO:0008150	biological process;	GO:0003674	molecular function;	GO:0005739 GO:0016021	mitochondrion; integral component of membrane	PF03140	DUF247;	AT2G28580|T8O18.13|T8O18_13			Glyma.03G115200
111	G1+	111	Glyma.13G137900	-0.729044	0.51256		-1.46213	0.0494979		-0.0309473	0.987487		Glyma.13g137900	412	UniRef100_K7LZM2 Uncharacterized protein n=1 Tax=Glycine max TaxID=3847 RepID=K7LZM2_SOYBN	0	99.76	UniRef100_A0A3Q0FAP3 uncharacterized protein LOC106770273 n=1 Tax=Vigna radiata var. radiata TaxID=3916 RepID=A0A3Q0FAP3_VIGRR	0	99.03	AT3G09730.2	AT3G09730.2 | Symbols: | unknown protein; FUNCTIONS IN: molecular_function unknown; INVOLVED IN: biological_process unknown; EXPRESSED IN: 18 plant structures; EXPRESSED DURING: 9 growth stages. | chr3:2984018-2986402 FORWARD LENGTH=405	5e-45	97.82	GO:0008356	asymmetric cell division;	GO:0003674	molecular function;	GO:0005737	cytoplasm	NA	NA	AT3G09730|F11F8.32			Glyma.13G137900
112	G1+	112	Glyma.17G118300	-0.465355	0.628195		-1.33363	0.0119334		0.370973	0.725081		Glyma.17g118300	876	UniRef100_I1MUD0 Uncharacterized protein n=3 Tax=Soja TaxID=1462606 RepID=I1MUD0_SOYBN	0	99.89	UniRef100_A0A0A7DYE7 Potassium channel AKT1-like protein n=1 Tax=Glycine max TaxID=3847 RepID=A0A0A7DYE7_SOYBN	0	99.89	AT2G26650.1	AT2G26650.1 | Symbols: AKT1, ATAKT1, KT1 | K+ transporter 1 | chr2:11331965-11336444 REVERSE LENGTH=857	0	98.97	GO:0006813 GO:0009414 GO:0009651 GO:0034765 GO:0048767 GO:0071805 GO:0090333	potassium ion transport; response to water deprivation; response to salt stress; regulation of ion transmembrane transport; root hair elongation; potassium ion transmembrane transport; regulation of stomatal closure;	GO:0005242 GO:0005515 GO:0042802	inward rectifier potassium channel activity; protein binding; identical protein binding;	GO:0005886 GO:0016021	plasma membrane; integral component of membrane	PF07885 PF00027 PF11834 PF13857 PF00027 PF11834 PF00520 PF13857 PF07885 PF00027 PF12796 PF11834 PF13857	Ion_trans_2; cNMP_binding; KHA; Ank_5; cNMP_binding; KHA; Ion_trans; Ank_5; Ion_trans_2; cNMP_binding; Ank_2; KHA; Ank_5;	AT2G26650|AKT1|ATAKT1|KT1|K+ transporter 1|F18A8.2|F18A8_2|POTASSIUM TRANSPORTER			Glyma.17G118300
113	G1+	113	Glyma.06G138400	-0.26668	0.55027		-0.523677	0.0451289		-0.0189964	0.978245		Glyma.06g138400	193	UniRef100_A0A0B2QD98 60S ribosomal protein L9 n=2 Tax=Soja TaxID=1462606 RepID=A0A0B2QD98_GLYSO	2e-136	99.48	UniRef100_A0A0B2QD98 60S ribosomal protein L9 n=2 Tax=Soja TaxID=1462606 RepID=A0A0B2QD98_GLYSO	2e-136	99.48	AT1G33140.1	AT1G33140.1 | Symbols: PGY2 | Ribosomal protein L6 family | chr1:12023360-12024502 FORWARD LENGTH=194	2e-121	99.48	GO:0009955	adaxial/abaxial pattern specification;	GO:0019843	rRNA binding;	GO:0005634 GO:0005737 GO:0005773 GO:0009506 GO:0009941 GO:0022625	nucleus; cytoplasm; vacuole; plasmodesma; chloroplast envelope; cytosolic large ribosomal subunit	PF00347	Ribosomal_L6;	AT1G33140|PGY2|PIGGYBACK2|T9L6.5			Glyma.06G138400
114	G1+	114	Glyma.14G101800	-1.0497	0.603571		-2.53205	0.0442472		0.387687	0.877943		Glyma.14g101800	191	UniRef100_I1M987 Phytocyanin domain-containing protein n=1 Tax=Glycine max TaxID=3847 RepID=I1M987_SOYBN	5e-137	99.48	UniRef100_I1M987 Phytocyanin domain-containing protein n=1 Tax=Glycine max TaxID=3847 RepID=I1M987_SOYBN	5e-137	99.48	AT4G31840.1	AT4G31840.1 | Symbols: ENODL15, AtENODL15 | early nodulin-like protein 15 | chr4:15401798-15402426 FORWARD LENGTH=177	6e-60	92.67	NA	NA	GO:0009055	electron transfer activity;	GO:0005576 GO:0005886 GO:0016021 GO:0031225 GO:0046658 GO:0099503	extracellular region; plasma membrane; integral component of membrane; anchored component of membrane; anchored component of plasma membrane; secretory vesicle	PF02298	Cu_bind_like;	AT4G31840			Glyma.14G101800
115	G1+	115	Glyma.11G189100	-0.551999	0.699402		-1.58305	0.0468953		0.41908	0.787361		Glyma.11g189100	429	UniRef100_I1LKV9 Arogenate dehydratase n=1 Tax=Glycine max TaxID=3847 RepID=I1LKV9_SOYBN	0	99.77	UniRef100_I1LKV9 Arogenate dehydratase n=1 Tax=Glycine max TaxID=3847 RepID=I1LKV9_SOYBN	0	99.77	AT1G08250.1	AT1G08250.1 | Symbols: ADT6 | arogenate dehydratase 6 | chr1:2588994-2590235 REVERSE LENGTH=413	0	86.01	GO:0009094	L-phenylalanine biosynthetic process;	GO:0004664 GO:0047769	prephenate dehydratase activity; arogenate dehydratase activity;	GO:0005737 GO:0009507 GO:0009570	cytoplasm; chloroplast; chloroplast stroma	PF00800	PDT;	AT1G08250|ADT6|AtADT6|arogenate dehydratase 6|Arabidopsis thaliana arogenate dehydratase 6|T23G18.10|T23G18_10			Glyma.11G189100
116	G1+	116	Glyma.09G192700	-1.44737	0.529877		-3.60151	0.013809		0.585427	0.83709		Glyma.09g192700	213	UniRef100_A0A0R4J462 Uncharacterized protein n=2 Tax=Soja TaxID=1462606 RepID=A0A0R4J462_SOYBN	8e-157	99.53	UniRef100_A0A0B2SKS5 Rac-like GTP-binding protein ARAC7 n=1 Tax=Glycine soja TaxID=3848 RepID=A0A0B2SKS5_GLYSO	5e-153	99.53	AT4G28950.1	AT4G28950.1 | Symbols: ARAC7, ATROP9, ATRAC7, RAC7, ROP9 | RHO-related protein from plants 9 | chr4:14278289-14279705 FORWARD LENGTH=209	5e-140	99.06	GO:0007015 GO:0007163 GO:0007266 GO:0008360 GO:0009738 GO:0030036 GO:0030865 GO:0032956	actin filament organization; establishment or maintenance of cell polarity; Rho protein signal transduction; regulation of cell shape; abscisic acid-activated signaling pathway; actin cytoskeleton organization; cortical cytoskeleton organization; regulation of actin cytoskeleton organization;	GO:0003924 GO:0005525 GO:0019901	GTPase activity; GTP binding; protein kinase binding;	GO:0005576 GO:0005634 GO:0005737 GO:0005856 GO:0005886 GO:0005938 GO:0031410 GO:0042995 GO:0043231	extracellular region; nucleus; cytoplasm; cytoskeleton; plasma membrane; cell cortex; cytoplasmic vesicle; cell projection; intracellular membrane-bounded organelle	PF08477	Roc;	AT4G28950|ARAC7|ATROP9|ATRAC7|RAC7|ROP9|Arabidopsis RAC-like 7|RHO-related protein from plants 9|F25O24.70|F25O24_70			Glyma.09G192700
117	G1+	117	Glyma.16G143300	-0.573646	0.745492		-2.15023	0.0183691		0.917524	0.567278		Glyma.16g143300	175	UniRef100_A0A445GIJ8 STS14 protein n=2 Tax=Soja TaxID=1462606 RepID=A0A445GIJ8_GLYSO	2e-124	99.43	UniRef100_A0A445GIJ8 STS14 protein n=2 Tax=Soja TaxID=1462606 RepID=A0A445GIJ8_GLYSO	2e-124	99.43	AT5G66590.1	AT5G66590.1 | Symbols: | CAP (Cysteine-rich secretory proteins, Antigen 5, and Pathogenesis-related 1 protein) superfamily protein | chr5:26574255-26574812 FORWARD LENGTH=185	6e-68	99.43	GO:0008150	biological process;	GO:0003674	molecular function;	GO:0005576 GO:0005615	extracellular region; extracellular space	PF00188	CAP;	AT5G66590|K1F13.27|K1F13_27			Glyma.16G143300
118	G1+	118	Glyma.15G090300	-1.03383	0.393625		-3.06779	2.08555e-05		0.875387	0.517516		Glyma.15g090300	521	UniRef100_A0A445GR07 Serine carboxypeptidase-like 19 isoform B n=1 Tax=Glycine soja TaxID=3848 RepID=A0A445GR07_GLYSO	0	99.81	UniRef100_A0A445GR07 Serine carboxypeptidase-like 19 isoform B n=1 Tax=Glycine soja TaxID=3848 RepID=A0A445GR07_GLYSO	0	99.81	AT5G09640.1	AT5G09640.1 | Symbols: SNG2, SCPL19 | serine carboxypeptidase-like 19 | chr5:2988373-2990966 FORWARD LENGTH=465	2e-170	93.47	GO:0006508 GO:0019748	proteolysis; secondary metabolic process;	GO:0004185 GO:0016747 GO:0016752 GO:0047202	serine-type carboxypeptidase activity; transferase activity, transferring acyl groups other than amino-acyl groups; sinapoyltransferase activity; sinapoylglucose-choline O-sinapoyltransferase activity;	GO:0005576	extracellular region	PF00450	Peptidase_S10;	AT5G09640|SNG2|SCPL19|SINAPOYLGLUCOSE ACCUMULATOR 2|serine carboxypeptidase-like 19|F17I14.170|F17I14_170			Glyma.15G090300
119	G1+	119	Glyma.01G058000	-0.33006	0.514078		-0.755965	0.0113095		0.0634849	0.932557		Glyma.01g058000	260	UniRef100_E9KNA7 SGF14e n=2 Tax=Soja TaxID=1462606 RepID=E9KNA7_SOYBN	0	99.62	UniRef100_E9KNA7 SGF14e n=2 Tax=Soja TaxID=1462606 RepID=E9KNA7_SOYBN	0	99.62	AT1G26480.1	AT1G26480.1 | Symbols: GRF12, GF14 IOTA | general regulatory factor 12 | chr1:9156573-9157845 REVERSE LENGTH=268	1e-162	96.92	NA	NA	GO:0019904 GO:0045309	protein domain specific binding; protein phosphorylated amino acid binding;	GO:0005634 GO:0005737	nucleus; cytoplasm	PF00244	14-3-3;	AT1G26480			Glyma.01G058000
120	G1+	120	Glyma.20G057500	-1.05187	0.529298		-3.12082	0.000961167		0.861622	0.633635		Glyma.20g057500	483	UniRef100_A0A0B2QGQ0 Glycosyltransferase n=2 Tax=Soja TaxID=1462606 RepID=A0A0B2QGQ0_GLYSO	0	99.79	UniRef100_A0A0B2QGQ0 Glycosyltransferase n=2 Tax=Soja TaxID=1462606 RepID=A0A0B2QGQ0_GLYSO	0	99.79	AT1G22360.1	AT1G22360.1 | Symbols: AtUGT85A2, UGT85A2 | UDP-glucosyl transferase 85A2 | chr1:7895068-7897527 REVERSE LENGTH=481	0	98.76	NA	NA	GO:0008194 GO:0015020 GO:0016757 GO:0080043 GO:0080044	UDP-glycosyltransferase activity; glucuronosyltransferase activity; transferase activity, transferring glycosyl groups; quercetin 3-O-glucosyltransferase activity; quercetin 7-O-glucosyltransferase activity;	GO:0005634 GO:0043231	nucleus; intracellular membrane-bounded organelle	PF00201	UDPGT;	AT1G22360			Glyma.20G057500
121	G1+	121	Glyma.15G248300	-0.347329	0.61262		-0.944725	0.011694		0.20602	0.795482		Glyma.15g248300	240	UniRef100_I1MJ14 Uncharacterized protein n=1 Tax=Glycine max TaxID=3847 RepID=I1MJ14_SOYBN	1e-179	99.58	UniRef100_A0A0B2R667 Heme-binding protein 2 n=1 Tax=Glycine soja TaxID=3848 RepID=A0A0B2R667_GLYSO	2e-178	99.58	AT1G17100.1	AT1G17100.1 | Symbols: | SOUL heme-binding family protein | chr1:5844766-5845539 FORWARD LENGTH=232	6e-89	80.42	GO:0008150	biological process;	GO:0020037	heme binding;	GO:0005634 GO:0005773 GO:0005774 GO:0009507 GO:0099503	nucleus; vacuole; vacuolar membrane; chloroplast; secretory vesicle	PF04832	SOUL;	AT1G17100|HBP1|AtHBP1|haem-binding protein 1|F20D23.21|F20D23_21			Glyma.15G248300
122	G1+	122	Glyma.19G144500	-1.11626	0.630147		-4.04388	0.0032256		1.5963	0.46187		Glyma.19g144500	56	UniRef100_K7MYE7 Uncharacterized protein n=2 Tax=Soja TaxID=1462606 RepID=K7MYE7_SOYBN	8e-30	98.21	NA	NA	NA	NA	NA	NA	NA	NA	NA	NA	NA	NA	NA	NA	NA	NA			Glyma.19G144500
123	G1+	123	Glyma.07G014800	-1.50297	0.395051		-3.05306	0.014464		-0.0602092	0.984267		Glyma.07g014800	397	UniRef100_A0A445JQS6 Protein IQ-DOMAIN 14 isoform A n=2 Tax=Soja TaxID=1462606 RepID=A0A445JQS6_GLYSO	0	99.75	UniRef100_A0A445JQS6 Protein IQ-DOMAIN 14 isoform A n=2 Tax=Soja TaxID=1462606 RepID=A0A445JQS6_GLYSO	0	99.75	AT3G16490.1	AT3G16490.1 | Symbols: IQD26 | IQ-domain 26 | chr3:5603962-5605489 REVERSE LENGTH=389	3e-114	95.47	GO:0008150	biological process;	NA	NA	GO:0005634	nucleus	PF00612 PF13178	IQ; DUF4005;	AT3G16490|IQD26|IQ-domain 26|MDC8.12			Glyma.07G014800
124	G1+	124	Glyma.20G178600	-0.158174	0.897428		-1.14274	0.0366958		0.760534	0.389604		Glyma.20g178600	461	UniRef100_I1NHE6 Carboxypeptidase n=2 Tax=Soja TaxID=1462606 RepID=I1NHE6_SOYBN	0	99.78	UniRef100_I1NHE6 Carboxypeptidase n=2 Tax=Soja TaxID=1462606 RepID=I1NHE6_SOYBN	0	99.78	AT3G07990.1	AT3G07990.1 | Symbols: SCPL27 | serine carboxypeptidase-like 27 | chr3:2552544-2554644 FORWARD LENGTH=459	0	94.79	GO:0051603	proteolysis involved in cellular protein catabolic process;	GO:0004185	serine-type carboxypeptidase activity;	GO:0005576	extracellular region	PF00450	Peptidase_S10;	AT3G07990|SCPL27|serine carboxypeptidase-like 27|F17A17.33			Glyma.20G178600
125	G1+	125	Glyma.09G123600	-0.285226	0.676022		-1.10297	0.00135858		0.463165	0.45642		Glyma.09g123600	320	UniRef100_I1L2W4 Tify domain-containing protein n=1 Tax=Glycine max TaxID=3847 RepID=I1L2W4_SOYBN	0	99.69	UniRef100_I1L2W4 Tify domain-containing protein n=1 Tax=Glycine max TaxID=3847 RepID=I1L2W4_SOYBN	0	99.69	AT3G17860.1	AT3G17860.1 | Symbols: JAZ3, JAI3, TIFY6B | jasmonate-zim-domain protein 3 | chr3:6119968-6122691 FORWARD LENGTH=352	2e-35	92.81	GO:0006952 GO:0009611 GO:0009867 GO:0031347 GO:2000022	defense response; response to wounding; jasmonic acid mediated signaling pathway; regulation of defense response; regulation of jasmonic acid mediated signaling pathway;	GO:0005515 GO:0042802	protein binding; identical protein binding;	GO:0005634	nucleus	PF09425 PF06200	CCT_2; tify;	AT3G17860|JAZ3|JAI3|TIFY6B|jasmonate-zim-domain protein 3|JASMONATE-INSENSITIVE 3|MEB5.8			Glyma.09G123600	ZIM
126	G1+	126	Glyma.04G041500	-1.56812	0.329892		-3.89213	0.00413069		0.554157	0.803861		Glyma.04g041500	368	UniRef100_I1JTM0 Uncharacterized protein n=1 Tax=Glycine max TaxID=3847 RepID=I1JTM0_SOYBN	0	99.73	UniRef100_A0A445KVB9 Cysteine proteinase RD21A isoform A n=1 Tax=Glycine soja TaxID=3848 RepID=A0A445KVB9_GLYSO	0	99.73	AT1G47128.1	AT1G47128.1 | Symbols: RD21, RD21A | Granulin repeat cysteine protease family protein | chr1:17283139-17285609 REVERSE LENGTH=462	4e-167	95.65	GO:0006508 GO:0009414 GO:0050832 GO:0051603	proteolysis; response to water deprivation; defense response to fungus; proteolysis involved in cellular protein catabolic process;	GO:0004197 GO:0005515 GO:0008233 GO:0008234	cysteine-type endopeptidase activity; protein binding; peptidase activity; cysteine-type peptidase activity;	GO:0000932 GO:0005576 GO:0005615 GO:0005634 GO:0005764 GO:0005773 GO:0005794 GO:0009506 GO:0010494 GO:0048046 GO:0099503	P-body; extracellular region; extracellular space; nucleus; lysosome; vacuole; Golgi apparatus; plasmodesma; cytoplasmic stress granule; apoplast; secretory vesicle	PF08246 PF00112	Inhibitor_I29; Peptidase_C1;	AT1G47128|RD21|RD21A|responsive to dehydration 21|responsive to dehydration 21A|F2G19.31|F2G19_31			Glyma.04G041500
127	G1+	127	Glyma.14G204100	-0.536353	0.42514		-1.026	0.0202554		-0.0863461	0.937693		Glyma.14g204100	363	UniRef100_I1MBK7 BZIP domain-containing protein n=2 Tax=Soja TaxID=1462606 RepID=I1MBK7_SOYBN	0	99.72	UniRef100_I1MBK7 BZIP domain-containing protein n=2 Tax=Soja TaxID=1462606 RepID=I1MBK7_SOYBN	0	99.72	AT2G40620.1	AT2G40620.1 | Symbols: | Basic-leucine zipper (bZIP) transcription factor family protein | chr2:16954804-16956872 REVERSE LENGTH=367	3e-104	99.72	GO:0006355	regulation of transcription, DNA-templated;	GO:0003700 GO:0005515 GO:0043621 GO:0044212	DNA-binding transcription factor activity; protein binding; protein self-association; transcription regulatory region DNA binding;	GO:0005634 GO:0005654 GO:0005737 GO:0048471	nucleus; nucleoplasm; cytoplasm; perinuclear region of cytoplasm	PF00170	bZIP_1;	AT2G40620|bZIP18|basic leucine-zipper 18|T2P4.3|T2P4_3			Glyma.14G204100	BZIP
128	G1+	128	Glyma.08G043600	-1.29237	0.36654		-2.90918	0.00140414		0.193423	0.931172		Glyma.08g043600	492	UniRef100_I1KQ87 Endoglucanase n=2 Tax=Soja TaxID=1462606 RepID=I1KQ87_SOYBN	0	99.8	UniRef100_I1KQ87 Endoglucanase n=2 Tax=Soja TaxID=1462606 RepID=I1KQ87_SOYBN	0	99.8	AT1G70710.1	AT1G70710.1 | Symbols: ATGH9B1, CEL1, GH9B1 | glycosyl hydrolase 9B1 | chr1:26659356-26662962 REVERSE LENGTH=492	0	98.58	GO:0010583 GO:0030245 GO:0042547	response to cyclopentenone; cellulose catabolic process; cell wall modification involved in multidimensional cell growth;	GO:0008810	cellulase activity;	GO:0005576 GO:0009507	extracellular region; chloroplast	PF00759	Glyco_hydro_9;	AT1G70710|ATGH9B1|CEL1|GH9B1|glycosyl hydrolase 9B1|CELLULASE 1|F5A18.11|F5A18_11			Glyma.08G043600
129	G1+	129	Glyma.10G168300	-0.494188	0.741918		-1.65305	0.0433282		0.521392	0.734326		Glyma.10g168300	440	UniRef100_A0A0R0HUJ1 Uncharacterized protein n=1 Tax=Glycine max TaxID=3847 RepID=A0A0R0HUJ1_SOYBN	0	99.77	UniRef100_UPI000F7CCA0A uncharacterized protein LOC113872521 n=1 Tax=Abrus precatorius TaxID=3816 RepID=UPI000F7CCA0A	0	99.09	AT5G18460.1	AT5G18460.1 | Symbols: | Protein of Unknown Function (DUF239) | chr5:6123205-6126505 FORWARD LENGTH=430	0	88.86	GO:0008150	biological process;	NA	NA	GO:0005576	extracellular region	PF14365 PF03080	Neprosin_AP; Neprosin;	AT5G18460|F20L16.180|F20L16_180			Glyma.10G168300
130	G1+	130	Glyma.03G240000	-2.38381	0.0963693		-4.11338	0.000288704		-0.872643	0.678531		Glyma.03g240000	344	UniRef100_I1JRF0 BHLH domain-containing protein n=2 Tax=Soja TaxID=1462606 RepID=I1JRF0_SOYBN	0	99.71	UniRef100_I1JRF0 BHLH domain-containing protein n=2 Tax=Soja TaxID=1462606 RepID=I1JRF0_SOYBN	0	99.71	AT1G72210.1	AT1G72210.1 | Symbols: | basic helix-loop-helix (bHLH) DNA-binding superfamily protein | chr1:27180066-27182268 FORWARD LENGTH=320	6e-83	91.86	NA	NA	GO:0003677 GO:0003700 GO:0005515 GO:0046983	DNA binding; DNA-binding transcription factor activity; protein binding; protein dimerization activity;	GO:0005634	nucleus	PF00010	HLH;	AT1G72210			Glyma.03G240000	bHLH
131	G1+	131	Glyma.19G243100	-0.712579	0.495775		-1.37224	0.0394216		-0.132456	0.933742		Glyma.19g243100	313	UniRef100_I1NC75 Uncharacterized protein n=2 Tax=Soja TaxID=1462606 RepID=I1NC75_SOYBN	0	99.68	UniRef100_A0A1S3VHV6 uncharacterized protein LOC106775344 n=1 Tax=Vigna radiata var. radiata TaxID=3916 RepID=A0A1S3VHV6_VIGRR	1e-165	99.68	AT3G04860.1	AT3G04860.1 | Symbols: | Plant protein of unknown function (DUF868) | chr3:1339349-1340218 REVERSE LENGTH=289	6e-33	91.05	GO:0008150	biological process;	NA	NA	GO:0005634	nucleus	PF05910	DUF868;	AT3G04860|T9J14.19|T9J14_19			Glyma.19G243100
132	G1+	132	Glyma.01G192500	-0.66023	0.744168		-2.42402	0.0254909		0.90331	0.63411		Glyma.01g192500	329	UniRef100_I1J9D2 Peroxidase n=2 Tax=Soja TaxID=1462606 RepID=I1J9D2_SOYBN	0	99.7	UniRef100_I1J9D2 Peroxidase n=2 Tax=Soja TaxID=1462606 RepID=I1J9D2_SOYBN	0	99.7	AT4G37530.1	AT4G37530.1 | Symbols: | Peroxidase superfamily protein | chr4:17634786-17636082 FORWARD LENGTH=329	2e-161	92.4	GO:0006979 GO:0042744 GO:0055114	response to oxidative stress; hydrogen peroxide catabolic process; oxidation-reduction process;	GO:0004601 GO:0005515 GO:0020037 GO:0046872	peroxidase activity; protein binding; heme binding; metal ion binding;	GO:0005576	extracellular region	PF00141	peroxidase;	AT4G37530|F19F18.20|F19F18_20			Glyma.01G192500
133	G1+	133	Glyma.17G156300	-0.345841	0.733208		-1.04634	0.0471955		0.275286	0.798011		Glyma.17g156300	1011	UniRef100_C6ZRW9 Receptor-like protein kinase n=2 Tax=Soja TaxID=1462606 RepID=C6ZRW9_SOYBN	0	99.9	UniRef100_C6ZRW9 Receptor-like protein kinase n=2 Tax=Soja TaxID=1462606 RepID=C6ZRW9_SOYBN	0	99.9	AT5G65700.1	AT5G65700.1 | Symbols: BAM1 | Leucine-rich receptor-like protein kinase family protein | chr5:26281826-26284945 FORWARD LENGTH=1003	0	96.54	GO:0006468 GO:0009755 GO:0009934 GO:0010075 GO:0010480 GO:0030154 GO:0048229 GO:0048437 GO:0048653	protein phosphorylation; hormone-mediated signaling pathway; regulation of meristem structural organization; regulation of meristem growth; microsporocyte differentiation; cell differentiation; gametophyte development; floral organ development; anther development;	GO:0004674 GO:0005515 GO:0005524 GO:0016301 GO:0033612 GO:0042802 GO:0043621	protein serine/threonine kinase activity; protein binding; ATP binding; kinase activity; receptor serine/threonine kinase binding; identical protein binding; protein self-association;	GO:0005886 GO:0016021	plasma membrane; integral component of membrane	PF08263 PF00069	LRRNT_2; Pkinase;	AT5G65700|BAM1|BARELY ANY MERISTEM 1|MPA24.5|MPA24_5			Glyma.17G156300
134	G1+	134	Glyma.19G006900	-0.392643	0.558351		-0.877933	0.0256038		0.0379606	0.970777		Glyma.19g006900	363	UniRef100_I1N5P4 3Beta_HSD domain-containing protein n=4 Tax=Soja TaxID=1462606 RepID=I1N5P4_SOYBN	0	99.72	UniRef100_I1N5P4 3Beta_HSD domain-containing protein n=4 Tax=Soja TaxID=1462606 RepID=I1N5P4_SOYBN	0	99.72	AT5G14700.1	AT5G14700.1 | Symbols: | NAD(P)-binding Rossmann-fold superfamily protein | chr5:4740502-4743327 REVERSE LENGTH=368	3e-129	99.45	NA	NA	GO:0016491 GO:0016616 GO:0050662	oxidoreductase activity; oxidoreductase activity, acting on the CH-OH group of donors, NAD or NADP as acceptor; coenzyme binding;	GO:0005575	cellular component	PF01073	3Beta_HSD;	AT5G14700			Glyma.19G006900
135	G1+	135	Glyma.09G044100	-0.478747	0.587724		-1.31524	0.0113475		0.261826	0.808138		Glyma.09g044100	1335	UniRef100_A0A0R0I3P4 Cnd1 domain-containing protein n=1 Tax=Glycine max TaxID=3847 RepID=A0A0R0I3P4_SOYBN	0	99.93	UniRef100_A0A0R0I3P4 Cnd1 domain-containing protein n=1 Tax=Glycine max TaxID=3847 RepID=A0A0R0I3P4_SOYBN	0	99.93	AT4G15890.1	AT4G15890.1 | Symbols: | binding | chr4:9017453-9022745 FORWARD LENGTH=1314	0	95.88	GO:0007076 GO:0009556 GO:0010032 GO:0051304 GO:0098653	mitotic chromosome condensation; microsporogenesis; meiotic chromosome condensation; chromosome separation; centromere clustering;	GO:0003682 GO:0042393	chromatin binding; histone binding;	GO:0000779 GO:0000799 GO:0005634	condensed chromosome, centromeric region; nuclear condensin complex; nucleus	PF12717	Cnd1;	AT4G15890|CAP-D3|Condensin|DL3985W|FCAALL.407			Glyma.09G044100
136	G1+	136	Glyma.17G132400	-0.544151	0.46641		-1.10534	0.01697		-0.0476809	0.968674		Glyma.17g132400	341	UniRef100_I1MUS2 TCP domain-containing protein n=3 Tax=Soja TaxID=1462606 RepID=I1MUS2_SOYBN	0	99.71	UniRef100_I1MUS2 TCP domain-containing protein n=3 Tax=Soja TaxID=1462606 RepID=I1MUS2_SOYBN	0	99.71	AT2G45680.1	AT2G45680.1 | Symbols: | TCP family transcription factor | chr2:18820717-18821787 REVERSE LENGTH=356	1e-71	86.8	GO:0006355 GO:0008361 GO:0048364 GO:1900056	regulation of transcription, DNA-templated; regulation of cell size; root development; negative regulation of leaf senescence;	GO:0003700 GO:0005515 GO:0043565 GO:0044212	DNA-binding transcription factor activity; protein binding; sequence-specific DNA binding; transcription regulatory region DNA binding;	GO:0005634 GO:0005737	nucleus; cytoplasm	PF03634	TCP;	AT2G45680|TCP9|TCP domain protein 9|F17K2.21			Glyma.17G132400	TCP
137	G1+	137	Glyma.08G112300	-0.370397	0.647297		-1.1735	0.00572584		0.344698	0.683782		Glyma.08g112300	194	UniRef100_C6SVG8 AAI domain-containing protein n=1 Tax=Glycine max TaxID=3847 RepID=C6SVG8_SOYBN	5e-136	99.48	UniRef100_C6SVG8 AAI domain-containing protein n=1 Tax=Glycine max TaxID=3847 RepID=C6SVG8_SOYBN	5e-136	99.48	AT2G44290.1	AT2G44290.1 | Symbols: | Bifunctional inhibitor/lipid-transfer protein/seed storage 2S albumin superfamily protein | chr2:18305418-18306202 REVERSE LENGTH=205	3e-48	95.36	GO:0006869	lipid transport;	GO:0008289	lipid binding;	GO:0005576 GO:0005829 GO:0005886 GO:0031225	extracellular region; cytosol; plasma membrane; anchored component of membrane	PF14368	LTP_2;	AT2G44290|F4I1.10			Glyma.08G112300
138	G1+	138	Glyma.11G239400	-0.473069	0.487714		-1.05899	0.00746811		0.0566225	0.957361		Glyma.11g239400	185	UniRef100_I1LNL7 PLAT domain-containing protein n=2 Tax=Soja TaxID=1462606 RepID=I1LNL7_SOYBN	1e-134	99.46	UniRef100_I1LNL7 PLAT domain-containing protein n=2 Tax=Soja TaxID=1462606 RepID=I1LNL7_SOYBN	1e-134	99.46	AT2G22170.1	AT2G22170.1 | Symbols: | Lipase/lipooxygenase, PLAT/LH2 family protein | chr2:9427010-9427742 REVERSE LENGTH=183	3e-73	83.24	GO:0055114	oxidation-reduction process;	GO:0004096 GO:0020037	catalase activity; heme binding;	GO:0005576 GO:0005773 GO:0005783 GO:0009579 GO:0099503	extracellular region; vacuole; endoplasmic reticulum; thylakoid; secretory vesicle	PF01477	PLAT;	AT2G22170|PLAT2|PLAT domain protein 2|T26C19.17|T26C19_17			Glyma.11G239400
139	G1+	139	Glyma.08G342000	-1.64323	0.572576		-3.64204	0.0342029		0.168034	0.968035		Glyma.08g342000	213	UniRef100_I1KYX1 Uncharacterized protein n=1 Tax=Glycine max TaxID=3847 RepID=I1KYX1_SOYBN	6e-154	99.53	UniRef100_A0A0B2P2X7 Trypsin inhibitor A n=2 Tax=Glycine soja TaxID=3848 RepID=A0A0B2P2X7_GLYSO	9e-153	99.53	AT1G73260.1	AT1G73260.1 | Symbols: ATKTI1, KTI1 | kunitz trypsin inhibitor 1 | chr1:27547410-27548057 REVERSE LENGTH=215	3e-18	87.79	GO:0002237 GO:0002238 GO:0009611 GO:0009624 GO:0009625 GO:0009751 GO:0012501 GO:0042542 GO:0042742	response to molecule of bacterial origin; response to molecule of fungal origin; response to wounding; response to nematode; response to insect; response to salicylic acid; programmed cell death; response to hydrogen peroxide; defense response to bacterium;	GO:0004866 GO:0004867 GO:0004869	endopeptidase inhibitor activity; serine-type endopeptidase inhibitor activity; cysteine-type endopeptidase inhibitor activity;	GO:0005576 GO:0005739 GO:0005783 GO:0099503	extracellular region; mitochondrion; endoplasmic reticulum; secretory vesicle	PF00197	Kunitz_legume;	AT1G73260|ATKTI1|KTI1|AtKTI4|ARABIDOPSIS THALIANA KUNITZ TRYPSIN INHIBITOR 1|kunitz trypsin inhibitor 1|ARABIDOPSIS THALIANA KUNITZ TRYPSIN INHIBITOR 4|T18K17.7|T18K17_7			Glyma.08G342000
140	G1+	140	Glyma.16G200400	-0.917441	0.527953		-2.70364	0.00165601		0.685397	0.67607		Glyma.16g200400	751	UniRef100_K7MIN3 Uncharacterized protein n=2 Tax=Soja TaxID=1462606 RepID=K7MIN3_SOYBN	0	99.87	UniRef100_UPI000719239E uncharacterized protein LOC100791539 isoform X2 n=1 Tax=Glycine max TaxID=3847 RepID=UPI000719239E	0	99.87	AT5G62170.1	AT5G62170.1 | Symbols: | unknown protein; BEST Arabidopsis thaliana protein match is: unknown protein (TAIR:AT5G51850.1); Has 381 Blast hits to 359 proteins in 81 species: Archae - 0; Bacteria - 16; Metazoa - 101; Fungi - 21; Plants - 99; Viruses - 3; Other Eukaryotes - 141 (source: NCBI BLink). | chr5:24973115-24975475 REVERSE LENGTH=703	4e-70	93.61	GO:0008150	biological process;	GO:0003674	molecular function;	GO:0005634	nucleus	PF14383 PF14309	VARLMGL; DUF4378;	AT5G62170|TRM25|TON1 Recruiting Motif 25|MTG10.21|MTG10_21			Glyma.16G200400
141	G1+	141	Glyma.19G231700	-2.67945	0.116227		-3.7555	0.00696302		-1.7437	0.450992		Glyma.19g231700	342	UniRef100_A0A0R0F394 AB hydrolase-1 domain-containing protein n=3 Tax=Soja TaxID=1462606 RepID=A0A0R0F394_SOYBN	0	99.71	UniRef100_A0A0R0F394 AB hydrolase-1 domain-containing protein n=3 Tax=Soja TaxID=1462606 RepID=A0A0R0F394_SOYBN	0	99.71	AT3G05600.1	AT3G05600.1 | Symbols: | alpha/beta-Hydrolases superfamily protein | chr3:1623485-1624704 REVERSE LENGTH=331	8e-153	92.4	GO:0010143	cutin biosynthetic process;	GO:0004301	epoxide hydrolase activity;	GO:0005829	cytosol	PF00561	Abhydrolase_1;	AT3G05600|AtEH1|Epoxide hydrolase 1|F18C1.13|F18C1_13			Glyma.19G231700
142	G1+	142	Glyma.02G039300	-3.34726	0.155718		-6.74803	0.00293975		-0.388637	0.921617		Glyma.02g039300	392	UniRef100_K7K6B8 AP2/ERF domain-containing protein n=1 Tax=Glycine max TaxID=3847 RepID=K7K6B8_SOYBN	0	99.74	UniRef100_K7K6B8 AP2/ERF domain-containing protein n=1 Tax=Glycine max TaxID=3847 RepID=K7K6B8_SOYBN	0	99.74	AT1G24590.1	AT1G24590.1 | Symbols: DRNL, DRN-LIKE, SOB2, ESR2 | DORNROSCHEN-like | chr1:8714389-8715309 REVERSE LENGTH=306	6e-38	78.57	GO:0006355 GO:0009733 GO:0009736 GO:0009740 GO:0009873 GO:0009880 GO:0048825 GO:0051726	regulation of transcription, DNA-templated; response to auxin; cytokinin-activated signaling pathway; gibberellic acid mediated signaling pathway; ethylene-activated signaling pathway; embryonic pattern specification; cotyledon development; regulation of cell cycle;	GO:0003677 GO:0003700 GO:0005515	DNA binding; DNA-binding transcription factor activity; protein binding;	GO:0005634	nucleus	PF00847	AP2;	AT1G24590|DRNL|DRN-LIKE|SOB2|ESR2|DORNROSCHEN-like|FOR SUPPRESSOR OF PHYTOCHROMEB-4 2|ENHANCER OF SHOOT REGENERATION 2|F21J9.25			Glyma.02G039300	AP2-EREBP
143	G1+	143	Glyma.18G027300	-1.03248	0.466911		-2.10084	0.0240217		-0.107121	0.963342		Glyma.18g027300	623	UniRef100_I1MZ23 Phosphoinositide phospholipase C n=3 Tax=Soja TaxID=1462606 RepID=I1MZ23_SOYBN	0	99.84	UniRef100_I1MZ23 Phosphoinositide phospholipase C n=3 Tax=Soja TaxID=1462606 RepID=I1MZ23_SOYBN	0	99.84	AT2G40116.1	AT2G40116.1 | Symbols: | Phosphoinositide-specific phospholipase C family protein | chr2:16751782-16754311 FORWARD LENGTH=613	0	95.18	GO:0016042 GO:0048015 GO:0051209	lipid catabolic process; phosphatidylinositol-mediated signaling; release of sequestered calcium ion into cytosol;	GO:0004435	phosphatidylinositol phospholipase C activity;	GO:0005622 GO:0005634 GO:0005886	intracellular; nucleus; plasma membrane	PF09279 PF00168 PF00387 PF00388	EF-hand_like; C2; PI-PLC-Y; PI-PLC-X;	AT2G40116			Glyma.18G027300
144	G1+	144	Glyma.13G075700	-0.288272	0.773209		-1.15084	0.0168284		0.455007	0.613211		Glyma.13g075700	217	UniRef100_C6SY96 AAI domain-containing protein n=3 Tax=Soja TaxID=1462606 RepID=C6SY96_SOYBN	4e-148	99.54	UniRef100_C6SY96 AAI domain-containing protein n=3 Tax=Soja TaxID=1462606 RepID=C6SY96_SOYBN	4e-148	99.54	AT3G43720.1	AT3G43720.1 | Symbols: | Bifunctional inhibitor/lipid-transfer protein/seed storage 2S albumin superfamily protein | chr3:15615549-15617099 REVERSE LENGTH=193	3e-30	79.72	GO:0042335	cuticle development;	NA	NA	GO:0005886 GO:0031225 GO:0046658	plasma membrane; anchored component of membrane; anchored component of plasma membrane	PF14368	LTP_2;	AT3G43720|LTPG2|glycosylphosphatidylinositol-anchored lipid protein transfer 2|T28A8.10			Glyma.13G075700
145	G1+	145	Glyma.02G237500	-1.43731	0.376583		-2.96434	0.010648		-0.122022	0.965686		Glyma.02g237500	408	UniRef100_K7KAC9 TF-B3 domain-containing protein n=1 Tax=Glycine max TaxID=3847 RepID=K7KAC9_SOYBN	0	99.75	UniRef100_K7KAC9 TF-B3 domain-containing protein n=1 Tax=Glycine max TaxID=3847 RepID=K7KAC9_SOYBN	0	99.75	AT5G58280.1	AT5G58280.1 | Symbols: | AP2/B3-like transcriptional factor family protein | chr5:23567338-23568670 FORWARD LENGTH=273	8e-69	54.17	NA	NA	GO:0003677	DNA binding;	GO:0005634	nucleus	PF02362	B3;	AT5G58280			Glyma.02G237500	ABI3/VP1
146	G1+	146	Glyma.14G175800	-0.334609	0.867391		-1.93232	0.0377801		1.01889	0.51874		Glyma.14g175800	480	UniRef100_I1MAV6 Uncharacterized protein n=1 Tax=Glycine max TaxID=3847 RepID=I1MAV6_SOYBN	0	99.79	UniRef100_A0A445H7C6 7-deoxyloganetin glucosyltransferase n=2 Tax=Glycine soja TaxID=3848 RepID=A0A445H7C6_GLYSO	0	99.79	AT1G22380.1	AT1G22380.1 | Symbols: AtUGT85A3, UGT85A3 | UDP-glucosyl transferase 85A3 | chr1:7900522-7902332 REVERSE LENGTH=488	0	98.13	NA	NA	GO:0008194 GO:0015020 GO:0016757 GO:0080043 GO:0080044	UDP-glycosyltransferase activity; glucuronosyltransferase activity; transferase activity, transferring glycosyl groups; quercetin 3-O-glucosyltransferase activity; quercetin 7-O-glucosyltransferase activity;	GO:0043231	intracellular membrane-bounded organelle	PF00201	UDPGT;	AT1G22380			Glyma.14G175800
147	G1+	147	Glyma.15G182600	-1.24211	0.165642		-1.67971	0.00972806		-0.870562	0.448509		Glyma.15g182600	807	UniRef100_A0A445GV74 Sucrose synthase n=3 Tax=Soja TaxID=1462606 RepID=A0A445GV74_GLYSO	0	99.88	UniRef100_A0A445GV74 Sucrose synthase n=3 Tax=Soja TaxID=1462606 RepID=A0A445GV74_GLYSO	0	99.88	AT3G43190.1	AT3G43190.1 | Symbols: SUS4, ATSUS4 | sucrose synthase 4 | chr3:15179204-15182577 REVERSE LENGTH=808	0	99.75	GO:0001666 GO:0005985 GO:0071456	response to hypoxia; sucrose metabolic process; cellular response to hypoxia;	GO:0016157 GO:0016757	sucrose synthase activity; transferase activity, transferring glycosyl groups;	GO:0005773 GO:0005829 GO:0005886	vacuole; cytosol; plasma membrane	PF00534 PF00862	Glycos_transf_1; Sucrose_synth;	AT3G43190|SUS4|ATSUS4|sucrose synthase 4|ARABIDOPSIS THALIANA SUCROSE SYNTHASE 4|F7K15.40			Glyma.15G182600
148	G1+	148	Glyma.18G041100	-1.13694	0.0277913		-1.81387	1.87442e-06		-0.574768	0.433324		Glyma.18g041100	357	UniRef100_A0A0R0EVM7 Glutamine synthetase n=2 Tax=Glycine max TaxID=3847 RepID=A0A0R0EVM7_SOYBN	0	99.72	UniRef100_A0A0R0EVM7 Glutamine synthetase n=2 Tax=Glycine max TaxID=3847 RepID=A0A0R0EVM7_SOYBN	0	99.72	AT5G16570.1	AT5G16570.1 | Symbols: GLN1;4 | glutamine synthetase 1;4 | chr5:5421898-5424523 REVERSE LENGTH=356	0	99.72	GO:0006542 GO:0042128	glutamine biosynthetic process; nitrate assimilation;	GO:0004356 GO:0005515 GO:0005524	glutamate-ammonia ligase activity; protein binding; ATP binding;	GO:0005737 GO:0005829 GO:0009536	cytoplasm; cytosol; plastid	PF03951 PF00120	Gln-synt_N; Gln-synt_C;	AT5G16570|GLN1;4|glutamine synthetase 1;4|MTG13.1			Glyma.18G041100
149	G1+	149	Glyma.03G229600	-0.338947	0.71111		-1.14584	0.0155167		0.329987	0.729031		Glyma.03g229600	364	UniRef100_I1JR35 Lipase_GDSL domain-containing protein n=1 Tax=Glycine max TaxID=3847 RepID=I1JR35_SOYBN	0	99.73	UniRef100_I1JR35 Lipase_GDSL domain-containing protein n=1 Tax=Glycine max TaxID=3847 RepID=I1JR35_SOYBN	0	99.73	AT1G09390.1	AT1G09390.1 | Symbols: | GDSL-like Lipase/Acylhydrolase superfamily protein | chr1:3031264-3033415 FORWARD LENGTH=370	4e-170	96.15	GO:0016042	lipid catabolic process;	GO:0016788	hydrolase activity, acting on ester bonds;	GO:0005576 GO:0009570	extracellular region; chloroplast stroma	PF00657	Lipase_GDSL;	AT1G09390|F14J9.5|F14J9_5			Glyma.03G229600
150	G1+	150	Glyma.17G114500	-2.09889	0.390259		-4.43988	0.0208738		-0.170379	0.96728		Glyma.17g114500	240	UniRef100_I1MU89 AP2/ERF domain-containing protein n=2 Tax=Soja TaxID=1462606 RepID=I1MU89_SOYBN	6e-177	99.58	UniRef100_I1MU89 AP2/ERF domain-containing protein n=2 Tax=Soja TaxID=1462606 RepID=I1MU89_SOYBN	6e-177	99.58	AT1G15360.1	AT1G15360.1 | Symbols: SHN1, WIN1 | Integrase-type DNA-binding superfamily protein | chr1:5283609-5284506 FORWARD LENGTH=199	6e-74	88.75	GO:0006355 GO:0009414 GO:0009873 GO:0010143 GO:0010166	regulation of transcription, DNA-templated; response to water deprivation; ethylene-activated signaling pathway; cutin biosynthetic process; wax metabolic process;	GO:0003700 GO:0043565	DNA-binding transcription factor activity; sequence-specific DNA binding;	GO:0005622 GO:0005634	intracellular; nucleus	PF00847	AP2;	AT1G15360|SHN1|WIN1|AtSHN1|SHINE 1|WAX INDUCER 1|F9L1.31|F9L1_31			Glyma.17G114500	AP2-EREBP
151	G1+	151	Glyma.16G062400	-0.578539	0.424667		-1.1107	0.0225889		-0.144779	0.895884		Glyma.16g062400	255	UniRef100_I1MLN2 TLC domain-containing protein n=1 Tax=Glycine max TaxID=3847 RepID=I1MLN2_SOYBN	0	99.61	UniRef100_I1MLN2 TLC domain-containing protein n=1 Tax=Glycine max TaxID=3847 RepID=I1MLN2_SOYBN	0	99.61	AT5G14280.1	AT5G14280.1 | Symbols: | DNA-binding storekeeper protein-related | chr5:4609123-4611444 FORWARD LENGTH=572	1e-97	91.76	GO:0006355 GO:0008150	regulation of transcription, DNA-templated; biological process;	NA	NA	GO:0005634	nucleus	PF03798	TRAM_LAG1_CLN8;	AT5G14280|GPL2|GeBP-like protein 2|F18O22.70|F18O22_70			Glyma.16G062400
152	G1+	152	Glyma.15G008800	-1.61674	0.232964		-4.14782	5.76262e-06		0.44742	0.822734		Glyma.15g008800	171	UniRef100_I1MCG6 Uncharacterized protein n=2 Tax=Soja TaxID=1462606 RepID=I1MCG6_SOYBN	7e-120	99.42	UniRef100_UPI000F7CE4BB embryo-specific protein ATS3B-like n=1 Tax=Abrus precatorius TaxID=3816 RepID=UPI000F7CE4BB	3e-92	98.83	AT5G62200.1	AT5G62200.1 | Symbols: | Embryo-specific protein 3, (ATS3) | chr5:24984463-24985674 REVERSE LENGTH=190	3e-56	98.83	GO:0008150	biological process;	GO:0003674	molecular function;	GO:0005774 GO:0009536 GO:0031225	vacuolar membrane; plastid; anchored component of membrane	PF06232	ATS3;	AT5G62200|ATS3B|Embryo-specific protein 3B|MMI9.3|MMI9_3			Glyma.15G008800
153	G1+	153	Glyma.08G181000	-1.02519	0.369675		-3.83584	2.06685e-08		0.18791	0.911711		Glyma.08g181000	473	UniRef100_D4Q9Z5 Soyasaponin III rhamnosyltransferase n=3 Tax=Soja TaxID=1462606 RepID=SGT3_SOYBN	0	99.79	UniRef100_D4Q9Z5 Soyasaponin III rhamnosyltransferase n=3 Tax=Soja TaxID=1462606 RepID=SGT3_SOYBN	0	99.79	AT2G22590.1	AT2G22590.1 | Symbols: | UDP-Glycosyltransferase superfamily protein | chr2:9593012-9594424 FORWARD LENGTH=470	4e-123	97.46	NA	NA	GO:0008194 GO:0016757 GO:0016758	UDP-glycosyltransferase activity; transferase activity, transferring glycosyl groups; transferase activity, transferring hexosyl groups;	GO:0043231	intracellular membrane-bounded organelle	PF00201	UDPGT;	AT2G22590			Glyma.08G181000
154	G1+	154	Glyma.07G069500	-0.179498	0.86574		-1.34648	0.00331907		0.323883	0.735467		Glyma.07g069500	533	UniRef100_I1KI90 Uncharacterized protein n=2 Tax=Soja TaxID=1462606 RepID=I1KI90_SOYBN	0	99.81	UniRef100_UPI000F7C3FD5 cytochrome P450 86A8-like n=1 Tax=Abrus precatorius TaxID=3816 RepID=UPI000F7C3FD5	0	99.81	AT2G45970.1	AT2G45970.1 | Symbols: CYP86A8, LCR | cytochrome P450, family 86, subfamily A, polypeptide 8 | chr2:18912548-18914161 REVERSE LENGTH=537	0	98.69	GO:0006631 GO:0055114	fatty acid metabolic process; oxidation-reduction process;	GO:0005506 GO:0018685 GO:0020037 GO:0070330	iron ion binding; alkane 1-monooxygenase activity; heme binding; aromatase activity;	GO:0005576 GO:0016021	extracellular region; integral component of membrane	PF00067	p450;	AT2G45970|CYP86A8|LCR|cytochrome P450, family 86, subfamily A, polypeptide 8|LACERATA|F4I18.5			Glyma.07G069500
155	G1+	155	Glyma.13G344400	-0.523966	0.657323		-1.81832	0.00639828		0.036248	0.983717		Glyma.13g344400	901	UniRef100_K7M3J6 Uncharacterized protein n=1 Tax=Glycine max TaxID=3847 RepID=K7M3J6_SOYBN	0	99.89	UniRef100_A0A445GND5 Serine/threonine-protein kinase-like protein ACR4 n=1 Tax=Glycine soja TaxID=3848 RepID=A0A445GND5_GLYSO	0	99.89	AT3G59420.1	AT3G59420.1 | Symbols: ACR4, CR4 | crinkly4 | chr3:21959871-21962558 REVERSE LENGTH=895	0	98.78	GO:0009786 GO:0009793 GO:0010311 GO:0048364 GO:0048829	regulation of asymmetric cell division; embryo development ending in seed dormancy; lateral root formation; root development; root cap development;	GO:0004674 GO:0005515 GO:0005524 GO:0016301 GO:0019199 GO:0042803	protein serine/threonine kinase activity; protein binding; ATP binding; kinase activity; transmembrane receptor protein kinase activity; protein homodimerization activity;	GO:0005886 GO:0009986 GO:0016021 GO:0030139 GO:0032585	plasma membrane; cell surface; integral component of membrane; endocytic vesicle; multivesicular body membrane	PF00069	Pkinase;	AT3G59420|ACR4|CR4|crinkly4|F25L23.280			Glyma.13G344400
156	G1+	156	Glyma.09G063000	-0.0595001	0.978317		-1.8528	0.0345832		0.716257	0.645243		Glyma.09g063000	601	UniRef100_I1L1H1 Amino_oxidase domain-containing protein n=2 Tax=Soja TaxID=1462606 RepID=I1L1H1_SOYBN	0	99.83	UniRef100_I1L1H1 Amino_oxidase domain-containing protein n=2 Tax=Soja TaxID=1462606 RepID=I1L1H1_SOYBN	0	99.83	AT4G29720.1	AT4G29720.1 | Symbols: ATPAO5, PAO5 | polyamine oxidase 5 | chr4:14553456-14555057 REVERSE LENGTH=533	0	98.67	GO:0046208 GO:0048510 GO:0055114	spermine catabolic process; regulation of timing of transition from vegetative to reproductive phase; oxidation-reduction process;	GO:0016491 GO:0046592 GO:1990534	oxidoreductase activity; polyamine oxidase activity; thermospermine oxidase activity;	GO:0005737 GO:0005739	cytoplasm; mitochondrion	PF13450	NAD_binding_8;	AT4G29720|AtPAO5|PAO5|polyamine oxidase 5|T16L4.230|T16L4_230			Glyma.09G063000
157	G1+	157	Glyma.15G140200	-0.852709	0.780325		-3.33767	0.0386985		0.227664	0.952338		Glyma.15g140200	595	UniRef100_A0A0R0G0M9 Ligase_CoA domain-containing protein n=4 Tax=Soja TaxID=1462606 RepID=A0A0R0G0M9_SOYBN	0	99.83	UniRef100_A0A0R0G0M9 Ligase_CoA domain-containing protein n=4 Tax=Soja TaxID=1462606 RepID=A0A0R0G0M9_SOYBN	0	99.83	AT3G06650.1	AT3G06650.1 | Symbols: ACLB-1 | ATP-citrate lyase B-1 | chr3:2079247-2082633 REVERSE LENGTH=608	0	99.83	GO:0006085 GO:0006633	acetyl-CoA biosynthetic process; fatty acid biosynthetic process;	GO:0003878 GO:0005524 GO:0046872	ATP citrate synthase activity; ATP binding; metal ion binding;	GO:0005737 GO:0005829 GO:0009346	cytoplasm; cytosol; citrate lyase complex	PF00549 PF00285	Ligase_CoA; Citrate_synt;	AT3G06650|ACLB-1|ATP-citrate lyase B-1|T8E24.7|T8E24_7			Glyma.15G140200
158	G1+	158	Glyma.13G124700	-0.14727	0.776563		-0.522772	0.0449506		0.014047	0.98411		Glyma.13g124700	297	UniRef100_A0A0R0GMF6 ABC transporter domain-containing protein n=1 Tax=Glycine max TaxID=3847 RepID=A0A0R0GMF6_SOYBN	0	99.66	UniRef100_A0A0R0GMF6 ABC transporter domain-containing protein n=1 Tax=Glycine max TaxID=3847 RepID=A0A0R0GMF6_SOYBN	0	99.66	AT1G03905.1	AT1G03905.1 | Symbols: | P-loop containing nucleoside triphosphate hydrolases superfamily protein | chr1:993478-995594 FORWARD LENGTH=290	4e-158	95.29	NA	NA	GO:0005524 GO:0016887	ATP binding; ATPase activity;	GO:0005737 GO:0005829	cytoplasm; cytosol	PF00005	ABC_tran;	AT1G03905			Glyma.13G124700
159	G1+	159	Glyma.15G024300	0.385226	0.797402		-1.68874	0.0366913		1.27321	0.281645		Glyma.15g024300	785	UniRef100_A0A0R0FVB4 Protein kinase domain-containing protein n=1 Tax=Glycine max TaxID=3847 RepID=A0A0R0FVB4_SOYBN	0	99.87	UniRef100_A0A0R0FVB4 Protein kinase domain-containing protein n=1 Tax=Glycine max TaxID=3847 RepID=A0A0R0FVB4_SOYBN	0	99.87	AT5G56890.1	AT5G56890.1 | Symbols: | Protein kinase superfamily protein | chr5:23010801-23015559 REVERSE LENGTH=1113	0	72.87	GO:0006468	protein phosphorylation;	GO:0004675	transmembrane receptor protein serine/threonine kinase activity;	GO:0005886	plasma membrane	PF07714	Pkinase_Tyr;	AT5G56890			Glyma.15G024300
160	G1+	160	Glyma.16G033700	-0.70677	0.574155		-3.15945	1.22527e-06		0.374665	0.799738		Glyma.16g033700	494	UniRef100_I1MKT8 Glycosyltransferase n=1 Tax=Glycine max TaxID=3847 RepID=I1MKT8_SOYBN	0	99.8	UniRef100_I1MKT8 Glycosyltransferase n=1 Tax=Glycine max TaxID=3847 RepID=I1MKT8_SOYBN	0	99.8	AT2G15480.1	AT2G15480.1 | Symbols: UGT73B5 | UDP-glucosyl transferase 73B5 | chr2:6758817-6760452 FORWARD LENGTH=484	1e-113	95.34	GO:0006952 GO:0051707	defense response; response to other organism;	GO:0008194 GO:0016757 GO:0035251 GO:0047893 GO:0080043 GO:0102360 GO:0102425	UDP-glycosyltransferase activity; transferase activity, transferring glycosyl groups; UDP-glucosyltransferase activity; flavonol 3-O-glucosyltransferase activity; quercetin 3-O-glucosyltransferase activity; daphnetin 3-O-glucosyltransferase activity; myricetin 3-O-glucosyltransferase activity;	GO:0009507 GO:0043231	chloroplast; intracellular membrane-bounded organelle	PF00201	UDPGT;	AT2G15480|UGT73B5|UDP-glucosyl transferase 73B5|F9O13.3			Glyma.16G033700
161	G1+	161	Glyma.06G313600	-0.461886	0.71561		-2.48936	0.000101301		0.433113	0.745608		Glyma.06g313600	479	UniRef100_A0A0B2QXZ7 Protein ZINC INDUCED FACILITATOR-LIKE 1 n=3 Tax=Soja TaxID=1462606 RepID=A0A0B2QXZ7_GLYSO	0	99.79	UniRef100_A0A0B2QXZ7 Protein ZINC INDUCED FACILITATOR-LIKE 1 n=3 Tax=Soja TaxID=1462606 RepID=A0A0B2QXZ7_GLYSO	0	99.79	AT5G13750.1	AT5G13750.1 | Symbols: ZIFL1 | zinc induced facilitator-like 1 | chr5:4438318-4441289 FORWARD LENGTH=478	0	98.54	GO:0009414 GO:0009630 GO:0010540 GO:0048364 GO:0080167 GO:0090333	response to water deprivation; gravitropism; basipetal auxin transport; root development; response to karrikin; regulation of stomatal closure;	GO:0022821	potassium ion antiporter activity;	GO:0005886 GO:0009705 GO:0016021	plasma membrane; plant-type vacuole membrane; integral component of membrane	PF07690	MFS_1;	AT5G13750|ZIFL1|zinc induced facilitator-like 1|MXE10.2|MXE10_2			Glyma.06G313600
162	G1+	162	Glyma.04G011900	-0.540291	0.683007		-1.48695	0.0340094		-0.123405	0.943595		Glyma.04g011900	520	UniRef100_A0A445KV10 Glucose-1-phosphate adenylyltransferase n=2 Tax=Soja TaxID=1462606 RepID=A0A445KV10_GLYSO	0	99.81	UniRef100_A0A445KV10 Glucose-1-phosphate adenylyltransferase n=2 Tax=Soja TaxID=1462606 RepID=A0A445KV10_GLYSO	0	99.81	AT4G39210.1	AT4G39210.1 | Symbols: APL3 | Glucose-1-phosphate adenylyltransferase family protein | chr4:18260332-18263181 FORWARD LENGTH=521	0	99.81	GO:0005978 GO:0019252	glycogen biosynthetic process; starch biosynthetic process;	GO:0005524 GO:0008878	ATP binding; glucose-1-phosphate adenylyltransferase activity;	GO:0009507	chloroplast	PF00483	NTP_transferase;	AT4G39210|APL3|T22F8.110|T22F8_110			Glyma.04G011900
163	G1+	163	Glyma.08G055700	-0.0172025	0.987305		-0.99558	0.0115258		0.411801	0.5699		Glyma.08g055700	650	UniRef100_I1KQM2 Protein kinase domain-containing protein n=1 Tax=Glycine max TaxID=3847 RepID=I1KQM2_SOYBN	0	99.85	UniRef100_I1KQM2 Protein kinase domain-containing protein n=1 Tax=Glycine max TaxID=3847 RepID=I1KQM2_SOYBN	0	99.85	AT1G48480.1	AT1G48480.1 | Symbols: RKL1 | receptor-like kinase 1 | chr1:17918475-17920743 FORWARD LENGTH=655	0	93.38	GO:0006468	protein phosphorylation;	GO:0004672 GO:0005515 GO:0005524 GO:0016301 GO:0042802	protein kinase activity; protein binding; ATP binding; kinase activity; identical protein binding;	GO:0005576 GO:0005634 GO:0005774 GO:0005886 GO:0009506 GO:0016021	extracellular region; nucleus; vacuolar membrane; plasma membrane; plasmodesma; integral component of membrane	PF08263 PF00069	LRRNT_2; Pkinase;	AT1G48480|RKL1|receptor-like kinase 1|T1N15.9|T1N15_9			Glyma.08G055700
164	G1+	164	Glyma.09G024900	-0.122716	0.931364		-1.2836	0.0328285		0.38628	0.745857		Glyma.09g024900	1063	UniRef100_K7LBG5 Protein kinase domain-containing protein n=4 Tax=Soja TaxID=1462606 RepID=K7LBG5_SOYBN	0	99.91	UniRef100_K7LBG5 Protein kinase domain-containing protein n=4 Tax=Soja TaxID=1462606 RepID=K7LBG5_SOYBN	0	99.91	AT4G20940.1	AT4G20940.1 | Symbols: | Leucine-rich receptor-like protein kinase family protein | chr4:11202728-11206038 FORWARD LENGTH=977	0	77.61	GO:0006468 GO:0007165 GO:0009416 GO:0009737 GO:0009738 GO:0009789 GO:0071244 GO:0071485 GO:0090333 GO:1901527 GO:1901528 GO:1901529	protein phosphorylation; signal transduction; response to light stimulus; response to abscisic acid; abscisic acid-activated signaling pathway; positive regulation of abscisic acid-activated signaling pathway; cellular response to carbon dioxide; cellular response to absence of light; regulation of stomatal closure; abscisic acid-activated signaling pathway involved in stomatal movement; hydrogen…	GO:0004672 GO:0004674 GO:0005515 GO:0005524	protein kinase activity; protein serine/threonine kinase activity; protein binding; ATP binding;	GO:0005886 GO:0016021	plasma membrane; integral component of membrane	PF08263 PF00069 PF13855	LRRNT_2; Pkinase; LRR_8;	AT4G20940|GHR1|GUARD CELL HYDROGEN PEROXIDE-RESISTANT 1|T13K14.100|T13K14_100			Glyma.09G024900
165	G1+	165	Glyma.08G328301	-1.01391	0.392972		-1.8605	0.0292363		-0.642457	0.696799		Glyma.08g328301	193	UniRef100_A0A0B2S3V8 Uncharacterized protein n=1 Tax=Glycine soja TaxID=3848 RepID=A0A0B2S3V8_GLYSO	2e-139	99.48	UniRef100_UPI0010168C81 uncharacterized protein LOC114188838 n=1 Tax=Vigna unguiculata TaxID=3917 RepID=UPI0010168C81	9e-51	95.34	NA	NA	NA	NA	NA	NA	NA	NA	NA	NA	NA	NA	NA			Glyma.08G328301
166	G1+	166	Glyma.13G255800	-0.709896	0.266807		-2.66463	2.10355e-11		0.146288	0.883442		Glyma.13g255800	463	UniRef100_A0A0B2QCL5 Glycosyltransferase n=2 Tax=Soja TaxID=1462606 RepID=A0A0B2QCL5_GLYSO	0	99.78	UniRef100_A0A0B2QCL5 Glycosyltransferase n=2 Tax=Soja TaxID=1462606 RepID=A0A0B2QCL5_GLYSO	0	99.78	AT5G17050.1	AT5G17050.1 | Symbols: UGT78D2 | UDP-glucosyl transferase 78D2 | chr5:5607828-5609392 REVERSE LENGTH=460	8e-137	97.41	GO:0009698 GO:0080167	phenylpropanoid metabolic process; response to karrikin;	GO:0008194 GO:0016757 GO:0035251 GO:0047213 GO:0047893 GO:0080043 GO:0102360 GO:0102425	UDP-glycosyltransferase activity; transferase activity, transferring glycosyl groups; UDP-glucosyltransferase activity; anthocyanidin 3-O-glucosyltransferase activity; flavonol 3-O-glucosyltransferase activity; quercetin 3-O-glucosyltransferase activity; daphnetin 3-O-glucosyltransferase activity; myricetin 3-O-glucosyltransferase activity;	GO:0009507 GO:0043231	chloroplast; intracellular membrane-bounded organelle	PF00201	UDPGT;	AT5G17050|UGT78D2|UDP-glucosyl transferase 78D2|F2K13.200|F2K13_200			Glyma.13G255800
167	G1+	167	Glyma.05G228100	-0.464327	0.785247		-3.10012	0.00029999		0.712492	0.649796		Glyma.05g228100	224	UniRef100_K7KRQ7 AP2/ERF domain-containing protein n=2 Tax=Soja TaxID=1462606 RepID=K7KRQ7_SOYBN	9e-159	99.55	UniRef100_K7KRQ7 AP2/ERF domain-containing protein n=2 Tax=Soja TaxID=1462606 RepID=K7KRQ7_SOYBN	9e-159	99.55	AT5G11590.1	AT5G11590.1 | Symbols: TINY2 | Integrase-type DNA-binding superfamily protein | chr5:3727789-3728499 REVERSE LENGTH=236	5e-54	80.36	GO:0009873 GO:0045893	ethylene-activated signaling pathway; positive regulation of transcription, DNA-templated;	GO:0003700 GO:0043565	DNA-binding transcription factor activity; sequence-specific DNA binding;	GO:0005634	nucleus	PF00847	AP2;	AT5G11590|TINY2|TINY2|T22P22.1			Glyma.05G228100	AP2-EREBP
168	G1+	168	Glyma.18G148500	-0.583672	0.758491		-2.73602	0.00365526		0.380138	0.850844		Glyma.18g148500	466	UniRef100_A0A0B2R6P8 UDP-glycosyltransferase 91A1 n=2 Tax=Soja TaxID=1462606 RepID=A0A0B2R6P8_GLYSO	0	99.79	UniRef100_A0A0B2R6P8 UDP-glycosyltransferase 91A1 n=2 Tax=Soja TaxID=1462606 RepID=A0A0B2R6P8_GLYSO	0	99.79	AT2G22590.1	AT2G22590.1 | Symbols: | UDP-Glycosyltransferase superfamily protein | chr2:9593012-9594424 FORWARD LENGTH=470	1e-174	98.71	NA	NA	GO:0008194 GO:0016757 GO:0016758	UDP-glycosyltransferase activity; transferase activity, transferring glycosyl groups; transferase activity, transferring hexosyl groups;	GO:0043231	intracellular membrane-bounded organelle	PF00201	UDPGT;	AT2G22590			Glyma.18G148500
169	G1+	169	Glyma.06G170300	-0.967602	0.555973		-4.566	5.09075e-07		0.634086	0.735781		Glyma.06g170300	624	UniRef100_I1KC33 Purple acid phosphatase n=1 Tax=Glycine max TaxID=3847 RepID=I1KC33_SOYBN	0	99.84	UniRef100_I1KC33 Purple acid phosphatase n=1 Tax=Glycine max TaxID=3847 RepID=I1KC33_SOYBN	0	99.84	AT5G50400.1	AT5G50400.1 | Symbols: ATPAP27, PAP27 | purple acid phosphatase 27 | chr5:20523575-20526231 REVERSE LENGTH=611	0	98.4	GO:0016311	dephosphorylation;	GO:0003993 GO:0046872	acid phosphatase activity; metal ion binding;	GO:0005576 GO:0009507	extracellular region; chloroplast	PF16656 PF14008 PF00149	Pur_ac_phosph_N; Metallophos_C; Metallophos;	AT5G50400|ATPAP27|PAP27|ARABIDOPSIS THALIANA PURPLE ACID PHOSPHATASE 27|purple acid phosphatase 27|MXI22.12|MXI22_12			Glyma.06G170300
170	G1+	170	Glyma.01G170000	-0.0158995	0.996744		-3.29878	0.013523		1.44542	0.481658		Glyma.01g170000	461	UniRef100_K7K4B0 Uncharacterized protein n=1 Tax=Glycine max TaxID=3847 RepID=K7K4B0_SOYBN	0	99.78	UniRef100_A0A445M4J3 3-epi-6-deoxocathasterone 23-monooxygenase n=1 Tax=Glycine soja TaxID=3848 RepID=A0A445M4J3_GLYSO	0	93.93	AT4G36380.1	AT4G36380.1 | Symbols: ROT3 | Cytochrome P450 superfamily protein | chr4:17187973-17192202 REVERSE LENGTH=524	0	86.33	GO:0007275 GO:0009965 GO:0010268 GO:0016125 GO:0016132 GO:0042814 GO:0048366 GO:0048441 GO:0048443 GO:0055114	multicellular organism development; leaf morphogenesis; brassinosteroid homeostasis; sterol metabolic process; brassinosteroid biosynthetic process; monopolar cell growth; leaf development; petal development; stamen development; oxidation-reduction process;	GO:0004497 GO:0005506 GO:0008395 GO:0016491 GO:0016709 GO:0020037 GO:0102097	monooxygenase activity; iron ion binding; steroid hydroxylase activity; oxidoreductase activity; oxidoreductase activity, acting on paired donors, with incorporation or reduction of molecular oxygen, NAD(P)H as one donor, and incorporation of one atom of oxygen; heme binding; (22S)-22-hydroxy-5alpha-campestan-3-one C-23 hydroxylase activity;	GO:0005789 GO:0009507 GO:0016021	endoplasmic reticulum membrane; chloroplast; integral component of membrane	PF00067	p450;	AT4G36380|ROT3|ROTUNDIFOLIA 3|AP22.10|AP22_10|CYP90C1			Glyma.01G170000
171	G1+	171	Glyma.20G008200	-0.34797	0.748776		-2.17156	3.79782e-05		0.471266	0.649715		Glyma.20g008200	231	UniRef100_A0A0R0EDH9 CSD_1 domain-containing protein n=4 Tax=Soja TaxID=1462606 RepID=A0A0R0EDH9_SOYBN	6e-169	99.57	UniRef100_A0A0R0EDH9 CSD_1 domain-containing protein n=4 Tax=Soja TaxID=1462606 RepID=A0A0R0EDH9_SOYBN	6e-169	99.57	AT3G48310.1	AT3G48310.1 | Symbols: CYP71A22 | cytochrome P450, family 71, subfamily A, polypeptide 22 | chr3:17888192-17889749 FORWARD LENGTH=490	5e-41	99.57	GO:0055114	oxidation-reduction process;	GO:0005506 GO:0016709 GO:0020037	iron ion binding; oxidoreductase activity, acting on paired donors, with incorporation or reduction of molecular oxygen, NAD(P)H as one donor, and incorporation of one atom of oxygen; heme binding;	GO:0005739 GO:0016020 GO:0016021	mitochondrion; membrane; integral component of membrane	PF00067	p450;	AT3G48310|CYP71A22|cytochrome P450, family 71, subfamily A, polypeptide 22			Glyma.20G008200
172	G1+	172	Glyma.14G128800	-0.183569	0.913991		-2.26648	0.00242144		0.752857	0.557253		Glyma.14g128800	462	UniRef100_A0A0B2NWW7 Cyclin-A2-2 n=2 Tax=Soja TaxID=1462606 RepID=A0A0B2NWW7_GLYSO	0	99.78	UniRef100_A0A0B2NWW7 Cyclin-A2-2 n=2 Tax=Soja TaxID=1462606 RepID=A0A0B2NWW7_GLYSO	0	99.78	AT5G11300.1	AT5G11300.1 | Symbols: CYC3B, CYC2BAT, CYCA2;2 | mitotic-like cyclin 3B from Arabidopsis | chr5:3601811-3604466 REVERSE LENGTH=436	5e-157	96.1	GO:0000079 GO:0000088 GO:0010389 GO:0044772 GO:0051301 GO:2000123	regulation of cyclin-dependent protein serine/threonine kinase activity; mitotic prophase; regulation of G2/M transition of mitotic cell cycle; mitotic cell cycle phase transition; cell division; positive regulation of stomatal complex development;	GO:0004672 GO:0005515 GO:0016538 GO:0019901	protein kinase activity; protein binding; cyclin-dependent protein serine/threonine kinase regulator activity; protein kinase binding;	GO:0000307 GO:0005634 GO:0005737	cyclin-dependent protein kinase holoenzyme complex; nucleus; cytoplasm	PF02984 PF00134	Cyclin_C; Cyclin_N;	AT5G11300|CYC3B|CYC2BAT|CYCA2;2|mitotic-like cyclin 3B from Arabidopsis|CYCLIN A2;2|CYCLIN|CYCLIN A2;2			Glyma.14G128800
173	G1+	173	Glyma.01G159800	-0.469871	0.467324		-1.20187	0.00169022		-0.13922	0.877966		Glyma.01g159800	414	UniRef100_I1J8D7 Phosphoserine aminotransferase n=2 Tax=Soja TaxID=1462606 RepID=I1J8D7_SOYBN	0	99.76	UniRef100_I1J8D7 Phosphoserine aminotransferase n=2 Tax=Soja TaxID=1462606 RepID=I1J8D7_SOYBN	0	99.76	AT4G35630.1	AT4G35630.1 | Symbols: PSAT | phosphoserine aminotransferase | chr4:16904205-16905497 FORWARD LENGTH=430	0	93	GO:0006564	L-serine biosynthetic process;	GO:0004648 GO:0030170 GO:0042803	O-phospho-L-serine:2-oxoglutarate aminotransferase activity; pyridoxal phosphate binding; protein homodimerization activity;	GO:0005737 GO:0009507 GO:0009536 GO:0009570	cytoplasm; chloroplast; plastid; chloroplast stroma	PF00266	Aminotran_5;	AT4G35630|PSAT1|phosphoserine aminotransferase 1|PHOSPHOSERINE AMINOTRANSFERASE			Glyma.01G159800
174	G1+	174	Glyma.02G214300	-0.0687467	0.960867		-1.19213	0.0307984		0.438611	0.677691		Glyma.02g214300	1298	UniRef100_I1JH02 Kinesin motor domain-containing protein n=2 Tax=Soja TaxID=1462606 RepID=I1JH02_SOYBN	0	99.92	UniRef100_I1JH02 Kinesin motor domain-containing protein n=2 Tax=Soja TaxID=1462606 RepID=I1JH02_SOYBN	0	99.92	AT5G60930.1	AT5G60930.1 | Symbols: | P-loop containing nucleoside triphosphate hydrolases superfamily protein | chr5:24515398-24522511 REVERSE LENGTH=1294	0	93.76	GO:0007018 GO:0007052	microtubule-based movement; mitotic spindle organization;	GO:0003777 GO:0008017 GO:0016887	microtubule motor activity; microtubule binding; ATPase activity;	GO:0005634 GO:0005871 GO:0005874 GO:0009506	nucleus; kinesin complex; microtubule; plasmodesma	PF00225	Kinesin;	AT5G60930|MSL3.50|MSL3_50			Glyma.02G214300
175	G1+	175	Glyma.09G219200	-0.106175	0.972241		-3.1115	0.0396183		1.25692	0.536502		Glyma.09g219200	166	UniRef100_UPI0003DE8C9B auxin-induced protein 6B-like n=1 Tax=Glycine max TaxID=3847 RepID=UPI0003DE8C9B	7e-119	99.4	UniRef100_UPI0003DE8C9B auxin-induced protein 6B-like n=1 Tax=Glycine max TaxID=3847 RepID=UPI0003DE8C9B	7e-119	99.4	AT4G38840.1	AT4G38840.1 | Symbols: | SAUR-like auxin-responsive protein family | chr4:18125174-18125473 REVERSE LENGTH=99	9e-33	50	GO:0009409 GO:0009733	response to cold; response to auxin;	GO:0003674	molecular function;	GO:0005886 GO:0009507	plasma membrane; chloroplast	PF02519	Auxin_inducible;	AT4G38840|SAUR14|SMALL AUXIN UPREGULATED RNA 14|F19H22.7			Glyma.09G219200
176	G1+	176	Glyma.10G006100	0.0452231	0.952665		-0.654221	0.0345327		0.364057	0.495402		Glyma.10g006100	626	UniRef100_I1L7H1 Methyltransferase n=2 Tax=Soja TaxID=1462606 RepID=I1L7H1_SOYBN	0	99.84	UniRef100_I1L7H1 Methyltransferase n=2 Tax=Soja TaxID=1462606 RepID=I1L7H1_SOYBN	0	99.84	AT1G04430.1	AT1G04430.1 | Symbols: | S-adenosyl-L-methionine-dependent methyltransferases superfamily protein | chr1:1198860-1201301 FORWARD LENGTH=623	0	99.84	GO:0032259	methylation;	GO:0008168	methyltransferase activity;	GO:0000138 GO:0000139 GO:0005737 GO:0005768 GO:0005774 GO:0005794 GO:0005802 GO:0016021	Golgi trans cisterna; Golgi membrane; cytoplasm; endosome; vacuolar membrane; Golgi apparatus; trans-Golgi network; integral component of membrane	PF03141	Methyltransf_29;	AT1G04430|F19P19.11|F19P19_11			Glyma.10G006100
177	G1+	177	Glyma.13G063700	-0.495042	0.587724		-1.43255	0.00413069		-0.112051	0.928701		Glyma.13g063700	1250	UniRef100_I1LWJ6 Uncharacterized protein n=2 Tax=Soja TaxID=1462606 RepID=I1LWJ6_SOYBN	0	99.92	UniRef100_A0A1S3UZH0 ABC transporter B family member 19 n=1 Tax=Vigna radiata var. radiata TaxID=3916 RepID=A0A1S3UZH0_VIGRR	0	99.92	AT3G28860.1	AT3G28860.1 | Symbols: ATMDR1, ATMDR11, PGP19, MDR11, MDR1, ATPGP19, ABCB19, ATABCB19 | ATP binding cassette subfamily B19 | chr3:10870287-10877286 REVERSE LENGTH=1252	0	99.6	GO:0008361 GO:0009637 GO:0009639 GO:0009640 GO:0009733 GO:0009734 GO:0009926 GO:0009958 GO:0010160 GO:0010218 GO:0010540 GO:0010541 GO:0043481 GO:0048364 GO:0048443 GO:0048527 GO:0055085 GO:0060918	regulation of cell size; response to blue light; response to red or far red light; photomorphogenesis; response to auxin; auxin-activated signaling pathway; auxin polar transport; positive gravitropism; formation of animal organ boundary; response to far red light; basipetal auxin transport; acropetal auxin transport; anthocyanin accumulation in tissues in response to UV light; root development; …	GO:0005515 GO:0005524 GO:0010329 GO:0016887 GO:0042626	protein binding; ATP binding; auxin efflux transmembrane transporter activity; ATPase activity; ATPase-coupled transmembrane transporter activity;	GO:0005634 GO:0005829 GO:0005886 GO:0016021	nucleus; cytosol; plasma membrane; integral component of membrane	PF00005 PF00664	ABC_tran; ABC_membrane;	AT3G28860|ATMDR1|ATMDR11|PGP19|MDR11|MDR1|ATPGP19|ABCB19|ATABCB19|MULTIDRUG RESISTANCE PROTEIN 11|P-GLYCOPROTEIN 19|ATP-binding cassette B19|Arabidopsis thaliana ATP-binding cassette B19|MLD15.2			Glyma.13G063700
178	G1+	178	Glyma.06G205400	0.0870828	0.941185		-1.22529	0.00779924		0.623665	0.440872		Glyma.06g205400	457	UniRef100_I1KD34 COBRA-like protein n=3 Tax=Soja TaxID=1462606 RepID=I1KD34_SOYBN	0	99.78	UniRef100_I1KD34 COBRA-like protein n=3 Tax=Soja TaxID=1462606 RepID=I1KD34_SOYBN	0	99.78	AT5G60920.1	AT5G60920.1 | Symbols: COB | COBRA-like extracellular glycosyl-phosphatidyl inositol-anchored protein family | chr5:24511466-24513932 REVERSE LENGTH=456	0	94.09	GO:0009651 GO:0009664 GO:0009825 GO:0009832 GO:0010215 GO:0052324	response to salt stress; plant-type cell wall organization; multidimensional cell growth; plant-type cell wall biogenesis; cellulose microfibril organization; plant-type cell wall cellulose biosynthetic process;	GO:0003674	molecular function;	GO:0005886 GO:0009505 GO:0009897 GO:0009930 GO:0016328 GO:0031225 GO:0046658	plasma membrane; plant-type cell wall; external side of plasma membrane; longitudinal side of cell surface; lateral plasma membrane; anchored component of membrane; anchored component of plasma membrane	PF04833	COBRA;	AT5G60920|COB|COBRA|MSL3.40|MSL3_40			Glyma.06G205400
179	G1+	179	Glyma.16G076100	-1.29989	0.595761		-4.34266	0.00851764		-0.0605582	0.987477		Glyma.16g076100	557	UniRef100_I1MLY7 PRONE domain-containing protein n=1 Tax=Glycine max TaxID=3847 RepID=I1MLY7_SOYBN	0	99.82	UniRef100_I1MLY7 PRONE domain-containing protein n=1 Tax=Glycine max TaxID=3847 RepID=I1MLY7_SOYBN	0	99.82	AT1G31650.1	AT1G31650.1 | Symbols: ATROPGEF14, ROPGEF14 | RHO guanyl-nucleotide exchange factor 14 | chr1:11326474-11329767 REVERSE LENGTH=576	0	99.1	GO:0080092	regulation of pollen tube growth;	GO:0005089	Rho guanyl-nucleotide exchange factor activity;	GO:0005739 GO:0005886	mitochondrion; plasma membrane	PF03759	PRONE;	AT1G31650|ATROPGEF14|ROPGEF14|ROP (rho of plants) guanine nucleotide exchange factor 14|F27M3.15|F27M3_15			Glyma.16G076100
180	G1+	180	Glyma.17G002500	-0.298357	0.754213		-0.992061	0.0491864		-0.0135769	0.991332		Glyma.17g002500	1237	UniRef100_I1MQU1 AAA domain-containing protein n=2 Tax=Soja TaxID=1462606 RepID=I1MQU1_SOYBN	0	99.92	UniRef100_I1MQU1 AAA domain-containing protein n=2 Tax=Soja TaxID=1462606 RepID=I1MQU1_SOYBN	0	99.92	AT2G02480.1	AT2G02480.1 | Symbols: STI | AAA-type ATPase family protein | chr2:661093-665337 FORWARD LENGTH=1218	0	99.51	GO:0006261 GO:0006281 GO:0010026 GO:0010091	DNA-dependent DNA replication; DNA repair; trichome differentiation; trichome branching;	GO:0003689 GO:0003887 GO:0005524	DNA clamp loader activity; DNA-directed DNA polymerase activity; ATP binding;	GO:0005634 GO:0005663 GO:0005886 GO:0009360	nucleus; DNA replication factor C complex; plasma membrane; DNA polymerase III complex	PF12169 PF00004	DNA_pol3_gamma3; AAA;	AT2G02480|STI|STICHEL|T8K22.22|T8K22_22|DNA POLYMERASE III-LIKE PROTEIN, GAMMA SUBUNIT			Glyma.17G002500
181	G1+	181	Glyma.01G057100	-0.27774	0.69917		-1.31675	0.000135698		0.152899	0.850591		Glyma.01g057100	481	UniRef100_A0A445LZ97 UDP-glucose 6-dehydrogenase n=2 Tax=Soja TaxID=1462606 RepID=A0A445LZ97_GLYSO	0	99.79	UniRef100_A0A445LZ97 UDP-glucose 6-dehydrogenase n=2 Tax=Soja TaxID=1462606 RepID=A0A445LZ97_GLYSO	0	99.79	AT3G29360.1	AT3G29360.1 | Symbols: | UDP-glucose 6-dehydrogenase family protein | chr3:11267375-11268817 REVERSE LENGTH=480	0	99.79	GO:0005975 GO:0006024 GO:0006065 GO:0052546 GO:0055114	carbohydrate metabolic process; glycosaminoglycan biosynthetic process; UDP-glucuronate biosynthetic process; cell wall pectin metabolic process; oxidation-reduction process;	GO:0003979 GO:0051287	UDP-glucose 6-dehydrogenase activity; NAD binding;	GO:0005634 GO:0005737 GO:0005829 GO:0099503	nucleus; cytoplasm; cytosol; secretory vesicle	PF00984 PF03720 PF03721	UDPG_MGDP_dh; UDPG_MGDP_dh_C; UDPG_MGDP_dh_N;	AT3G29360|UGD2|UDP-glucose dehydrogenase 2|MUO10.18			Glyma.01G057100
182	G1+	182	Glyma.11G166337	-0.225195	0.900718		-2.98459	0.000674971		0.91432	0.501712		Glyma.11g166337	224	UniRef100_A0A0B2PDT8 Cyclin n=1 Tax=Glycine soja TaxID=3848 RepID=A0A0B2PDT8_GLYSO	4e-162	99.55	UniRef100_A0A0B2PDT8 Cyclin n=1 Tax=Glycine soja TaxID=3848 RepID=A0A0B2PDT8_GLYSO	4e-162	99.55	AT2G45080.1	AT2G45080.1 | Symbols: cycp3;1 | cyclin p3;1 | chr2:18591688-18592443 FORWARD LENGTH=222	4e-117	98.21	GO:0000079 GO:0007049 GO:0051301	regulation of cyclin-dependent protein serine/threonine kinase activity; cell cycle; cell division;	GO:0019901	protein kinase binding;	GO:0005737	cytoplasm	PF00134	Cyclin_N;	AT2G45080|cycp3;1|cyclin p3;1|T14P1.11			Glyma.11G166337
183	G1+	183	Glyma.09G004700	-0.104417	0.874711		-0.683608	0.0209518		0.130119	0.839434		Glyma.09g004700	408	UniRef100_A0A445IV09 Aminomethyltransferase n=1 Tax=Glycine soja TaxID=3848 RepID=A0A445IV09_GLYSO	0	99.75	UniRef100_A0A445IV09 Aminomethyltransferase n=1 Tax=Glycine soja TaxID=3848 RepID=A0A445IV09_GLYSO	0	99.75	AT1G11860.1	AT1G11860.1 | Symbols: | Glycine cleavage T-protein family | chr1:4001801-4003245 FORWARD LENGTH=408	0	99.75	GO:0019464 GO:0046686	glycine decarboxylation via glycine cleavage system; response to cadmium ion;	GO:0004047 GO:0008483	aminomethyltransferase activity; transaminase activity;	GO:0005576 GO:0005739 GO:0009507 GO:0009534 GO:0009570 GO:0009941 GO:0022626 GO:0048046	extracellular region; mitochondrion; chloroplast; chloroplast thylakoid; chloroplast stroma; chloroplast envelope; cytosolic ribosome; apoplast	PF08669 PF01571	GCV_T_C; GCV_T;	AT1G11860|F12F1.30|F12F1_30			Glyma.09G004700
184	G1+	184	Glyma.09G226200	-0.389734	0.855197		-2.21616	0.0489059		0.351644	0.874171		Glyma.09g226200	351	UniRef100_K7LFH5 MBOAT_2 domain-containing protein n=1 Tax=Glycine max TaxID=3847 RepID=K7LFH5_SOYBN	0	99.72	UniRef100_K7LFH5 MBOAT_2 domain-containing protein n=1 Tax=Glycine max TaxID=3847 RepID=K7LFH5_SOYBN	0	99.72	AT3G51970.1	AT3G51970.1 | Symbols: ATSAT1, ASAT1, ATASAT1 | acyl-CoA sterol acyl transferase 1 | chr3:19284420-19285457 FORWARD LENGTH=345	8e-112	94.02	GO:0016127 GO:0034434	sterol catabolic process; sterol esterification;	GO:0005515 GO:0008374	protein binding; O-acyltransferase activity;	GO:0009507 GO:0016021	chloroplast; integral component of membrane	PF13813	MBOAT_2;	AT3G51970|ATSAT1|ASAT1|ATASAT1|ARABIDOPSIS THALIANA STEROL O-ACYLTRANSFERASE 1|acyl-CoA sterol acyl transferase 1|F4F15.80			Glyma.09G226200
185	G1+	185	Glyma.05G152100	-0.249277	0.775609		-1.36727	0.000545578		0.200784	0.824368		Glyma.05g152100	480	UniRef100_C6ZJY6 Serine hydroxymethyltransferase n=1 Tax=Glycine max TaxID=3847 RepID=C6ZJY6_SOYBN	0	99.79	UniRef100_C6ZJY6 Serine hydroxymethyltransferase n=1 Tax=Glycine max TaxID=3847 RepID=C6ZJY6_SOYBN	0	99.79	AT4G13930.1	AT4G13930.1 | Symbols: SHM4 | serine hydroxymethyltransferase 4 | chr4:8048013-8050021 REVERSE LENGTH=471	0	99.79	GO:0006544 GO:0006565 GO:0006730 GO:0007623 GO:0019264 GO:0035999 GO:0046653 GO:0046655 GO:0046686 GO:1904482	glycine metabolic process; L-serine catabolic process; one-carbon metabolic process; circadian rhythm; glycine biosynthetic process from serine; tetrahydrofolate interconversion; tetrahydrofolate metabolic process; folic acid metabolic process; response to cadmium ion; cellular response to tetrahydrofolate;	GO:0004372 GO:0005515 GO:0008270 GO:0016597 GO:0030170 GO:0050897 GO:0070905	glycine hydroxymethyltransferase activity; protein binding; zinc ion binding; amino acid binding; pyridoxal phosphate binding; cobalt ion binding; serine binding;	GO:0005737 GO:0005829 GO:0005886 GO:0009506	cytoplasm; cytosol; plasma membrane; plasmodesma	PF00464	SHMT;	AT4G13930|SHM4|serine hydroxymethyltransferase 4|DL3005C|FCAALL.160|serine hydroxymethyltransferase 4			Glyma.05G152100
186	G1+	186	Glyma.15G069600	0.17789	0.922012		-2.20842	0.00822819		1.17983	0.346166		Glyma.15g069600	253	UniRef100_I1MEC8 Uncharacterized protein n=2 Tax=Soja TaxID=1462606 RepID=I1MEC8_SOYBN	5e-177	99.6	UniRef100_A0A1S3VI57 uncharacterized protein LOC106775217 n=1 Tax=Vigna radiata var. radiata TaxID=3916 RepID=A0A1S3VI57_VIGRR	1e-136	99.6	AT1G11125.1	AT1G11125.1 | Symbols: | unknown protein; BEST Arabidopsis thaliana protein match is: unknown protein (TAIR:AT1G61170.1). | chr1:3718846-3719643 FORWARD LENGTH=265	4e-23	99.6	GO:0008150	biological process;	GO:0003674	molecular function;	GO:0005634	nucleus	NA	NA	AT1G11125			Glyma.15G069600
187	G1+	187	Glyma.09G241300	-0.248609	0.711815		-0.915879	0.0116005		0.0315506	0.974826		Glyma.09g241300	437	UniRef100_A0A445J5E7 Beta-glucuronosyltransferase GlcAT14B n=2 Tax=Soja TaxID=1462606 RepID=A0A445J5E7_GLYSO	0	99.77	UniRef100_A0A445J5E7 Beta-glucuronosyltransferase GlcAT14B n=2 Tax=Soja TaxID=1462606 RepID=A0A445J5E7_GLYSO	0	99.77	AT5G15050.1	AT5G15050.1 | Symbols: | Core-2/I-branching beta-1,6-N-acetylglucosaminyltransferase family protein | chr5:4871820-4873454 REVERSE LENGTH=434	0	99.54	NA	NA	GO:0008375 GO:0015020 GO:0016757	acetylglucosaminyltransferase activity; glucuronosyltransferase activity; transferase activity, transferring glycosyl groups;	GO:0000139 GO:0005794 GO:0016021	Golgi membrane; Golgi apparatus; integral component of membrane	PF02485	Branch;	AT5G15050			Glyma.09G241300
188	G1+	188	Glyma.16G043400	0.0415724	0.988628		-3.49303	0.00103562		1.524	0.40248		Glyma.16g043400	460	UniRef100_A0A368UK88 Uncharacterized protein n=1 Tax=Glycine max TaxID=3847 RepID=A0A368UK88_SOYBN	0	99.78	UniRef100_A0A445GE63 Nucleoside-triphosphatase n=1 Tax=Glycine soja TaxID=3848 RepID=A0A445GE63_GLYSO	0	99.13	AT3G04080.1	AT3G04080.1 | Symbols: ATAPY1, APY1 | apyrase 1 | chr3:1068068-1070917 REVERSE LENGTH=471	5e-160	87.17	GO:0009846	pollen germination;	GO:0004382 GO:0005516 GO:0005524 GO:0016887 GO:0017110 GO:0045134 GO:0102485 GO:0102486 GO:0102487 GO:0102488 GO:0102489 GO:0102490 GO:0102491	guanosine-diphosphatase activity; calmodulin binding; ATP binding; ATPase activity; nucleoside-diphosphatase activity; uridine-diphosphatase activity; dATP phosphohydrolase activity; dCTP phosphohydrolase activity; dUTP phosphohydrolase activity; dTTP phosphohydrolase activity; GTP phosphohydrolase activity; 8-oxo-dGTP phosphohydrolase activity; dGTP phosphohydrolase activity;	GO:0000139 GO:0005737 GO:0005768 GO:0005794 GO:0005797 GO:0005802 GO:0016021	Golgi membrane; cytoplasm; endosome; Golgi apparatus; Golgi medial cisterna; trans-Golgi network; integral component of membrane	PF01150	GDA1_CD39;	AT3G04080|ATAPY1|APY1|apyrase 1|T6K12.30|T6K12_30|APYRASE 1			Glyma.16G043400
189	G1+	189	Glyma.11G223700	-0.154423	0.823308		-0.753774	0.0197742		0.0976021	0.894854		Glyma.11g223700	362	UniRef100_A0A445HH86 Mannose-1-phosphate guanylyltransferase 1 isoform A n=3 Tax=Soja TaxID=1462606 RepID=A0A445HH86_GLYSO	0	99.72	UniRef100_A0A445HH86 Mannose-1-phosphate guanylyltransferase 1 isoform A n=3 Tax=Soja TaxID=1462606 RepID=A0A445HH86_GLYSO	0	99.72	AT2G39770.1	AT2G39770.1 | Symbols: CYT1, VTC1, SOZ1, EMB101, GMP1 | Glucose-1-phosphate adenylyltransferase family protein | chr2:16589401-16590741 FORWARD LENGTH=361	0	99.72	GO:0009298 GO:0009408 GO:0009651 GO:0009753 GO:0010193 GO:0019853 GO:0030244 GO:0042742 GO:0060359	GDP-mannose biosynthetic process; response to heat; response to salt stress; response to jasmonic acid; response to ozone; L-ascorbic acid biosynthetic process; cellulose biosynthetic process; defense response to bacterium; response to ammonium ion;	GO:0004475 GO:0005515 GO:0005525	mannose-1-phosphate guanylyltransferase activity; protein binding; GTP binding;	GO:0005634 GO:0005737 GO:0005829	nucleus; cytoplasm; cytosol	PF00132 PF12804	Hexapep; NTP_transf_3;	AT2G39770|CYT1|VTC1|SOZ1|EMB101|GMP1|CYTOKINESIS DEFECTIVE 1|VITAMIN C DEFECTIVE 1|SENSITIVE TO OZONE 1|EMBRYO DEFECTIVE 101|GDP-MANNOSE PYROPHOSPHORYLASE 1|T5I7.7|T5I7_7|GDP-MANNOSE PYROPHOSPHORYLASE 1			Glyma.11G223700
190	G1+	190	Glyma.06G307151	0.46764	0.746545		-1.54041	0.0411762		1.30811	0.261845		Glyma.06g307151	150	NA	NA	NA	NA	NA	NA	NA	NA	NA	NA	NA	NA	NA	NA	NA	NA	NA	NA	NA			Glyma.06G307151
191	G1+	191	Glyma.12G061300	-0.706652	0.182089		-0.934871	0.014747		-0.611133	0.348509		Glyma.12g061300	290	UniRef100_I1LQN9 Uncharacterized protein n=1 Tax=Glycine max TaxID=3847 RepID=I1LQN9_SOYBN	0	99.66	UniRef100_A0A1S3THJ8 uncharacterized protein C24B11.05 n=1 Tax=Vigna radiata var. radiata TaxID=3916 RepID=A0A1S3THJ8_VIGRR	4e-176	99.66	AT5G59480.1	AT5G59480.1 | Symbols: | Haloacid dehalogenase-like hydrolase (HAD) superfamily protein | chr5:23979619-23981156 REVERSE LENGTH=282	1e-117	96.21	NA	NA	GO:0016787	hydrolase activity;	GO:0005634	nucleus	PF13419	HAD_2;	AT5G59480			Glyma.12G061300
192	G1+	192	Glyma.13G144800	-0.181781	0.765285		-0.771981	0.00755289		0.0654652	0.927817		Glyma.13g144800	413	UniRef100_A0A445IIN7 Adenosine kinase 2 isoform B n=1 Tax=Glycine soja TaxID=3848 RepID=A0A445IIN7_GLYSO	0	99.76	UniRef100_A0A445IIN7 Adenosine kinase 2 isoform B n=1 Tax=Glycine soja TaxID=3848 RepID=A0A445IIN7_GLYSO	0	99.76	AT5G03300.1	AT5G03300.1 | Symbols: ADK2 | adenosine kinase 2 | chr5:796573-798997 FORWARD LENGTH=345	0	81.84	GO:0006169 GO:0016032 GO:0016310 GO:0044209	adenosine salvage; viral process; phosphorylation; AMP salvage;	GO:0004001 GO:0005507 GO:0005524 GO:0019900	adenosine kinase activity; copper ion binding; ATP binding; kinase binding;	GO:0005634 GO:0005737 GO:0005829 GO:0005886	nucleus; cytoplasm; cytosol; plasma membrane	PF00294	PfkB;	AT5G03300|ADK2|adenosine kinase 2|F12E4.30|F12E4_30|ADENOSINE KINASE 2			Glyma.13G144800
193	G1+	193	Glyma.07G212700	-0.705271	0.416994		-1.37768	0.0136079		-0.425066	0.704844		Glyma.07g212700	475	UniRef100_I1KLZ9 Uncharacterized protein n=2 Tax=Soja TaxID=1462606 RepID=I1KLZ9_SOYBN	0	99.79	UniRef100_A0A445K022 Abscisic acid 8'-hydroxylase 4 isoform B n=1 Tax=Glycine soja TaxID=3848 RepID=A0A445K022_GLYSO	0	99.79	AT3G19270.1	AT3G19270.1 | Symbols: CYP707A4 | cytochrome P450, family 707, subfamily A, polypeptide 4 | chr3:6673885-6676400 REVERSE LENGTH=468	0	98.11	GO:0007275 GO:0010268 GO:0016125 GO:0016132 GO:0046345 GO:0055114	multicellular organism development; brassinosteroid homeostasis; sterol metabolic process; brassinosteroid biosynthetic process; abscisic acid catabolic process; oxidation-reduction process;	GO:0004497 GO:0005506 GO:0010295 GO:0016491 GO:0020037	monooxygenase activity; iron ion binding; (+)-abscisic acid 8'-hydroxylase activity; oxidoreductase activity; heme binding;	GO:0005739 GO:0016021	mitochondrion; integral component of membrane	PF00067	p450;	AT3G19270|CYP707A4|cytochrome P450, family 707, subfamily A, polypeptide 4|MVI11.19			Glyma.07G212700
194	G1+	194	Glyma.04G005100	-0.12889	0.892574		-1.27799	0.00103725		0.351152	0.65143		Glyma.04g005100	333	UniRef100_A0A445KTQ8 Uncharacterized protein n=2 Tax=Soja TaxID=1462606 RepID=A0A445KTQ8_GLYSO	0	99.7	UniRef100_A0A1S3U2R4 uncharacterized protein LOC106761266 n=1 Tax=Vigna radiata var. radiata TaxID=3916 RepID=A0A1S3U2R4_VIGRR	0	99.7	AT2G16630.1	AT2G16630.1 | Symbols: | Pollen Ole e 1 allergen and extensin family protein | chr2:7209286-7210872 FORWARD LENGTH=359	6e-103	97.9	GO:0010374	stomatal complex development;	NA	NA	GO:0005576	extracellular region	PF01190	Pollen_Ole_e_I;	AT2G16630|FOCL1|FUSED OUTER CUTICULAR LEDGE1|T24I21.4|T24I21_4			Glyma.04G005100
195	G1+	195	Glyma.07G201600	-0.622189	0.657685		-2.06323	0.00535507		-0.0104398	0.995591		Glyma.07g201600	1008	UniRef100_I1KLQ0 Protein kinase domain-containing protein n=2 Tax=Soja TaxID=1462606 RepID=I1KLQ0_SOYBN	0	99.9	UniRef100_I1KLQ0 Protein kinase domain-containing protein n=2 Tax=Soja TaxID=1462606 RepID=I1KLQ0_SOYBN	0	99.9	AT1G28440.1	AT1G28440.1 | Symbols: HSL1 | HAESA-like 1 | chr1:9996914-10000171 FORWARD LENGTH=996	0	97.32	GO:0006468 GO:0016310	protein phosphorylation; phosphorylation;	GO:0004674 GO:0005524 GO:0016301	protein serine/threonine kinase activity; ATP binding; kinase activity;	GO:0005886 GO:0016021	plasma membrane; integral component of membrane	PF00560 PF08263 PF13855 PF00069	LRR_1; LRRNT_2; LRR_8; Pkinase;	AT1G28440|HSL1|HAESA-like 1|F3M18.12|F3M18_12			Glyma.07G201600
196	G1+	196	Glyma.06G052400	-0.157207	0.844695		-0.838285	0.0307695		0.131727	0.879419		Glyma.06g052400	257	UniRef100_A0A0B2RCR7 NDR1/HIN1-like protein 13 n=2 Tax=Soja TaxID=1462606 RepID=A0A0B2RCR7_GLYSO	0	99.61	UniRef100_A0A0B2RCR7 NDR1/HIN1-like protein 13 n=2 Tax=Soja TaxID=1462606 RepID=A0A0B2RCR7_GLYSO	0	99.61	AT5G11890.1	AT5G11890.1 | Symbols: | FUNCTIONS IN: molecular_function unknown; LOCATED IN: plasma membrane; EXPRESSED IN: 12 plant structures; EXPRESSED DURING: 6 growth stages; BEST Arabidopsis thaliana protein match is: Late embryogenesis abundant (LEA) hydroxyproline-rich glycoprotein family (TAIR:AT1G17620.1); Has 1807 Blast hits to 1807 proteins in 277 species: Archae - 0; Bacteria - 0; Metazoa - 736; F…	1e-60	90.66	NA	NA	GO:0003674	molecular function;	GO:0005634 GO:0005886 GO:0016021	nucleus; plasma membrane; integral component of membrane	NA	NA	AT5G11890			Glyma.06G052400
197	G1+	197	Glyma.10G211200	-0.064404	0.957071		-1.27646	0.00485016		0.451211	0.600193		Glyma.10g211200	326	UniRef100_I1LD14 Hydrolase_4 domain-containing protein n=1 Tax=Glycine max TaxID=3847 RepID=I1LD14_SOYBN	0	99.69	UniRef100_I1LD14 Hydrolase_4 domain-containing protein n=1 Tax=Glycine max TaxID=3847 RepID=I1LD14_SOYBN	0	99.69	AT5G19290.1	AT5G19290.1 | Symbols: | alpha/beta-Hydrolases superfamily protein | chr5:6494113-6495105 FORWARD LENGTH=330	0	99.08	NA	NA	GO:0016298 GO:0047372	lipase activity; acylglycerol lipase activity;	GO:0005737 GO:0005783 GO:0005794 GO:0005886 GO:0009536 GO:0016020	cytoplasm; endoplasmic reticulum; Golgi apparatus; plasma membrane; plastid; membrane	PF12695	Abhydrolase_5;	AT5G19290			Glyma.10G211200
198	G1+	198	Glyma.13G358000	0.147547	0.95881		-2.85432	0.028929		1.41705	0.464182		Glyma.13g358000	217	UniRef100_I1M5K5 Uncharacterized protein n=2 Tax=Soja TaxID=1462606 RepID=I1M5K5_SOYBN	9e-157	99.54	UniRef100_UPI000F7C51CB uncharacterized protein LOC113856554 n=1 Tax=Abrus precatorius TaxID=3816 RepID=UPI000F7C51CB	9e-111	99.54	AT3G16070.1	AT3G16070.1 | Symbols: | unknown protein; BEST Arabidopsis thaliana protein match is: unknown protein (TAIR:AT1G15260.1); Has 26 Blast hits to 26 proteins in 7 species: Archae - 0; Bacteria - 0; Metazoa - 0; Fungi - 0; Plants - 26; Viruses - 0; Other Eukaryotes - 0 (source: NCBI BLink). | chr3:5451864-5452316 REVERSE LENGTH=150	3e-21	85.25	GO:0008150	biological process;	GO:0004386	helicase activity;	GO:0005575	cellular component	NA	NA	AT3G16070|MSL1.10			Glyma.13G358000
199	G1+	199	Glyma.04G013200	-0.169853	0.73452		-0.803519	0.000913643		0.0983377	0.861924		Glyma.04g013200	887	UniRef100_I1JSP6 Coatomer subunit gamma n=1 Tax=Glycine max TaxID=3847 RepID=I1JSP6_SOYBN	0	99.89	UniRef100_I1JSP6 Coatomer subunit gamma n=1 Tax=Glycine max TaxID=3847 RepID=I1JSP6_SOYBN	0	99.89	AT4G34450.1	AT4G34450.1 | Symbols: | coatomer gamma-2 subunit, putative / gamma-2 coat protein, putative / gamma-2 COP, putative | chr4:16471956-16476795 FORWARD LENGTH=886	0	99.89	GO:0006886 GO:0006888 GO:0006891 GO:0009306	intracellular protein transport; endoplasmic reticulum to Golgi vesicle-mediated transport; intra-Golgi vesicle-mediated transport; protein secretion;	GO:0005198	structural molecule activity;	GO:0000139 GO:0005634 GO:0005783 GO:0005793 GO:0005794 GO:0005829 GO:0005886 GO:0009506 GO:0009507 GO:0016020 GO:0030126	Golgi membrane; nucleus; endoplasmic reticulum; endoplasmic reticulum-Golgi intermediate compartment; Golgi apparatus; cytosol; plasma membrane; plasmodesma; chloroplast; membrane; COPI vesicle coat	PF16381 PF08752 PF01602	Coatomer_g_Cpla; COP-gamma_platf; Adaptin_N;	AT4G34450|T4L20.30|T4L20_30			Glyma.04G013200
200	G1+	200	Glyma.12G097601	-0.777067	0.679853		-3.11628	0.00484295		0.211182	0.9312		Glyma.12g097601	366	UniRef100_UPI00103C10AF glycine-rich cell wall structural protein 1-like n=1 Tax=Glycine soja TaxID=3848 RepID=UPI00103C10AF	4e-39	15.85	UniRef100_UPI00103C10AF glycine-rich cell wall structural protein 1-like n=1 Tax=Glycine soja TaxID=3848 RepID=UPI00103C10AF	4e-39	15.85	NA	NA	NA	NA	NA	NA	NA	NA	NA	NA	NA	NA	NA			Glyma.12G097601
201	G1+	201	Glyma.03G159400	-0.235496	0.832774		-1.31157	0.0121554		0.26008	0.814494		Glyma.03g159400	389	UniRef100_I1JP00 Magnesium transporter n=4 Tax=Soja TaxID=1462606 RepID=I1JP00_SOYBN	0	99.74	UniRef100_I1JP00 Magnesium transporter n=4 Tax=Soja TaxID=1462606 RepID=I1JP00_SOYBN	0	99.74	AT5G09690.2	AT5G09690.2 | Symbols: ATMGT7, MGT7, MRS2-7 | magnesium transporter 7 | chr5:3000990-3003415 REVERSE LENGTH=397	4e-170	96.4	GO:0015693 GO:1903830	magnesium ion transport; magnesium ion transmembrane transport;	GO:0015095	magnesium ion transmembrane transporter activity;	GO:0005739 GO:0005789 GO:0009507 GO:0016021	mitochondrion; endoplasmic reticulum membrane; chloroplast; integral component of membrane	PF01544	CorA;	AT5G09690|ATMGT7|MGT7|MRS2-7|ARABIDOPSIS THALIANA MAGNESIUM TRANSPORTER 7|magnesium transporter 7|F17I14.120|F17I14_120			Glyma.03G159400
202	G1+	202	Glyma.05G073800	0.0217843	0.984159		-1.17298	0.00442518		0.571979	0.426247		Glyma.05g073800	687	UniRef100_I1K142 ANK_REP_REGION domain-containing protein n=1 Tax=Glycine max TaxID=3847 RepID=I1K142_SOYBN	0	99.85	UniRef100_I1K142 ANK_REP_REGION domain-containing protein n=1 Tax=Glycine max TaxID=3847 RepID=I1K142_SOYBN	0	99.85	AT3G01750.1	AT3G01750.1 | Symbols: | Ankyrin repeat family protein | chr3:270615-272691 FORWARD LENGTH=664	0	96.94	NA	NA	NA	NA	GO:0005737	cytoplasm	PF12796 PF13857	Ank_2; Ank_5;	AT3G01750			Glyma.05G073800
203	G1+	203	Glyma.09G026900	-0.179492	0.898215		-1.60335	0.0132117		0.476049	0.694115		Glyma.09g026900	544	UniRef100_I1L0H6 FAD-binding PCMH-type domain-containing protein n=3 Tax=Soja TaxID=1462606 RepID=I1L0H6_SOYBN	0	99.82	UniRef100_I1L0H6 FAD-binding PCMH-type domain-containing protein n=3 Tax=Soja TaxID=1462606 RepID=I1L0H6_SOYBN	0	99.82	AT1G30760.1	AT1G30760.1 | Symbols: | FAD-binding Berberine family protein | chr1:10918321-10920441 FORWARD LENGTH=534	0	92.46	GO:0055114	oxidation-reduction process;	GO:0045551 GO:0050268 GO:0052747 GO:0071949	cinnamyl-alcohol dehydrogenase activity; coniferyl-alcohol dehydrogenase activity; sinapyl alcohol dehydrogenase activity; FAD binding;	GO:0005576 GO:0005737	extracellular region; cytoplasm	PF08031 PF01565	BBE; FAD_binding_4;	AT1G30760|AtBBE-like 13|Berberine Bridge Enzyme-Like 13|T17H7.1			Glyma.09G026900
204	G1+	204	Glyma.01G205900	-0.11399	0.9249		-1.35523	0.00580082		0.459411	0.62047		Glyma.01g205900	525	UniRef100_I1J9S3 Lipase_3 domain-containing protein n=2 Tax=Soja TaxID=1462606 RepID=I1J9S3_SOYBN	0	99.81	UniRef100_I1J9S3 Lipase_3 domain-containing protein n=2 Tax=Soja TaxID=1462606 RepID=I1J9S3_SOYBN	0	99.81	AT4G16820.1	AT4G16820.1 | Symbols: PLA-I{beta]2 | alpha/beta-Hydrolases superfamily protein | chr4:9467563-9469116 FORWARD LENGTH=517	0	95.05	GO:0016042	lipid catabolic process;	GO:0004620 GO:0004806 GO:0008970 GO:0047714	phospholipase activity; triglyceride lipase activity; phospholipase A1 activity; galactolipase activity;	GO:0005576 GO:0009507	extracellular region; chloroplast	PF01764	Lipase_3;	AT4G16820|PLA-I{beta]2|DALL1|phospholipase A I beta 2|DAD1-Like Lipase 1|DL4435W|FCAALL.42			Glyma.01G205900
205	G1+	205	Glyma.13G267851	-0.261864	0.851585		-2.40408	3.06032e-05		0.731386	0.508406		Glyma.13g267851	343	UniRef100_A0A445IAP6 Gamma-glutamyl hydrolase isoform A n=1 Tax=Glycine soja TaxID=3848 RepID=A0A445IAP6_GLYSO	0	99.71	UniRef100_A0A445IAP6 Gamma-glutamyl hydrolase isoform A n=1 Tax=Glycine soja TaxID=3848 RepID=A0A445IAP6_GLYSO	0	99.71	AT1G78660.1	AT1G78660.1 | Symbols: ATGGH1, GGH1 | gamma-glutamyl hydrolase 1 | chr1:29585901-29588117 FORWARD LENGTH=348	3e-131	93.29	GO:0046900	tetrahydrofolylpolyglutamate metabolic process;	GO:0008242 GO:0034722	omega peptidase activity; gamma-glutamyl-peptidase activity;	GO:0005576 GO:0005615 GO:0005618 GO:0005773	extracellular region; extracellular space; cell wall; vacuole	PF07722	Peptidase_C26;	AT1G78660|ATGGH1|GGH1|gamma-glutamyl hydrolase 1|T30F21.1|T30F21_1			Glyma.13G267851
206	G1+	206	Glyma.15G148500	-0.933515	0.53753		-3.54345	3.06032e-05		0.277745	0.887209		Glyma.15g148500	1502	UniRef100_I1MGL7 Uncharacterized protein n=1 Tax=Glycine max TaxID=3847 RepID=I1MGL7_SOYBN	0	99.93	UniRef100_A0A445GTY9 ABC transporter C family member 4 isoform A n=1 Tax=Glycine soja TaxID=3848 RepID=A0A445GTY9_GLYSO	0	99.93	AT2G47800.1	AT2G47800.1 | Symbols: ATMRP4, EST3, MRP4, ABCC4 | multidrug resistance-associated protein 4 | chr2:19574944-19580383 FORWARD LENGTH=1516	0	99.6	GO:0009414 GO:0009611 GO:0009624 GO:0010118 GO:0055085	response to water deprivation; response to wounding; response to nematode; stomatal movement; transmembrane transport;	GO:0005524 GO:0008517 GO:0008559 GO:0016887 GO:0042626	ATP binding; folic acid transmembrane transporter activity; ATPase-coupled xenobiotic transmembrane transporter activity; ATPase activity; ATPase-coupled transmembrane transporter activity;	GO:0000325 GO:0005773 GO:0005774 GO:0005794 GO:0005829 GO:0005886 GO:0009506 GO:0009507 GO:0016020 GO:0016021	plant-type vacuole; vacuole; vacuolar membrane; Golgi apparatus; cytosol; plasma membrane; plasmodesma; chloroplast; membrane; integral component of membrane	PF00005 PF00664	ABC_tran; ABC_membrane;	AT2G47800|ATMRP4|EST3|MRP4|ABCC4|multidrug resistance-associated protein 4|ATP-binding cassette C4|F17A22.19|MRP4			Glyma.15G148500
207	G1+	207	Glyma.11G087700	-0.16039	0.883138		-1.33461	0.00922583		0.393233	0.685708		Glyma.11g087700	723	UniRef100_I1LID0 MFS domain-containing protein n=3 Tax=Soja TaxID=1462606 RepID=I1LID0_SOYBN	0	99.86	UniRef100_I1LID0 MFS domain-containing protein n=3 Tax=Soja TaxID=1462606 RepID=I1LID0_SOYBN	0	99.86	AT3G51490.2	AT3G51490.2 | Symbols: TMT3 | tonoplast monosaccharide transporter3 | chr3:19105018-19107562 REVERSE LENGTH=737	0	98.2	GO:0046323	glucose import;	GO:0005337 GO:0005351	nucleoside transmembrane transporter activity; carbohydrate:proton symporter activity;	GO:0005887 GO:0009705	integral component of plasma membrane; plant-type vacuole membrane	PF07690 PF00083	MFS_1; Sugar_tr;	AT3G51490|TMT3|tonoplast monosaccharide transporter3|F26O13.130			Glyma.11G087700
208	G1+	208	Glyma.07G264100	-0.467059	0.727362		-1.66136	0.0328068		0.0949272	0.960591		Glyma.07g264100	208	UniRef100_A0A445K2D0 RING-type domain-containing protein n=1 Tax=Glycine soja TaxID=3848 RepID=A0A445K2D0_GLYSO	2e-147	99.52	UniRef100_A0A445K2D0 RING-type domain-containing protein n=1 Tax=Glycine soja TaxID=3848 RepID=A0A445K2D0_GLYSO	2e-147	99.52	AT4G03965.1	AT4G03965.1 | Symbols: | RING/U-box superfamily protein | chr4:1889576-1890205 FORWARD LENGTH=209	8e-65	99.52	GO:0008150	biological process;	NA	NA	GO:0005634	nucleus	PF13920	zf-C3HC4_3;	AT4G03965			Glyma.07G264100
209	G1+	209	Glyma.01G239500	-0.769201	0.416941		-1.90859	0.00135651		-0.235132	0.860124		Glyma.01g239500	321	UniRef100_A0A0B2R7L6 2-hydroxyisoflavanone dehydratase n=2 Tax=Soja TaxID=1462606 RepID=A0A0B2R7L6_GLYSO	0	99.69	UniRef100_A0A0B2R7L6 2-hydroxyisoflavanone dehydratase n=2 Tax=Soja TaxID=1462606 RepID=A0A0B2R7L6_GLYSO	0	99.69	AT1G47480.1	AT1G47480.1 | Symbols: | alpha/beta-Hydrolases superfamily protein | chr1:17417623-17419296 FORWARD LENGTH=314	1e-84	97.51	GO:0009056	catabolic process;	GO:0016787 GO:0080030	hydrolase activity; methyl indole-3-acetate esterase activity;	GO:0005634	nucleus	PF00135	COesterase;	AT1G47480|F16N3.25|F16N3_25			Glyma.01G239500
210	G1+	210	Glyma.07G220300	-3.73089	0.330185		-7.21975	0.016884		-2.05718	0.660564		Glyma.07g220300	499	UniRef100_A0A445K031 Cytochrome P450 89A9 n=1 Tax=Glycine soja TaxID=3848 RepID=A0A445K031_GLYSO	0	99.8	UniRef100_A0A445K031 Cytochrome P450 89A9 n=1 Tax=Glycine soja TaxID=3848 RepID=A0A445K031_GLYSO	0	99.8	AT1G64940.1	AT1G64940.1 | Symbols: CYP89A6 | cytochrome P450, family 87, subfamily A, polypeptide 6 | chr1:24123789-24125324 FORWARD LENGTH=511	0	99.6	GO:0055114	oxidation-reduction process;	GO:0005506 GO:0016709 GO:0020037	iron ion binding; oxidoreductase activity, acting on paired donors, with incorporation or reduction of molecular oxygen, NAD(P)H as one donor, and incorporation of one atom of oxygen; heme binding;	GO:0005739 GO:0016020	mitochondrion; membrane	PF00067	p450;	AT1G64940|CYP89A6|cytochrome P450, family 87, subfamily A, polypeptide 6|F13O11.24|F13O11_24			Glyma.07G220300
211	G1+	211	Glyma.08G215300	-0.676878	0.757341		-3.31216	0.00580653		0.589254	0.795099		Glyma.08g215300	223	UniRef100_C6T354 BHLH domain-containing protein n=1 Tax=Glycine max TaxID=3847 RepID=C6T354_SOYBN	2e-142	89.24	UniRef100_C6T354 BHLH domain-containing protein n=1 Tax=Glycine max TaxID=3847 RepID=C6T354_SOYBN	2e-142	89.24	AT2G22760.1	AT2G22760.1 | Symbols: | basic helix-loop-helix (bHLH) DNA-binding superfamily protein | chr2:9678012-9679165 FORWARD LENGTH=295	8e-35	74.89	GO:0006355	regulation of transcription, DNA-templated;	GO:0003700 GO:0005515 GO:0043565 GO:0044212 GO:0046983	DNA-binding transcription factor activity; protein binding; sequence-specific DNA binding; transcription regulatory region DNA binding; protein dimerization activity;	GO:0005634	nucleus	NA	NA	AT2G22760|T30L20.2|T30L20_2			Glyma.08G215300	bHLH
212	G1+	212	Glyma.18G258700	-1.42894	0.555225		-5.06837	0.00110535		0.322564	0.921054		Glyma.18g258700	93	UniRef100_C6TBH0 BHLH transcription factor n=2 Tax=Soja TaxID=1462606 RepID=C6TBH0_SOYBN	6e-57	98.92	UniRef100_C6TBH0 BHLH transcription factor n=2 Tax=Soja TaxID=1462606 RepID=C6TBH0_SOYBN	6e-57	98.92	AT3G28857.1	AT3G28857.1 | Symbols: | basic helix-loop-helix (bHLH) DNA-binding family protein | chr3:10855781-10856313 REVERSE LENGTH=92	4e-42	96.77	GO:0009740 GO:0040008	gibberellic acid mediated signaling pathway; regulation of growth;	GO:0005515 GO:0046983	protein binding; protein dimerization activity;	GO:0005634	nucleus	PF00010	HLH;	AT3G28857|PRE5|Paclobutrazol Resistance 5			Glyma.18G258700	bHLH
213	G1+	213	Glyma.20G100900	-0.668467	0.605022		-1.80665	0.0156846		-0.116865	0.950541		Glyma.20g100900	481	UniRef100_A0A0R0E9D4 Peptidase A1 domain-containing protein n=1 Tax=Glycine max TaxID=3847 RepID=A0A0R0E9D4_SOYBN	0	96.67	UniRef100_A0A0R0E9D4 Peptidase A1 domain-containing protein n=1 Tax=Glycine max TaxID=3847 RepID=A0A0R0E9D4_SOYBN	0	96.67	AT3G20015.1	AT3G20015.1 | Symbols: | Eukaryotic aspartyl protease family protein | chr3:6978746-6980158 REVERSE LENGTH=470	0	91.89	GO:0006508 GO:0030163	proteolysis; protein catabolic process;	GO:0003677 GO:0004190	DNA binding; aspartic-type endopeptidase activity;	GO:0005576	extracellular region	PF00026	Asp;	AT3G20015|MZE19.7			Glyma.20G100900
214	G1+	214	Glyma.09G238200	-0.202601	0.901209		-1.96353	0.00358572		0.650098	0.610385		Glyma.09g238200	294	UniRef100_I1L5X7 Uncharacterized protein n=1 Tax=Glycine max TaxID=3847 RepID=I1L5X7_SOYBN	0	99.66	UniRef100_A0A445J5B4 Aquaporin NIP2-1 n=1 Tax=Glycine soja TaxID=3848 RepID=A0A445J5B4_GLYSO	0	99.66	AT5G37820.1	AT5G37820.1 | Symbols: NIP4;2, NLM5 | NOD26-like intrinsic protein 4;2 | chr5:15050261-15051542 FORWARD LENGTH=283	1e-65	73.13	GO:0055085	transmembrane transport;	GO:0015250 GO:0015267	water channel activity; channel activity;	GO:0005737 GO:0009507 GO:0016021	cytoplasm; chloroplast; integral component of membrane	PF00230	MIP;	AT5G37820|NIP4;2|NLM5|NOD26-like intrinsic protein 4;2|NODULIN- 26-LIKE MAJOR INTRINSIC PROTEIN 5|K22F20.60|K22F20_60			Glyma.09G238200
215	G1+	215	Glyma.16G105100	-0.218039	0.834392		-1.51951	0.00136597		0.411409	0.656654		Glyma.16g105100	700	UniRef100_K7MGC8 Mechanosensitive ion channel protein n=1 Tax=Glycine max TaxID=3847 RepID=K7MGC8_SOYBN	0	99.86	UniRef100_K7MGC8 Mechanosensitive ion channel protein n=1 Tax=Glycine max TaxID=3847 RepID=K7MGC8_SOYBN	0	99.86	AT5G12080.1	AT5G12080.1 | Symbols: MSL10, ATMSL10 | mechanosensitive channel of small conductance-like 10 | chr5:3898182-3900923 REVERSE LENGTH=734	0	95.71	GO:0006820 GO:0010150 GO:0050982 GO:0097468	anion transport; leaf senescence; detection of mechanical stimulus; programmed cell death in response to reactive oxygen species;	GO:0008381	mechanosensitive ion channel activity;	GO:0005634 GO:0005886 GO:0016021	nucleus; plasma membrane; integral component of membrane	PF00924	MS_channel;	AT5G12080|MSL10|ATMSL10|mechanosensitive channel of small conductance-like 10|F14F18.230|F14F18_230			Glyma.16G105100
216	G1+	216	Glyma.03G132700	-0.602792	0.704516		-3.43364	6.57877e-06		0.766822	0.612189		Glyma.03g132700	348	UniRef100_Q03773 Glucan endo-1,3-beta-glucosidase n=4 Tax=Soja TaxID=1462606 RepID=E13A_SOYBN	0	99.71	UniRef100_Q03773 Glucan endo-1,3-beta-glucosidase n=4 Tax=Soja TaxID=1462606 RepID=E13A_SOYBN	0	99.71	AT3G57270.1	AT3G57270.1 | Symbols: BG1 | beta-1,3-glucanase 1 | chr3:21191336-21193118 REVERSE LENGTH=340	1e-140	91.95	GO:0005975 GO:0006952	carbohydrate metabolic process; defense response;	GO:0042973	glucan endo-1,3-beta-D-glucosidase activity;	GO:0005576 GO:0005618 GO:0046658	extracellular region; cell wall; anchored component of plasma membrane	PF00332	Glyco_hydro_17;	AT3G57270|BG1|GNS1|beta-1,3-glucanase 1|&#946;-1,3-Glucanase 1|F28O9.120			Glyma.03G132700
217	G1+	217	Glyma.14G053100	-0.812434	0.425018		-1.46424	0.0435824		-0.500703	0.727602		Glyma.14g053100	75	UniRef100_K7M529 Uncharacterized protein n=2 Tax=Soja TaxID=1462606 RepID=K7M529_SOYBN	2e-46	98.67	NA	NA	NA	NA	NA	NA	NA	NA	NA	NA	NA	NA	NA	NA	NA	NA			Glyma.14G053100
218	G1+	218	Glyma.02G104600	-1.58395	0.228218		-4.82018	9.87279e-08		-0.0382081	0.987785		Glyma.02g104600	476	UniRef100_I1JE17 Glycosyltransferase n=2 Tax=Soja TaxID=1462606 RepID=I1JE17_SOYBN	0	99.79	UniRef100_I1JE17 Glycosyltransferase n=2 Tax=Soja TaxID=1462606 RepID=I1JE17_SOYBN	0	99.79	AT4G34131.1	AT4G34131.1 | Symbols: UGT73B3 | UDP-glucosyl transferase 73B3 | chr4:16343268-16344713 REVERSE LENGTH=481	0	98.32	GO:0006952 GO:0051707 GO:0071456	defense response; response to other organism; cellular response to hypoxia;	GO:0008194 GO:0035251 GO:0047893 GO:0080043 GO:0102360 GO:0102425	UDP-glycosyltransferase activity; UDP-glucosyltransferase activity; flavonol 3-O-glucosyltransferase activity; quercetin 3-O-glucosyltransferase activity; daphnetin 3-O-glucosyltransferase activity; myricetin 3-O-glucosyltransferase activity;	GO:0009507 GO:0043231	chloroplast; intracellular membrane-bounded organelle	PF00201	UDPGT;	AT4G34131|UGT73B3|UDP-glucosyl transferase 73B3|F28A23.2			Glyma.02G104600
219	G1+	219	Glyma.16G126400	-0.344768	0.876614		-2.44879	0.0124465		0.655866	0.736285		Glyma.16g126400	1013	UniRef100_A0A0B2PLD4 Alpha-mannosidase n=3 Tax=Soja TaxID=1462606 RepID=A0A0B2PLD4_GLYSO	0	99.9	UniRef100_A0A0B2PLD4 Alpha-mannosidase n=3 Tax=Soja TaxID=1462606 RepID=A0A0B2PLD4_GLYSO	0	99.9	AT5G66150.1	AT5G66150.1 | Symbols: | Glycosyl hydrolase family 38 protein | chr5:26439013-26444434 REVERSE LENGTH=1047	0	99.7	GO:0006013 GO:0006517	mannose metabolic process; protein deglycosylation;	GO:0004559 GO:0030246 GO:0046872	alpha-mannosidase activity; carbohydrate binding; metal ion binding;	GO:0005576 GO:0005773	extracellular region; vacuole	PF09261 PF01074 PF07748	Alpha-mann_mid; Glyco_hydro_38N; Glyco_hydro_38C;	AT5G66150|K2A18.23|K2A18_23			Glyma.16G126400
220	G1+	220	Glyma.19G143300	-0.298842	0.884305		-2.70345	0.003332		0.900897	0.581071		Glyma.19g143300	886	UniRef100_I1N939 Protein kinase domain-containing protein n=2 Tax=Soja TaxID=1462606 RepID=I1N939_SOYBN	0	99.89	UniRef100_I1N939 Protein kinase domain-containing protein n=2 Tax=Soja TaxID=1462606 RepID=I1N939_SOYBN	0	99.89	AT5G06940.1	AT5G06940.1 | Symbols: | Leucine-rich repeat receptor-like protein kinase family protein | chr5:2148078-2150771 REVERSE LENGTH=872	0	94.24	GO:0006468 GO:0016310	protein phosphorylation; phosphorylation;	GO:0004672 GO:0005524 GO:0016301	protein kinase activity; ATP binding; kinase activity;	GO:0005886 GO:0016021	plasma membrane; integral component of membrane	PF00560 PF08263 PF13855 PF00069	LRR_1; LRRNT_2; LRR_8; Pkinase;	AT5G06940|MOJ9.11|MOJ9_11			Glyma.19G143300
221	G1+	221	Glyma.06G030900	-0.182339	0.758953		-0.695223	0.0164511		0.0737159	0.914849		Glyma.06g030900	311	UniRef100_I1K7Q8 NmrA domain-containing protein n=2 Tax=Soja TaxID=1462606 RepID=I1K7Q8_SOYBN	0	99.68	UniRef100_I1K7Q8 NmrA domain-containing protein n=2 Tax=Soja TaxID=1462606 RepID=I1K7Q8_SOYBN	0	99.68	AT4G39230.1	AT4G39230.1 | Symbols: | NmrA-like negative transcriptional regulator family protein | chr4:18266024-18267604 REVERSE LENGTH=308	2e-170	99.36	GO:0009807 GO:0046686 GO:0055114	lignan biosynthetic process; response to cadmium ion; oxidation-reduction process;	GO:0032442 GO:0050664	phenylcoumaran benzylic ether reductase activity; oxidoreductase activity, acting on NAD(P)H, oxygen as acceptor;	GO:0005737	cytoplasm	PF01370	Epimerase;	AT4G39230|AtPCBER1|PCBER1|phenylcoumaran benzylic ether reductase 1|T22F8.130|T22F8_130			Glyma.06G030900
222	G1+	222	Glyma.19G198900	-0.273644	0.878753		-1.97788	0.0133641		0.573576	0.712738		Glyma.19g198900	211	UniRef100_I1NAT8 LEA_2 domain-containing protein n=2 Tax=Soja TaxID=1462606 RepID=I1NAT8_SOYBN	5e-153	99.53	UniRef100_I1NAT8 LEA_2 domain-containing protein n=2 Tax=Soja TaxID=1462606 RepID=I1NAT8_SOYBN	5e-153	99.53	AT3G11660.1	AT3G11660.1 | Symbols: NHL1 | NDR1/HIN1-like 1 | chr3:3679031-3679660 REVERSE LENGTH=209	2e-96	98.58	GO:0051607	defense response to virus;	NA	NA	GO:0005739 GO:0009506 GO:0016021 GO:0046658	mitochondrion; plasmodesma; integral component of membrane; anchored component of plasma membrane	PF03168	LEA_2;	AT3G11660|NHL1|NDR1/HIN1-like 1|T19F11.6			Glyma.19G198900
223	G1+	223	Glyma.07G218900	-0.158082	0.92468		-1.87452	0.00572372		0.704137	0.571621		Glyma.07g218900	660	UniRef100_I1KM60 STAS domain-containing protein n=1 Tax=Glycine max TaxID=3847 RepID=I1KM60_SOYBN	0	99.85	UniRef100_I1KM60 STAS domain-containing protein n=1 Tax=Glycine max TaxID=3847 RepID=I1KM60_SOYBN	0	99.85	AT1G23090.1	AT1G23090.1 | Symbols: AST91, SULTR3;3 | sulfate transporter 91 | chr1:8185238-8188954 REVERSE LENGTH=631	0	95.15	NA	NA	GO:0008271 GO:0015116 GO:0015293 GO:0015301	secondary active sulfate transmembrane transporter activity; sulfate transmembrane transporter activity; symporter activity; anion:anion antiporter activity;	GO:0005887 GO:0009507	integral component of plasma membrane; chloroplast	PF01740 PF00916	STAS; Sulfate_transp;	AT1G23090			Glyma.07G218900
224	G1+	224	Glyma.10G107100	-0.4185	0.729039		-1.54228	0.0147049		0.145315	0.922898		Glyma.10g107100	459	UniRef100_A0A0B2P995 Glycerol-3-phosphate dehydrogenase [NAD(+)] n=2 Tax=Soja TaxID=1462606 RepID=A0A0B2P995_GLYSO	0	99.78	UniRef100_A0A0B2P995 Glycerol-3-phosphate dehydrogenase [NAD(+)] n=2 Tax=Soja TaxID=1462606 RepID=A0A0B2P995_GLYSO	0	99.78	AT2G41540.1	AT2G41540.1 | Symbols: GPDHC1 | 6-phosphogluconate dehydrogenase family protein | chr2:17326801-17328654 FORWARD LENGTH=462	0	98.04	GO:0005975 GO:0006072 GO:0006116 GO:0009413 GO:0046168	carbohydrate metabolic process; glycerol-3-phosphate metabolic process; NADH oxidation; response to flooding; glycerol-3-phosphate catabolic process;	GO:0004367 GO:0051287	glycerol-3-phosphate dehydrogenase [NAD+] activity; NAD binding;	GO:0005737 GO:0005829 GO:0009331	cytoplasm; cytosol; glycerol-3-phosphate dehydrogenase complex	PF01210 PF07479	NAD_Gly3P_dh_N; NAD_Gly3P_dh_C;	AT2G41540|GPDHC1|T32G6.6|T32G6_6			Glyma.10G107100
225	G1+	225	Glyma.07G050900	-0.814072	0.588854		-1.85037	0.0451289		-0.306724	0.87653		Glyma.07g050900	587	UniRef100_I1KHQ7 FAD-binding PCMH-type domain-containing protein n=1 Tax=Glycine max TaxID=3847 RepID=I1KHQ7_SOYBN	0	99.83	UniRef100_I1KHQ7 FAD-binding PCMH-type domain-containing protein n=1 Tax=Glycine max TaxID=3847 RepID=I1KHQ7_SOYBN	0	99.83	AT2G46760.1	AT2G46760.1 | Symbols: | D-arabinono-1,4-lactone oxidase family protein | chr2:19213028-19215166 REVERSE LENGTH=603	0	97.79	GO:0019853 GO:0055114	L-ascorbic acid biosynthetic process; oxidation-reduction process;	GO:0003885 GO:0050105 GO:0071949	D-arabinono-1,4-lactone oxidase activity; L-gulonolactone oxidase activity; FAD binding;	GO:0009507 GO:0016020	chloroplast; membrane	PF04030 PF01565	ALO; FAD_binding_4;	AT2G46760|GulLO6|AtGulLO6|L -gulono-1,4-lactone ( L -GulL) oxidase 6|F19D11.4			Glyma.07G050900
226	G1+	226	Glyma.07G218200	0.169972	0.825948		-0.923046	0.0124989		0.705649	0.221848		Glyma.07g218200	532	UniRef100_I1KM52 Uncharacterized protein n=1 Tax=Glycine max TaxID=3847 RepID=I1KM52_SOYBN	0	99.81	UniRef100_A0A445JZW6 Flavonoid 3'-monooxygenase n=1 Tax=Glycine soja TaxID=3848 RepID=A0A445JZW6_GLYSO	0	99.81	AT4G12320.1	AT4G12320.1 | Symbols: CYP706A6 | cytochrome P450, family 706, subfamily A, polypeptide 6 | chr4:7314939-7316647 REVERSE LENGTH=518	2e-161	97.37	GO:0055114	oxidation-reduction process;	GO:0005506 GO:0016709 GO:0020037	iron ion binding; oxidoreductase activity, acting on paired donors, with incorporation or reduction of molecular oxygen, NAD(P)H as one donor, and incorporation of one atom of oxygen; heme binding;	GO:0005783 GO:0005829 GO:0009507 GO:0016020 GO:0016021	endoplasmic reticulum; cytosol; chloroplast; membrane; integral component of membrane	PF00067	p450;	AT4G12320|CYP706A6|cytochrome P450, family 706, subfamily A, polypeptide 6|T4C9.160|T4C9_160			Glyma.07G218200
227	G1+	227	Glyma.05G110900	-0.562142	0.655626		-1.68043	0.0146592		-0.016703	0.992204		Glyma.05g110900	383	UniRef100_I1K2I7 BHLH transcription factor n=2 Tax=Glycine max TaxID=3847 RepID=I1K2I7_SOYBN	0	99.74	UniRef100_I1K2I7 BHLH transcription factor n=2 Tax=Glycine max TaxID=3847 RepID=I1K2I7_SOYBN	0	99.74	AT4G37850.1	AT4G37850.1 | Symbols: | basic helix-loop-helix (bHLH) DNA-binding superfamily protein | chr4:17796362-17797647 REVERSE LENGTH=328	2e-57	95.04	GO:0006355	regulation of transcription, DNA-templated;	GO:0003700 GO:0044212 GO:0046983	DNA-binding transcription factor activity; transcription regulatory region DNA binding; protein dimerization activity;	GO:0005634	nucleus	PF00010	HLH;	AT4G37850|T28I19.130|T28I19_130			Glyma.05G110900	bHLH
228	G1+	228	Glyma.16G175300	-0.0535398	0.966119		-2.21303	3.74679e-07		1.00987	0.183047		Glyma.16g175300	463	UniRef100_I1MPE9 Glycosyltransferase n=2 Tax=Glycine max TaxID=3847 RepID=I1MPE9_SOYBN	0	99.78	UniRef100_I1MPE9 Glycosyltransferase n=2 Tax=Glycine max TaxID=3847 RepID=I1MPE9_SOYBN	0	99.78	AT3G16520.3	AT3G16520.3 | Symbols: UGT88A1 | UDP-glucosyl transferase 88A1 | chr3:5619355-5620833 REVERSE LENGTH=462	2e-121	98.49	NA	NA	GO:0008194 GO:0016757 GO:0080043 GO:0080044 GO:0080045 GO:0080046	UDP-glycosyltransferase activity; transferase activity, transferring glycosyl groups; quercetin 3-O-glucosyltransferase activity; quercetin 7-O-glucosyltransferase activity; quercetin 3'-O-glucosyltransferase activity; quercetin 4'-O-glucosyltransferase activity;	GO:0005634 GO:0005829 GO:0043231	nucleus; cytosol; intracellular membrane-bounded organelle	PF00201	UDPGT;	AT3G16520			Glyma.16G175300
229	G1+	229	Glyma.09G039800	0.209446	0.884883		-1.50974	0.0163316		1.05576	0.299252		Glyma.09g039800	166	UniRef100_I1L0U7 Uncharacterized protein n=1 Tax=Glycine max TaxID=3847 RepID=I1L0U7_SOYBN	6e-106	99.4	UniRef100_UPI000F7C23C5 leucine-rich repeat extensin-like protein 6 n=1 Tax=Abrus precatorius TaxID=3816 RepID=UPI000F7C23C5	2e-16	90.96	NA	NA	NA	NA	NA	NA	NA	NA	NA	NA	NA	NA	NA			Glyma.09G039800
230	G1+	230	Glyma.13G352900	-0.385978	0.50913		-0.744284	0.0336626		-0.209436	0.770344		Glyma.13g352900	888	UniRef100_K7M3P9 Protein kinase domain-containing protein n=1 Tax=Glycine max TaxID=3847 RepID=K7M3P9_SOYBN	0	99.89	UniRef100_K7M3P9 Protein kinase domain-containing protein n=1 Tax=Glycine max TaxID=3847 RepID=K7M3P9_SOYBN	0	99.89	AT4G29990.1	AT4G29990.1 | Symbols: | Leucine-rich repeat transmembrane protein kinase protein | chr4:14665802-14669438 REVERSE LENGTH=876	0	97.3	GO:0006468	protein phosphorylation;	GO:0004672 GO:0005524	protein kinase activity; ATP binding;	GO:0016021	integral component of membrane	PF13855 PF07714 PF12819	LRR_8; Pkinase_Tyr; Malectin_like;	AT4G29990|F6G3.20|F6G3_20			Glyma.13G352900
231	G1+	231	Glyma.07G001300	-0.490139	0.739516		-3.34291	8.64632e-07		0.999495	0.429552		Glyma.07g001300	781	UniRef100_A0A0R0J895 Terpene cyclase/mutase family member n=1 Tax=Glycine max TaxID=3847 RepID=A0A0R0J895_SOYBN	0	96.41	UniRef100_A0A0R0J895 Terpene cyclase/mutase family member n=1 Tax=Glycine max TaxID=3847 RepID=A0A0R0J895_SOYBN	0	96.41	AT1G78950.1	AT1G78950.1 | Symbols: | Terpenoid cyclases family protein | chr1:29684558-29688673 REVERSE LENGTH=759	0	96.8	GO:0016104	triterpenoid biosynthetic process;	GO:0042300	beta-amyrin synthase activity;	GO:0005634	nucleus	PF00432	Prenyltrans;	AT1G78950|BAS|AtBAS|AtLUP4|beta-amyrin synthase|YUP8H12R.44|YUP8H12R_44			Glyma.07G001300
232	G1+	232	Glyma.20G100500	0.0818066	0.963638		-1.61423	0.0432547		0.967035	0.430653		Glyma.20g100500	554	UniRef100_C6FF80 NBS-LRR disease resistance protein n=1 Tax=Glycine max TaxID=3847 RepID=C6FF80_SOYBN	0	99.82	UniRef100_C6FF80 NBS-LRR disease resistance protein n=1 Tax=Glycine max TaxID=3847 RepID=C6FF80_SOYBN	0	99.82	AT5G23400.1	AT5G23400.1 | Symbols: | Leucine-rich repeat (LRR) family protein | chr5:7880603-7882372 FORWARD LENGTH=589	0	98.74	GO:0007165	signal transduction;	NA	NA	GO:0005576 GO:0005618 GO:0009506	extracellular region; cell wall; plasmodesma	PF08263 PF00560 PF13855	LRRNT_2; LRR_1; LRR_8;	AT5G23400|K19M13.1|K19M13_1			Glyma.20G100500
233	G1+	233	Glyma.03G189900	-3.79165	0.233863		-5.07588	0.0340094		-3.12325	0.416646		Glyma.03g189900	517	UniRef100_I1JPV8 Uncharacterized protein n=1 Tax=Glycine max TaxID=3847 RepID=I1JPV8_SOYBN	0	99.81	UniRef100_A0A445LDM5 Cytochrome P450 76A2 n=1 Tax=Glycine soja TaxID=3848 RepID=A0A445LDM5_GLYSO	0	99.81	AT3G52970.2	AT3G52970.2 | Symbols: CYP76G1 | cytochrome P450, family 76, subfamily G, polypeptide 1 | chr3:19641400-19643259 REVERSE LENGTH=530	2e-143	92.26	NA	NA	NA	NA	GO:0009507	chloroplast	PF00067	p450;	AT3G52970			Glyma.03G189900
234	G1+	234	Glyma.09G035600	-0.139385	0.848021		-0.86068	0.00696302		0.234666	0.720189		Glyma.09g035600	609	UniRef100_A0A0B2PYN5 ATP-citrate synthase beta chain protein 1 n=2 Tax=Soja TaxID=1462606 RepID=A0A0B2PYN5_GLYSO	0	99.84	UniRef100_A0A0B2PYN5 ATP-citrate synthase beta chain protein 1 n=2 Tax=Soja TaxID=1462606 RepID=A0A0B2PYN5_GLYSO	0	99.84	AT3G06650.1	AT3G06650.1 | Symbols: ACLB-1 | ATP-citrate lyase B-1 | chr3:2079247-2082633 REVERSE LENGTH=608	0	99.84	GO:0006085 GO:0006633	acetyl-CoA biosynthetic process; fatty acid biosynthetic process;	GO:0003878 GO:0005524 GO:0046872	ATP citrate synthase activity; ATP binding; metal ion binding;	GO:0005737 GO:0005829 GO:0009346	cytoplasm; cytosol; citrate lyase complex	PF00549 PF00285	Ligase_CoA; Citrate_synt;	AT3G06650|ACLB-1|ATP-citrate lyase B-1|T8E24.7|T8E24_7			Glyma.09G035600
235	G1+	235	Glyma.04G023900	0.0579301	0.960386		-1.17864	0.00700754		0.698036	0.346695		Glyma.04g023900	450	UniRef100_I1JT28 Tubulin beta chain n=2 Tax=Soja TaxID=1462606 RepID=I1JT28_SOYBN	0	99.78	UniRef100_I1JT28 Tubulin beta chain n=2 Tax=Soja TaxID=1462606 RepID=I1JT28_SOYBN	0	99.78	AT1G75780.1	AT1G75780.1 | Symbols: TUB1 | tubulin beta-1 chain | chr1:28451378-28453602 REVERSE LENGTH=447	0	96	GO:0000226 GO:0000278 GO:0007017 GO:0009416 GO:0009826	microtubule cytoskeleton organization; mitotic cell cycle; microtubule-based process; response to light stimulus; unidimensional cell growth;	GO:0003924 GO:0005200 GO:0005525	GTPase activity; structural constituent of cytoskeleton; GTP binding;	GO:0005737 GO:0005773 GO:0005874	cytoplasm; vacuole; microtubule	PF03953 PF00091	Tubulin_C; Tubulin;	AT1G75780|TUB1|tubulin beta-1 chain|F10A5.3|F10A5_3			Glyma.04G023900
236	G1+	236	Glyma.07G193300	-1.15943	0.704263		-3.7688	0.0344358		0.213268	0.958907		Glyma.07g193300	606	UniRef100_I1KLG6 Uncharacterized protein n=1 Tax=Glycine max TaxID=3847 RepID=I1KLG6_SOYBN	0	99.83	UniRef100_A0A445JYU3 Polyphenol oxidase A1, chloroplastic n=1 Tax=Glycine soja TaxID=3848 RepID=A0A445JYU3_GLYSO	0	99.83	NA	NA	NA	NA	NA	NA	NA	NA	NA	NA	PF12142 PF12143 PF00264	PPO1_DWL; PPO1_KFDV; Tyrosinase;	NA			Glyma.07G193300
237	G1+	237	Glyma.07G200200	-0.620437	0.265089		-0.932069	0.0173589		-0.456443	0.52117		Glyma.07g200200	162	UniRef100_A0A0R4J3Q7 SHSP domain-containing protein n=1 Tax=Glycine max TaxID=3847 RepID=A0A0R4J3Q7_SOYBN	2e-111	99.38	UniRef100_A0A0R4J3Q7 SHSP domain-containing protein n=1 Tax=Glycine max TaxID=3847 RepID=A0A0R4J3Q7_SOYBN	2e-111	99.38	AT1G07400.1	AT1G07400.1 | Symbols: | HSP20-like chaperones superfamily protein | chr1:2275148-2275621 FORWARD LENGTH=157	8e-77	99.38	GO:0000302 GO:0006457 GO:0006979 GO:0009408 GO:0009651 GO:0042542 GO:0051259 GO:0071456	response to reactive oxygen species; protein folding; response to oxidative stress; response to heat; response to salt stress; response to hydrogen peroxide; protein complex oligomerization; cellular response to hypoxia;	GO:0005515 GO:0043621 GO:0051082	protein binding; protein self-association; unfolded protein binding;	GO:0005737	cytoplasm	PF00011	HSP20;	AT1G07400|HSP17.8|F22G5.25|F22G5_25			Glyma.07G200200
238	G1+	238	Glyma.10G133900	-0.17046	0.910126		-1.96797	0.00259068		0.774461	0.484841		Glyma.10g133900	306	UniRef100_I1LAQ4 Uncharacterized protein n=2 Tax=Soja TaxID=1462606 RepID=I1LAQ4_SOYBN	0	99.67	UniRef100_A0A0B2QTT4 Cysteine-rich repeat secretory protein 3 n=2 Tax=Soja TaxID=1462606 RepID=A0A0B2QTT4_GLYSO	0	99.67	AT1G04520.1	AT1G04520.1 | Symbols: PDLP2 | plasmodesmata-located protein 2 | chr1:1231852-1233787 FORWARD LENGTH=307	4e-140	93.79	GO:0010497 GO:0046739	plasmodesmata-mediated intercellular transport; transport of virus in multicellular host;	GO:0003674	molecular function;	GO:0005576 GO:0005886 GO:0009506 GO:0016021	extracellular region; plasma membrane; plasmodesma; integral component of membrane	PF01657	Stress-antifung;	AT1G04520|PDLP2|plasmodesmata-located protein 2|F19P19.1|F19P19_1			Glyma.10G133900
239	G1+	239	Glyma.12G109800	-0.48741	0.585316		-1.17075	0.0172793		-0.128795	0.911382		Glyma.12g109800	370	UniRef100_A0A0B2RF65 (R,S)-reticuline 7-O-methyltransferase isoform B n=2 Tax=Glycine soja TaxID=3848 RepID=A0A0B2RF65_GLYSO	0	99.73	UniRef100_A0A0B2RF65 (R,S)-reticuline 7-O-methyltransferase isoform B n=2 Tax=Glycine soja TaxID=3848 RepID=A0A0B2RF65_GLYSO	0	99.73	AT5G54160.1	AT5G54160.1 | Symbols: ATOMT1, OMT1 | O-methyltransferase 1 | chr5:21982075-21984167 FORWARD LENGTH=363	5e-78	84.86	GO:0008152 GO:0009809 GO:0019438 GO:0030187 GO:0032259 GO:0051555	metabolic process; lignin biosynthetic process; aromatic compound biosynthetic process; melatonin biosynthetic process; methylation; flavonol biosynthetic process;	GO:0008171 GO:0008757 GO:0017096 GO:0030744 GO:0030755 GO:0033799 GO:0046983 GO:0047763 GO:0102822	O-methyltransferase activity; S-adenosylmethionine-dependent methyltransferase activity; acetylserotonin O-methyltransferase activity; luteolin O-methyltransferase activity; quercetin 3-O-methyltransferase activity; myricetin 3'-O-methyltransferase activity; protein dimerization activity; caffeate O-methyltransferase activity; quercetin 3'-O-methyltransferase activity;	GO:0005634 GO:0005737 GO:0005829 GO:0005886 GO:0009506 GO:0009536	nucleus; cytoplasm; cytosol; plasma membrane; plasmodesma; plastid	PF08100 PF00891	Dimerisation; Methyltransf_2;	AT5G54160|ATOMT1|OMT1|COMT1|AtCOMT|OMT3|O-methyltransferase 1|caffeate O-methyltransferase 1|O-methyltransferase 3|K18G13.3|K18G13_3|O-METHYLTRANSFERASE 1			Glyma.12G109800
240	G1+	240	Glyma.02G127600	-0.116449	0.904461		-1.13428	0.00417005		0.420385	0.571514		Glyma.02g127600	315	UniRef100_A0A0B2PEE6 Formimidoyltransferase-cyclodeaminase n=2 Tax=Soja TaxID=1462606 RepID=A0A0B2PEE6_GLYSO	0	99.68	UniRef100_A0A0B2PEE6 Formimidoyltransferase-cyclodeaminase n=2 Tax=Soja TaxID=1462606 RepID=A0A0B2PEE6_GLYSO	0	99.68	AT2G20830.2	AT2G20830.2 | Symbols: | transferases;folic acid binding | chr2:8968370-8970479 REVERSE LENGTH=431	2e-92	98.73	NA	NA	GO:0005542 GO:0016740	folic acid binding; transferase activity;	GO:0009507	chloroplast	PF07837	FTCD_N;	AT2G20830			Glyma.02G127600
241	G1+	241	Glyma.11G088000	-0.926006	0.62029		-2.34999	0.0307014		-0.199899	0.937867		Glyma.11g088000	556	UniRef100_I1LID3 3-hydroxy-3-methylglutaryl coenzyme A reductase n=2 Tax=Soja TaxID=1462606 RepID=I1LID3_SOYBN	0	99.82	UniRef100_I1LID3 3-hydroxy-3-methylglutaryl coenzyme A reductase n=2 Tax=Soja TaxID=1462606 RepID=I1LID3_SOYBN	0	99.82	AT1G76490.1	AT1G76490.1 | Symbols: HMG1, HMGR1, AtHMGR1 | hydroxy methylglutaryl CoA reductase 1 | chr1:28695801-28698206 FORWARD LENGTH=642	0	98.56	GO:0008299 GO:0015936 GO:0016126 GO:0019287 GO:0055114	isoprenoid biosynthetic process; coenzyme A metabolic process; sterol biosynthetic process; isopentenyl diphosphate biosynthetic process, mevalonate pathway; oxidation-reduction process;	GO:0004420 GO:0005515 GO:0042282 GO:0050662	hydroxymethylglutaryl-CoA reductase (NADPH) activity; protein binding; hydroxymethylglutaryl-CoA reductase activity; coenzyme binding;	GO:0005778 GO:0005783 GO:0005789 GO:0016020 GO:0016021	peroxisomal membrane; endoplasmic reticulum; endoplasmic reticulum membrane; membrane; integral component of membrane	PF00368	HMG-CoA_red;	AT1G76490|HMG1|HMGR1|AtHMGR1|MAD3|hydroxy methylglutaryl CoA reductase 1|3-HYDROXY-3-METHYLGLUTARYL COA REDUCTASE 1|miRNA action deficient 3|F15M4.1|3-HYDROXY-3-METHYLGLUTARYL COA REDUCTASE|HMG-COA REDUCTASE			Glyma.11G088000
242	G1+	242	Glyma.05G110400	-0.175616	0.88681		-1.13105	0.039313		0.310786	0.778726		Glyma.05g110400	1009	UniRef100_Q9LKZ6 Receptor-like protein kinase 1 n=3 Tax=Soja TaxID=1462606 RepID=Q9LKZ6_SOYBN	0	99.9	UniRef100_Q9LKZ6 Receptor-like protein kinase 1 n=3 Tax=Soja TaxID=1462606 RepID=Q9LKZ6_SOYBN	0	99.9	AT5G65700.1	AT5G65700.1 | Symbols: BAM1 | Leucine-rich receptor-like protein kinase family protein | chr5:26281826-26284945 FORWARD LENGTH=1003	0	97.32	GO:0006468 GO:0009755 GO:0009934 GO:0010075 GO:0010480 GO:0030154 GO:0048229 GO:0048437 GO:0048653	protein phosphorylation; hormone-mediated signaling pathway; regulation of meristem structural organization; regulation of meristem growth; microsporocyte differentiation; cell differentiation; gametophyte development; floral organ development; anther development;	GO:0004674 GO:0005515 GO:0005524 GO:0016301 GO:0033612 GO:0042802 GO:0043621	protein serine/threonine kinase activity; protein binding; ATP binding; kinase activity; receptor serine/threonine kinase binding; identical protein binding; protein self-association;	GO:0005886 GO:0016021	plasma membrane; integral component of membrane	PF08263 PF07714	LRRNT_2; Pkinase_Tyr;	AT5G65700|BAM1|BARELY ANY MERISTEM 1|MPA24.5|MPA24_5			Glyma.05G110400
243	G1+	243	Glyma.08G022500	-0.308691	0.577492		-0.874869	0.00361385		-0.0209149	0.980437		Glyma.08g022500	237	UniRef100_I1KPJ5 Nucleoside diphosphate kinase n=1 Tax=Glycine max TaxID=3847 RepID=I1KPJ5_SOYBN	7e-171	99.58	UniRef100_I1KPJ5 Nucleoside diphosphate kinase n=1 Tax=Glycine max TaxID=3847 RepID=I1KPJ5_SOYBN	7e-171	99.58	AT4G23900.1	AT4G23900.1 | Symbols: | Nucleoside diphosphate kinase family protein | chr4:12424505-12426318 FORWARD LENGTH=237	9e-139	99.58	GO:0006163 GO:0006165 GO:0006183 GO:0006220 GO:0006228 GO:0006241	purine nucleotide metabolic process; nucleoside diphosphate phosphorylation; GTP biosynthetic process; pyrimidine nucleotide metabolic process; UTP biosynthetic process; CTP biosynthetic process;	GO:0004550 GO:0005524 GO:0008270	nucleoside diphosphate kinase activity; ATP binding; zinc ion binding;	GO:0005739 GO:0005758 GO:0005829 GO:0009507 GO:0009543	mitochondrion; mitochondrial intermembrane space; cytosol; chloroplast; chloroplast thylakoid lumen	PF00334	NDK;	AT4G23900|T32A16.70|T32A16_70			Glyma.08G022500
244	G1+	244	Glyma.10G172800	-0.0209577	0.977601		-0.61698	0.0328504		0.281509	0.592404		Glyma.10g172800	535	UniRef100_I1LBX9 Uncharacterized protein n=1 Tax=Glycine max TaxID=3847 RepID=I1LBX9_SOYBN	0	99.81	UniRef100_A0A445INT7 Protein HLB1 n=1 Tax=Glycine soja TaxID=3848 RepID=A0A445INT7_GLYSO	0	99.81	AT5G41950.1	AT5G41950.1 | Symbols: | Tetratricopeptide repeat (TPR)-like superfamily protein | chr5:16785825-16789360 FORWARD LENGTH=565	0	99.44	GO:0006887 GO:0016192 GO:0048767 GO:0048768 GO:0080147	exocytosis; vesicle-mediated transport; root hair elongation; root hair cell tip growth; root hair cell development;	GO:0005515	protein binding;	GO:0005634 GO:0005769 GO:0005802 GO:0005829 GO:0009536 GO:0016020	nucleus; early endosome; trans-Golgi network; cytosol; plastid; membrane	PF06552	TOM20_plant;	AT5G41950|HLB1|HYPERSENSITIVE TO LATRUNCULIN B 1|MJC20.5|MJC20_5			Glyma.10G172800
245	G1+	245	Glyma.05G075100	-3.36856	0.139042		-6.51629	0.000260134		-1.75041	0.543064		Glyma.05g075100	553	UniRef100_K7KP23 Uncharacterized protein n=3 Tax=Soja TaxID=1462606 RepID=K7KP23_SOYBN	0	99.82	UniRef100_A0A445KKT4 4-coumarate--CoA ligase-like 9 isoform B n=1 Tax=Glycine soja TaxID=3848 RepID=A0A445KKT4_GLYSO	0	93.49	AT5G63380.1	AT5G63380.1 | Symbols: | AMP-dependent synthetase and ligase family protein | chr5:25387581-25390026 REVERSE LENGTH=562	2e-179	97.11	GO:0009695 GO:0031408	jasmonic acid biosynthetic process; oxylipin biosynthetic process;	GO:0004321 GO:0005524 GO:0016207 GO:0016874	fatty-acyl-CoA synthase activity; ATP binding; 4-coumarate-CoA ligase activity; ligase activity;	GO:0005739 GO:0005777	mitochondrion; peroxisome	PF13193 PF00501	AMP-binding_C; AMP-binding;	AT5G63380|K9H21.11|K9H21_11			Glyma.05G075100
246	G1+	246	Glyma.11G053400	-0.947047	0.298462		-3.03296	5.11755e-08		0.179496	0.896744		Glyma.11g053400	496	UniRef100_K7LN65 Glycosyltransferase n=2 Tax=Soja TaxID=1462606 RepID=K7LN65_SOYBN	0	99.8	UniRef100_K7LN65 Glycosyltransferase n=2 Tax=Soja TaxID=1462606 RepID=K7LN65_SOYBN	0	99.8	AT4G34138.1	AT4G34138.1 | Symbols: UGT73B1 | UDP-glucosyl transferase 73B1 | chr4:16348267-16349858 REVERSE LENGTH=488	2e-119	96.98	NA	NA	GO:0008194 GO:0010294 GO:0080043 GO:0080044	UDP-glycosyltransferase activity; abscisic acid glucosyltransferase activity; quercetin 3-O-glucosyltransferase activity; quercetin 7-O-glucosyltransferase activity;	GO:0009507 GO:0043231	chloroplast; intracellular membrane-bounded organelle	PF00201	UDPGT;	AT4G34138			Glyma.11G053400
247	G1+	247	Glyma.06G235000	-0.835306	0.747356		-4.21798	0.0018936		0.993226	0.694992		Glyma.06g235000	463	UniRef100_I1KDP9 Uncharacterized protein n=2 Tax=Soja TaxID=1462606 RepID=I1KDP9_SOYBN	0	99.78	UniRef100_A0A0B2PZ89 UDP-glycosyltransferase 79B3 n=1 Tax=Glycine soja TaxID=3848 RepID=A0A0B2PZ89_GLYSO	0	99.78	AT4G27570.1	AT4G27570.1 | Symbols: | UDP-Glycosyltransferase superfamily protein | chr4:13763657-13765018 REVERSE LENGTH=453	0	97.19	NA	NA	GO:0008194 GO:0016757 GO:0016758	UDP-glycosyltransferase activity; transferase activity, transferring glycosyl groups; transferase activity, transferring hexosyl groups;	GO:0043231	intracellular membrane-bounded organelle	PF00201	UDPGT;	AT4G27570			Glyma.06G235000
248	G1+	248	Glyma.01G195000	-0.15929	0.947533		-2.86383	0.00380644		1.3059	0.427549		Glyma.01g195000	450	UniRef100_I1J9F9 Uncharacterized protein n=1 Tax=Glycine max TaxID=3847 RepID=I1J9F9_SOYBN	0	99.78	UniRef100_A0A445M5Z7 Galactomannan galactosyltransferase 1 n=1 Tax=Glycine soja TaxID=3848 RepID=A0A445M5Z7_GLYSO	0	99.78	AT2G22900.1	AT2G22900.1 | Symbols: | Galactosyl transferase GMA12/MNN10 family protein | chr2:9744359-9746193 REVERSE LENGTH=449	0	99.33	GO:0010192 GO:0010214 GO:0010392 GO:0051070	mucilage biosynthetic process; seed coat development; galactoglucomannan metabolic process; galactomannan biosynthetic process;	GO:0005515 GO:0008378 GO:0016758 GO:0044212	protein binding; galactosyltransferase activity; transferase activity, transferring hexosyl groups; transcription regulatory region DNA binding;	GO:0000139 GO:0005768 GO:0005794 GO:0005802 GO:0016021	Golgi membrane; endosome; Golgi apparatus; trans-Golgi network; integral component of membrane	PF05637	Glyco_transf_34;	AT2G22900|MUCI10|MAGT1|MUCILAGE-RELATED10|MANNAN &#945;151 GALACTOSYL TRANSFERASE1|T20K9.11			Glyma.01G195000
249	G1+	249	Glyma.19G114500	-0.00993863	0.992566		-0.848852	0.0239025		0.442002	0.503788		Glyma.19g114500	764	UniRef100_A0A0R4J5Z8 Uncharacterized protein n=1 Tax=Glycine max TaxID=3847 RepID=A0A0R4J5Z8_SOYBN	0	99.87	UniRef100_A0A445FF29 5-methyltetrahydropteroyltriglutamate--homocysteine methyltransferase 1 isoform A n=2 Tax=NPAAA clade TaxID=2231382 RepID=A0A445FF29_GLYSO	0	99.87	AT5G17920.1	AT5G17920.1 | Symbols: ATCIMS, ATMETS, ATMS1 | Cobalamin-independent synthase family protein | chr5:5935771-5939195 FORWARD LENGTH=765	0	99.74	GO:0006346 GO:0009086 GO:0010043 GO:0032259 GO:0046686 GO:0051574	methylation-dependent chromatin silencing; methionine biosynthetic process; response to zinc ion; methylation; response to cadmium ion; positive regulation of histone H3-K9 methylation;	GO:0003871 GO:0005507 GO:0005515 GO:0008270 GO:0008705	5-methyltetrahydropteroyltriglutamate-homocysteine S-methyltransferase activity; copper ion binding; protein binding; zinc ion binding; methionine synthase activity;	GO:0005576 GO:0005737 GO:0005774 GO:0005777 GO:0005829 GO:0005886 GO:0009506 GO:0009507 GO:0009570 GO:0048046	extracellular region; cytoplasm; vacuolar membrane; peroxisome; cytosol; plasma membrane; plasmodesma; chloroplast; chloroplast stroma; apoplast	PF08267 PF01717 PF01717 PF08267	Meth_synt_1; Meth_synt_2; Meth_synt_2; Meth_synt_1;	AT5G17920|ATCIMS|ATMETS|ATMS1|METS1|COBALAMIN-INDEPENDENT METHIONINE SYNTHASE|methionine synthesis 1|5-methyltetrahydropteroyltriglutamate homocysteine methyltransferase 1|MPI7.60|MPI7_60|COBALAMIN-INDEPENDENT METHIONINE SYNTHASE			Glyma.19G114500
250	G1+	250	Glyma.02G270200	-0.873613	0.276933		-2.62065	9.87279e-08		0.0812666	0.953818		Glyma.02g270200	167	UniRef100_C6T049 WBb98N11.9 protein n=3 Tax=Soja TaxID=1462606 RepID=C6T049_SOYBN	2e-116	99.4	UniRef100_C6T049 WBb98N11.9 protein n=3 Tax=Soja TaxID=1462606 RepID=C6T049_SOYBN	2e-116	99.4	AT3G44100.1	AT3G44100.1 | Symbols: | MD-2-related lipid recognition domain-containing protein | chr3:15866162-15867273 REVERSE LENGTH=152	1e-35	78.44	GO:0015918 GO:0032366	sterol transport; intracellular sterol transport;	GO:0032934	sterol binding;	GO:0005576 GO:0005618 GO:0005773 GO:0005829 GO:0031225 GO:0099503	extracellular region; cell wall; vacuole; cytosol; anchored component of membrane; secretory vesicle	PF02221	E1_DerP2_DerF2;	AT3G44100|F26G5.50			Glyma.02G270200
251	G1+	251	Glyma.06G056400	-1.11027	0.13212		-2.55832	8.03208e-07		-0.319119	0.7835		Glyma.06g056400	985	UniRef100_A0A0B2RK01 LRR receptor-like serine/threonine-protein kinase ERECTA n=2 Tax=Soja TaxID=1462606 RepID=A0A0B2RK01_GLYSO	0	99.9	UniRef100_A0A0B2RK01 LRR receptor-like serine/threonine-protein kinase ERECTA n=2 Tax=Soja TaxID=1462606 RepID=A0A0B2RK01_GLYSO	0	99.9	AT2G26330.1	AT2G26330.1 | Symbols: ER, QRP1 | Leucine-rich receptor-like protein kinase family protein | chr2:11208367-11213895 REVERSE LENGTH=976	0	99.9	GO:0001558 GO:0001944 GO:0006468 GO:0009664 GO:0009755 GO:0009944 GO:0009965 GO:0010103 GO:0010148 GO:0030155 GO:0042742 GO:0048281 GO:0050832 GO:0051302 GO:0070370 GO:1905421	regulation of cell growth; vasculature development; protein phosphorylation; plant-type cell wall organization; hormone-mediated signaling pathway; polarity specification of adaxial/abaxial axis; leaf morphogenesis; stomatal complex morphogenesis; transpiration; regulation of cell adhesion; defense response to bacterium; inflorescence morphogenesis; defense response to fungus; regulation of cell …	GO:0005102 GO:0005515 GO:0005524 GO:0019199 GO:0033612 GO:0042277	signaling receptor binding; protein binding; ATP binding; transmembrane receptor protein kinase activity; receptor serine/threonine kinase binding; peptide binding;	GO:0005739 GO:0005886 GO:0016021	mitochondrion; plasma membrane; integral component of membrane	PF08263 PF00560 PF00069	LRRNT_2; LRR_1; Pkinase;	AT2G26330|ER|QRP1|ERECTA|QUANTITATIVE RESISTANCE TO PLECTOSPHAERELLA 1|T1D16.3|T1D16_3|ERECTA			Glyma.06G056400
252	G1+	252	Glyma.18G200300	-0.388274	0.566589		-1.31844	0.000336997		0.119552	0.891758		Glyma.18g200300	398	UniRef100_A0A0B2PIC5 Alcohol dehydrogenase-like 3 n=3 Tax=Soja TaxID=1462606 RepID=A0A0B2PIC5_GLYSO	0	99.75	UniRef100_A0A0B2PIC5 Alcohol dehydrogenase-like 3 n=3 Tax=Soja TaxID=1462606 RepID=A0A0B2PIC5_GLYSO	0	99.75	AT1G32780.1	AT1G32780.1 | Symbols: | GroES-like zinc-binding dehydrogenase family protein | chr1:11869977-11872595 REVERSE LENGTH=394	0	95.48	GO:0046294 GO:0055114	formaldehyde catabolic process; oxidation-reduction process;	GO:0004024 GO:0008270 GO:0051903	alcohol dehydrogenase activity, zinc-dependent; zinc ion binding; S-(hydroxymethyl)glutathione dehydrogenase activity;	GO:0005737 GO:0005829	cytoplasm; cytosol	PF00107 PF08240	ADH_zinc_N; ADH_N;	AT1G32780|F6N18.16|F6N18_16			Glyma.18G200300
253	G1+	253	Glyma.10G261600	-0.163975	0.897428		-1.28919	0.0177171		0.452225	0.661219		Glyma.10g261600	781	UniRef100_K7LLI3 Protein kinase domain-containing protein n=1 Tax=Glycine max TaxID=3847 RepID=K7LLI3_SOYBN	0	99.87	UniRef100_K7LLI3 Protein kinase domain-containing protein n=1 Tax=Glycine max TaxID=3847 RepID=K7LLI3_SOYBN	0	99.87	AT4G34220.1	AT4G34220.1 | Symbols: | Leucine-rich repeat protein kinase family protein | chr4:16381653-16384054 REVERSE LENGTH=757	0	95.01	GO:0006468 GO:0009789 GO:0010030 GO:0042631	protein phosphorylation; positive regulation of abscisic acid-activated signaling pathway; positive regulation of seed germination; cellular response to water deprivation;	GO:0005515 GO:0005524	protein binding; ATP binding;	GO:0005886 GO:0009507 GO:0016021	plasma membrane; chloroplast; integral component of membrane	PF00560 PF08263 PF07714	LRR_1; LRRNT_2; Pkinase_Tyr;	AT4G34220|RDK1|RECEPTOR DEAD KINASE1|F10M10.12			Glyma.10G261600
254	G1+	254	Glyma.08G326600	-1.01448	0.691731		-3.62884	0.0181562		0.409519	0.891077		Glyma.08g326600	1497	UniRef100_K7LAA5 Uncharacterized protein n=1 Tax=Glycine max TaxID=3847 RepID=K7LAA5_SOYBN	0	99.93	UniRef100_A0A445JN81 ABC transporter C family member 3 n=1 Tax=Glycine soja TaxID=3848 RepID=A0A445JN81_GLYSO	0	99.93	AT3G13080.1	AT3G13080.1 | Symbols: ATMRP3, MRP3, ABCC3 | multidrug resistance-associated protein 3 | chr3:4196019-4201250 REVERSE LENGTH=1514	0	98.53	GO:0055085	transmembrane transport;	GO:0005524 GO:0008559 GO:0010290 GO:0015431 GO:0016887 GO:0042626	ATP binding; ATPase-coupled xenobiotic transmembrane transporter activity; chlorophyll catabolite transmembrane transporter activity; ATPase-coupled glutathione S-conjugate transmembrane transporter activity; ATPase activity; ATPase-coupled transmembrane transporter activity;	GO:0000325 GO:0005773 GO:0005774 GO:0009506 GO:0009507 GO:0016020 GO:0016021 GO:0048046	plant-type vacuole; vacuole; vacuolar membrane; plasmodesma; chloroplast; membrane; integral component of membrane; apoplast	PF00005 PF00664	ABC_tran; ABC_membrane;	AT3G13080|ATMRP3|MRP3|ABCC3|multidrug resistance-associated protein 3|MULTIDRUG RESISTANCE PROTEIN 3|ATP-binding cassette C3|MJG19.26|MJG19_26			Glyma.08G326600
255	G1+	255	Glyma.10G213500	-1.61134	0.219214		-2.12025	0.0305056		-1.34026	0.429552		Glyma.10g213500	223	UniRef100_I1LD38 LOB domain-containing protein n=1 Tax=Glycine max TaxID=3847 RepID=I1LD38_SOYBN	2e-158	99.55	UniRef100_I1LD38 LOB domain-containing protein n=1 Tax=Glycine max TaxID=3847 RepID=I1LD38_SOYBN	2e-158	99.55	AT1G07900.1	AT1G07900.1 | Symbols: LBD1 | LOB domain-containing protein 1 | chr1:2442624-2443631 FORWARD LENGTH=190	1e-78	70.85	GO:0008150	biological process;	NA	NA	GO:0005634 GO:0005739	nucleus; mitochondrion	PF03195	LOB;	AT1G07900|LBD1|LOB domain-containing protein 1|F24B9.1|F24B9_1			Glyma.10G213500	AS2
256	G1+	256	Glyma.13G049700	-1.51454	0.370266		-3.33669	0.00378848		-0.544223	0.815635		Glyma.13g049700	496	UniRef100_K7LXR0 Proline dehydrogenase n=1 Tax=Glycine max TaxID=3847 RepID=K7LXR0_SOYBN	0	99.8	UniRef100_K7LXR0 Proline dehydrogenase n=1 Tax=Glycine max TaxID=3847 RepID=K7LXR0_SOYBN	0	99.8	AT5G38710.1	AT5G38710.1 | Symbols: | Methylenetetrahydrofolate reductase family protein | chr5:15501340-15503899 FORWARD LENGTH=476	0	91.94	GO:0006562 GO:0006970 GO:0009414 GO:0010133 GO:0055114	proline catabolic process; response to osmotic stress; response to water deprivation; proline catabolic process to glutamate; oxidation-reduction process;	GO:0004657 GO:0071949	proline dehydrogenase activity; FAD binding;	GO:0005739	mitochondrion	PF01619	Pro_dh;	AT5G38710|PDH2|MKD10.10|MKD10_10			Glyma.13G049700
257	G1+	257	Glyma.04G239000	0.281097	0.841038		-1.48734	0.0328066		1.22112	0.232637		Glyma.04g239000	634	UniRef100_I1JYV8 Protein kinase domain-containing protein n=1 Tax=Glycine max TaxID=3847 RepID=I1JYV8_SOYBN	0	99.84	UniRef100_I1JYV8 Protein kinase domain-containing protein n=1 Tax=Glycine max TaxID=3847 RepID=I1JYV8_SOYBN	0	99.84	AT4G23740.1	AT4G23740.1 | Symbols: | Leucine-rich repeat protein kinase family protein | chr4:12367063-12369159 FORWARD LENGTH=638	0	94.32	GO:0006468	protein phosphorylation;	GO:0004672 GO:0005515 GO:0005524 GO:0016301	protein kinase activity; protein binding; ATP binding; kinase activity;	GO:0005886 GO:0016021	plasma membrane; integral component of membrane	PF00560 PF08263 PF13855 PF07714	LRR_1; LRRNT_2; LRR_8; Pkinase_Tyr;	AT4G23740|F9D16.210|F9D16_210			Glyma.04G239000
258	G1+	258	Glyma.13G259200	-0.134113	0.942154		-2.14325	0.00311361		0.937906	0.461487		Glyma.13g259200	381	UniRef100_A0A445IA39 Interactor of constitutive active ROPs 4 isoform A n=2 Tax=Soja TaxID=1462606 RepID=A0A445IA39_GLYSO	0	98.16	UniRef100_A0A445IA39 Interactor of constitutive active ROPs 4 isoform A n=2 Tax=Soja TaxID=1462606 RepID=A0A445IA39_GLYSO	0	98.16	AT1G78430.1	AT1G78430.1 | Symbols: RIP2 | ROP interactive partner 2 | chr1:29509605-29510679 FORWARD LENGTH=324	6e-89	99.48	GO:0008150	biological process;	GO:0003674	molecular function;	GO:0005576	extracellular region	NA	NA	AT1G78430|RIP2|ICR4|ROP interactive partner 2|interactor of constitutively active ROP4|F3F9.6|F3F9_6			Glyma.13G259200
259	G1+	259	Glyma.09G187200	-0.238208	0.674587		-0.817013	0.00411815		0.0706687	0.920307		Glyma.09g187200	493	UniRef100_A0A0R0IA82 Peptidase A1 domain-containing protein n=2 Tax=Soja TaxID=1462606 RepID=A0A0R0IA82_SOYBN	0	99.8	UniRef100_A0A0R0IA82 Peptidase A1 domain-containing protein n=2 Tax=Soja TaxID=1462606 RepID=A0A0R0IA82_SOYBN	0	99.8	AT3G18490.1	AT3G18490.1 | Symbols: | Eukaryotic aspartyl protease family protein | chr3:6349090-6350592 REVERSE LENGTH=500	0	99.8	GO:0006508 GO:0009414 GO:0009627 GO:0009737 GO:0030163	proteolysis; response to water deprivation; systemic acquired resistance; response to abscisic acid; protein catabolic process;	GO:0003677 GO:0004190 GO:0070001	DNA binding; aspartic-type endopeptidase activity; aspartic-type peptidase activity;	GO:0005576 GO:0005783	extracellular region; endoplasmic reticulum	PF00026	Asp;	AT3G18490|ASPG1|ASPARTIC PROTEASE IN GUARD CELL 1|MYF24.39			Glyma.09G187200
260	G1+	260	Glyma.08G328200	-0.79074	0.271292		-1.78893	0.000405663		-0.261461	0.814171		Glyma.08g328200	128	UniRef100_A0A445JN95 Uncharacterized protein n=1 Tax=Glycine soja TaxID=3848 RepID=A0A445JN95_GLYSO	1e-71	82.81	NA	NA	NA	NA	NA	NA	NA	NA	NA	NA	NA	NA	NA	NA	NA	NA			Glyma.08G328200
261	G1+	261	Glyma.08G238100	-0.828183	0.469494		-3.38135	9.87279e-08		0.538195	0.690044		Glyma.08g238100	534	UniRef100_I1KW78 Uncharacterized protein n=3 Tax=Soja TaxID=1462606 RepID=I1KW78_SOYBN	0	99.81	UniRef100_A0A445JJ71 Cytochrome P450 72A15 isoform B n=1 Tax=Glycine soja TaxID=3848 RepID=A0A445JJ71_GLYSO	0	99.81	AT3G14690.1	AT3G14690.1 | Symbols: CYP72A15 | cytochrome P450, family 72, subfamily A, polypeptide 15 | chr3:4937410-4939310 FORWARD LENGTH=512	0	94.94	GO:0055114	oxidation-reduction process;	GO:0004497 GO:0005506 GO:0016705 GO:0020037	monooxygenase activity; iron ion binding; oxidoreductase activity, acting on paired donors, with incorporation or reduction of molecular oxygen; heme binding;	GO:0005829 GO:0009507 GO:0016021	cytosol; chloroplast; integral component of membrane	PF00067	p450;	AT3G14690|CYP72A15|cytochrome P450, family 72, subfamily A, polypeptide 15|MIE1.19			Glyma.08G238100
262	G1+	262	Glyma.18G259500	-0.206426	0.915426		-2.24305	0.00431995		0.885913	0.533198		Glyma.18g259500	296	UniRef100_C6TKR9 Uncharacterized protein n=2 Tax=Glycine max TaxID=3847 RepID=C6TKR9_SOYBN	0	99.66	UniRef100_A0A445FYA2 Aquaporin NIP2-1 n=1 Tax=Glycine soja TaxID=3848 RepID=A0A445FYA2_GLYSO	0	99.66	AT5G37820.1	AT5G37820.1 | Symbols: NIP4;2, NLM5 | NOD26-like intrinsic protein 4;2 | chr5:15050261-15051542 FORWARD LENGTH=283	6e-65	72.64	GO:0055085	transmembrane transport;	GO:0015250 GO:0015267	water channel activity; channel activity;	GO:0005737 GO:0009507 GO:0016021	cytoplasm; chloroplast; integral component of membrane	PF00230	MIP;	AT5G37820|NIP4;2|NLM5|NOD26-like intrinsic protein 4;2|NODULIN- 26-LIKE MAJOR INTRINSIC PROTEIN 5|K22F20.60|K22F20_60			Glyma.18G259500
263	G1+	263	Glyma.17G247400	-0.812564	0.776563		-2.99171	0.0495881		0.42044	0.89334		Glyma.17g247400	484	UniRef100_K7MNT5 Protein DETOXIFICATION n=2 Tax=Soja TaxID=1462606 RepID=K7MNT5_SOYBN	0	99.79	UniRef100_K7MNT5 Protein DETOXIFICATION n=2 Tax=Soja TaxID=1462606 RepID=K7MNT5_SOYBN	0	99.79	AT1G47530.1	AT1G47530.1 | Symbols: | MATE efflux family protein | chr1:17451724-17454110 FORWARD LENGTH=484	0	93.18	GO:0055085	transmembrane transport;	GO:0015297 GO:0022857 GO:0042910	antiporter activity; transmembrane transporter activity; xenobiotic transmembrane transporter activity;	GO:0005634 GO:0005737 GO:0005774 GO:0005886 GO:0016020 GO:0016021	nucleus; cytoplasm; vacuolar membrane; plasma membrane; membrane; integral component of membrane	PF01554	MatE;	AT1G47530|DTX33|F16N3.20|F16N3_20			Glyma.17G247400
264	G1+	264	Glyma.18G143700	-0.730432	0.639656		-2.85878	0.00061353		0.476198	0.783443		Glyma.18g143700	510	UniRef100_K7MS37 Protein DETOXIFICATION n=1 Tax=Glycine max TaxID=3847 RepID=K7MS37_SOYBN	0	99.8	UniRef100_K7MS37 Protein DETOXIFICATION n=1 Tax=Glycine max TaxID=3847 RepID=K7MS37_SOYBN	0	99.8	AT3G26590.1	AT3G26590.1 | Symbols: | MATE efflux family protein | chr3:9761927-9765259 REVERSE LENGTH=500	0	96.86	GO:0055085	transmembrane transport;	GO:0015297 GO:0022857 GO:0042910	antiporter activity; transmembrane transporter activity; xenobiotic transmembrane transporter activity;	GO:0005773 GO:0005774 GO:0005886 GO:0016020 GO:0016021	vacuole; vacuolar membrane; plasma membrane; membrane; integral component of membrane	PF01554	MatE;	AT3G26590|MFE16.12			Glyma.18G143700
265	G1+	265	Glyma.06G157200	0.118417	0.93713		-1.37589	0.0277939		0.969609	0.331659		Glyma.06g157200	846	UniRef100_A0A0R0JPA1 Beta-galactosidase n=2 Tax=Soja TaxID=1462606 RepID=A0A0R0JPA1_SOYBN	0	99.88	UniRef100_A0A0R0JPA1 Beta-galactosidase n=2 Tax=Soja TaxID=1462606 RepID=A0A0R0JPA1_SOYBN	0	99.88	AT5G63810.1	AT5G63810.1 | Symbols: BGAL10 | beta-galactosidase 10 | chr5:25537242-25541315 FORWARD LENGTH=741	0	85.93	GO:0005975 GO:0080167	carbohydrate metabolic process; response to karrikin;	GO:0004565	beta-galactosidase activity;	GO:0005576 GO:0005618 GO:0005773 GO:0009536 GO:0048046	extracellular region; cell wall; vacuole; plastid; apoplast	PF02140 PF01301	Gal_Lectin; Glyco_hydro_35;	AT5G63810|BGAL10|AtBGAL10|beta-galactosidase 10|Arabidopsis thaliana beta-galactosidase 10|MGI19.1|MGI19_1			Glyma.06G157200
266	G1+	266	Glyma.16G220600	-0.138116	0.95169		-2.79646	0.00622744		1.37394	0.359952		Glyma.16g220600	496	UniRef100_K7MJ33 Uncharacterized protein n=1 Tax=Glycine max TaxID=3847 RepID=K7MJ33_SOYBN	0	99.8	UniRef100_UPI00098D8717 putative uncharacterized protein ENSP00000383309 n=1 Tax=Cajanus cajan TaxID=3821 RepID=UPI00098D8717	0	99.8	AT3G08670.1	AT3G08670.1 | Symbols: | unknown protein; BEST Arabidopsis thaliana protein match is: unknown protein (TAIR:AT3G51540.1); Has 48380 Blast hits to 29827 proteins in 1356 species: Archae - 46; Bacteria - 5589; Metazoa - 17361; Fungi - 13192; Plants - 2237; Viruses - 905; Other Eukaryotes - 9050 (source: NCBI BLink). | chr3:2633946-2636536 FORWARD LENGTH=567	2e-82	91.73	GO:0006979	response to oxidative stress;	NA	NA	GO:0005634 GO:0055028	nucleus; cortical microtubule	NA	NA	AT3G08670|BPP6|BASIC PROLINE-RICH PROTEIN6|F17O14.14			Glyma.16G220600
267	G1+	267	Glyma.03G028000	-0.53371	0.853771		-4.78387	0.00045017		1.85333	0.41218		Glyma.03g028000	351	UniRef100_A0A0B2RR74 Arginase n=1 Tax=Glycine soja TaxID=3848 RepID=A0A0B2RR74_GLYSO	0	99.72	UniRef100_A0A0B2RR74 Arginase n=1 Tax=Glycine soja TaxID=3848 RepID=A0A0B2RR74_GLYSO	0	99.72	AT4G08870.1	AT4G08870.1 | Symbols: | Arginase/deacetylase superfamily protein | chr4:5646654-5648693 REVERSE LENGTH=344	0	95.73	GO:0000050 GO:0006560 GO:0006570 GO:0006591 GO:0009445 GO:0009446 GO:0033389 GO:0050832	urea cycle; proline metabolic process; tyrosine metabolic process; ornithine metabolic process; putrescine metabolic process; putrescine biosynthetic process; putrescine biosynthetic process from arginine, using agmatinase; defense response to fungus;	GO:0004053 GO:0008783 GO:0050897	arginase activity; agmatinase activity; cobalt ion binding;	GO:0005739 GO:0005829 GO:0009570	mitochondrion; cytosol; chloroplast stroma	PF00491	Arginase;	AT4G08870|ARGAH2|arginine amidohydrolase 2|T3H13.10|T3H13_10			Glyma.03G028000
268	G1+	268	Glyma.06G202300	-0.651062	0.286196		-1.67845	6.57877e-06		-0.0739432	0.94375		Glyma.06g202300	514	UniRef100_Q8W3Y5 Flavonoid 3'-hydroxylase n=4 Tax=Glycine max TaxID=3847 RepID=Q8W3Y5_SOYBN	0	99.81	UniRef100_Q8W3Y5 Flavonoid 3'-hydroxylase n=4 Tax=Glycine max TaxID=3847 RepID=Q8W3Y5_SOYBN	0	99.81	AT5G07990.1	AT5G07990.1 | Symbols: TT7, CYP75B1, D501 | Cytochrome P450 superfamily protein | chr5:2560437-2562859 FORWARD LENGTH=513	0	93.97	GO:0009411 GO:0009733 GO:0009813 GO:0055114	response to UV; response to auxin; flavonoid biosynthetic process; oxidation-reduction process;	GO:0005506 GO:0016709 GO:0016711 GO:0020037	iron ion binding; oxidoreductase activity, acting on paired donors, with incorporation or reduction of molecular oxygen, NAD(P)H as one donor, and incorporation of one atom of oxygen; flavonoid 3'-monooxygenase activity; heme binding;	GO:0005576 GO:0005789 GO:0016020 GO:0016021	extracellular region; endoplasmic reticulum membrane; membrane; integral component of membrane	PF00067	p450;	AT5G07990|TT7|CYP75B1|D501|TRANSPARENT TESTA 7|CYTOCHROME P450 75B1|F13G24.190|F13G24_190|FLAVONOID 3'-HYDROXYLASE|F3'H			Glyma.06G202300
269	G1+	269	Glyma.12G216900	-0.248037	0.588318		-0.597955	0.0209518		-0.0512847	0.937284		Glyma.12g216900	204	UniRef100_C6SXL2 Flavodoxin-like domain-containing protein n=2 Tax=Soja TaxID=1462606 RepID=C6SXL2_SOYBN	5e-144	99.51	UniRef100_C6SXL2 Flavodoxin-like domain-containing protein n=2 Tax=Soja TaxID=1462606 RepID=C6SXL2_SOYBN	5e-144	99.51	AT4G27270.1	AT4G27270.1 | Symbols: | Quinone reductase family protein | chr4:13661458-13663243 REVERSE LENGTH=205	1e-134	98.04	GO:0055114	oxidation-reduction process;	GO:0003955 GO:0010181	NAD(P)H dehydrogenase (quinone) activity; FMN binding;	GO:0005737 GO:0005829 GO:0005886 GO:0009506	cytoplasm; cytosol; plasma membrane; plasmodesma	PF03358	FMN_red;	AT4G27270|M4I22.80|M4I22_80			Glyma.12G216900
270	G1+	270	Glyma.17G226100	-0.580132	0.797762		-2.26272	0.0432326		0.367259	0.880306		Glyma.17g226100	986	UniRef100_A0A0R0FH18 Protein kinase domain-containing protein n=1 Tax=Glycine max TaxID=3847 RepID=A0A0R0FH18_SOYBN	0	97.67	UniRef100_A0A0R0FH18 Protein kinase domain-containing protein n=1 Tax=Glycine max TaxID=3847 RepID=A0A0R0FH18_SOYBN	0	97.67	AT2G26330.1	AT2G26330.1 | Symbols: ER, QRP1 | Leucine-rich receptor-like protein kinase family protein | chr2:11208367-11213895 REVERSE LENGTH=976	0	98.38	GO:0001558 GO:0001944 GO:0006468 GO:0009664 GO:0009755 GO:0009944 GO:0009965 GO:0010103 GO:0010148 GO:0030155 GO:0042742 GO:0048281 GO:0050832 GO:0051302 GO:0070370 GO:1905421	regulation of cell growth; vasculature development; protein phosphorylation; plant-type cell wall organization; hormone-mediated signaling pathway; polarity specification of adaxial/abaxial axis; leaf morphogenesis; stomatal complex morphogenesis; transpiration; regulation of cell adhesion; defense response to bacterium; inflorescence morphogenesis; defense response to fungus; regulation of cell …	GO:0005102 GO:0005515 GO:0005524 GO:0019199 GO:0033612 GO:0042277	signaling receptor binding; protein binding; ATP binding; transmembrane receptor protein kinase activity; receptor serine/threonine kinase binding; peptide binding;	GO:0005739 GO:0005886 GO:0016021	mitochondrion; plasma membrane; integral component of membrane	PF08263 PF13855 PF00069	LRRNT_2; LRR_8; Pkinase;	AT2G26330|ER|QRP1|ERECTA|QUANTITATIVE RESISTANCE TO PLECTOSPHAERELLA 1|T1D16.3|T1D16_3|ERECTA			Glyma.17G226100
271	G1+	271	Glyma.18G266100	-1.54024	0.428746		-4.15479	0.00484295		-0.0679313	0.983717		Glyma.18g266100	576	UniRef100_K7MUX9 Uncharacterized protein n=3 Tax=Soja TaxID=1462606 RepID=K7MUX9_SOYBN	0	75.69	UniRef100_UPI00071933A1 UDP-glycosyltransferase 83A1 n=1 Tax=Glycine max TaxID=3847 RepID=UPI00071933A1	0	76.22	AT3G02100.1	AT3G02100.1 | Symbols: | UDP-Glycosyltransferase superfamily protein | chr3:368840-370484 REVERSE LENGTH=464	6e-115	75.35	NA	NA	GO:0008194 GO:0016757 GO:0016758	UDP-glycosyltransferase activity; transferase activity, transferring glycosyl groups; transferase activity, transferring hexosyl groups;	GO:0005634 GO:0043231	nucleus; intracellular membrane-bounded organelle	PF00201	UDPGT;	AT3G02100			Glyma.18G266100
272	G1+	272	Glyma.07G150000	-0.504276	0.823881		-3.89194	0.000576678		1.36092	0.457223		Glyma.07g150000	254	UniRef100_A0A0B2PJ31 GDSL esterase/lipase CPRD49 n=1 Tax=Glycine soja TaxID=3848 RepID=A0A0B2PJ31_GLYSO	0	99.61	UniRef100_A0A0B2PJ31 GDSL esterase/lipase CPRD49 n=1 Tax=Glycine soja TaxID=3848 RepID=A0A0B2PJ31_GLYSO	0	99.61	AT3G11210.1	AT3G11210.1 | Symbols: | SGNH hydrolase-type esterase superfamily protein | chr3:3511101-3512899 REVERSE LENGTH=256	1e-112	99.61	GO:0016042	lipid catabolic process;	GO:0016787	hydrolase activity;	GO:0005576 GO:0005737	extracellular region; cytoplasm	PF00657	Lipase_GDSL;	AT3G11210|F11B9.13			Glyma.07G150000
273	G1+	273	Glyma.04G184300	-0.297681	0.643546		-1.05647	0.00170929		0.120076	0.880306		Glyma.04g184300	397	UniRef100_C6TK44 TPT domain-containing protein n=1 Tax=Glycine max TaxID=3847 RepID=C6TK44_SOYBN	0	99.75	UniRef100_C6TK44 TPT domain-containing protein n=1 Tax=Glycine max TaxID=3847 RepID=C6TK44_SOYBN	0	99.75	AT5G33320.1	AT5G33320.1 | Symbols: CUE1, PPT, ARAPPT | Glucose-6-phosphate/phosphate translocator-related | chr5:12588950-12591408 FORWARD LENGTH=408	0	99.75	GO:0015713 GO:0015714	phosphoglycerate transmembrane transport; phosphoenolpyruvate transport;	GO:0015120 GO:0015121 GO:0015297 GO:0022857	phosphoglycerate transmembrane transporter activity; phosphoenolpyruvate:phosphate antiporter activity; antiporter activity; transmembrane transporter activity;	GO:0005739 GO:0005794 GO:0009507 GO:0009528 GO:0009536 GO:0009941 GO:0016021 GO:0031969	mitochondrion; Golgi apparatus; chloroplast; plastid inner membrane; plastid; chloroplast envelope; integral component of membrane; chloroplast membrane	PF03151	TPT;	AT5G33320|CUE1|PPT|ARAPPT|NOX1|CAB UNDEREXPRESSED 1|PHOSPHOENOLPYRUVATE/PHOSPHATE TRANSLOCATOR|ARABIDOPSIS THALIANA PHOSPHATE/PHOSPHOENOLPYRUVATE TRANSLOCATOR|Nitrous Oxide Overexpressor 1|F19N2.40|F19N2_40|PHOSPHOENOLPYRUVATE/PHOSPHATE TRANSLOCATOR			Glyma.04G184300
274	G1+	274	Glyma.15G005000	0.0713681	0.95948		-1.36188	0.0125954		0.86121	0.339317		Glyma.15g005000	263	UniRef100_I1MCC4 BHLH domain-containing protein n=1 Tax=Glycine max TaxID=3847 RepID=I1MCC4_SOYBN	0	99.62	UniRef100_I1MCC4 BHLH domain-containing protein n=1 Tax=Glycine max TaxID=3847 RepID=I1MCC4_SOYBN	0	99.62	AT4G37850.1	AT4G37850.1 | Symbols: | basic helix-loop-helix (bHLH) DNA-binding superfamily protein | chr4:17796362-17797647 REVERSE LENGTH=328	1e-43	68.06	GO:0006355	regulation of transcription, DNA-templated;	GO:0003700 GO:0044212 GO:0046983	DNA-binding transcription factor activity; transcription regulatory region DNA binding; protein dimerization activity;	GO:0005634	nucleus	PF00010	HLH;	AT4G37850|T28I19.130|T28I19_130			Glyma.15G005000	bHLH
275	G1+	275	Glyma.10G020800	-0.465605	0.694394		-1.57677	0.0168063		0.148012	0.923633		Glyma.10g020800	629	UniRef100_K7LGY3 Uncharacterized protein n=3 Tax=Soja TaxID=1462606 RepID=K7LGY3_SOYBN	0	99.84	UniRef100_A0A0B2SQR4 BTB/POZ domain-containing protein n=5 Tax=Soja TaxID=1462606 RepID=A0A0B2SQR4_GLYSO	0	99.84	AT1G03010.1	AT1G03010.1 | Symbols: | Phototropic-responsive NPH3 family protein | chr1:693480-696188 FORWARD LENGTH=634	0	99.84	GO:0009860 GO:0016567	pollen tube growth; protein ubiquitination;	NA	NA	GO:0005634	nucleus	PF00651 PF03000	BTB; NPH3;	AT1G03010|F10O3.17|F10O3_17			Glyma.10G020800
276	G1+	276	Glyma.13G100100	0.0420079	0.977454		-1.12328	0.0474453		0.690987	0.470708		Glyma.13g100100	818	UniRef100_A0A0B2QSM0 Subtilisin-like protease n=2 Tax=Soja TaxID=1462606 RepID=A0A0B2QSM0_GLYSO	0	99.88	UniRef100_A0A0B2QSM0 Subtilisin-like protease n=2 Tax=Soja TaxID=1462606 RepID=A0A0B2QSM0_GLYSO	0	99.88	AT4G30020.1	AT4G30020.1 | Symbols: | PA-domain containing subtilase family protein | chr4:14678251-14681762 FORWARD LENGTH=816	0	99.51	GO:0006508	proteolysis;	GO:0004252	serine-type endopeptidase activity;	GO:0005576	extracellular region	PF02225 PF06280 PF05922 PF00082	PA; fn3_5; Inhibitor_I9; Peptidase_S8;	AT4G30020|F6G3.50|F6G3_50			Glyma.13G100100
277	G1+	277	Glyma.07G045967	-0.289629	0.695029		-1.11321	0.00466759		0.167664	0.846626		Glyma.07g045967	588	UniRef100_K7KZN7 Uncharacterized protein n=2 Tax=Glycine max TaxID=3847 RepID=K7KZN7_SOYBN	0	99.83	UniRef100_A0A445JSC4 Pectinesterase n=1 Tax=Glycine soja TaxID=3848 RepID=A0A445JSC4_GLYSO	0	99.83	AT1G53840.1	AT1G53840.1 | Symbols: ATPME1, PME1 | pectin methylesterase 1 | chr1:20101533-20103458 FORWARD LENGTH=586	0	98.81	GO:0042545 GO:0045490 GO:0071456	cell wall modification; pectin catabolic process; cellular response to hypoxia;	GO:0005515 GO:0030599 GO:0045330 GO:0046910 GO:0051722	protein binding; pectinesterase activity; aspartyl esterase activity; pectinesterase inhibitor activity; protein C-terminal methylesterase activity;	GO:0000139 GO:0005576 GO:0005618 GO:0005634 GO:0005768 GO:0005774 GO:0005794 GO:0005802 GO:0005886 GO:0009506	Golgi membrane; extracellular region; cell wall; nucleus; endosome; vacuolar membrane; Golgi apparatus; trans-Golgi network; plasma membrane; plasmodesma	PF04043 PF01095	PMEI; Pectinesterase;	AT1G53840|ATPME1|PME1|pectin methylesterase 1|T18A20.7|T18A20_7			Glyma.07G045967
278	G1+	278	Glyma.07G029600	-0.471302	0.734447		-1.90125	0.0261522		0.358095	0.82354		Glyma.07g029600	363	UniRef100_I1KH02 Protein kinase domain-containing protein n=1 Tax=Glycine max TaxID=3847 RepID=I1KH02_SOYBN	0	99.72	UniRef100_I1KH02 Protein kinase domain-containing protein n=1 Tax=Glycine max TaxID=3847 RepID=I1KH02_SOYBN	0	99.72	AT3G15890.1	AT3G15890.1 | Symbols: | Protein kinase superfamily protein | chr3:5374389-5376114 FORWARD LENGTH=361	3e-164	96.69	GO:0006468	protein phosphorylation;	GO:0004675 GO:0004715 GO:0005524	transmembrane receptor protein serine/threonine kinase activity; non-membrane spanning protein tyrosine kinase activity; ATP binding;	GO:0005634 GO:0005886	nucleus; plasma membrane	PF00069	Pkinase;	AT3G15890|MVC8.1			Glyma.07G029600
279	G1+	279	Glyma.19G176600	-0.202871	0.883057		-1.51396	0.0124989		0.558114	0.616908		Glyma.19g176600	371	UniRef100_A0A445FI04 PPM-type phosphatase domain-containing protein n=3 Tax=Soja TaxID=1462606 RepID=A0A445FI04_GLYSO	0	99.73	UniRef100_A0A445FI04 PPM-type phosphatase domain-containing protein n=3 Tax=Soja TaxID=1462606 RepID=A0A445FI04_GLYSO	0	99.73	AT3G12620.1	AT3G12620.1 | Symbols: | Protein phosphatase 2C family protein | chr3:4009510-4010993 REVERSE LENGTH=385	1e-180	98.65	GO:0006470 GO:1900425	protein dephosphorylation; negative regulation of defense response to bacterium;	GO:0004722 GO:0004724 GO:0005515 GO:0046872	protein serine/threonine phosphatase activity; magnesium-dependent protein serine/threonine phosphatase activity; protein binding; metal ion binding;	GO:0005886	plasma membrane	PF00481	PP2C;	AT3G12620|PP2C.D3|D-CLADE TYPE 2C PROTEIN PHOSPHATASE 3|T2E22.7			Glyma.19G176600
280	G1+	280	Glyma.05G218600	-0.369074	0.780325		-1.47268	0.0471399		0.272844	0.854232		Glyma.05g218600	492	UniRef100_UPI0002949932 uncharacterized protein LOC100808453 isoform X1 n=2 Tax=Glycine max TaxID=3847 RepID=UPI0002949932	0	99.8	UniRef100_UPI0002949932 uncharacterized protein LOC100808453 isoform X1 n=2 Tax=Glycine max TaxID=3847 RepID=UPI0002949932	0	99.8	AT5G46290.3	AT5G46290.3 | Symbols: KASI | 3-ketoacyl-acyl carrier protein synthase I | chr5:18774439-18776629 REVERSE LENGTH=489	0	97.15	GO:0006633 GO:0009790 GO:0010020	fatty acid biosynthetic process; embryo development; chloroplast fission;	GO:0004315	3-oxoacyl-[acyl-carrier-protein] synthase activity;	GO:0005739 GO:0009507 GO:0009536 GO:0009570 GO:0009941	mitochondrion; chloroplast; plastid; chloroplast stroma; chloroplast envelope	PF02801 PF00109	Ketoacyl-synt_C; ketoacyl-synt;	AT5G46290|KASI|KAS1|3-ketoacyl-acyl carrier protein synthase I|KETOACYL-ACP SYNTHASE 1|MPL12.7|MPL12_7|3-KETOACYL-ACYL CARRIER PROTEIN SYNTHASE I			Glyma.05G218600
281	G1+	281	Glyma.09G027800	-0.463004	0.718574		-1.9938	0.00287625		0.414678	0.762287		Glyma.09g027800	555	UniRef100_A0A0R0I2Y3 Protein kinase domain-containing protein n=1 Tax=Glycine max TaxID=3847 RepID=A0A0R0I2Y3_SOYBN	0	99.82	UniRef100_A0A0R0I2Y3 Protein kinase domain-containing protein n=1 Tax=Glycine max TaxID=3847 RepID=A0A0R0I2Y3_SOYBN	0	99.82	AT1G16120.1	AT1G16120.1 | Symbols: WAKL1 | wall associated kinase-like 1 | chr1:5522639-5524983 FORWARD LENGTH=730	5e-125	91.53	GO:0006468 GO:0007166	protein phosphorylation; cell surface receptor signaling pathway;	GO:0004674 GO:0005524 GO:0016301 GO:0030247	protein serine/threonine kinase activity; ATP binding; kinase activity; polysaccharide binding;	GO:0005886 GO:0009505 GO:0009507 GO:0016021	plasma membrane; plant-type cell wall; chloroplast; integral component of membrane	PF13947 PF07714	GUB_WAK_bind; Pkinase_Tyr;	AT1G16120|WAKL1|wall associated kinase-like 1|T24D18.20|T24D18_20			Glyma.09G027800
282	G1+	282	Glyma.15G139600	-0.774684	0.604133		-1.91585	0.0328712		-0.119575	0.957041		Glyma.15g139600	386	UniRef100_A0A0R0G9Q7 Lipase_GDSL domain-containing protein n=2 Tax=Soja TaxID=1462606 RepID=A0A0R0G9Q7_SOYBN	0	99.74	UniRef100_A0A0R0G9Q7 Lipase_GDSL domain-containing protein n=2 Tax=Soja TaxID=1462606 RepID=A0A0R0G9Q7_SOYBN	0	99.74	AT4G16230.1	AT4G16230.1 | Symbols: | GDSL-like Lipase/Acylhydrolase superfamily protein | chr4:9185298-9186447 FORWARD LENGTH=251	3e-97	62.95	GO:0016042	lipid catabolic process;	GO:0016788	hydrolase activity, acting on ester bonds;	GO:0005576	extracellular region	PF00657	Lipase_GDSL;	AT4G16230|DL4155W|FCAALL.318			Glyma.15G139600
283	G1+	283	Glyma.07G014500	-1.37394	0.577577		-2.90775	0.0424064		1.59341	0.514901		Glyma.07g014500	268	UniRef100_P15490 Stem 28 kDa glycoprotein n=2 Tax=Glycine max TaxID=3847 RepID=VSPA_SOYBN	3e-165	91.04	UniRef100_P15490 Stem 28 kDa glycoprotein n=2 Tax=Glycine max TaxID=3847 RepID=VSPA_SOYBN	3e-165	91.04	AT4G25150.1	AT4G25150.1 | Symbols: | HAD superfamily, subfamily IIIB acid phosphatase | chr4:12901736-12902882 REVERSE LENGTH=260	3e-51	79.1	NA	NA	GO:0003993	acid phosphatase activity;	GO:0009507	chloroplast	PF03767	Acid_phosphat_B;	AT4G25150			Glyma.07G014500
284	G1+	284	Glyma.05G150500	-1.25204	0.133696		-2.21039	0.000366499		0.591971	0.605749		Glyma.05g150500	1030	UniRef100_K7KQC5 Uncharacterized protein n=1 Tax=Glycine max TaxID=3847 RepID=K7KQC5_SOYBN	0	99.9	UniRef100_UPI00104086C3 uncharacterized protein LOC114412860 isoform X2 n=1 Tax=Glycine soja TaxID=3848 RepID=UPI00104086C3	0	99.9	AT3G23740.1	AT3G23740.1 | Symbols: | unknown protein; FUNCTIONS IN: molecular_function unknown; INVOLVED IN: biological_process unknown; LOCATED IN: chloroplast; EXPRESSED IN: 9 plant structures; EXPRESSED DURING: C globular stage, F mature embryo stage, petal differentiation and expansion stage, E expanded cotyledon stage, D bilateral stage; BEST Arabidopsis thaliana protein match is: unknown protein (TAIR:…	1e-34	12.33	GO:0008150	biological process;	GO:0003674	molecular function;	GO:0005634	nucleus	NA	NA	AT3G23740|MYM9.8			Glyma.05G150500
285	G1+	285	Glyma.20G109900	-0.474805	0.513982		-1.00641	0.0181891		0.540955	0.46363		Glyma.20g109900	422	UniRef100_I1NFB9 Diphosphomevalonate decarboxylase n=1 Tax=Glycine max TaxID=3847 RepID=I1NFB9_SOYBN	0	99.76	UniRef100_I1NFB9 Diphosphomevalonate decarboxylase n=1 Tax=Glycine max TaxID=3847 RepID=I1NFB9_SOYBN	0	99.76	AT3G54250.1	AT3G54250.1 | Symbols: | GHMP kinase family protein | chr3:20082468-20084688 REVERSE LENGTH=419	0	99.53	GO:0019287	isopentenyl diphosphate biosynthetic process, mevalonate pathway;	GO:0004163	diphosphomevalonate decarboxylase activity;	GO:0005634 GO:0005829	nucleus; cytosol	PF00288	GHMP_kinases_N;	AT3G54250|MDD2|AtMDD2|mevalonate 5-diphosphate decarboxylase 2|F24B22.210			Glyma.20G109900
286	G1+	286	Glyma.07G059700	-0.584171	0.37652		-0.987265	0.0286706		0.186387	0.845695		Glyma.07g059700	472	UniRef100_A0A0B2R023 Adenine DNA glycosylase n=2 Tax=Soja TaxID=1462606 RepID=A0A0B2R023_GLYSO	0	99.79	UniRef100_A0A0B2R023 Adenine DNA glycosylase n=2 Tax=Soja TaxID=1462606 RepID=A0A0B2R023_GLYSO	0	99.79	AT4G12740.1	AT4G12740.1 | Symbols: | HhH-GPD base excision DNA repair family protein | chr4:7494578-7497596 REVERSE LENGTH=630	7e-172	84.11	GO:0006281 GO:0006284 GO:0006298	DNA repair; base-excision repair; mismatch repair;	GO:0000701 GO:0032357 GO:0034039 GO:0035485	purine-specific mismatch base pair DNA N-glycosylase activity; oxidized purine DNA binding; 8-oxo-7,8-dihydroguanine DNA N-glycosylase activity; adenine/guanine mispair binding;	GO:0005634	nucleus	PF14815 PF00730	NUDIX_4; HhH-GPD;	AT4G12740|T20K18.90|T20K18_90			Glyma.07G059700
287	G1+	287	Glyma.03G154000	-1.60065	0.101723		-2.53452	0.000845091		0.186243	0.914772		Glyma.03g154000	706	UniRef100_A0A445LC11 Arm repeat protein interacting with ABF2 isoform A n=3 Tax=Soja TaxID=1462606 RepID=A0A445LC11_GLYSO	0	99.86	UniRef100_A0A445LC11 Arm repeat protein interacting with ABF2 isoform A n=3 Tax=Soja TaxID=1462606 RepID=A0A445LC11_GLYSO	0	99.86	AT5G19330.1	AT5G19330.1 | Symbols: ARIA | ARM repeat protein interacting with ABF2 | chr5:6508095-6512701 REVERSE LENGTH=710	0	99.01	GO:0009651 GO:0009737 GO:0010187 GO:0016567	response to salt stress; response to abscisic acid; negative regulation of seed germination; protein ubiquitination;	GO:0005515	protein binding;	GO:0005634 GO:0005737 GO:0005886	nucleus; cytoplasm; plasma membrane	PF13646 PF00651 PF00514	HEAT_2; BTB; Arm;	AT5G19330|ARIA|ARM repeat protein interacting with ABF2|F7K24.80|F7K24_80			Glyma.03G154000	BTB/POZ
288	G1+	288	Glyma.12G199300	-1.63244	0.0893229		-2.69141	0.000492827		0.384048	0.803646		Glyma.12g199300	316	UniRef100_I1LUB2 Uncharacterized protein n=2 Tax=Soja TaxID=1462606 RepID=I1LUB2_SOYBN	0	99.68	UniRef100_A0A4D6N8I3 Cyclin D2 n=1 Tax=Vigna unguiculata TaxID=3917 RepID=A0A4D6N8I3_VIGUN	0	99.68	AT4G03270.1	AT4G03270.1 | Symbols: CYCD6;1 | Cyclin D6;1 | chr4:1432375-1433691 REVERSE LENGTH=302	5e-81	94.62	GO:0000079 GO:0044772 GO:0051301	regulation of cyclin-dependent protein serine/threonine kinase activity; mitotic cell cycle phase transition; cell division;	GO:0004672 GO:0005515 GO:0016538 GO:0019901	protein kinase activity; protein binding; cyclin-dependent protein serine/threonine kinase regulator activity; protein kinase binding;	GO:0000307 GO:0005634 GO:0005737	cyclin-dependent protein kinase holoenzyme complex; nucleus; cytoplasm	PF02984 PF00134	Cyclin_C; Cyclin_N;	AT4G03270|CYCD6;1|Cyclin D6;1|F4C21.20|F4C21_20			Glyma.12G199300
289	G1+	289	Glyma.13G067400	-1.06497	0.496825		-2.16201	0.0428259		1.00123	0.546978		Glyma.13g067400	186	UniRef100_I1LWG7 Uncharacterized protein n=1 Tax=Glycine max TaxID=3847 RepID=I1LWG7_SOYBN	5e-129	99.46	UniRef100_A0A1S3URT8 uncharacterized protein LOC106768209 n=1 Tax=Vigna radiata var. radiata TaxID=3916 RepID=A0A1S3URT8_VIGRR	1e-80	99.46	AT3G28420.1	AT3G28420.1 | Symbols: | Putative membrane lipoprotein | chr3:10654674-10655324 REVERSE LENGTH=216	5e-23	92.47	GO:0008150	biological process;	GO:0003674	molecular function;	GO:0005739 GO:0016021	mitochondrion; integral component of membrane	NA	NA	AT3G28420|MFJ20.12			Glyma.13G067400
290	G1+	290	Glyma.10G211000	-0.346234	0.486148		-0.615607	0.0414352		0.160599	0.796007		Glyma.10g211000	297	UniRef100_A0A0R0I4T4 Uncharacterized protein n=3 Tax=Soja TaxID=1462606 RepID=A0A0R0I4T4_SOYBN	0	99.66	UniRef100_A0A1U8YM02 Aquaporin PIP n=1 Tax=Vigna unguiculata TaxID=3917 RepID=A0A1U8YM02_VIGUN	0	96.3	AT2G37170.1	AT2G37170.1 | Symbols: PIP2B, PIP2;2 | plasma membrane intrinsic protein 2 | chr2:15613624-15614791 REVERSE LENGTH=285	1e-178	95.29	GO:0006833 GO:0009414 GO:0009651 GO:0009737 GO:0055085	water transport; response to water deprivation; response to salt stress; response to abscisic acid; transmembrane transport;	GO:0003729 GO:0015250	mRNA binding; water channel activity;	GO:0005783 GO:0005886 GO:0009506 GO:0016021	endoplasmic reticulum; plasma membrane; plasmodesma; integral component of membrane	PF00230	MIP;	AT2G37170|PIP2B|PIP2;2|plasma membrane intrinsic protein 2|PLASMA MEMBRANE INTRINSIC PROTEIN 2;2|t2n18.7|t2n18_7			Glyma.10G211000
291	G1+	291	Glyma.05G040900	-0.355526	0.417705		-0.567815	0.0434626		0.0430129	0.951831		Glyma.05g040900	147	UniRef100_A0A445KK11 60S ribosomal protein L27a-3 isoform B n=2 Tax=Soja TaxID=1462606 RepID=A0A445KK11_GLYSO	4e-101	99.32	UniRef100_A0A445KK11 60S ribosomal protein L27a-3 isoform B n=2 Tax=Soja TaxID=1462606 RepID=A0A445KK11_GLYSO	4e-101	99.32	AT1G70600.1	AT1G70600.1 | Symbols: | Ribosomal protein L18e/L15 superfamily protein | chr1:26621168-26621608 REVERSE LENGTH=146	5e-92	99.32	GO:0006412	translation;	GO:0003735	structural constituent of ribosome;	GO:0005737 GO:0005739 GO:0005829 GO:0009506 GO:0022625 GO:0022626	cytoplasm; mitochondrion; cytosol; plasmodesma; cytosolic large ribosomal subunit; cytosolic ribosome	PF00828	Ribosomal_L27A;	AT1G70600|F24J13.17|F24J13_17			Glyma.05G040900
292	G1+	292	Glyma.12G205900	-1.26734	0.0597012		-1.88643	0.000313659		-0.0998791	0.941393		Glyma.12g205900	458	UniRef100_I1LUI0 Aminotran_1_2 domain-containing protein n=2 Tax=Soja TaxID=1462606 RepID=I1LUI0_SOYBN	0	99.78	UniRef100_I1LUI0 Aminotran_1_2 domain-containing protein n=2 Tax=Soja TaxID=1462606 RepID=I1LUI0_SOYBN	0	99.78	AT5G36160.1	AT5G36160.1 | Symbols: | Tyrosine transaminase family protein | chr5:14233261-14235129 REVERSE LENGTH=420	1e-166	90.61	GO:0006520 GO:0006559 GO:0006572 GO:0009058	cellular amino acid metabolic process; L-phenylalanine catabolic process; tyrosine catabolic process; biosynthetic process;	GO:0004838 GO:0030170	L-tyrosine:2-oxoglutarate aminotransferase activity; pyridoxal phosphate binding;	GO:0005737 GO:0005829 GO:0009536	cytoplasm; cytosol; plastid	PF00155 PF01212	Aminotran_1_2; Beta_elim_lyase;	AT5G36160|AtTAT2|TAT2|Tyr Aminotransferase 2|MAB16.11|MAB16_11			Glyma.12G205900
293	G1+	293	Glyma.06G142500	-0.848519	0.319025		-1.43982	0.00960162		0.267943	0.824415		Glyma.06g142500	1000	UniRef100_I1KB74 Protein kinase domain-containing protein n=4 Tax=Soja TaxID=1462606 RepID=I1KB74_SOYBN	0	99.9	UniRef100_I1KB74 Protein kinase domain-containing protein n=4 Tax=Soja TaxID=1462606 RepID=I1KB74_SOYBN	0	99.9	AT3G56370.1	AT3G56370.1 | Symbols: | Leucine-rich repeat protein kinase family protein | chr3:20899403-20902390 REVERSE LENGTH=964	0	99.2	GO:0006468 GO:0048364 GO:0051302	protein phosphorylation; root development; regulation of cell division;	GO:0004672 GO:0005515 GO:0005524 GO:0016301	protein kinase activity; protein binding; ATP binding; kinase activity;	GO:0005886 GO:0016021	plasma membrane; integral component of membrane	PF08263 PF00560 PF13855 PF07714	LRRNT_2; LRR_1; LRR_8; Pkinase_Tyr;	AT3G56370|T5P19.20			Glyma.06G142500
294	G1+	294	Glyma.10G242300	-3.33186	0.111406		-4.47135	0.00452235		-1.19955	0.677728		Glyma.10g242300	994	UniRef100_A0A445IS31 LRR receptor-like serine/threonine-protein kinase ERL1 isoform B n=1 Tax=Glycine soja TaxID=3848 RepID=A0A445IS31_GLYSO	0	99.9	UniRef100_A0A445IS31 LRR receptor-like serine/threonine-protein kinase ERL1 isoform B n=1 Tax=Glycine soja TaxID=3848 RepID=A0A445IS31_GLYSO	0	99.9	AT5G62230.1	AT5G62230.1 | Symbols: ERL1 | ERECTA-like 1 | chr5:24996433-25002130 FORWARD LENGTH=966	0	98.59	GO:0006468 GO:0009553 GO:0009755 GO:0010103 GO:0048481	protein phosphorylation; embryo sac development; hormone-mediated signaling pathway; stomatal complex morphogenesis; plant ovule development;	GO:0004674 GO:0005102 GO:0005515 GO:0005524 GO:0016301 GO:0033612	protein serine/threonine kinase activity; signaling receptor binding; protein binding; ATP binding; kinase activity; receptor serine/threonine kinase binding;	GO:0005886 GO:0016020 GO:0016021	plasma membrane; membrane; integral component of membrane	PF08263 PF00560 PF13855 PF00069	LRRNT_2; LRR_1; LRR_8; Pkinase;	AT5G62230|ERL1|ERECTA-like 1|MMI9.14|MMI9_14			Glyma.10G242300
295	G1+	295	Glyma.08G208000	-0.764503	0.536568		-1.52573	0.0441893		0.627905	0.642436		Glyma.08g208000	466	UniRef100_A0A0B2SSD7 Cyclin-A2-4 n=2 Tax=Soja TaxID=1462606 RepID=A0A0B2SSD7_GLYSO	0	99.79	UniRef100_A0A0B2SSD7 Cyclin-A2-4 n=2 Tax=Soja TaxID=1462606 RepID=A0A0B2SSD7_GLYSO	0	99.79	AT1G80370.1	AT1G80370.1 | Symbols: CYCA2;4 | Cyclin A2;4 | chr1:30214694-30216861 FORWARD LENGTH=461	8e-165	99.79	GO:0000079 GO:0010374 GO:0010389 GO:0044772 GO:0051301	regulation of cyclin-dependent protein serine/threonine kinase activity; stomatal complex development; regulation of G2/M transition of mitotic cell cycle; mitotic cell cycle phase transition; cell division;	GO:0004672 GO:0016538 GO:0019901	protein kinase activity; cyclin-dependent protein serine/threonine kinase regulator activity; protein kinase binding;	GO:0000307 GO:0005634 GO:0005737	cyclin-dependent protein kinase holoenzyme complex; nucleus; cytoplasm	PF02984 PF00134	Cyclin_C; Cyclin_N;	AT1G80370|CYCA2;4|Cyclin A2;4|F5I6.12|F5I6_12			Glyma.08G208000
296	G1+	296	Glyma.15G267000	-1.95193	0.214361		-3.46817	0.00140314		0.820265	0.702569		Glyma.15g267000	424	UniRef100_I1MJH5 Uncharacterized protein n=1 Tax=Glycine max TaxID=3847 RepID=I1MJH5_SOYBN	0	99.76	UniRef100_A0A445GYS6 ATP-citrate synthase alpha chain protein 1 isoform A n=1 Tax=Glycine soja TaxID=3848 RepID=A0A445GYS6_GLYSO	0	99.76	AT1G60810.1	AT1G60810.1 | Symbols: ACLA-2 | ATP-citrate lyase A-2 | chr1:22388691-22390993 REVERSE LENGTH=423	0	99.76	GO:0006085 GO:0006629	acetyl-CoA biosynthetic process; lipid metabolic process;	GO:0003878 GO:0005524	ATP citrate synthase activity; ATP binding;	GO:0005737 GO:0005829 GO:0009346	cytoplasm; cytosol; citrate lyase complex	PF08442 PF16114	ATP-grasp_2; Citrate_bind;	AT1G60810|ACLA-2|ACLA2|ATP-citrate lyase A-2|F8A5.32|F8A5_32			Glyma.15G267000
297	G1+	297	Glyma.11G193600	-2.95611	0.12194		-3.87541	0.00736503		-1.27035	0.620832		Glyma.11g193600	303	UniRef100_C6TJL7 Xyloglucan endotransglucosylase/hydrolase n=2 Tax=Soja TaxID=1462606 RepID=C6TJL7_SOYBN	0	99.67	UniRef100_C6TJL7 Xyloglucan endotransglucosylase/hydrolase n=2 Tax=Soja TaxID=1462606 RepID=C6TJL7_SOYBN	0	99.67	AT2G36870.1	AT2G36870.1 | Symbols: XTH32 | xyloglucan endotransglucosylase/hydrolase 32 | chr2:15472869-15474630 REVERSE LENGTH=299	2e-153	98.02	GO:0010411 GO:0016998 GO:0042546 GO:0071555	xyloglucan metabolic process; cell wall macromolecule catabolic process; cell wall biogenesis; cell wall organization;	GO:0004553 GO:0016762	hydrolase activity, hydrolyzing O-glycosyl compounds; xyloglucan:xyloglucosyl transferase activity;	GO:0005576 GO:0005618 GO:0009507 GO:0048046	extracellular region; cell wall; chloroplast; apoplast	PF06955 PF00722	XET_C; Glyco_hydro_16;	AT2G36870|XTH32|AtXTH32|xyloglucan endotransglucosylase/hydrolase 32|T1J8.5|T1J8_5			Glyma.11G193600
298	G1+	298	Glyma.10G288100	-0.635822	0.250228		-0.977107	0.0133371		-0.0149579	0.988861		Glyma.10g288100	476	UniRef100_I1LFB0 Peptidase A1 domain-containing protein n=1 Tax=Glycine max TaxID=3847 RepID=I1LFB0_SOYBN	0	99.79	UniRef100_I1LFB0 Peptidase A1 domain-containing protein n=1 Tax=Glycine max TaxID=3847 RepID=I1LFB0_SOYBN	0	99.79	AT3G20015.1	AT3G20015.1 | Symbols: | Eukaryotic aspartyl protease family protein | chr3:6978746-6980158 REVERSE LENGTH=470	0	95.17	GO:0006508 GO:0030163	proteolysis; protein catabolic process;	GO:0003677 GO:0004190	DNA binding; aspartic-type endopeptidase activity;	GO:0005576	extracellular region	PF00026	Asp;	AT3G20015|MZE19.7			Glyma.10G288100
299	G1+	299	Glyma.06G303700	-1.2992	0.394992		-2.19501	0.0262651		0.331254	0.87799		Glyma.06g303700	766	UniRef100_UPI00071912E4 homeobox-leucine zipper protein HDG2 isoform X1 n=1 Tax=Glycine max TaxID=3847 RepID=UPI00071912E4	0	99.87	UniRef100_UPI00071912E4 homeobox-leucine zipper protein HDG2 isoform X1 n=1 Tax=Glycine max TaxID=3847 RepID=UPI00071912E4	0	99.87	AT1G05230.1	AT1G05230.1 | Symbols: HDG2 | homeodomain GLABROUS 2 | chr1:1513388-1517024 REVERSE LENGTH=721	0	92.17	GO:0006355 GO:0010090 GO:0048497	regulation of transcription, DNA-templated; trichome morphogenesis; maintenance of floral organ identity;	GO:0003700 GO:0005515 GO:0008289 GO:0043565	DNA-binding transcription factor activity; protein binding; lipid binding; sequence-specific DNA binding;	GO:0005634	nucleus	PF00046 PF01852	Homeodomain; START;	AT1G05230|HDG2|homeodomain GLABROUS 2|YUP8H12.16|YUP8H12_16			Glyma.06G303700	Homeodomain/HOMEOBOX
300	G1+	300	Glyma.10G242600	-0.627523	0.222289		-0.910459	0.011214		-0.113587	0.890406		Glyma.10g242600	466	UniRef100_I1LDY8 Uncharacterized protein n=2 Tax=Glycine max TaxID=3847 RepID=I1LDY8_SOYBN	0	99.79	UniRef100_A0A445IS28 ATP sulfurylase 1, chloroplastic isoform A n=1 Tax=Glycine soja TaxID=3848 RepID=A0A445IS28_GLYSO	0	99.79	AT3G22890.1	AT3G22890.1 | Symbols: APS1 | ATP sulfurylase 1 | chr3:8112837-8114734 FORWARD LENGTH=463	0	99.57	GO:0000103 GO:0001887 GO:0046686 GO:0070814	sulfate assimilation; selenium compound metabolic process; response to cadmium ion; hydrogen sulfide biosynthetic process;	GO:0004781 GO:0005524	sulfate adenylyltransferase (ATP) activity; ATP binding;	GO:0005886 GO:0009507 GO:0009570	plasma membrane; chloroplast; chloroplast stroma	PF14306 PF01747	PUA_2; ATP-sulfurylase;	AT3G22890|APS1|ATPS1|ATP sulfurylase 1|F5N5.7			Glyma.10G242600
301	G1+	301	Glyma.08G199700	-0.33623	0.515634		-0.731083	0.020106		0.391817	0.470717		Glyma.08g199700	561	UniRef100_A0A0B2P7Z8 DNA repair protein RadA isoform A n=2 Tax=Soja TaxID=1462606 RepID=A0A0B2P7Z8_GLYSO	0	99.82	UniRef100_A0A0B2P7Z8 DNA repair protein RadA isoform A n=2 Tax=Soja TaxID=1462606 RepID=A0A0B2P7Z8_GLYSO	0	99.82	AT5G50340.1	AT5G50340.1 | Symbols: | ATP-dependent peptidases;nucleotide binding;serine-type endopeptidases;DNA helicases;ATP binding;damaged DNA binding;nucleoside-triphosphatases | chr5:20491635-20495830 REVERSE LENGTH=587	0	95.01	GO:0006281	DNA repair;	GO:0003684 GO:0005524 GO:0008094	damaged DNA binding; ATP binding; DNA-dependent ATPase activity;	GO:0009507	chloroplast	PF13541 PF13481	ChlI; AAA_25;	AT5G50340|ATRADA|RADA|radA-like|MXI22.5|MXI22_5			Glyma.08G199700
302	G1+	302	Glyma.08G147000	-0.686197	0.433413		-1.39235	0.0209425		0.617088	0.540501		Glyma.08g147000	1319	UniRef100_I1KTF7 Uncharacterized protein n=2 Tax=Soja TaxID=1462606 RepID=I1KTF7_SOYBN	0	99.92	UniRef100_UPI0003DED1F9 protein TONSOKU isoform X2 n=1 Tax=Glycine max TaxID=3847 RepID=UPI0003DED1F9	0	99.92	AT3G18730.1	AT3G18730.1 | Symbols: TSK, MGO3, BRU1 | tetratricopeptide repeat (TPR)-containing protein | chr3:6446062-6453045 REVERSE LENGTH=1311	0	98.48	GO:0000086 GO:0006325 GO:0009933 GO:0009934 GO:0051301	G2/M transition of mitotic cell cycle; chromatin organization; meristem structural organization; regulation of meristem structural organization; cell division;	GO:0005515	protein binding;	GO:0005634 GO:0005654 GO:0005737	nucleus; nucleoplasm; cytoplasm	PF13424	TPR_12;	AT3G18730|TSK|MGO3|BRU1|TONSOKU|MGOUN3|BRUSHY1|MVE11.9			Glyma.08G147000	TPR
303	G1+	303	Glyma.11G113300	-1.66474	0.00586686		-2.68237	9.37249e-10		0.207657	0.839434		Glyma.11g113300	836	UniRef100_I1LJ93 DNA helicase n=2 Tax=Soja TaxID=1462606 RepID=I1LJ93_SOYBN	0	99.88	UniRef100_I1LJ93 DNA helicase n=2 Tax=Soja TaxID=1462606 RepID=I1LJ93_SOYBN	0	99.88	AT2G16440.1	AT2G16440.1 | Symbols: MCM4 | Minichromosome maintenance (MCM2/3/5) family protein | chr2:7126536-7130665 REVERSE LENGTH=847	0	99.76	GO:0000727 GO:0006260 GO:0006267 GO:0006268 GO:0006271 GO:0008283 GO:0009555 GO:0009790 GO:1902975	double-strand break repair via break-induced replication; DNA replication; pre-replicative complex assembly involved in nuclear cell cycle DNA replication; DNA unwinding involved in DNA replication; DNA strand elongation involved in DNA replication; cell population proliferation; pollen development; embryo development; mitotic DNA replication initiation;	GO:0003678 GO:0003688 GO:0003697 GO:0005515 GO:0005524 GO:0046872	DNA helicase activity; DNA replication origin binding; single-stranded DNA binding; protein binding; ATP binding; metal ion binding;	GO:0000347 GO:0000790 GO:0005634 GO:0005829 GO:0009507 GO:0042555	THO complex; nuclear chromatin; nucleus; cytosol; chloroplast; MCM complex	PF14551 PF00493	MCM_N; MCM;	AT2G16440|MCM4|MINICHROMOSOME MAINTENANCE 4|F16F14.6|F16F14_6			Glyma.11G113300
304	G1+	304	Glyma.03G169200	-0.443289	0.541632		-1.00219	0.0200657		0.585144	0.419773		Glyma.03g169200	792	UniRef100_UPI0007190CF6 receptor-like serine/threonine-protein kinase ALE2 isoform X1 n=1 Tax=Glycine max TaxID=3847 RepID=UPI0007190CF6	0	99.87	UniRef100_UPI0007190CF6 receptor-like serine/threonine-protein kinase ALE2 isoform X1 n=1 Tax=Glycine max TaxID=3847 RepID=UPI0007190CF6	0	99.87	AT2G20300.1	AT2G20300.1 | Symbols: ALE2 | Protein kinase superfamily protein | chr2:8756475-8759845 REVERSE LENGTH=744	0	91.54	GO:0006468 GO:0010068 GO:0030154 GO:0042335 GO:0046777 GO:0048367 GO:0048645	protein phosphorylation; protoderm histogenesis; cell differentiation; cuticle development; protein autophosphorylation; shoot system development; animal organ formation;	GO:0004674 GO:0004675 GO:0005524 GO:0016301	protein serine/threonine kinase activity; transmembrane receptor protein serine/threonine kinase activity; ATP binding; kinase activity;	GO:0005576 GO:0005886 GO:0016021	extracellular region; plasma membrane; integral component of membrane	PF07714	Pkinase_Tyr;	AT2G20300|ALE2|Abnormal Leaf Shape 2|F11A3.15|F11A3_15			Glyma.03G169200
305	G1+	305	Glyma.02G003800	-2.17142	0.0642754		-3.22395	0.00048391		-0.23361	0.911382		Glyma.02g003800	731	UniRef100_I1JB69 Uncharacterized protein n=1 Tax=Glycine max TaxID=3847 RepID=I1JB69_SOYBN	0	99.86	UniRef100_A0A445LI07 KIN14B-interacting protein n=2 Tax=Glycine soja TaxID=3848 RepID=A0A445LI07_GLYSO	0	99.86	AT4G14310.2	AT4G14310.2 | Symbols: | Transducin/WD40 repeat-like superfamily protein | chr4:8237137-8240324 REVERSE LENGTH=920	0	86.73	NA	NA	GO:0005515	protein binding;	GO:0005618 GO:0005634	cell wall; nucleus	NA	NA	AT4G14310			Glyma.02G003800
306	G1+	306	Glyma.09G013800	-2.74002	0.271634		-4.4511	0.0110123		0.424612	0.908572		Glyma.09g013800	262	UniRef100_A0A0R0I8C0 Uncharacterized protein n=1 Tax=Glycine max TaxID=3847 RepID=A0A0R0I8C0_SOYBN	3e-178	99.62	UniRef100_A0A1S3VEX5 heavy metal-associated isoprenylated plant protein 7 n=1 Tax=Vigna radiata var. radiata TaxID=3916 RepID=A0A1S3VEX5_VIGRR	2e-117	91.6	AT5G50740.3	AT5G50740.3 | Symbols: | Heavy metal transport/detoxification superfamily protein | chr5:20635983-20637970 REVERSE LENGTH=290	1e-62	90.46	GO:0030001	metal ion transport;	GO:0046872	metal ion binding;	GO:0005737 GO:0005886	cytoplasm; plasma membrane	PF00403	HMA;	AT5G50740|MFB16.14|MFB16_14			Glyma.09G013800	Homeodomain/HOMEOBOX
307	G1+	307	Glyma.08G311600	-0.803078	0.5507		-1.83805	0.0250348		1.11208	0.391637		Glyma.08g311600	477	UniRef100_I1KY47 Uncharacterized protein n=1 Tax=Glycine max TaxID=3847 RepID=I1KY47_SOYBN	0	99.79	UniRef100_A0A445JMQ6 Spermidine hydroxycinnamoyl transferase n=1 Tax=Glycine soja TaxID=3848 RepID=A0A445JMQ6_GLYSO	0	99.79	AT2G19070.1	AT2G19070.1 | Symbols: SHT | spermidine hydroxycinnamoyl transferase | chr2:8260185-8261958 REVERSE LENGTH=451	2e-113	98.53	GO:0009555 GO:0010584 GO:0080088	pollen development; pollen exine formation; spermidine hydroxycinnamate conjugate biosynthetic process;	GO:0016410 GO:0050734 GO:0080072 GO:0080073 GO:0080074 GO:0080075	N-acyltransferase activity; hydroxycinnamoyltransferase activity; spermidine:sinapoyl CoA N-acyltransferase activity; spermidine:coumaroyl CoA N-acyltransferase activity; spermidine:caffeoyl CoA N-acyltransferase activity; spermidine:feruloyl CoA N-acyltransferase activity;	GO:0005737	cytoplasm	PF02458	Transferase;	AT2G19070|SHT|spermidine hydroxycinnamoyl transferase|T20K24.8|T20K24_8			Glyma.08G311600
308	G1+	308	Glyma.10G250700	-2.29805	0.247987		-3.2788	0.0214706		-0.482085	0.87119		Glyma.10g250700	333	UniRef100_I1LE76 Uncharacterized protein n=1 Tax=Glycine max TaxID=3847 RepID=I1LE76_SOYBN	0	99.7	UniRef100_A0A445ISJ0 Protein FANTASTIC FOUR 3 n=1 Tax=Glycine soja TaxID=3848 RepID=A0A445ISJ0_GLYSO	0	99.7	AT5G19260.1	AT5G19260.1 | Symbols: | Protein of unknown function (DUF3049) | chr5:6479494-6480360 REVERSE LENGTH=288	1e-28	66.97	NA	NA	NA	NA	GO:0005634	nucleus	PF11250	FAF;	AT5G19260			Glyma.10G250700
309	G1+	309	Glyma.14G003700	-1.41431	0.054092		-2.25677	2.95717e-05		0.0478763	0.975171		Glyma.14g003700	625	UniRef100_A0A0B2SRL7 E3 ubiquitin-protein ligase ORTHRUS 2 n=2 Tax=Soja TaxID=1462606 RepID=A0A0B2SRL7_GLYSO	0	99.84	UniRef100_A0A0B2SRL7 E3 ubiquitin-protein ligase ORTHRUS 2 n=2 Tax=Soja TaxID=1462606 RepID=A0A0B2SRL7_GLYSO	0	99.84	AT1G57820.1	AT1G57820.1 | Symbols: VIM1, ORTH2 | Zinc finger (C3HC4-type RING finger) family protein | chr1:21414342-21417902 REVERSE LENGTH=645	0	93.6	GO:0006325 GO:0010216 GO:0010424 GO:0016567 GO:0031508 GO:0032776 GO:0051301 GO:0090309	chromatin organization; maintenance of DNA methylation; DNA methylation on cytosine within a CG sequence; protein ubiquitination; pericentric heterochromatin assembly; DNA methylation on cytosine; cell division; positive regulation of methylation-dependent chromatin silencing;	GO:0003682 GO:0004842 GO:0008327 GO:0010385 GO:0010428 GO:0010429 GO:0042393 GO:0046872 GO:0061630	chromatin binding; ubiquitin-protein transferase activity; methyl-CpG binding; double-stranded methylated DNA binding; methyl-CpNpG binding; methyl-CpNpN binding; histone binding; metal ion binding; ubiquitin protein ligase activity;	GO:0005634 GO:0005720 GO:0010369	nucleus; nuclear heterochromatin; chromocenter	PF13920 PF00097 PF02182	zf-C3HC4_3; zf-C3HC4; SAD_SRA;	AT1G57820|VIM1|ORTH2|VARIANT IN METHYLATION 1|ORTHRUS 2|F12K22.14|F12K22_14			Glyma.14G003700	PHD
310	G1+	310	Glyma.13G368700	-1.13807	0.413542		-1.94657	0.039104		0.263871	0.89436		Glyma.13g368700	285	UniRef100_K7M402 BHLH domain-containing protein n=1 Tax=Glycine max TaxID=3847 RepID=K7M402_SOYBN	0	99.65	UniRef100_K7M402 BHLH domain-containing protein n=1 Tax=Glycine max TaxID=3847 RepID=K7M402_SOYBN	0	99.65	AT4G37850.1	AT4G37850.1 | Symbols: | basic helix-loop-helix (bHLH) DNA-binding superfamily protein | chr4:17796362-17797647 REVERSE LENGTH=328	6e-45	64.91	GO:0006355	regulation of transcription, DNA-templated;	GO:0003700 GO:0044212 GO:0046983	DNA-binding transcription factor activity; transcription regulatory region DNA binding; protein dimerization activity;	GO:0005634	nucleus	PF00010	HLH;	AT4G37850|T28I19.130|T28I19_130			Glyma.13G368700	bHLH
311	G1+	311	Glyma.10G291100	-1.26373	0.121132		-2.16255	0.000161199		0.297708	0.8186		Glyma.10g291100	214	UniRef100_I1LFD6 DHAR class glutathione S-transferase n=1 Tax=Glycine max TaxID=3847 RepID=I1LFD6_SOYBN	1e-150	99.53	UniRef100_I1LFD6 DHAR class glutathione S-transferase n=1 Tax=Glycine max TaxID=3847 RepID=I1LFD6_SOYBN	1e-150	99.53	AT1G75270.1	AT1G75270.1 | Symbols: DHAR2 | dehydroascorbate reductase 2 | chr1:28250255-28251237 REVERSE LENGTH=213	5e-118	99.53	GO:0010731 GO:0055114 GO:0070301 GO:0080151	protein glutathionylation; oxidation-reduction process; cellular response to hydrogen peroxide; positive regulation of salicylic acid mediated signaling pathway;	GO:0004364 GO:0043295 GO:0045174	glutathione transferase activity; glutathione binding; glutathione dehydrogenase (ascorbate) activity;	GO:0005739 GO:0005829 GO:0005886	mitochondrion; cytosol; plasma membrane	PF13410 PF13417	GST_C_2; GST_N_3;	AT1G75270|DHAR2|dehydroascorbate reductase 2|F22H5.1|F22H5_1			Glyma.10G291100
312	G1+	312	Glyma.13G344500	-1.02608	0.0165201		-1.49452	1.5341e-06		-0.21479	0.765884		Glyma.13g344500	332	UniRef100_I1M561 PfkB domain-containing protein n=3 Tax=Soja TaxID=1462606 RepID=I1M561_SOYBN	0	99.7	UniRef100_I1M561 PfkB domain-containing protein n=3 Tax=Soja TaxID=1462606 RepID=I1M561_SOYBN	0	99.7	AT3G59480.1	AT3G59480.1 | Symbols: | pfkB-like carbohydrate kinase family protein | chr3:21983103-21984440 FORWARD LENGTH=326	0	99.1	GO:0006000 GO:0019252	fructose metabolic process; starch biosynthetic process;	GO:0005524 GO:0008865 GO:0019200	ATP binding; fructokinase activity; carbohydrate kinase activity;	GO:0005737 GO:0005829	cytoplasm; cytosol	PF00294	PfkB;	AT3G59480|FRK7|FRK4|Fructokinase 7|Fructokinase 4|T16L24.30			Glyma.13G344500
313	G1+	313	Glyma.05G129700	-1.55903	0.0323279		-2.4415	6.0723e-06		-0.0301904	0.984526		Glyma.05g129700	783	UniRef100_I1K328 DNA helicase n=1 Tax=Glycine max TaxID=3847 RepID=I1K328_SOYBN	0	99.87	UniRef100_I1K328 DNA helicase n=1 Tax=Glycine max TaxID=3847 RepID=I1K328_SOYBN	0	99.87	AT5G46280.1	AT5G46280.1 | Symbols: MCM3 | Minichromosome maintenance (MCM2/3/5) family protein | chr5:18769902-18773606 REVERSE LENGTH=776	0	99.74	GO:0000727 GO:0006267 GO:0006268 GO:0006271 GO:0008283 GO:1902975	double-strand break repair via break-induced replication; pre-replicative complex assembly involved in nuclear cell cycle DNA replication; DNA unwinding involved in DNA replication; DNA strand elongation involved in DNA replication; cell population proliferation; mitotic DNA replication initiation;	GO:0003678 GO:0003688 GO:0003697 GO:0005515 GO:0005524	DNA helicase activity; DNA replication origin binding; single-stranded DNA binding; protein binding; ATP binding;	GO:0000347 GO:0000790 GO:0005634 GO:0042555	THO complex; nuclear chromatin; nucleus; MCM complex	PF14551 PF00493	MCM_N; MCM;	AT5G46280|MCM3|MINICHROMOSOME MAINTENANCE 3|MPL12.6|MPL12_6			Glyma.05G129700
314	G1+	314	Glyma.10G004700	-1.66884	0.0853196		-2.72919	0.000188475		0.160243	0.928752		Glyma.10g004700	726	UniRef100_K7LGQ6 Uncharacterized protein n=1 Tax=Glycine max TaxID=3847 RepID=K7LGQ6_SOYBN	0	99.86	UniRef100_A0A445IFY5 KIN14B-interacting protein n=2 Tax=Glycine soja TaxID=3848 RepID=A0A445IFY5_GLYSO	0	99.86	AT4G14310.2	AT4G14310.2 | Symbols: | Transducin/WD40 repeat-like superfamily protein | chr4:8237137-8240324 REVERSE LENGTH=920	0	85.12	NA	NA	GO:0005515	protein binding;	GO:0005618 GO:0005634	cell wall; nucleus	NA	NA	AT4G14310			Glyma.10G004700
315	G1+	315	Glyma.03G158900	-1.1687	0.244765		-2.28053	0.00225752		0.783254	0.529192		Glyma.03g158900	588	UniRef100_A0A0R0KJP3 F-box domain-containing protein n=2 Tax=Soja TaxID=1462606 RepID=A0A0R0KJP3_SOYBN	0	99.83	UniRef100_A0A0R0KJP3 F-box domain-containing protein n=2 Tax=Soja TaxID=1462606 RepID=A0A0R0KJP3_SOYBN	0	99.83	AT3G54650.1	AT3G54650.1 | Symbols: FBL17 | RNI-like superfamily protein | chr3:20226004-20228882 REVERSE LENGTH=593	0	96.43	GO:0006511 GO:0009555 GO:0009790 GO:0016567 GO:0031146 GO:0048316 GO:0055047	ubiquitin-dependent protein catabolic process; pollen development; embryo development; protein ubiquitination; SCF-dependent proteasomal ubiquitin-dependent protein catabolic process; seed development; generative cell mitosis;	GO:0004842 GO:0005515	ubiquitin-protein transferase activity; protein binding;	GO:0001673 GO:0009507 GO:0019005	male germ cell nucleus; chloroplast; SCF ubiquitin ligase complex	PF00646	F-box;	AT3G54650|FBL17|F BOX-LIKE17|T5N23.10|FBL17			Glyma.03G158900
316	G1+	316	Glyma.02G156800	-1.86777	0.505103		-3.92814	0.0217015		1.74904	0.554106		Glyma.02g156800	298	UniRef100_I1JFJ9 Lectin_legB domain-containing protein n=4 Tax=Soja TaxID=1462606 RepID=I1JFJ9_SOYBN	0	99.66	UniRef100_I1JFJ9 Lectin_legB domain-containing protein n=4 Tax=Soja TaxID=1462606 RepID=I1JFJ9_SOYBN	0	99.66	AT5G10530.1	AT5G10530.1 | Symbols: | Concanavalin A-like lectin protein kinase family protein | chr5:3324978-3326933 REVERSE LENGTH=651	1e-27	78.86	GO:0002229 GO:0006468 GO:0006952 GO:0010726 GO:0010942 GO:0042742	defense response to oomycetes; protein phosphorylation; defense response; positive regulation of hydrogen peroxide metabolic process; positive regulation of cell death; defense response to bacterium;	GO:0004675 GO:0005515 GO:0005524 GO:0016301 GO:0030246	transmembrane receptor protein serine/threonine kinase activity; protein binding; ATP binding; kinase activity; carbohydrate binding;	GO:0005576 GO:0005886 GO:0016021	extracellular region; plasma membrane; integral component of membrane	PF00139	Lectin_legB;	AT5G10530|LecRK-IX.1|L-type lectin receptor kinase IX.1|F12B17.120|F12B17_120			Glyma.02G156800
317	G1+	317	Glyma.01G125800	-1.35401	0.419072		-2.52702	0.0182406		0.692152	0.741176		Glyma.01g125800	860	UniRef100_I1J7I3 Protein kinase domain-containing protein n=3 Tax=Soja TaxID=1462606 RepID=I1J7I3_SOYBN	0	99.88	UniRef100_I1J7I3 Protein kinase domain-containing protein n=3 Tax=Soja TaxID=1462606 RepID=I1J7I3_SOYBN	0	99.88	AT3G51740.1	AT3G51740.1 | Symbols: IMK2 | inflorescence meristem receptor-like kinase 2 | chr3:19189248-19191842 FORWARD LENGTH=836	0	90	GO:0006468	protein phosphorylation;	GO:0004672 GO:0005524 GO:0016301	protein kinase activity; ATP binding; kinase activity;	GO:0005618 GO:0005886 GO:0009505 GO:0009506 GO:0016020 GO:0016021	cell wall; plasma membrane; plant-type cell wall; plasmodesma; membrane; integral component of membrane	PF08263 PF00560 PF13855 PF07714	LRRNT_2; LRR_1; LRR_8; Pkinase_Tyr;	AT3G51740|IMK2|inflorescence meristem receptor-like kinase 2|T18N14.120			Glyma.01G125800
318	G1+	318	Glyma.11G253200	-1.27906	0.485026		-2.36818	0.0383436		0.656173	0.767704		Glyma.11g253200	1247	UniRef100_I1LN45 Kinesin motor domain-containing protein n=2 Tax=Soja TaxID=1462606 RepID=I1LN45_SOYBN	0	99.92	UniRef100_I1LN45 Kinesin motor domain-containing protein n=2 Tax=Soja TaxID=1462606 RepID=I1LN45_SOYBN	0	99.92	AT3G23670.1	AT3G23670.1 | Symbols: PAKRP1L, KINESIN-12B | phragmoplast-associated kinesin-related protein, putative | chr3:8519290-8525055 FORWARD LENGTH=1313	0	99.92	GO:0000914 GO:0007018 GO:0007112 GO:0055046 GO:0080175	phragmoplast assembly; microtubule-based movement; male meiosis cytokinesis; microgametogenesis; phragmoplast microtubule organization;	GO:0003777 GO:0005515 GO:0005524 GO:0008017 GO:0008574 GO:0016887	microtubule motor activity; protein binding; ATP binding; microtubule binding; ATP-dependent microtubule motor activity, plus-end-directed; ATPase activity;	GO:0005871 GO:0005874 GO:0009524	kinesin complex; microtubule; phragmoplast	PF12711 PF00225	Kinesin;	AT3G23670|PAKRP1L|KINESIN-12B|MDB19.17			Glyma.11G253200
319	G1+	319	Glyma.03G195600	-0.858843	0.483124		-2.08313	0.00663416		1.31128	0.264162		Glyma.03g195600	330	UniRef100_I1JQ20 Uncharacterized protein n=1 Tax=Glycine max TaxID=3847 RepID=I1JQ20_SOYBN	0	99.7	UniRef100_A0A445LEB8 Ribonucleoside-diphosphate reductase small chain n=1 Tax=Glycine soja TaxID=3848 RepID=A0A445LEB8_GLYSO	0	99.7	AT3G27060.1	AT3G27060.1 | Symbols: TSO2, ATTSO2 | Ferritin/ribonucleotide reductase-like family protein | chr3:9979971-9981057 REVERSE LENGTH=332	0	99.7	GO:0006260 GO:0006281 GO:0007275 GO:0009263 GO:0012501 GO:0051726 GO:0055114	DNA replication; DNA repair; multicellular organism development; deoxyribonucleotide biosynthetic process; programmed cell death; regulation of cell cycle; oxidation-reduction process;	GO:0004748 GO:0046872	ribonucleoside-diphosphate reductase activity, thioredoxin disulfide as acceptor; metal ion binding;	GO:0005634 GO:0005737	nucleus; cytoplasm	PF00268	Ribonuc_red_sm;	AT3G27060|TSO2|ATTSO2|TSO MEANING 'UGLY' IN CHINESE 2|MOJ10.15			Glyma.03G195600
320	G1+	320	Glyma.06G195600	-0.929287	0.526875		-2.20885	0.010647		1.36256	0.332501		Glyma.06g195600	396	UniRef100_A0A0B2R339 Transcription factor MYB16 n=3 Tax=Soja TaxID=1462606 RepID=A0A0B2R339_GLYSO	0	99.75	UniRef100_A0A0B2R339 Transcription factor MYB16 n=3 Tax=Soja TaxID=1462606 RepID=A0A0B2R339_GLYSO	0	99.75	AT5G15310.1	AT5G15310.1 | Symbols: ATMYB16, ATMIXTA, MYB16 | myb domain protein 16 | chr5:4974894-4976106 FORWARD LENGTH=326	7e-63	32.32	GO:0000902 GO:0030154 GO:0035017 GO:1901957	cell morphogenesis; cell differentiation; cuticle pattern formation; regulation of cutin biosynthetic process;	GO:0003700 GO:0043565 GO:0044212	DNA-binding transcription factor activity; sequence-specific DNA binding; transcription regulatory region DNA binding;	GO:0005634	nucleus	PF00249	Myb_DNA-binding;	AT5G15310|ATMYB16|ATMIXTA|MYB16|myb domain protein 16|F8M21.200|F8M21_200			Glyma.06G195600	MYB/HD-like
321	G1+	321	Glyma.06G206800	-1.63579	0.0590111		-2.7554	3.33254e-05		0.368179	0.793387		Glyma.06g206800	973	UniRef100_I1KD46 WD_REPEATS_REGION domain-containing protein n=1 Tax=Glycine max TaxID=3847 RepID=I1KD46_SOYBN	0	99.9	UniRef100_I1KD46 WD_REPEATS_REGION domain-containing protein n=1 Tax=Glycine max TaxID=3847 RepID=I1KD46_SOYBN	0	99.9	AT3G42660.1	AT3G42660.1 | Symbols: | transducin family protein / WD-40 repeat family protein | chr3:14751280-14755701 FORWARD LENGTH=953	0	97.84	GO:0000278 GO:0006261 GO:0006281 GO:0006974 GO:0061087	mitotic cell cycle; DNA-dependent DNA replication; DNA repair; cellular response to DNA damage stimulus; positive regulation of histone H3-K27 methylation;	GO:0003682 GO:0005515	chromatin binding; protein binding;	GO:0005634 GO:0031298 GO:0043596	nucleus; replication fork protection complex; nuclear replication fork	PF00400 PF12341	WD40; Mcl1_mid;	AT3G42660|EOL1|Enhancer Of Lhp1|T12K4.110			Glyma.06G206800
322	G1+	322	Glyma.07G182600	-0.696092	0.319278		-1.10329	0.0200869		0.0315276	0.980491		Glyma.07g182600	91	UniRef100_I1KL58 Costars domain-containing protein n=2 Tax=Soja TaxID=1462606 RepID=I1KL58_SOYBN	2e-58	98.9	UniRef100_I1KL58 Costars domain-containing protein n=2 Tax=Soja TaxID=1462606 RepID=I1KL58_SOYBN	2e-58	98.9	AT4G33640.1	AT4G33640.1 | Symbols: | unknown protein; Has 30201 Blast hits to 17322 proteins in 780 species: Archae - 12; Bacteria - 1396; Metazoa - 17338; Fungi - 3422; Plants - 5037; Viruses - 0; Other Eukaryotes - 2996 (source: NCBI BLink). | chr4:16159727-16160211 REVERSE LENGTH=95	1e-42	85.71	GO:0032970	regulation of actin filament-based process;	NA	NA	GO:0005737 GO:0005829	cytoplasm; cytosol	PF14705	Costars;	AT4G33640|T16L1.130|T16L1_130			Glyma.07G182600
323	G1+	323	Glyma.05G203100	-1.39526	0.0322089		-2.13727	8.00001e-06		0.148381	0.900041		Glyma.05g203100	548	UniRef100_A0A368UJB9 DEK_C domain-containing protein n=1 Tax=Glycine max TaxID=3847 RepID=A0A368UJB9_SOYBN	0	99.82	UniRef100_A0A368UJB9 DEK_C domain-containing protein n=1 Tax=Glycine max TaxID=3847 RepID=A0A368UJB9_SOYBN	0	99.82	AT3G48710.1	AT3G48710.1 | Symbols: | DEK domain-containing chromatin associated protein | chr3:18041024-18043995 FORWARD LENGTH=462	5e-114	89.05	GO:2000779	regulation of double-strand break repair;	GO:0042393	histone binding;	GO:0005634 GO:0005737 GO:0005829	nucleus; cytoplasm; cytosol	PF08766	DEK_C;	AT3G48710|T8P19.220			Glyma.05G203100
324	G1+	324	Glyma.03G104800	-1.88243	0.486161		-3.56879	0.0393955		1.62919	0.573933		Glyma.03g104800	471	UniRef100_A0A0B2STJ8 Hydroquinone glucosyltransferase n=2 Tax=Soja TaxID=1462606 RepID=A0A0B2STJ8_GLYSO	0	99.79	UniRef100_A0A0B2STJ8 Hydroquinone glucosyltransferase n=2 Tax=Soja TaxID=1462606 RepID=A0A0B2STJ8_GLYSO	0	99.79	AT4G01070.1	AT4G01070.1 | Symbols: GT72B1, UGT72B1 | UDP-Glycosyltransferase superfamily protein | chr4:461858-463300 REVERSE LENGTH=480	2e-163	98.94	GO:0006805 GO:0009636 GO:0009809 GO:0042178	xenobiotic metabolic process; response to toxic substance; lignin biosynthetic process; xenobiotic catabolic process;	GO:0008194 GO:0016757 GO:0035251 GO:0050505	UDP-glycosyltransferase activity; transferase activity, transferring glycosyl groups; UDP-glucosyltransferase activity; hydroquinone glucosyltransferase activity;	GO:0009507 GO:0043231	chloroplast; intracellular membrane-bounded organelle	PF00201	UDPGT;	AT4G01070|GT72B1|UGT72B1|UDP-GLUCOSE-DEPENDENT GLUCOSYLTRANSFERASE 72 B1|F2N1.15|F2N1_15			Glyma.03G104800
325	G1+	325	Glyma.06G069300	-0.621153	0.25098		-0.778088	0.0441331		-0.291872	0.698082		Glyma.06g069300	347	UniRef100_I1K8W1 TPT domain-containing protein n=2 Tax=Soja TaxID=1462606 RepID=I1K8W1_SOYBN	0	99.71	UniRef100_I1K8W1 TPT domain-containing protein n=2 Tax=Soja TaxID=1462606 RepID=I1K8W1_SOYBN	0	99.71	AT2G25520.1	AT2G25520.1 | Symbols: | Drug/metabolite transporter superfamily protein | chr2:10860950-10861993 FORWARD LENGTH=347	0	99.71	GO:0008643	carbohydrate transport;	GO:0008514 GO:0015297 GO:0022857	organic anion transmembrane transporter activity; antiporter activity; transmembrane transporter activity;	GO:0005768 GO:0005773 GO:0005794 GO:0005802 GO:0016021	endosome; vacuole; Golgi apparatus; trans-Golgi network; integral component of membrane	PF03151	TPT;	AT2G25520|F13B15.18|F13B15_18			Glyma.06G069300
326	G1+	326	Glyma.08G200100	-2.37815	0.378792		-4.08031	0.0210939		1.19409	0.719005		Glyma.08g200100	255	UniRef100_P10743 Stem 31 kDa glycoprotein n=4 Tax=Soja TaxID=1462606 RepID=VSPB_SOYBN	0	99.61	UniRef100_P10743 Stem 31 kDa glycoprotein n=4 Tax=Soja TaxID=1462606 RepID=VSPB_SOYBN	0	99.61	AT4G25150.1	AT4G25150.1 | Symbols: | HAD superfamily, subfamily IIIB acid phosphatase | chr4:12901736-12902882 REVERSE LENGTH=260	6e-67	83.53	NA	NA	GO:0003993	acid phosphatase activity;	GO:0009507	chloroplast	PF03767	Acid_phosphat_B;	AT4G25150			Glyma.08G200100
327	G1+	327	Glyma.03G236000	-0.679062	0.317763		-0.986505	0.0422277		-0.0342071	0.978622		Glyma.03g236000	175	UniRef100_I1JRA8 Uncharacterized protein n=2 Tax=Glycine max TaxID=3847 RepID=I1JRA8_SOYBN	2e-125	99.43	UniRef100_A0A445LG73 Protein RALF-like 33 n=1 Tax=Glycine soja TaxID=3848 RepID=A0A445LG73_GLYSO	7e-111	89.71	AT4G15800.1	AT4G15800.1 | Symbols: RALFL33 | ralf-like 33 | chr4:8984915-8985265 FORWARD LENGTH=116	1e-37	36	GO:0007267 GO:0019722	cell-cell signaling; calcium-mediated signaling;	NA	NA	GO:0005576 GO:0009505 GO:0009506 GO:0048046	extracellular region; plant-type cell wall; plasmodesma; apoplast	PF05498	RALF;	AT4G15800|RALFL33|ralf-like 33|dl3940c|fcaall.206			Glyma.03G236000
328	G1+	328	Glyma.16G145300	-1.80003	0.132836		-2.79341	0.00155461		0.291294	0.883001		Glyma.16g145300	494	UniRef100_I1MNL7 Carboxypeptidase n=2 Tax=Soja TaxID=1462606 RepID=I1MNL7_SOYBN	0	99.8	UniRef100_I1MNL7 Carboxypeptidase n=2 Tax=Soja TaxID=1462606 RepID=I1MNL7_SOYBN	0	99.8	AT3G07990.1	AT3G07990.1 | Symbols: SCPL27 | serine carboxypeptidase-like 27 | chr3:2552544-2554644 FORWARD LENGTH=459	0	87.65	GO:0051603	proteolysis involved in cellular protein catabolic process;	GO:0004185	serine-type carboxypeptidase activity;	GO:0005576	extracellular region	PF00450	Peptidase_S10;	AT3G07990|SCPL27|serine carboxypeptidase-like 27|F17A17.33			Glyma.16G145300
329	G1+	329	Glyma.19G195300	-1.77014	0.107079		-2.8068	0.000526686		0.412	0.811099		Glyma.19g195300	1007	UniRef100_I1NAP9 Kinesin motor domain-containing protein n=2 Tax=Soja TaxID=1462606 RepID=I1NAP9_SOYBN	0	99.9	UniRef100_I1NAP9 Kinesin motor domain-containing protein n=2 Tax=Soja TaxID=1462606 RepID=I1NAP9_SOYBN	0	99.9	AT2G36200.2	AT2G36200.2 | Symbols: | P-loop containing nucleoside triphosphate hydrolases superfamily protein | chr2:15180078-15185189 REVERSE LENGTH=1040	0	99.6	GO:0007018	microtubule-based movement;	GO:0003777 GO:0005524 GO:0008017 GO:0008574 GO:0016887	microtubule motor activity; ATP binding; microtubule binding; ATP-dependent microtubule motor activity, plus-end-directed; ATPase activity;	GO:0005737 GO:0005819 GO:0005871 GO:0005874	cytoplasm; spindle; kinesin complex; microtubule	PF00225	Kinesin;	AT2G36200|F2H17.19|F2H17_19			Glyma.19G195300
330	G1+	330	Glyma.01G113901	-1.42848	0.140663		-2.02553	0.010759		-0.167856	0.927268		Glyma.01g113901	33	NA	NA	NA	NA	NA	NA	NA	NA	NA	NA	NA	NA	NA	NA	NA	NA	NA	NA	NA			Glyma.01G113901
331	G1+	331	Glyma.15G273700	-1.61912	0.219523		-2.57755	0.00670878		0.404343	0.837763		Glyma.15g273700	373	UniRef100_A0A0B2S6M7 Uncharacterized protein n=2 Tax=Soja TaxID=1462606 RepID=A0A0B2S6M7_GLYSO	0	99.73	UniRef100_UPI00103DCD1D uncharacterized protein LOC114422005 isoform X2 n=1 Tax=Glycine soja TaxID=3848 RepID=UPI00103DCD1D	0	99.73	AT3G52110.1	AT3G52110.1 | Symbols: | unknown protein; Has 191 Blast hits to 174 proteins in 54 species: Archae - 0; Bacteria - 7; Metazoa - 45; Fungi - 7; Plants - 40; Viruses - 0; Other Eukaryotes - 92 (source: NCBI BLink). | chr3:19323925-19325632 REVERSE LENGTH=362	5e-77	99.73	GO:0008150	biological process;	NA	NA	GO:0005634	nucleus	NA	NA	AT3G52110|F4F15.220			Glyma.15G273700
332	G1+	332	Glyma.13G202100	-1.44495	0.0610663		-2.29001	0.000105199		0.344999	0.782564		Glyma.13g202100	1177	UniRef100_I1M0W9 Structural maintenance of chromosomes protein n=1 Tax=Glycine max TaxID=3847 RepID=I1M0W9_SOYBN	0	99.92	UniRef100_I1M0W9 Structural maintenance of chromosomes protein n=1 Tax=Glycine max TaxID=3847 RepID=I1M0W9_SOYBN	0	99.92	AT5G62410.1	AT5G62410.1 | Symbols: SMC2, TTN3, ATCAP-E1, ATSMC4 | structural maintenance of chromosomes 2 | chr5:25056308-25062436 FORWARD LENGTH=1175	0	99.92	GO:0030261 GO:0051301 GO:0051321	chromosome condensation; cell division; meiotic cell cycle;	GO:0005215 GO:0005524	transporter activity; ATP binding;	GO:0000796 GO:0005634	condensin complex; nucleus	PF13304 PF06470 PF02463	AAA_21; SMC_hinge; SMC_N;	AT5G62410|SMC2|TTN3|ATCAP-E1|ATSMC4|structural maintenance of chromosomes 2|TITAN 3|MMI9.19|MMI9_19			Glyma.13G202100
333	G1+	333	Glyma.11G092600	-1.58441	0.242865		-2.5761	0.00577043		0.460339	0.815228		Glyma.11g092600	723	UniRef100_A0A445HZE4 Uncharacterized protein n=2 Tax=Soja TaxID=1462606 RepID=A0A445HZE4_GLYSO	0	99.86	UniRef100_UPI000E21B538 dentin sialophosphoprotein isoform X2 n=1 Tax=Glycine max TaxID=3847 RepID=UPI000E21B538	0	72.75	AT3G03130.1	AT3G03130.1 | Symbols: | unknown protein; BEST Arabidopsis thaliana protein match is: unknown protein (TAIR:AT5G17160.1); Has 7130 Blast hits to 3690 proteins in 504 species: Archae - 22; Bacteria - 2666; Metazoa - 1654; Fungi - 721; Plants - 246; Viruses - 56; Other Eukaryotes - 1765 (source: NCBI BLink). | chr3:721439-723564 REVERSE LENGTH=520	3e-20	26.83	GO:0008150	biological process;	GO:0003674	molecular function;	GO:0005634	nucleus	NA	NA	AT3G03130|T17B22.18|T17B22_18			Glyma.11G092600
334	G1+	334	Glyma.02G147100	-1.55873	0.39091		-2.79862	0.0269684		0.997441	0.642353		Glyma.02g147100	380	UniRef100_I1JFA4 Patatin n=1 Tax=Glycine max TaxID=3847 RepID=I1JFA4_SOYBN	0	99.74	UniRef100_I1JFA4 Patatin n=1 Tax=Glycine max TaxID=3847 RepID=I1JFA4_SOYBN	0	99.74	AT3G63200.1	AT3G63200.1 | Symbols: PLP9, PLA IIIB | PATATIN-like protein 9 | chr3:23346140-23347379 FORWARD LENGTH=384	0	99.74	GO:0016042	lipid catabolic process;	GO:0016787	hydrolase activity;	NA	NA	PF01734	Patatin;	AT3G63200|PLP9|PLA IIIB|PATATIN-like protein 9|F16M2.50			Glyma.02G147100
335	G1+	335	Glyma.05G021500	-0.880922	0.42514		-1.63788	0.0164698		0.678391	0.590146		Glyma.05g021500	206	UniRef100_C6T016 X8 domain-containing protein n=2 Tax=Soja TaxID=1462606 RepID=C6T016_SOYBN	1e-142	99.51	UniRef100_C6T016 X8 domain-containing protein n=2 Tax=Soja TaxID=1462606 RepID=C6T016_SOYBN	1e-142	99.51	AT1G18650.1	AT1G18650.1 | Symbols: PDCB3 | plasmodesmata callose-binding protein 3 | chr1:6419036-6420413 REVERSE LENGTH=184	2e-51	81.55	GO:0008150	biological process;	GO:0001872 GO:0030247	(1->3)-beta-D-glucan binding; polysaccharide binding;	GO:0005576 GO:0005886 GO:0009506 GO:0031225	extracellular region; plasma membrane; plasmodesma; anchored component of membrane	PF07983	X8;	AT1G18650|PDCB3|plasmodesmata callose-binding protein 3|F25I16.1|F25I16_1|PDCB3			Glyma.05G021500
336	G1+	336	Glyma.20G158700	-1.92808	0.226868		-2.55639	0.0241695		-0.635257	0.780893		Glyma.20g158700	236	UniRef100_A0A0R0EBT5 Lectin_legB domain-containing protein n=1 Tax=Glycine max TaxID=3847 RepID=A0A0R0EBT5_SOYBN	6e-171	99.58	UniRef100_A0A0R0EBT5 Lectin_legB domain-containing protein n=1 Tax=Glycine max TaxID=3847 RepID=A0A0R0EBT5_SOYBN	6e-171	99.58	AT5G10530.1	AT5G10530.1 | Symbols: | Concanavalin A-like lectin protein kinase family protein | chr5:3324978-3326933 REVERSE LENGTH=651	6e-28	93.64	GO:0002229 GO:0006468 GO:0006952 GO:0010726 GO:0010942 GO:0042742	defense response to oomycetes; protein phosphorylation; defense response; positive regulation of hydrogen peroxide metabolic process; positive regulation of cell death; defense response to bacterium;	GO:0004675 GO:0005515 GO:0005524 GO:0016301 GO:0030246	transmembrane receptor protein serine/threonine kinase activity; protein binding; ATP binding; kinase activity; carbohydrate binding;	GO:0005576 GO:0005886 GO:0016021	extracellular region; plasma membrane; integral component of membrane	PF00139	Lectin_legB;	AT5G10530|LecRK-IX.1|L-type lectin receptor kinase IX.1|F12B17.120|F12B17_120			Glyma.20G158700
337	G1+	337	Glyma.14G043600	-0.920614	0.391441		-1.6588	0.0302403		0.606961	0.642155		Glyma.14g043600	492	UniRef100_A0A0R0GKX8 Glycosyltransferase n=1 Tax=Glycine max TaxID=3847 RepID=A0A0R0GKX8_SOYBN	0	99.8	UniRef100_A0A0R0GKX8 Glycosyltransferase n=1 Tax=Glycine max TaxID=3847 RepID=A0A0R0GKX8_SOYBN	0	99.8	AT5G12890.1	AT5G12890.1 | Symbols: | UDP-Glycosyltransferase superfamily protein | chr5:4069658-4071124 REVERSE LENGTH=488	1e-131	99.59	NA	NA	GO:0008194 GO:0016757 GO:0016758	UDP-glycosyltransferase activity; transferase activity, transferring glycosyl groups; transferase activity, transferring hexosyl groups;	GO:0009507 GO:0043231	chloroplast; intracellular membrane-bounded organelle	PF00201	UDPGT;	AT5G12890			Glyma.14G043600
338	G1+	338	Glyma.05G225800	-1.91475	0.321936		-2.77524	0.0392173		-0.152559	0.963291		Glyma.05g225800	500	UniRef100_K7KRR7 X8 domain-containing protein n=3 Tax=Soja TaxID=1462606 RepID=K7KRR7_SOYBN	0	99.8	UniRef100_K7KRR7 X8 domain-containing protein n=3 Tax=Soja TaxID=1462606 RepID=K7KRR7_SOYBN	0	99.8	AT5G56590.1	AT5G56590.1 | Symbols: | O-Glycosyl hydrolases family 17 protein | chr5:22907521-22909436 FORWARD LENGTH=506	0	94.6	GO:0005975 GO:0006952 GO:0071555	carbohydrate metabolic process; defense response; cell wall organization;	GO:0042973	glucan endo-1,3-beta-D-glucosidase activity;	GO:0005576 GO:0005618 GO:0005886 GO:0009536 GO:0031225 GO:0046658	extracellular region; cell wall; plasma membrane; plastid; anchored component of membrane; anchored component of plasma membrane	PF07983 PF00332	X8; Glyco_hydro_17;	AT5G56590|MIK19.3|MIK19_3			Glyma.05G225800
339	G1+	339	Glyma.18G098400	-1.13873	0.469869		-2.145	0.0254704		0.922719	0.596931		Glyma.18g098400	675	UniRef100_A0A0B2SK56 Dipeptidyl aminopeptidase BIII isoform A n=2 Tax=Soja TaxID=1462606 RepID=A0A0B2SK56_GLYSO	0	99.85	UniRef100_A0A0B2SK56 Dipeptidyl aminopeptidase BIII isoform A n=2 Tax=Soja TaxID=1462606 RepID=A0A0B2SK56_GLYSO	0	99.85	AT5G36210.1	AT5G36210.1 | Symbols: | alpha/beta-Hydrolases superfamily protein | chr5:14248202-14253272 REVERSE LENGTH=730	0	98.67	NA	NA	NA	NA	GO:0005576 GO:0005829 GO:0009507 GO:0009536	extracellular region; cytosol; chloroplast; plastid	PF12695	Abhydrolase_5;	AT5G36210			Glyma.18G098400
340	G1+	340	Glyma.10G118100	-1.33872	0.285026		-2.15516	0.0132897		0.407569	0.820216		Glyma.10g118100	1333	UniRef100_K7LIU4 Protein kinase domain-containing protein n=2 Tax=Glycine max TaxID=3847 RepID=K7LIU4_SOYBN	0	99.92	UniRef100_K7LIU4 Protein kinase domain-containing protein n=2 Tax=Glycine max TaxID=3847 RepID=K7LIU4_SOYBN	0	99.92	AT1G50240.2	AT1G50240.2 | Symbols: FU | Protein kinase family protein with ARM repeat domain | chr1:18607063-18614094 FORWARD LENGTH=1322	0	99.77	GO:0000911 GO:0006468 GO:0007112 GO:0009558	cytokinesis by cell plate formation; protein phosphorylation; male meiosis cytokinesis; embryo sac cellularization;	GO:0004674 GO:0005515 GO:0005524 GO:0019894	protein serine/threonine kinase activity; protein binding; ATP binding; kinesin binding;	GO:0005634 GO:0005737 GO:0005856 GO:0009524	nucleus; cytoplasm; cytoskeleton; phragmoplast	PF13646 PF00069	HEAT_2; Pkinase;	AT1G50240|FU|TIO|FUSED|TWO IN ONE			Glyma.10G118100
341	G1+	341	Glyma.04G182300	-2.16838	0.181475		-3.37744	0.00476201		0.406855	0.87056		Glyma.04g182300	632	UniRef100_I1JX67 BURP domain-containing protein n=1 Tax=Glycine max TaxID=3847 RepID=I1JX67_SOYBN	0	99.84	UniRef100_I1JX67 BURP domain-containing protein n=1 Tax=Glycine max TaxID=3847 RepID=I1JX67_SOYBN	0	99.84	AT1G23760.1	AT1G23760.1 | Symbols: JP630, PG3 | BURP domain-containing protein | chr1:8402142-8404147 FORWARD LENGTH=622	0	99.68	GO:0008150	biological process;	NA	NA	GO:0005576 GO:0005618 GO:0048046	extracellular region; cell wall; apoplast	PF03181	BURP;	AT1G23760|JP630|PG3|POLYGALACTURONASE 3|F5O8.31|F5O8_31			Glyma.04G182300
342	G1+	342	Glyma.12G039200	-1.45637	0.0201591		-2.29366	1.22527e-06		0.346971	0.733985		Glyma.12g039200	840	UniRef100_I1LPZ2 DNA helicase n=2 Tax=Soja TaxID=1462606 RepID=I1LPZ2_SOYBN	0	99.88	UniRef100_I1LPZ2 DNA helicase n=2 Tax=Soja TaxID=1462606 RepID=I1LPZ2_SOYBN	0	99.88	AT2G16440.1	AT2G16440.1 | Symbols: MCM4 | Minichromosome maintenance (MCM2/3/5) family protein | chr2:7126536-7130665 REVERSE LENGTH=847	0	99.76	GO:0000727 GO:0006260 GO:0006267 GO:0006268 GO:0006271 GO:0008283 GO:0009555 GO:0009790 GO:1902975	double-strand break repair via break-induced replication; DNA replication; pre-replicative complex assembly involved in nuclear cell cycle DNA replication; DNA unwinding involved in DNA replication; DNA strand elongation involved in DNA replication; cell population proliferation; pollen development; embryo development; mitotic DNA replication initiation;	GO:0003678 GO:0003688 GO:0003697 GO:0005515 GO:0005524 GO:0046872	DNA helicase activity; DNA replication origin binding; single-stranded DNA binding; protein binding; ATP binding; metal ion binding;	GO:0000347 GO:0000790 GO:0005634 GO:0005829 GO:0009507 GO:0042555	THO complex; nuclear chromatin; nucleus; cytosol; chloroplast; MCM complex	PF14551 PF00493	MCM_N; MCM;	AT2G16440|MCM4|MINICHROMOSOME MAINTENANCE 4|F16F14.6|F16F14_6			Glyma.12G039200
343	G1+	343	Glyma.17G078700	-1.70071	0.0866		-2.69936	0.000342746		0.448819	0.77212		Glyma.17g078700	620	UniRef100_I1MT69 Replication protein A subunit n=2 Tax=Soja TaxID=1462606 RepID=I1MT69_SOYBN	0	99.84	UniRef100_I1MT69 Replication protein A subunit n=2 Tax=Soja TaxID=1462606 RepID=I1MT69_SOYBN	0	99.84	AT5G08020.1	AT5G08020.1 | Symbols: ATRPA70B, RPA70B | RPA70-kDa subunit B | chr5:2572107-2574879 FORWARD LENGTH=604	0	98.71	GO:0000723 GO:0000724 GO:0006261 GO:0006268 GO:0006281 GO:0006289 GO:0007004 GO:0010224 GO:0051321	telomere maintenance; double-strand break repair via homologous recombination; DNA-dependent DNA replication; DNA unwinding involved in DNA replication; DNA repair; nucleotide-excision repair; telomere maintenance via telomerase; response to UV-B; meiotic cell cycle;	GO:0003684 GO:0003697 GO:0043047 GO:0043565 GO:0046872	damaged DNA binding; single-stranded DNA binding; single-stranded telomeric DNA binding; sequence-specific DNA binding; metal ion binding;	GO:0000784 GO:0005634 GO:0005662	nuclear chromosome, telomeric region; nucleus; DNA replication factor A complex	PF01336 PF04057 PF16900 PF08646	tRNA_anti-codon; Rep-A_N; REPA_OB_2; Rep_fac-A_C;	AT5G08020|ATRPA70B|RPA70B|RPA1B|ARABIDOPSIS THALIANA RPA70-KDA SUBUNIT B|RPA70-kDa subunit B|Replication Protein A 1B|F13G24.220|F13G24_220			Glyma.17G078700
344	G1+	344	Glyma.07G238400	-1.66134	0.0121867		-2.4651	3.09356e-07		0.0646233	0.963185		Glyma.07g238400	930	UniRef100_I1KMP8 DNA helicase n=1 Tax=Glycine max TaxID=3847 RepID=I1KMP8_SOYBN	0	99.89	UniRef100_I1KMP8 DNA helicase n=1 Tax=Glycine max TaxID=3847 RepID=I1KMP8_SOYBN	0	99.89	AT1G44900.1	AT1G44900.1 | Symbols: MCM2, ATMCM2 | minichromosome maintenance (MCM2/3/5) family protein | chr1:16970291-16974457 FORWARD LENGTH=936	0	97.96	GO:0000727 GO:0006267 GO:0006268 GO:0008283 GO:0009790 GO:0010082 GO:0016032 GO:0042127 GO:0048364 GO:1902975 GO:1905775	double-strand break repair via break-induced replication; pre-replicative complex assembly involved in nuclear cell cycle DNA replication; DNA unwinding involved in DNA replication; cell population proliferation; embryo development; regulation of root meristem growth; viral process; regulation of cell population proliferation; root development; mitotic DNA replication initiation; negative regulat…	GO:0003688 GO:0003697 GO:0005515 GO:0005524 GO:0043138 GO:0046872	DNA replication origin binding; single-stranded DNA binding; protein binding; ATP binding; 3'-5' DNA helicase activity; metal ion binding;	GO:0000347 GO:0000790 GO:0005634 GO:0005829 GO:0042555	THO complex; nuclear chromatin; nucleus; cytosol; MCM complex	PF12619 PF14551 PF00493	MCM2_N; MCM_N; MCM;	AT1G44900|MCM2|ATMCM2|MINICHROMOSOME MAINTENANCE 2|T12C22.19|T12C22_19			Glyma.07G238400
345	G1+	345	Glyma.10G164100	-3.81917	0.111406		-5.31148	0.00391774		-0.589159	0.871711		Glyma.10g164100	213	UniRef100_I1LBN5 Uncharacterized protein n=2 Tax=Soja TaxID=1462606 RepID=I1LBN5_SOYBN	1e-148	99.53	UniRef100_A0A0B2Q3Y1 GRF1-interacting factor 1 isoform A n=1 Tax=Glycine soja TaxID=3848 RepID=A0A0B2Q3Y1_GLYSO	3e-112	99.53	AT5G28640.1	AT5G28640.1 | Symbols: AN3, GIF, GIF1, ATGIF1 | SSXT family protein | chr5:10647831-10649620 REVERSE LENGTH=210	1e-57	99.53	GO:0008283 GO:0009955 GO:0010449 GO:0010468 GO:0045893 GO:0045944 GO:0048366 GO:0048825 GO:0051301	cell population proliferation; adaxial/abaxial pattern specification; root meristem growth; regulation of gene expression; positive regulation of transcription, DNA-templated; positive regulation of transcription by RNA polymerase II; leaf development; cotyledon development; cell division;	GO:0003713 GO:0005515	transcription coactivator activity; protein binding;	GO:0005634	nucleus	PF05030	SSXT;	AT5G28640|AN3|GIF|GIF1|ATGIF1|ANGUSTIFOLIA 3|GRF1-INTERACTING FACTOR|GRF1-INTERACTING FACTOR 1|ARABIDOPSIS GRF1-INTERACTING FACTOR 1|F4I4.20|F4I4_20			Glyma.10G164100
346	G1+	346	Glyma.10G258300	-1.05418	0.279406		-1.73248	0.00987223		0.415511	0.761558		Glyma.10g258300	341	UniRef100_I1LEF5 WD_REPEATS_REGION domain-containing protein n=2 Tax=Soja TaxID=1462606 RepID=I1LEF5_SOYBN	0	99.71	UniRef100_I1LEF5 WD_REPEATS_REGION domain-containing protein n=2 Tax=Soja TaxID=1462606 RepID=I1LEF5_SOYBN	0	99.71	AT3G19590.1	AT3G19590.1 | Symbols: BUB3.1 | Transducin/WD40 repeat-like superfamily protein | chr3:6805798-6808374 FORWARD LENGTH=340	0	99.71	GO:0007059 GO:0007094 GO:0051301 GO:0051321	chromosome segregation; mitotic spindle assembly checkpoint; cell division; meiotic cell cycle;	GO:0005515 GO:0043130	protein binding; ubiquitin binding;	GO:0000776 GO:0000777 GO:0005634 GO:0005828 GO:0005876 GO:0009524 GO:0033597 GO:0080008 GO:1990298	kinetochore; condensed chromosome kinetochore; nucleus; kinetochore microtubule; spindle microtubule; phragmoplast; mitotic checkpoint complex; Cul4-RING E3 ubiquitin ligase complex; bub1-bub3 complex	PF00400	WD40;	AT3G19590|BUB3.1|BUB (BUDDING UNINHIBITED BY BENZYMIDAZOL) 3.1|MMB12.9			Glyma.10G258300
347	G1+	347	Glyma.U032605	-1.70388	0.294304		-2.6061	0.0211579		0.246219	0.924178		Glyma.u032605	860	UniRef100_K7KCU6 Protein kinase domain-containing protein n=1 Tax=Glycine max TaxID=3847 RepID=K7KCU6_SOYBN	0	99.88	UniRef100_K7KCU6 Protein kinase domain-containing protein n=1 Tax=Glycine max TaxID=3847 RepID=K7KCU6_SOYBN	0	99.88	AT3G51740.1	AT3G51740.1 | Symbols: IMK2 | inflorescence meristem receptor-like kinase 2 | chr3:19189248-19191842 FORWARD LENGTH=836	0	90.12	GO:0006468	protein phosphorylation;	GO:0004672 GO:0005524 GO:0016301	protein kinase activity; ATP binding; kinase activity;	GO:0005618 GO:0005886 GO:0009505 GO:0009506 GO:0016020 GO:0016021	cell wall; plasma membrane; plant-type cell wall; plasmodesma; membrane; integral component of membrane	PF08263 PF00560 PF13855 PF07714	LRRNT_2; LRR_1; LRR_8; Pkinase_Tyr;	AT3G51740|IMK2|inflorescence meristem receptor-like kinase 2|T18N14.120			Glyma.U032605
348	G1+	348	Glyma.11G103500	-0.691111	0.400957		-1.16288	0.0256128		0.334682	0.754042		Glyma.11g103500	568	UniRef100_A0A0B2SLW6 Delta(24)-sterol reductase n=2 Tax=Soja TaxID=1462606 RepID=A0A0B2SLW6_GLYSO	0	99.82	UniRef100_A0A0B2SLW6 Delta(24)-sterol reductase n=2 Tax=Soja TaxID=1462606 RepID=A0A0B2SLW6_GLYSO	0	99.82	AT3G19820.1	AT3G19820.1 | Symbols: DWF1, DIM, EVE1, DIM1, CBB1 | cell elongation protein / DWARF1 / DIMINUTO (DIM) | chr3:6879835-6881616 REVERSE LENGTH=561	0	99.12	GO:0006694 GO:0008202 GO:0009416 GO:0009808 GO:0009826 GO:0009834 GO:0016132 GO:0055114	steroid biosynthetic process; steroid metabolic process; response to light stimulus; lignin metabolic process; unidimensional cell growth; plant-type secondary cell wall biogenesis; brassinosteroid biosynthetic process; oxidation-reduction process;	GO:0003824 GO:0005516 GO:0016628 GO:0050614 GO:0071949	catalytic activity; calmodulin binding; oxidoreductase activity, acting on the CH-CH group of donors, NAD or NADP as acceptor; delta24-sterol reductase activity; FAD binding;	GO:0005634 GO:0005737 GO:0005773 GO:0005774 GO:0005783 GO:0005829 GO:0005886 GO:0016020 GO:0016021	nucleus; cytoplasm; vacuole; vacuolar membrane; endoplasmic reticulum; cytosol; plasma membrane; membrane; integral component of membrane	PF01565	FAD_binding_4;	AT3G19820|DWF1|DIM|EVE1|DIM1|CBB1|DWARF 1|DIMINUTIA|ENHANCED VERY-LOW-FLUENCE RESPONSES 1|DIMINUTO 1|CABBAGE 1|MPN9.6			Glyma.11G103500
349	G1+	349	Glyma.05G046900	-1.2001	0.223444		-2.01709	0.0052128		0.576571	0.667863		Glyma.05g046900	424	UniRef100_UPI00103A850C argininosuccinate synthase, chloroplastic n=1 Tax=Glycine soja TaxID=3848 RepID=UPI00103A850C	0	99.76	UniRef100_UPI00103A850C argininosuccinate synthase, chloroplastic n=1 Tax=Glycine soja TaxID=3848 RepID=UPI00103A850C	0	99.76	AT4G24830.1	AT4G24830.1 | Symbols: | arginosuccinate synthase family | chr4:12793085-12795857 REVERSE LENGTH=494	0	96.93	GO:0000050 GO:0000053 GO:0006526	urea cycle; argininosuccinate metabolic process; arginine biosynthetic process;	GO:0004055 GO:0005524	argininosuccinate synthase activity; ATP binding;	GO:0005737 GO:0009507 GO:0009536 GO:0009570	cytoplasm; chloroplast; plastid; chloroplast stroma	PF00764	Arginosuc_synth;	AT4G24830|F6I7.40|F6I7_40			Glyma.05G046900
350	G1+	350	Glyma.12G073700	-1.13129	0.342533		-1.72537	0.0347162		0.159998	0.933812		Glyma.12g073700	377	UniRef100_A0A0B2P930 Mitogen-activated protein kinase n=2 Tax=Soja TaxID=1462606 RepID=A0A0B2P930_GLYSO	0	99.73	UniRef100_A0A0B2P930 Mitogen-activated protein kinase n=2 Tax=Soja TaxID=1462606 RepID=A0A0B2P930_GLYSO	0	99.73	AT1G07880.2	AT1G07880.2 | Symbols: ATMPK13 | Protein kinase superfamily protein | chr1:2434193-2435712 REVERSE LENGTH=363	0	94.96	GO:0007165 GO:0010311 GO:0010468 GO:0035556	signal transduction; lateral root formation; regulation of gene expression; intracellular signal transduction;	GO:0004707 GO:0005515 GO:0005524	MAP kinase activity; protein binding; ATP binding;	GO:0005634 GO:0005737 GO:0005739	nucleus; cytoplasm; mitochondrion	PF00069	Pkinase;	AT1G07880|ATMPK13|F24B9.3|F24B9_3			Glyma.12G073700
351	G1+	351	Glyma.18G208300	-1.05638	0.152679		-1.66895	0.00157277		0.276845	0.810102		Glyma.18g208300	493	UniRef100_I1N337 Uncharacterized protein n=1 Tax=Glycine max TaxID=3847 RepID=I1N337_SOYBN	0	99.8	UniRef100_V7B5Q4 Glycosyltransferase n=1 Tax=Phaseolus vulgaris TaxID=3885 RepID=V7B5Q4_PHAVU	0	98.78	AT2G15480.1	AT2G15480.1 | Symbols: UGT73B5 | UDP-glucosyl transferase 73B5 | chr2:6758817-6760452 FORWARD LENGTH=484	5e-135	97.16	GO:0006952 GO:0051707	defense response; response to other organism;	GO:0008194 GO:0016757 GO:0035251 GO:0047893 GO:0080043 GO:0102360 GO:0102425	UDP-glycosyltransferase activity; transferase activity, transferring glycosyl groups; UDP-glucosyltransferase activity; flavonol 3-O-glucosyltransferase activity; quercetin 3-O-glucosyltransferase activity; daphnetin 3-O-glucosyltransferase activity; myricetin 3-O-glucosyltransferase activity;	GO:0009507 GO:0043231	chloroplast; intracellular membrane-bounded organelle	PF00201	UDPGT;	AT2G15480|UGT73B5|UDP-glucosyl transferase 73B5|F9O13.3			Glyma.18G208300
352	G1+	352	Glyma.17G077900	-1.04404	0.339746		-1.78497	0.0114518		0.458396	0.754224		Glyma.17g077900	204	UniRef100_C6TNI5 X8 domain-containing protein n=2 Tax=Soja TaxID=1462606 RepID=C6TNI5_SOYBN	7e-141	99.51	UniRef100_C6TNI5 X8 domain-containing protein n=2 Tax=Soja TaxID=1462606 RepID=C6TNI5_SOYBN	7e-141	99.51	AT1G18650.1	AT1G18650.1 | Symbols: PDCB3 | plasmodesmata callose-binding protein 3 | chr1:6419036-6420413 REVERSE LENGTH=184	1e-51	96.57	GO:0008150	biological process;	GO:0001872 GO:0030247	(1->3)-beta-D-glucan binding; polysaccharide binding;	GO:0005576 GO:0005886 GO:0009506 GO:0031225	extracellular region; plasma membrane; plasmodesma; anchored component of membrane	PF07983	X8;	AT1G18650|PDCB3|plasmodesmata callose-binding protein 3|F25I16.1|F25I16_1|PDCB3			Glyma.17G077900
353	G1+	353	Glyma.10G200800	-1.94596	0.309459		-3.56635	0.00491957		1.3426	0.55283		Glyma.10g200800	493	UniRef100_A0A445IQ29 Geraniol 8-hydroxylase isoform A n=2 Tax=Soja TaxID=1462606 RepID=A0A445IQ29_GLYSO	0	99.8	UniRef100_A0A445IQ29 Geraniol 8-hydroxylase isoform A n=2 Tax=Soja TaxID=1462606 RepID=A0A445IQ29_GLYSO	0	99.8	AT2G45550.1	AT2G45550.1 | Symbols: CYP76C4 | cytochrome P450, family 76, subfamily C, polypeptide 4 | chr2:18773541-18775654 REVERSE LENGTH=511	7e-135	98.17	GO:0055114	oxidation-reduction process;	GO:0005506 GO:0016709 GO:0020037	iron ion binding; oxidoreductase activity, acting on paired donors, with incorporation or reduction of molecular oxygen, NAD(P)H as one donor, and incorporation of one atom of oxygen; heme binding;	GO:0009507 GO:0016020 GO:0016021	chloroplast; membrane; integral component of membrane	PF00067	p450;	AT2G45550|CYP76C4|cytochrome P450, family 76, subfamily C, polypeptide 4|F17K2.8			Glyma.10G200800
354	G1+	354	Glyma.14G166300	-1.04805	0.31535		-1.78987	0.014764		0.458744	0.750679		Glyma.14g166300	398	UniRef100_I1MAN3 Hexosyltransferase n=1 Tax=Glycine max TaxID=3847 RepID=I1MAN3_SOYBN	0	99.75	UniRef100_I1MAN3 Hexosyltransferase n=1 Tax=Glycine max TaxID=3847 RepID=I1MAN3_SOYBN	0	99.75	AT1G77810.1	AT1G77810.1 | Symbols: | Galactosyltransferase family protein | chr1:29260899-29263001 REVERSE LENGTH=393	0	99.75	GO:0006486	protein glycosylation;	GO:0016757 GO:0048531	transferase activity, transferring glycosyl groups; beta-1,3-galactosyltransferase activity;	GO:0000139 GO:0005794 GO:0016021	Golgi membrane; Golgi apparatus; integral component of membrane	PF13334 PF01762	DUF4094; Galactosyl_T;	AT1G77810|T32E8.14			Glyma.14G166300
355	G1+	355	Glyma.18G054500	-4.24017	0.132262		-6.44966	0.0105385		0.255999	0.957936		Glyma.18g054500	141	UniRef100_A0A0B2SVX1 EPIDERMAL PATTERNING FACTOR-like protein 6 n=2 Tax=Soja TaxID=1462606 RepID=A0A0B2SVX1_GLYSO	6e-101	99.29	UniRef100_A0A0B2SVX1 EPIDERMAL PATTERNING FACTOR-like protein 6 n=2 Tax=Soja TaxID=1462606 RepID=A0A0B2SVX1_GLYSO	6e-101	99.29	AT2G30370.1	AT2G30370.1 | Symbols: CHAL, EPFL6 | allergen-related | chr2:12940577-12942167 REVERSE LENGTH=230	7e-31	51.06	GO:0010052 GO:2000122	guard cell differentiation; negative regulation of stomatal complex development;	GO:0003674	molecular function;	GO:0005576 GO:0005739	extracellular region; mitochondrion	NA	NA	AT2G30370|CHAL|EPFL6|AtEPFL6|CHALLAH|EPF1-like 6|T9D9.18|T9D9_18			Glyma.18G054500
356	G1+	356	Glyma.15G001700	-0.673673	0.203546		-0.873774	0.0257749		-0.268144	0.738662		Glyma.15g001700	539	UniRef100_I1MC91 Uncharacterized protein n=1 Tax=Glycine max TaxID=3847 RepID=I1MC91_SOYBN	0	99.81	UniRef100_A0A445GLY7 4-coumarate--CoA ligase 1 n=1 Tax=Glycine soja TaxID=3848 RepID=A0A445GLY7_GLYSO	0	99.81	AT3G21240.1	AT3G21240.1 | Symbols: 4CL2, AT4CL2 | 4-coumarate:CoA ligase 2 | chr3:7454497-7457314 REVERSE LENGTH=556	0	97.4	GO:0009411 GO:0009611 GO:0009620 GO:0009698	response to UV; response to wounding; response to fungus; phenylpropanoid metabolic process;	GO:0005524 GO:0016207	ATP binding; 4-coumarate-CoA ligase activity;	NA	NA	PF13193 PF00501	AMP-binding_C; AMP-binding;	AT3G21240|4CL2|AT4CL2|4-coumarate:CoA ligase 2|MXL8.10|4-COUMARATE:COA LIGASE			Glyma.15G001700
357	G1+	357	Glyma.18G085800	-6.71467	0.101454		-7.62229	0.0205669		-4.87599	0.344551		Glyma.18g085800	405	UniRef100_I1N0F9 Uncharacterized protein n=1 Tax=Glycine max TaxID=3847 RepID=I1N0F9_SOYBN	0	99.75	UniRef100_A0A445FQU1 Anthocyanidin 3-O-glucoside 2''-O-glucosyltransferase n=2 Tax=Glycine soja TaxID=3848 RepID=A0A445FQU1_GLYSO	0	99.75	AT4G27570.1	AT4G27570.1 | Symbols: | UDP-Glycosyltransferase superfamily protein | chr4:13763657-13765018 REVERSE LENGTH=453	5e-89	94.07	NA	NA	GO:0008194 GO:0016757 GO:0016758	UDP-glycosyltransferase activity; transferase activity, transferring glycosyl groups; transferase activity, transferring hexosyl groups;	GO:0043231	intracellular membrane-bounded organelle	NA	NA	AT4G27570			Glyma.18G085800
358	G1+	358	Glyma.15G068900	-0.741188	0.432539		-1.48522	0.0116712		0.763047	0.450957		Glyma.15g068900	147	UniRef100_C6TKQ7 Uncharacterized protein n=1 Tax=Glycine max TaxID=3847 RepID=C6TKQ7_SOYBN	7e-96	99.32	UniRef100_A0A0P0LY91 Glycine-rich protein n=1 Tax=Lablab purpureus TaxID=35936 RepID=A0A0P0LY91_LABPU	1e-34	89.8	AT4G21620.1	AT4G21620.1 | Symbols: | glycine-rich protein | chr4:11491519-11491914 FORWARD LENGTH=131	1e-20	78.23	GO:0008150	biological process;	GO:0003674	molecular function;	GO:0005576	extracellular region	NA	NA	AT4G21620|F17L22.80|F17L22_80			Glyma.15G068900
359	G1+	359	Glyma.03G037500	-1.02525	0.313008		-1.41738	0.046758		-0.235785	0.880429		Glyma.03g037500	561	UniRef100_I1JKZ3 Uncharacterized protein n=2 Tax=Glycine max TaxID=3847 RepID=I1JKZ3_SOYBN	0	99.82	UniRef100_A0A445L6U6 WEB family protein n=1 Tax=Glycine soja TaxID=3848 RepID=A0A445L6U6_GLYSO	0	99.82	AT2G38370.1	AT2G38370.1 | Symbols: | Plant protein of unknown function (DUF827) | chr2:16072184-16074168 REVERSE LENGTH=522	4e-109	94.12	GO:0009903 GO:0009904	chloroplast avoidance movement; chloroplast accumulation movement;	GO:0003674	molecular function;	GO:0005576 GO:0005829	extracellular region; cytosol	PF05701	WEMBL;	AT2G38370|T19C21.14|T19C21_14			Glyma.03G037500
360	G1+	360	Glyma.17G008600	-0.717668	0.363243		-1.10716	0.0357637		0.066233	0.96152		Glyma.17g008600	330	UniRef100_I1MR08 Uncharacterized protein n=1 Tax=Glycine max TaxID=3847 RepID=I1MR08_SOYBN	0	99.7	UniRef100_A0A445G024 Upstream activation factor subunit UAF30 n=1 Tax=Glycine soja TaxID=3848 RepID=A0A445G024_GLYSO	0	99.7	AT4G22360.1	AT4G22360.1 | Symbols: | SWIB complex BAF60b domain-containing protein | chr4:11807811-11809660 FORWARD LENGTH=385	5e-93	61.52	GO:0008150	biological process;	NA	NA	GO:0005634	nucleus	PF08766 PF02201	DEK_C; SWIB;	AT4G22360|T10I14.190|T10I14_190			Glyma.17G008600
361	G1+	361	Glyma.02G016400	-3.30191	0.29198		-4.68743	0.032623		-0.519988	0.907644		Glyma.02g016400	508	UniRef100_A0A0B2PH43 Endoglucanase n=2 Tax=Soja TaxID=1462606 RepID=A0A0B2PH43_GLYSO	0	99.8	UniRef100_A0A0B2PH43 Endoglucanase n=2 Tax=Soja TaxID=1462606 RepID=A0A0B2PH43_GLYSO	0	99.8	AT4G02290.1	AT4G02290.1 | Symbols: AtGH9B13, GH9B13 | glycosyl hydrolase 9B13 | chr4:1002654-1005125 REVERSE LENGTH=516	0	92.32	GO:0030245 GO:0071555	cellulose catabolic process; cell wall organization;	GO:0008810	cellulase activity;	GO:0005576	extracellular region	PF00759	Glyco_hydro_9;	AT4G02290|AtGH9B13|GH9B13|glycosyl hydrolase 9B13|T2H3.5|T2H3_5			Glyma.02G016400
362	G1+	362	Glyma.03G237600	-1.27255	0.119197		-2.02665	0.00124952		0.236988	0.86218		Glyma.03g237600	663	UniRef100_I1JRC5 Protein kinase domain-containing protein n=2 Tax=Soja TaxID=1462606 RepID=I1JRC5_SOYBN	0	99.85	UniRef100_I1JRC5 Protein kinase domain-containing protein n=2 Tax=Soja TaxID=1462606 RepID=I1JRC5_SOYBN	0	99.85	AT1G09000.1	AT1G09000.1 | Symbols: ANP1, MAPKKK1, NP1 | NPK1-related protein kinase 1 | chr1:2891111-2894987 FORWARD LENGTH=666	0	99.85	GO:0000165 GO:0000186 GO:0006979 GO:0007346 GO:0009908 GO:0023014 GO:0031098 GO:0032147 GO:0046777	MAPK cascade; activation of MAPKK activity; response to oxidative stress; regulation of mitotic cell cycle; flower development; signal transduction by protein phosphorylation; stress-activated protein kinase signaling cascade; activation of protein kinase activity; protein autophosphorylation;	GO:0004674 GO:0004709 GO:0005524	protein serine/threonine kinase activity; MAP kinase kinase kinase activity; ATP binding;	GO:0005634 GO:0005737	nucleus; cytoplasm	PF00069	Pkinase;	AT1G09000|ANP1|MAPKKK1|NP1|NPK1-related protein kinase 1|MAP KINASE KINASE KINASE 1|F7G19.13|F7G19_13			Glyma.03G237600
363	G1+	363	Glyma.16G172500	-2.01007	0.130956		-3.29631	0.000914611		0.554958	0.781435		Glyma.16g172500	1479	UniRef100_A0A445GJU1 ABC transporter C family member 10 isoform A n=1 Tax=Glycine soja TaxID=3848 RepID=A0A445GJU1_GLYSO	0	99.93	UniRef100_A0A445GJU1 ABC transporter C family member 10 isoform A n=1 Tax=Glycine soja TaxID=3848 RepID=A0A445GJU1_GLYSO	0	99.93	AT3G59140.1	AT3G59140.1 | Symbols: ATMRP14, MRP14, ABCC10 | multidrug resistance-associated protein 14 | chr3:21863519-21868701 REVERSE LENGTH=1453	0	99.93	GO:0055085	transmembrane transport;	GO:0005524 GO:0008559 GO:0016887 GO:0042626	ATP binding; ATPase-coupled xenobiotic transmembrane transporter activity; ATPase activity; ATPase-coupled transmembrane transporter activity;	GO:0000325 GO:0005774 GO:0005829 GO:0009507 GO:0016020 GO:0016021	plant-type vacuole; vacuolar membrane; cytosol; chloroplast; membrane; integral component of membrane	PF00664 PF00005	ABC_membrane; ABC_tran;	AT3G59140|ATMRP14|MRP14|ABCC10|multidrug resistance-associated protein 14|ATP-binding cassette C10|F17J16.190			Glyma.16G172500
364	G1+	364	Glyma.10G043100	-9.00844	0.0222056		-10.555	0.00092426		-5.93862	0.190935		Glyma.10g043100	96	UniRef100_A0A0B2PE93 Uncharacterized protein n=2 Tax=Soja TaxID=1462606 RepID=A0A0B2PE93_GLYSO	1e-54	98.96	UniRef100_A0A1S3V3U1 keratin, type II cytoskeletal 2 epidermal n=1 Tax=Vigna radiata var. radiata TaxID=3916 RepID=A0A1S3V3U1_VIGRR	1e-22	75	NA	NA	NA	NA	NA	NA	NA	NA	NA	NA	NA	NA	NA			Glyma.10G043100
365	G1+	365	Glyma.06G213100	-0.768473	0.263206		-1.30057	0.00582232		0.288072	0.769544		Glyma.06g213100	506	UniRef100_I1KD93 GRAS domain-containing protein n=2 Tax=Soja TaxID=1462606 RepID=I1KD93_SOYBN	0	99.8	UniRef100_I1KD93 GRAS domain-containing protein n=2 Tax=Soja TaxID=1462606 RepID=I1KD93_SOYBN	0	99.8	AT1G14920.1	AT1G14920.1 | Symbols: GAI, RGA2 | GRAS family transcription factor family protein | chr1:5149414-5151015 FORWARD LENGTH=533	3e-158	93.68	GO:0006355 GO:0006808 GO:0007275 GO:0009651 GO:0009723 GO:0009737 GO:0009739 GO:0009740 GO:0009863 GO:0009867 GO:0009938 GO:0009939 GO:0010029 GO:0010187 GO:0010218 GO:0010233 GO:0010336 GO:0033206 GO:0042538 GO:1903508 GO:2000033 GO:2000377	regulation of transcription, DNA-templated; regulation of nitrogen utilization; multicellular organism development; response to salt stress; response to ethylene; response to abscisic acid; response to gibberellin; gibberellic acid mediated signaling pathway; salicylic acid mediated signaling pathway; jasmonic acid mediated signaling pathway; negative regulation of gibberellic acid mediated signa…	GO:0003700 GO:0003713 GO:0005515 GO:0043565 GO:0044212	DNA-binding transcription factor activity; transcription coactivator activity; protein binding; sequence-specific DNA binding; transcription regulatory region DNA binding;	GO:0005634	nucleus	PF12041 PF03514	DELLA; GRAS;	AT1G14920|GAI|RGA2|GIBBERELLIC ACID INSENSITIVE|RESTORATION ON GROWTH ON AMMONIA 2|F10B6.34|F10B6_34|GAI PROTEIN			Glyma.06G213100	GRAS
366	G1+	366	Glyma.01G106100	-0.342957	0.672162		-0.94623	0.0288216		0.85657	0.203395		Glyma.01g106100	227	UniRef100_I1J727 Tau class glutathione S-transferase n=2 Tax=Soja TaxID=1462606 RepID=I1J727_SOYBN	1e-165	99.56	UniRef100_I1J727 Tau class glutathione S-transferase n=2 Tax=Soja TaxID=1462606 RepID=I1J727_SOYBN	1e-165	99.56	AT3G09270.1	AT3G09270.1 | Symbols: ATGSTU8, GSTU8 | glutathione S-transferase TAU 8 | chr3:2848407-2849226 REVERSE LENGTH=224	6e-80	96.04	GO:0006749 GO:0009407 GO:0046686	glutathione metabolic process; toxin catabolic process; response to cadmium ion;	GO:0004364	glutathione transferase activity;	GO:0005737 GO:0005829	cytoplasm; cytosol	PF00043 PF13417	GST_C; GST_N_3;	AT3G09270|ATGSTU8|GSTU8|glutathione S-transferase TAU 8|F3L24.14			Glyma.01G106100
367	G1+	367	Glyma.12G052300	-1.44701	0.344016		-2.2888	0.0325313		0.214771	0.929241		Glyma.12g052300	947	UniRef100_K7LT62 Uncharacterized protein n=2 Tax=Soja TaxID=1462606 RepID=K7LT62_SOYBN	0	99.89	UniRef100_UPI001017209B serine/threonine-protein kinase-like protein ACR4 n=1 Tax=Vigna unguiculata TaxID=3917 RepID=UPI001017209B	0	97.57	AT3G59420.1	AT3G59420.1 | Symbols: ACR4, CR4 | crinkly4 | chr3:21959871-21962558 REVERSE LENGTH=895	0	94.61	GO:0009786 GO:0009793 GO:0010311 GO:0048364 GO:0048829	regulation of asymmetric cell division; embryo development ending in seed dormancy; lateral root formation; root development; root cap development;	GO:0004674 GO:0005515 GO:0005524 GO:0016301 GO:0019199 GO:0042803	protein serine/threonine kinase activity; protein binding; ATP binding; kinase activity; transmembrane receptor protein kinase activity; protein homodimerization activity;	GO:0005886 GO:0009986 GO:0016021 GO:0030139 GO:0032585	plasma membrane; cell surface; integral component of membrane; endocytic vesicle; multivesicular body membrane	PF07714	Pkinase_Tyr;	AT3G59420|ACR4|CR4|crinkly4|F25L23.280			Glyma.12G052300
368	G1+	368	Glyma.08G032700	-1.06829	0.295754		-1.63474	0.0181562		0.0506711	0.978245		Glyma.08g032700	499	UniRef100_I1KPW0 X8 domain-containing protein n=1 Tax=Glycine max TaxID=3847 RepID=I1KPW0_SOYBN	0	99.8	UniRef100_I1KPW0 X8 domain-containing protein n=1 Tax=Glycine max TaxID=3847 RepID=I1KPW0_SOYBN	0	99.8	AT5G56590.1	AT5G56590.1 | Symbols: | O-Glycosyl hydrolases family 17 protein | chr5:22907521-22909436 FORWARD LENGTH=506	0	94.59	GO:0005975 GO:0006952 GO:0071555	carbohydrate metabolic process; defense response; cell wall organization;	GO:0042973	glucan endo-1,3-beta-D-glucosidase activity;	GO:0005576 GO:0005618 GO:0005886 GO:0009536 GO:0031225 GO:0046658	extracellular region; cell wall; plasma membrane; plastid; anchored component of membrane; anchored component of plasma membrane	PF07983 PF00332	X8; Glyco_hydro_17;	AT5G56590|MIK19.3|MIK19_3			Glyma.08G032700
369	G1+	369	Glyma.09G268900	-1.09966	0.105357		-1.48076	0.00373999		-0.345565	0.749265		Glyma.09g268900	338	UniRef100_I1L6U7 PPC domain-containing protein n=2 Tax=Glycine max TaxID=3847 RepID=I1L6U7_SOYBN	0	99.7	UniRef100_I1L6U7 PPC domain-containing protein n=2 Tax=Glycine max TaxID=3847 RepID=I1L6U7_SOYBN	0	99.7	AT4G12080.1	AT4G12080.1 | Symbols: AHL1, ATAHL1 | AT-hook motif nuclear-localized protein 1 | chr4:7239466-7241246 FORWARD LENGTH=356	4e-96	78.4	NA	NA	GO:0003677 GO:0003680 GO:0043565	DNA binding; AT DNA binding; sequence-specific DNA binding;	GO:0005634 GO:0005654 GO:0005730 GO:0005737 GO:0005739 GO:0098687	nucleus; nucleoplasm; nucleolus; cytoplasm; mitochondrion; chromosomal region	PF03479	DUF296;	AT4G12080			Glyma.09G268900
370	G1+	370	Glyma.09G189100	-1.72094	0.140269		-2.59996	0.00432029		0.00676359	0.997633		Glyma.09g189100	1080	UniRef100_K7LER5 DNA_MISMATCH_REPAIR_2 domain-containing protein n=1 Tax=Glycine max TaxID=3847 RepID=K7LER5_SOYBN	0	99.91	UniRef100_K7LER5 DNA_MISMATCH_REPAIR_2 domain-containing protein n=1 Tax=Glycine max TaxID=3847 RepID=K7LER5_SOYBN	0	99.91	AT3G24495.1	AT3G24495.1 | Symbols: MSH7, MSH6-2, ATMSH7 | MUTS homolog 7 | chr3:8912418-8918086 REVERSE LENGTH=1109	0	96.2	GO:0000710 GO:0006290 GO:0006298 GO:0036297 GO:0043570 GO:0045910	meiotic mismatch repair; pyrimidine dimer repair; mismatch repair; interstrand cross-link repair; maintenance of DNA repeat elements; negative regulation of DNA recombination;	GO:0000400 GO:0005515 GO:0008094 GO:0030983 GO:0032143 GO:0032357 GO:0032405	four-way junction DNA binding; protein binding; DNA-dependent ATPase activity; mismatched DNA binding; single thymine insertion binding; oxidized purine DNA binding; MutLalpha complex binding;	GO:0005634 GO:0032300 GO:0032301	nucleus; mismatch repair complex; MutSalpha complex	PF05188 PF05192 PF01624 PF00488	MutS_II; MutS_III; MutS_I; MutS_V;	AT3G24495|MSH7|MSH6-2|ATMSH7|MUTS homolog 7|MUTS HOMOLOG 6-2|ARABIDOPSIS THALIANA MUTS HOMOLOG 7			Glyma.09G189100
371	G1+	371	Glyma.07G233500	-0.787675	0.126698		-1.01103	0.00885564		-0.348742	0.64248		Glyma.07g233500	1101	UniRef100_I1KMJ8 Uncharacterized protein n=2 Tax=Soja TaxID=1462606 RepID=I1KMJ8_SOYBN	0	99.91	UniRef100_A0A445K127 Importin beta-like SAD2-like isoform B n=1 Tax=Glycine soja TaxID=3848 RepID=A0A445K127_GLYSO	0	99.91	AT3G17340.2	AT3G17340.2 | Symbols: | ARM repeat superfamily protein | chr3:5920613-5926846 REVERSE LENGTH=1093	0	99.36	GO:0015031	protein transport;	NA	NA	GO:0005634	nucleus	NA	NA	AT3G17340|MGD8.18			Glyma.07G233500
372	G1+	372	Glyma.13G025800	-1.30726	0.100831		-2.21264	0.000177792		0.460801	0.700259		Glyma.13g025800	217	UniRef100_I1LXW1 Thymidine kinase n=2 Tax=Soja TaxID=1462606 RepID=I1LXW1_SOYBN	1e-156	99.54	UniRef100_I1LXW1 Thymidine kinase n=2 Tax=Soja TaxID=1462606 RepID=I1LXW1_SOYBN	1e-156	99.54	AT3G07800.1	AT3G07800.1 | Symbols: | Thymidine kinase | chr3:2489944-2490935 REVERSE LENGTH=238	3e-103	89.4	GO:0006302 GO:0010225 GO:0016310 GO:0046104 GO:0071897	double-strand break repair; response to UV-C; phosphorylation; thymidine metabolic process; DNA biosynthetic process;	GO:0004797 GO:0005524 GO:0042802 GO:0046872	thymidine kinase activity; ATP binding; identical protein binding; metal ion binding;	GO:0005737	cytoplasm	PF00265	TK;	AT3G07800|TK1a|AtTK1a|TK1|thymidine kinase 1a|MLP3.25			Glyma.13G025800
373	G1+	373	Glyma.05G189400	-0.983244	0.338198		-1.54721	0.0358004		0.120451	0.945946		Glyma.05g189400	1302	UniRef100_K7KR51 Uncharacterized protein n=2 Tax=Glycine max TaxID=3847 RepID=K7KR51_SOYBN	0	99.92	UniRef100_UPI000296D856 protein TONSOKU-like isoform X2 n=1 Tax=Glycine max TaxID=3847 RepID=UPI000296D856	0	99.92	AT3G18730.1	AT3G18730.1 | Symbols: TSK, MGO3, BRU1 | tetratricopeptide repeat (TPR)-containing protein | chr3:6446062-6453045 REVERSE LENGTH=1311	0	98.46	GO:0000086 GO:0006325 GO:0009933 GO:0009934 GO:0051301	G2/M transition of mitotic cell cycle; chromatin organization; meristem structural organization; regulation of meristem structural organization; cell division;	GO:0005515	protein binding;	GO:0005634 GO:0005654 GO:0005737	nucleus; nucleoplasm; cytoplasm	PF14938 PF13424	SNAP; TPR_12;	AT3G18730|TSK|MGO3|BRU1|TONSOKU|MGOUN3|BRUSHY1|MVE11.9			Glyma.05G189400	TPR
374	G1+	374	Glyma.13G342000	-2.11784	0.0281253		-3.4247	1.50312e-06		0.428115	0.783951		Glyma.13g342000	137	UniRef100_A0A452Z7H5 Histone domain-containing protein n=2 Tax=Aegilops tauschii subsp. strangulata TaxID=200361 RepID=A0A452Z7H5_AEGTS	8e-93	99.27	UniRef100_A0A452Z7H5 Histone domain-containing protein n=2 Tax=Aegilops tauschii subsp. strangulata TaxID=200361 RepID=A0A452Z7H5_AEGTS	8e-93	99.27	AT5G65360.1	AT5G65360.1 | Symbols: | Histone superfamily protein | chr5:26120099-26120509 REVERSE LENGTH=136	9e-96	99.27	NA	NA	GO:0003677 GO:0005515 GO:0046982	DNA binding; protein binding; protein heterodimerization activity;	GO:0000786 GO:0005634 GO:0009536 GO:0010369	nucleosome; nucleus; plastid; chromocenter	PF00125	Histone;	AT5G65360			Glyma.13G342000
375	G1+	375	Glyma.17G013600	-0.521523	0.587724		-1.09137	0.0452394		0.422571	0.684538		Glyma.17g013600	332	UniRef100_O64970 Peroxidase n=2 Tax=Soja TaxID=1462606 RepID=O64970_SOYBN	0	99.7	UniRef100_O64970 Peroxidase n=2 Tax=Soja TaxID=1462606 RepID=O64970_SOYBN	0	99.7	AT4G21960.1	AT4G21960.1 | Symbols: PRXR1 | Peroxidase superfamily protein | chr4:11646613-11648312 REVERSE LENGTH=330	0	98.8	GO:0006950 GO:0006979 GO:0042744 GO:0048511 GO:0055114	response to stress; response to oxidative stress; hydrogen peroxide catabolic process; rhythmic process; oxidation-reduction process;	GO:0004601 GO:0020037 GO:0046872	peroxidase activity; heme binding; metal ion binding;	GO:0005576 GO:0009505 GO:0009506	extracellular region; plant-type cell wall; plasmodesma	PF00141	peroxidase;	AT4G21960|PRXR1|F1N20.3|PEROXIDASE PRXR1			Glyma.17G013600
376	G1+	376	Glyma.08G348600	-1.3522	0.514447		-3.07318	0.0242687		1.52543	0.459091		Glyma.08g348600	403	UniRef100_I1KZ42 Glycosyltransferase n=1 Tax=Glycine max TaxID=3847 RepID=I1KZ42_SOYBN	0	99.75	UniRef100_I1KZ42 Glycosyltransferase n=1 Tax=Glycine max TaxID=3847 RepID=I1KZ42_SOYBN	0	99.75	AT2G15490.1	AT2G15490.1 | Symbols: UGT73B4 | UDP-glycosyltransferase 73B4 | chr2:6761750-6763398 FORWARD LENGTH=484	7e-84	97.77	GO:0009636 GO:0051707	response to toxic substance; response to other organism;	GO:0008194 GO:0016757 GO:0035251 GO:0047893 GO:0080043 GO:0080044 GO:0102360 GO:0102425	UDP-glycosyltransferase activity; transferase activity, transferring glycosyl groups; UDP-glucosyltransferase activity; flavonol 3-O-glucosyltransferase activity; quercetin 3-O-glucosyltransferase activity; quercetin 7-O-glucosyltransferase activity; daphnetin 3-O-glucosyltransferase activity; myricetin 3-O-glucosyltransferase activity;	GO:0005829 GO:0009507 GO:0043231	cytosol; chloroplast; intracellular membrane-bounded organelle	PF00201	UDPGT;	AT2G15490|UGT73B4|UDP-glycosyltransferase 73B4|F9O13.4			Glyma.08G348600
377	G1+	377	Glyma.08G341100	-2.62518	0.258623		-5.02571	0.00277848		1.31785	0.65022		Glyma.08g341100	201	UniRef100_C6SVL0 Uncharacterized protein n=1 Tax=Glycine max TaxID=3847 RepID=C6SVL0_SOYBN	6e-144	99.5	UniRef100_A0A0B2P2G8 Kunitz-type trypsin inhibitor KTI1 n=1 Tax=Glycine soja TaxID=3848 RepID=A0A0B2P2G8_GLYSO	2e-141	99.5	AT1G73260.1	AT1G73260.1 | Symbols: ATKTI1, KTI1 | kunitz trypsin inhibitor 1 | chr1:27547410-27548057 REVERSE LENGTH=215	6e-17	92.04	GO:0002237 GO:0002238 GO:0009611 GO:0009624 GO:0009625 GO:0009751 GO:0012501 GO:0042542 GO:0042742	response to molecule of bacterial origin; response to molecule of fungal origin; response to wounding; response to nematode; response to insect; response to salicylic acid; programmed cell death; response to hydrogen peroxide; defense response to bacterium;	GO:0004866 GO:0004867 GO:0004869	endopeptidase inhibitor activity; serine-type endopeptidase inhibitor activity; cysteine-type endopeptidase inhibitor activity;	GO:0005576 GO:0005739 GO:0005783 GO:0099503	extracellular region; mitochondrion; endoplasmic reticulum; secretory vesicle	PF00197	Kunitz_legume;	AT1G73260|ATKTI1|KTI1|AtKTI4|ARABIDOPSIS THALIANA KUNITZ TRYPSIN INHIBITOR 1|kunitz trypsin inhibitor 1|ARABIDOPSIS THALIANA KUNITZ TRYPSIN INHIBITOR 4|T18K17.7|T18K17_7			Glyma.08G341100
378	G1+	378	Glyma.04G247900	-0.74293	0.220324		-0.890995	0.0405761		-0.500035	0.507241		Glyma.04g247900	526	UniRef100_I7FST9 Protein disulfide-isomerase n=2 Tax=Soja TaxID=1462606 RepID=I7FST9_SOYBN	0	99.81	UniRef100_I7FST9 Protein disulfide-isomerase n=2 Tax=Soja TaxID=1462606 RepID=I7FST9_SOYBN	0	99.81	AT1G77510.1	AT1G77510.1 | Symbols: ATPDIL1-2, PDI6, ATPDI6, PDIL1-2 | PDI-like 1-2 | chr1:29126742-29129433 FORWARD LENGTH=508	0	91.83	GO:0006457 GO:0009644 GO:0010205 GO:0034976 GO:0045454 GO:0046686	protein folding; response to high light intensity; photoinhibition; response to endoplasmic reticulum stress; cell redox homeostasis; response to cadmium ion;	GO:0003756	protein disulfide isomerase activity;	GO:0005739 GO:0005774 GO:0005783 GO:0005788 GO:0005794 GO:0005886 GO:0009507 GO:0009570 GO:0099503	mitochondrion; vacuolar membrane; endoplasmic reticulum; endoplasmic reticulum lumen; Golgi apparatus; plasma membrane; chloroplast; chloroplast stroma; secretory vesicle	PF13098 PF13848 PF00085	Thioredoxin_2; Thioredoxin_6; Thioredoxin;	AT1G77510|ATPDIL1-2|PDI6|ATPDI6|PDIL1-2|PDI-like 1-2|PROTEIN DISULFIDE ISOMERASE 6|T5M16.10|T5M16_10			Glyma.04G247900
379	G1+	379	Glyma.16G181900	-1.28277	0.511505		-2.59181	0.0330846		0.861524	0.700432		Glyma.16g181900	719	UniRef100_I1MPL7 Kinesin motor domain-containing protein n=2 Tax=Glycine max TaxID=3847 RepID=I1MPL7_SOYBN	0	99.86	UniRef100_I1MPL7 Kinesin motor domain-containing protein n=2 Tax=Glycine max TaxID=3847 RepID=I1MPL7_SOYBN	0	99.86	AT5G23910.1	AT5G23910.1 | Symbols: | ATP binding microtubule motor family protein | chr5:8068452-8072723 FORWARD LENGTH=701	2e-131	93.18	GO:0007018	microtubule-based movement;	GO:0003777 GO:0008017 GO:0016887	microtubule motor activity; microtubule binding; ATPase activity;	GO:0005634 GO:0005871 GO:0005874	nucleus; kinesin complex; microtubule	PF12836 PF00225	HHH_3; Kinesin;	AT5G23910|MRO11.5|MRO11_5			Glyma.16G181900
380	G1+	380	Glyma.11G046800	-0.617038	0.404933		-1.34199	0.00325091		0.578782	0.478097		Glyma.11g046800	453	UniRef100_A0A445HX60 Galactomannan galactosyltransferase 1 isoform A n=2 Tax=Soja TaxID=1462606 RepID=A0A445HX60_GLYSO	0	99.78	UniRef100_A0A445HX60 Galactomannan galactosyltransferase 1 isoform A n=2 Tax=Soja TaxID=1462606 RepID=A0A445HX60_GLYSO	0	99.78	AT2G22900.1	AT2G22900.1 | Symbols: | Galactosyl transferase GMA12/MNN10 family protein | chr2:9744359-9746193 REVERSE LENGTH=449	0	98.68	GO:0010192 GO:0010214 GO:0010392 GO:0051070	mucilage biosynthetic process; seed coat development; galactoglucomannan metabolic process; galactomannan biosynthetic process;	GO:0005515 GO:0008378 GO:0016758 GO:0044212	protein binding; galactosyltransferase activity; transferase activity, transferring hexosyl groups; transcription regulatory region DNA binding;	GO:0000139 GO:0005768 GO:0005794 GO:0005802 GO:0016021	Golgi membrane; endosome; Golgi apparatus; trans-Golgi network; integral component of membrane	PF05637	Glyco_transf_34;	AT2G22900|MUCI10|MAGT1|MUCILAGE-RELATED10|MANNAN &#945;151 GALACTOSYL TRANSFERASE1|T20K9.11			Glyma.11G046800
381	G1+	381	Glyma.13G220400	-1.27233	0.258728		-2.52708	0.00161055		0.791693	0.571863		Glyma.13g220400	982	UniRef100_A0A0R0H3U9 Uncharacterized protein n=1 Tax=Glycine max TaxID=3847 RepID=A0A0R0H3U9_SOYBN	0	99.9	UniRef100_UPI001038B789 protein BREAST CANCER SUSCEPTIBILITY 1 homolog isoform X1 n=1 Tax=Glycine soja TaxID=3848 RepID=UPI001038B789	0	99.9	AT4G21070.1	AT4G21070.1 | Symbols: ATBRCA1, BRCA1 | breast cancer susceptibility1 | chr4:11248174-11252633 FORWARD LENGTH=941	0	99.39	GO:0000724 GO:0006281 GO:0006310 GO:0010332 GO:0035066 GO:0035067 GO:0045717 GO:0045944 GO:0071158 GO:0071480	double-strand break repair via homologous recombination; DNA repair; DNA recombination; response to gamma radiation; positive regulation of histone acetylation; negative regulation of histone acetylation; negative regulation of fatty acid biosynthetic process; positive regulation of transcription by RNA polymerase II; positive regulation of cell cycle arrest; cellular response to gamma radiation;	GO:0003677 GO:0004842 GO:0005515 GO:0008270	DNA binding; ubiquitin-protein transferase activity; protein binding; zinc ion binding;	GO:0005634 GO:0005886 GO:0031436 GO:0070531	nucleus; plasma membrane; BRCA1-BARD1 complex; BRCA1-A complex	PF00097 PF00533 PF13771	zf-C3HC4; BRCT; zf-HC5HC2H;	AT4G21070|ATBRCA1|BRCA1|ARABIDOPSIS THALIANA BREAST CANCER SUSCEPTIBILITY1|breast cancer susceptibility1|T13K14.230			Glyma.13G220400
382	G1+	382	Glyma.08G261100	-1.77822	0.0336761		-2.53146	0.00012759		-0.505619	0.707396		Glyma.08g261100	497	UniRef100_A0A0B2Q2P9 3-ketoacyl-CoA synthase n=2 Tax=Soja TaxID=1462606 RepID=A0A0B2Q2P9_GLYSO	0	99.8	UniRef100_A0A0B2Q2P9 3-ketoacyl-CoA synthase n=2 Tax=Soja TaxID=1462606 RepID=A0A0B2Q2P9_GLYSO	0	99.8	AT1G68530.1	AT1G68530.1 | Symbols: CUT1, POP1, CER6, G2, KCS6 | 3-ketoacyl-CoA synthase 6 | chr1:25712881-25714733 REVERSE LENGTH=497	0	98.99	GO:0000038 GO:0006633 GO:0009409 GO:0009416 GO:0009826 GO:0010025 GO:0042335	very long-chain fatty acid metabolic process; fatty acid biosynthetic process; response to cold; response to light stimulus; unidimensional cell growth; wax biosynthetic process; cuticle development;	GO:0102336 GO:0102337 GO:0102338 GO:0102756	3-oxo-arachidoyl-CoA synthase activity; 3-oxo-cerotoyl-CoA synthase activity; 3-oxo-lignoceronyl-CoA synthase activity; very-long-chain 3-ketoacyl-CoA synthase activity;	GO:0005737 GO:0005739 GO:0005783 GO:0005789 GO:0016021	cytoplasm; mitochondrion; endoplasmic reticulum; endoplasmic reticulum membrane; integral component of membrane	PF08541 PF08392	ACP_syn_III_C; FAE1_CUT1_RppA;	AT1G68530|CUT1|POP1|CER6|G2|KCS6|AtCUT1|AtCER6|CUTICULAR 1|POLLEN-PISTIL INCOMPATIBILITY 1|ECERIFERUM 6|3-ketoacyl-CoA synthase 6|T26J14.10|T26J14_10			Glyma.08G261100
383	G1+	383	Glyma.17G155200	-1.55302	0.179083		-2.13778	0.0150096		-0.568985	0.747274		Glyma.17g155200	229	UniRef100_A0A0R0FLQ1 PPC domain-containing protein n=1 Tax=Glycine max TaxID=3847 RepID=A0A0R0FLQ1_SOYBN	2e-149	95.2	UniRef100_A0A0R0FLQ1 PPC domain-containing protein n=1 Tax=Glycine max TaxID=3847 RepID=A0A0R0FLQ1_SOYBN	2e-149	95.2	AT5G46640.1	AT5G46640.1 | Symbols: | AT hook motif DNA-binding family protein | chr5:18924670-18926292 FORWARD LENGTH=386	7e-47	57.64	NA	NA	GO:0003680	AT DNA binding;	GO:0005634	nucleus	PF03479	DUF296;	AT5G46640			Glyma.17G155200
384	G1+	384	Glyma.11G031200	-0.626411	0.201165		-0.895217	0.0101977		-0.170999	0.82354		Glyma.11g031200	185	UniRef100_A0A0R0HLC7 Pribosyltran domain-containing protein n=2 Tax=Soja TaxID=1462606 RepID=A0A0R0HLC7_SOYBN	1e-128	99.46	UniRef100_A0A0R0HLC7 Pribosyltran domain-containing protein n=2 Tax=Soja TaxID=1462606 RepID=A0A0R0HLC7_SOYBN	1e-128	99.46	AT4G22570.1	AT4G22570.1 | Symbols: APT3 | adenine phosphoribosyl transferase 3 | chr4:11882310-11885250 REVERSE LENGTH=183	2e-107	97.84	GO:0006166 GO:0006168 GO:0044209	purine ribonucleoside salvage; adenine salvage; AMP salvage;	GO:0003999	adenine phosphoribosyltransferase activity;	GO:0005737 GO:0005829	cytoplasm; cytosol	PF00156	Pribosyltran;	AT4G22570|APT3|adenine phosphoribosyl transferase 3|F7K2.150|F7K2_150			Glyma.11G031200
385	G1+	385	Glyma.20G129400	-0.656176	0.292831		-1.00234	0.018559		-0.0699884	0.949299		Glyma.20g129400	596	UniRef100_I1NFX7 D-3-phosphoglycerate dehydrogenase n=2 Tax=Soja TaxID=1462606 RepID=I1NFX7_SOYBN	0	99.83	UniRef100_I1NFX7 D-3-phosphoglycerate dehydrogenase n=2 Tax=Soja TaxID=1462606 RepID=I1NFX7_SOYBN	0	99.83	AT4G34200.1	AT4G34200.1 | Symbols: EDA9 | D-3-phosphoglycerate dehydrogenase | chr4:16374041-16376561 REVERSE LENGTH=603	0	97.48	GO:0000096 GO:0006520 GO:0006564 GO:0009555 GO:0009561 GO:0009793 GO:0055114	sulfur amino acid metabolic process; cellular amino acid metabolic process; L-serine biosynthetic process; pollen development; megagametogenesis; embryo development ending in seed dormancy; oxidation-reduction process;	GO:0004617 GO:0005524 GO:0051287	phosphoglycerate dehydrogenase activity; ATP binding; NAD binding;	GO:0005739 GO:0005886 GO:0009507 GO:0009536 GO:0009570	mitochondrion; plasma membrane; chloroplast; plastid; chloroplast stroma	PF07991 PF01842 PF00389	IlvN; ACT; 2-Hacid_dh;	AT4G34200|EDA9|PGDH1|embryo sac development arrest 9|phosphoglycerate dehydrogenase 1|F10M10.7			Glyma.20G129400
386	G1+	386	Glyma.17G035000	-1.68698	0.00758785		-2.50867	2.9463e-08		-0.293586	0.774978		Glyma.17g035000	936	UniRef100_I1MRS5 DNA helicase n=2 Tax=Soja TaxID=1462606 RepID=I1MRS5_SOYBN	0	99.89	UniRef100_I1MRS5 DNA helicase n=2 Tax=Soja TaxID=1462606 RepID=I1MRS5_SOYBN	0	99.89	AT1G44900.1	AT1G44900.1 | Symbols: MCM2, ATMCM2 | minichromosome maintenance (MCM2/3/5) family protein | chr1:16970291-16974457 FORWARD LENGTH=936	0	99.36	GO:0000727 GO:0006267 GO:0006268 GO:0008283 GO:0009790 GO:0010082 GO:0016032 GO:0042127 GO:0048364 GO:1902975 GO:1905775	double-strand break repair via break-induced replication; pre-replicative complex assembly involved in nuclear cell cycle DNA replication; DNA unwinding involved in DNA replication; cell population proliferation; embryo development; regulation of root meristem growth; viral process; regulation of cell population proliferation; root development; mitotic DNA replication initiation; negative regulat…	GO:0003688 GO:0003697 GO:0005515 GO:0005524 GO:0043138 GO:0046872	DNA replication origin binding; single-stranded DNA binding; protein binding; ATP binding; 3'-5' DNA helicase activity; metal ion binding;	GO:0000347 GO:0000790 GO:0005634 GO:0005829 GO:0042555	THO complex; nuclear chromatin; nucleus; cytosol; MCM complex	PF12619 PF14551 PF00493	MCM2_N; MCM_N; MCM;	AT1G44900|MCM2|ATMCM2|MINICHROMOSOME MAINTENANCE 2|T12C22.19|T12C22_19			Glyma.17G035000
387	G1+	387	Glyma.11G215600	-0.821518	0.439469		-1.59852	0.0186082		0.496684	0.703809		Glyma.11g215600	1034	UniRef100_I1LMB5 Cnd3 domain-containing protein n=1 Tax=Glycine max TaxID=3847 RepID=I1LMB5_SOYBN	0	99.9	UniRef100_I1LMB5 Cnd3 domain-containing protein n=1 Tax=Glycine max TaxID=3847 RepID=I1LMB5_SOYBN	0	99.9	AT5G37630.1	AT5G37630.1 | Symbols: EMB2656 | ARM repeat superfamily protein | chr5:14947407-14952546 FORWARD LENGTH=1051	0	98.55	GO:0007076 GO:0009793	mitotic chromosome condensation; embryo development ending in seed dormancy;	NA	NA	GO:0000793 GO:0005634 GO:0009506	condensed chromosome; nucleus; plasmodesma	PF12719	Cnd3;	AT5G37630|EMB2656|EMBRYO DEFECTIVE 2656|K12B20.9|K12B20_9			Glyma.11G215600
388	G1+	388	Glyma.11G240000	-0.472761	0.620611		-1.11004	0.0395849		0.618195	0.500453		Glyma.11g240000	302	UniRef100_A0A445HHK6 DUF4057 domain-containing protein n=3 Tax=Soja TaxID=1462606 RepID=A0A445HHK6_GLYSO	0	99.67	UniRef100_A0A445HHK6 DUF4057 domain-containing protein n=3 Tax=Soja TaxID=1462606 RepID=A0A445HHK6_GLYSO	0	99.67	AT4G39860.1	AT4G39860.1 | Symbols: | unknown protein; BEST Arabidopsis thaliana protein match is: unknown protein (TAIR:AT2G22270.1); Has 152 Blast hits to 146 proteins in 19 species: Archae - 0; Bacteria - 0; Metazoa - 0; Fungi - 2; Plants - 146; Viruses - 0; Other Eukaryotes - 4 (source: NCBI BLink). | chr4:18499909-18501472 FORWARD LENGTH=299	2e-131	99.67	GO:0008150	biological process;	GO:0003674	molecular function;	GO:0005634 GO:0005737	nucleus; cytoplasm	PF13266	DUF4057;	AT4G39860|T5J17.30|T5J17_30			Glyma.11G240000
389	G1+	389	Glyma.19G214900	-2.10194	0.400667		-4.38601	0.0168063		1.80305	0.505395		Glyma.19g214900	355	UniRef100_K7MZK1 Uncharacterized protein n=2 Tax=Soja TaxID=1462606 RepID=K7MZK1_SOYBN	0	99.72	UniRef100_A0A0B2QHJ4 Transcription factor MYB111 n=1 Tax=Glycine soja TaxID=3848 RepID=A0A0B2QHJ4_GLYSO	0	99.72	AT2G47460.1	AT2G47460.1 | Symbols: MYB12, ATMYB12, PFG1 | myb domain protein 12 | chr2:19476438-19479242 FORWARD LENGTH=371	1e-68	41.69	GO:0009416 GO:0009651 GO:0009723 GO:0009733 GO:0009813 GO:0010224 GO:0030154 GO:0045893 GO:0051555 GO:1900386	response to light stimulus; response to salt stress; response to ethylene; response to auxin; flavonoid biosynthetic process; response to UV-B; cell differentiation; positive regulation of transcription, DNA-templated; flavonol biosynthetic process; positive regulation of flavonol biosynthetic process;	GO:0003700 GO:0005515 GO:0043565 GO:0044212	DNA-binding transcription factor activity; protein binding; sequence-specific DNA binding; transcription regulatory region DNA binding;	GO:0005634	nucleus	PF00249	Myb_DNA-binding;	AT2G47460|MYB12|ATMYB12|PFG1|myb domain protein 12|PRODUCTION OF FLAVONOL GLYCOSIDES 1|T30B22.24			Glyma.19G214900	MYB/HD-like
390	G1+	390	Glyma.06G113300	-1.10268	0.242865		-1.59042	0.0315434		-0.266485	0.865656		Glyma.06g113300	621	UniRef100_K7KUI3 Uncharacterized protein n=1 Tax=Glycine max TaxID=3847 RepID=K7KUI3_SOYBN	0	99.84	UniRef100_A0A445K830 Filament-like plant protein isoform A n=2 Tax=Glycine soja TaxID=3848 RepID=A0A445K830_GLYSO	0	99.84	AT1G77580.2	AT1G77580.2 | Symbols: | Plant protein of unknown function (DUF869) | chr1:29144191-29146793 REVERSE LENGTH=779	2e-80	48.47	NA	NA	NA	NA	GO:0005737 GO:0005794	cytoplasm; Golgi apparatus	PF05911	FPP;	AT1G77580			Glyma.06G113300
391	G1+	391	Glyma.18G002500	-0.572493	0.516209		-1.23355	0.0279601		0.561177	0.558991		Glyma.18g002500	123	UniRef100_C6TB17 Uncharacterized protein n=2 Tax=Soja TaxID=1462606 RepID=C6TB17_SOYBN	2e-86	99.19	UniRef100_A0A445FM95 Protein RALF-like 1 n=1 Tax=Glycine soja TaxID=3848 RepID=A0A445FM95_GLYSO	1e-75	88.62	AT4G13950.1	AT4G13950.1 | Symbols: RALFL31 | ralf-like 31 | chr4:8058268-8058609 REVERSE LENGTH=113	5e-25	86.99	GO:0007267 GO:0019722	cell-cell signaling; calcium-mediated signaling;	NA	NA	GO:0005576 GO:0009506 GO:0048046	extracellular region; plasmodesma; apoplast	PF05498	RALF;	AT4G13950|RALFL31|ralf-like 31|dl3015c|fcaall.121			Glyma.18G002500
392	G1+	392	Glyma.03G219200	-1.61939	0.0133222		-2.57989	9.47569e-08		0.0182263	0.989654		Glyma.03g219200	721	UniRef100_I1JQR6 DNA replication licensing factor MCM7 n=3 Tax=Soja TaxID=1462606 RepID=I1JQR6_SOYBN	0	99.86	UniRef100_I1JQR6 DNA replication licensing factor MCM7 n=3 Tax=Soja TaxID=1462606 RepID=I1JQR6_SOYBN	0	99.86	AT4G02060.1	AT4G02060.1 | Symbols: PRL, MCM7 | Minichromosome maintenance (MCM2/3/5) family protein | chr4:901484-905297 FORWARD LENGTH=716	0	99.17	GO:0000727 GO:0006260 GO:0006267 GO:0006268 GO:0006270 GO:0006271 GO:0008283 GO:0009555 GO:0009790 GO:0010182	double-strand break repair via break-induced replication; DNA replication; pre-replicative complex assembly involved in nuclear cell cycle DNA replication; DNA unwinding involved in DNA replication; DNA replication initiation; DNA strand elongation involved in DNA replication; cell population proliferation; pollen development; embryo development; sugar mediated signaling pathway;	GO:0003688 GO:0003697 GO:0005515 GO:0005524 GO:0046872 GO:1990518	DNA replication origin binding; single-stranded DNA binding; protein binding; ATP binding; metal ion binding; single-stranded 3'-5' DNA helicase activity;	GO:0000347 GO:0000790 GO:0005634 GO:0005737 GO:0042555	THO complex; nuclear chromatin; nucleus; cytoplasm; MCM complex	PF14551 PF00493	MCM_N; MCM;	AT4G02060|PRL|MCM7|PROLIFERA|T10M13.7|T10M13_7			Glyma.03G219200
393	G1+	393	Glyma.19G258500	-0.652442	0.47068		-1.36987	0.0113095		0.570249	0.565434		Glyma.19g258500	142	UniRef100_A0A0B2RSP9 Cytochrome b5 isoform 1 n=2 Tax=Soja TaxID=1462606 RepID=A0A0B2RSP9_GLYSO	2e-99	99.3	UniRef100_A0A0B2RSP9 Cytochrome b5 isoform 1 n=2 Tax=Soja TaxID=1462606 RepID=A0A0B2RSP9_GLYSO	2e-99	99.3	AT5G53560.1	AT5G53560.1 | Symbols: ATB5-A, B5 #2, ATCB5-E, CB5-E | cytochrome B5 isoform E | chr5:21759628-21760353 FORWARD LENGTH=134	1e-59	95.07	GO:0055114	oxidation-reduction process;	GO:0005515 GO:0020037 GO:0046872	protein binding; heme binding; metal ion binding;	GO:0005773 GO:0005774 GO:0005783 GO:0005789 GO:0005886 GO:0009535 GO:0009536 GO:0016020 GO:0016021	vacuole; vacuolar membrane; endoplasmic reticulum; endoplasmic reticulum membrane; plasma membrane; chloroplast thylakoid membrane; plastid; membrane; integral component of membrane	PF00173	Cyt-b5;	AT5G53560|ATB5-A|B5 #2|ATCB5-E|CB5-E|ARABIDOPSIS CYTOCHROME B5 ISOFORM E|cytochrome B5 isoform E|MNC6.10|MNC6_10			Glyma.19G258500
394	G1+	394	Glyma.12G034100	-1.38228	0.195775		-2.23285	0.00474809		0.0685235	0.973213		Glyma.12g034100	93	UniRef100_A0A0R4J4Q2 Uncharacterized protein n=2 Tax=Soja TaxID=1462606 RepID=A0A0R4J4Q2_SOYBN	4e-61	98.92	UniRef100_A0A4D6LJF3 SAUR family protein n=1 Tax=Vigna unguiculata TaxID=3917 RepID=A0A4D6LJF3_VIGUN	5e-56	98.92	AT4G38840.1	AT4G38840.1 | Symbols: | SAUR-like auxin-responsive protein family | chr4:18125174-18125473 REVERSE LENGTH=99	8e-37	96.77	GO:0009409 GO:0009733	response to cold; response to auxin;	GO:0003674	molecular function;	GO:0005886 GO:0009507	plasma membrane; chloroplast	PF02519	Auxin_inducible;	AT4G38840|SAUR14|SMALL AUXIN UPREGULATED RNA 14|F19H22.7			Glyma.12G034100
395	G1+	395	Glyma.20G147200	-1.41406	0.554437		-3.39761	0.0471115		1.7881	0.440872		Glyma.20g147200	351	UniRef100_I1NGG2 Uncharacterized protein n=2 Tax=Soja TaxID=1462606 RepID=I1NGG2_SOYBN	0	99.72	UniRef100_UPI000F7C4C28 uncharacterized protein LOC113871837 n=1 Tax=Abrus precatorius TaxID=3816 RepID=UPI000F7C4C28	4e-179	99.72	AT1G05440.1	AT1G05440.1 | Symbols: | C-8 sterol isomerases | chr1:1596374-1597843 REVERSE LENGTH=384	3e-87	88.03	NA	NA	GO:0016853	isomerase activity;	GO:0005634 GO:0005783 GO:0016021	nucleus; endoplasmic reticulum; integral component of membrane	PF04622	ERG2_Sigma1R;	AT1G05440			Glyma.20G147200
396	G1+	396	Glyma.07G031100	-0.515482	0.365046		-1.06299	0.00280764		0.371191	0.583172		Glyma.07g031100	810	UniRef100_I1KH24 Phospholipase D n=1 Tax=Glycine max TaxID=3847 RepID=I1KH24_SOYBN	0	99.88	UniRef100_I1KH24 Phospholipase D n=1 Tax=Glycine max TaxID=3847 RepID=I1KH24_SOYBN	0	99.88	AT3G15730.1	AT3G15730.1 | Symbols: PLDALPHA1, PLD | phospholipase D alpha 1 | chr3:5330835-5333474 FORWARD LENGTH=810	0	99.88	GO:0006631 GO:0009737 GO:0009738 GO:0009789 GO:0009845 GO:0009873 GO:0010119 GO:0010358 GO:0016042 GO:0046470 GO:0046686	fatty acid metabolic process; response to abscisic acid; abscisic acid-activated signaling pathway; positive regulation of abscisic acid-activated signaling pathway; seed germination; ethylene-activated signaling pathway; regulation of stomatal movement; leaf shaping; lipid catabolic process; phosphatidylcholine metabolic process; response to cadmium ion;	GO:0004620 GO:0004630 GO:0005096 GO:0005509 GO:0005515 GO:0005546 GO:0070290	phospholipase activity; phospholipase D activity; GTPase activator activity; calcium ion binding; protein binding; phosphatidylinositol-4,5-bisphosphate binding; N-acylphosphatidylethanolamine-specific phospholipase D activity;	GO:0005634 GO:0005739 GO:0005773 GO:0005783 GO:0005829 GO:0005886 GO:0009506 GO:0009507 GO:0016020 GO:0030136 GO:0031966	nucleus; mitochondrion; vacuole; endoplasmic reticulum; cytosol; plasma membrane; plasmodesma; chloroplast; membrane; clathrin-coated vesicle; mitochondrial membrane	PF00168 PF00614 PF12357 PF00614 PF12357 PF00614 PF00168	C2; PLDc; PLD_C; PLDc; PLD_C; PLDc; C2;	AT3G15730|PLDALPHA1|PLD|phospholipase D alpha 1|MSJ11.13|PHOSPHOLIPASE D			Glyma.07G031100
397	G1+	397	Glyma.11G027000	-1.14553	0.107605		-2.02526	4.80155e-05		0.288123	0.7987		Glyma.11g027000	476	UniRef100_I1LGI7 3-hydroxy-3-methylglutaryl coenzyme A synthase n=1 Tax=Glycine max TaxID=3847 RepID=I1LGI7_SOYBN	0	99.79	UniRef100_I1LGI7 3-hydroxy-3-methylglutaryl coenzyme A synthase n=1 Tax=Glycine max TaxID=3847 RepID=I1LGI7_SOYBN	0	99.79	AT4G11820.2	AT4G11820.2 | Symbols: MVA1, FKP1 | hydroxymethylglutaryl-CoA synthase / HMG-CoA synthase / 3-hydroxy-3-methylglutaryl coenzyme A synthase | chr4:7109124-7111901 REVERSE LENGTH=461	0	97.9	GO:0006084 GO:0010142 GO:0016126 GO:0019287	acetyl-CoA metabolic process; farnesyl diphosphate biosynthetic process, mevalonate pathway; sterol biosynthetic process; isopentenyl diphosphate biosynthetic process, mevalonate pathway;	GO:0004421	hydroxymethylglutaryl-CoA synthase activity;	GO:0005739 GO:0005829 GO:0009506	mitochondrion; cytosol; plasmodesma	PF01154 PF08540	HMG_CoA_synt_N; HMG_CoA_synt_C;	AT4G11820|MVA1|HMGS|FKP1|HYDROXYMETHYLGLUTARYL-COA SYNTHASE|FLAKY POLLEN 1|T26M18.30|T26M18_30|HMG-COA SYNTHASE			Glyma.11G027000
398	G1+	398	Glyma.07G125900	-0.300351	0.710597		-1.06042	0.00999175		0.938626	0.14962		Glyma.07g125900	254	UniRef100_I1KJR7 Uncharacterized protein n=2 Tax=Soja TaxID=1462606 RepID=I1KJR7_SOYBN	0	99.61	UniRef100_A0A151T2U1 Acid phosphatase 1 n=1 Tax=Cajanus cajan TaxID=3821 RepID=A0A151T2U1_CAJCA	2e-146	99.61	AT4G29260.1	AT4G29260.1 | Symbols: | HAD superfamily, subfamily IIIB acid phosphatase | chr4:14422310-14423409 REVERSE LENGTH=255	2e-96	84.25	NA	NA	GO:0003993	acid phosphatase activity;	GO:0005576 GO:0005773 GO:0005774 GO:0005829 GO:0099503	extracellular region; vacuole; vacuolar membrane; cytosol; secretory vesicle	PF03767	Acid_phosphat_B;	AT4G29260			Glyma.07G125900
399	G1+	399	Glyma.17G080600	-2.37688	0.127803		-3.55386	0.00589052		-0.46332	0.855019		Glyma.17g080600	455	UniRef100_I1MT87 COBRA-like protein n=2 Tax=Soja TaxID=1462606 RepID=I1MT87_SOYBN	0	99.78	UniRef100_I1MT87 COBRA-like protein n=2 Tax=Soja TaxID=1462606 RepID=I1MT87_SOYBN	0	99.78	AT5G60920.1	AT5G60920.1 | Symbols: COB | COBRA-like extracellular glycosyl-phosphatidyl inositol-anchored protein family | chr5:24511466-24513932 REVERSE LENGTH=456	0	95.82	GO:0009651 GO:0009664 GO:0009825 GO:0009832 GO:0010215 GO:0052324	response to salt stress; plant-type cell wall organization; multidimensional cell growth; plant-type cell wall biogenesis; cellulose microfibril organization; plant-type cell wall cellulose biosynthetic process;	GO:0003674	molecular function;	GO:0005886 GO:0009505 GO:0009897 GO:0009930 GO:0016328 GO:0031225 GO:0046658	plasma membrane; plant-type cell wall; external side of plasma membrane; longitudinal side of cell surface; lateral plasma membrane; anchored component of membrane; anchored component of plasma membrane	PF04833	COBRA;	AT5G60920|COB|COBRA|MSL3.40|MSL3_40			Glyma.17G080600
400	G1+	400	Glyma.02G242200	-0.841122	0.474763		-1.76305	0.0138614		0.631486	0.635063		Glyma.02g242200	200	UniRef100_I1JHU0 Uncharacterized protein n=1 Tax=Glycine max TaxID=3847 RepID=I1JHU0_SOYBN	1e-136	99.5	UniRef100_A0A1S3UCI6 uncharacterized protein LOC106764041 n=1 Tax=Vigna radiata var. radiata TaxID=3916 RepID=A0A1S3UCI6_VIGRR	4e-101	98	AT5G16550.1	AT5G16550.1 | Symbols: | unknown protein; Has 30201 Blast hits to 17322 proteins in 780 species: Archae - 12; Bacteria - 1396; Metazoa - 17338; Fungi - 3422; Plants - 5037; Viruses - 0; Other Eukaryotes - 2996 (source: NCBI BLink). | chr5:5405526-5406641 FORWARD LENGTH=249	8e-50	89	GO:0008150	biological process;	GO:0005515	protein binding;	GO:0005634 GO:0005783 GO:0005811 GO:0016021	nucleus; endoplasmic reticulum; lipid droplet; integral component of membrane	NA	NA	AT5G16550|LDIP|LDAP Interacting Protein|MQK4.30|MQK4_30			Glyma.02G242200
401	G1+	401	Glyma.14G187300	-1.1749	0.316262		-1.62088	0.0446152		-0.463018	0.775175		Glyma.14g187300	822	UniRef100_A0A0R0GEX6 Uncharacterized protein n=1 Tax=Glycine max TaxID=3847 RepID=A0A0R0GEX6_SOYBN	0	99.88	UniRef100_UPI00103D2B62 membrane protein of ER body-like protein isoform X5 n=1 Tax=Glycine soja TaxID=3848 RepID=UPI00103D2B62	0	99.88	AT4G27870.1	AT4G27870.1 | Symbols: | Vacuolar iron transporter (VIT) family protein | chr4:13878983-13882679 FORWARD LENGTH=761	3e-53	61.07	GO:0006880 GO:0030026	intracellular sequestering of iron ion; cellular manganese ion homeostasis;	GO:0005381 GO:0005384	iron ion transmembrane transporter activity; manganese ion transmembrane transporter activity;	GO:0005634 GO:0005783 GO:0005789 GO:0005886 GO:0010168 GO:0016020 GO:0016021	nucleus; endoplasmic reticulum; endoplasmic reticulum membrane; plasma membrane; ER body; membrane; integral component of membrane	NA	NA	AT4G27870|T27E11.110|T27E11_110			Glyma.14G187300
402	G1+	402	Glyma.13G088000	-1.54287	0.373108		-2.95455	0.00859826		0.715809	0.748615		Glyma.13g088000	779	UniRef100_I1LVZ8 Fn3_like domain-containing protein n=1 Tax=Glycine max TaxID=3847 RepID=I1LVZ8_SOYBN	0	99.87	UniRef100_I1LVZ8 Fn3_like domain-containing protein n=1 Tax=Glycine max TaxID=3847 RepID=I1LVZ8_SOYBN	0	99.87	AT1G78060.1	AT1G78060.1 | Symbols: | Glycosyl hydrolase family protein | chr1:29349796-29352868 REVERSE LENGTH=767	0	97.18	GO:0031222 GO:0045493	arabinan catabolic process; xylan catabolic process;	GO:0004553 GO:0009044 GO:0046556	hydrolase activity, hydrolyzing O-glycosyl compounds; xylan 1,4-beta-xylosidase activity; alpha-L-arabinofuranosidase activity;	GO:0005618 GO:0005739 GO:0009505 GO:0009506 GO:0009507 GO:0048046	cell wall; mitochondrion; plant-type cell wall; plasmodesma; chloroplast; apoplast	PF14310 PF00933 PF01915	Fn3-like; Glyco_hydro_3; Glyco_hydro_3_C;	AT1G78060|F28K19.27|F28K19_27			Glyma.13G088000
403	G1+	403	Glyma.12G202400	-0.634363	0.375199		-1.31095	0.00431165		0.45284	0.597008		Glyma.12g202400	475	UniRef100_K7LW17 PPM-type phosphatase domain-containing protein n=1 Tax=Glycine max TaxID=3847 RepID=K7LW17_SOYBN	0	99.79	UniRef100_K7LW17 PPM-type phosphatase domain-containing protein n=1 Tax=Glycine max TaxID=3847 RepID=K7LW17_SOYBN	0	99.79	AT4G03415.1	AT4G03415.1 | Symbols: | Protein phosphatase 2C family protein | chr4:1503789-1505510 REVERSE LENGTH=468	0	99.79	GO:0006470	protein dephosphorylation;	GO:0004721 GO:0004722 GO:0004724 GO:0046872	phosphoprotein phosphatase activity; protein serine/threonine phosphatase activity; magnesium-dependent protein serine/threonine phosphatase activity; metal ion binding;	GO:0005634 GO:0005886	nucleus; plasma membrane	PF00481	PP2C;	AT4G03415|PP2C52|2C-type protein phosphatase 52			Glyma.12G202400
404	G1+	404	Glyma.13G135500	-0.44467	0.305377		-0.817522	0.00354		0.147831	0.810902		Glyma.13g135500	240	UniRef100_Q9FQ95 In2-1 protein n=1 Tax=Glycine max TaxID=3847 RepID=Q9FQ95_SOYBN	7e-170	97.5	UniRef100_Q9FQ95 In2-1 protein n=1 Tax=Glycine max TaxID=3847 RepID=Q9FQ95_SOYBN	7e-170	97.5	AT5G02790.1	AT5G02790.1 | Symbols: GSTL3 | Glutathione S-transferase family protein | chr5:632877-634858 FORWARD LENGTH=235	1e-115	93.33	GO:0009636 GO:0010731 GO:0046686	response to toxic substance; protein glutathionylation; response to cadmium ion;	GO:0004364	glutathione transferase activity;	GO:0005737 GO:0005829 GO:0005886	cytoplasm; cytosol; plasma membrane	PF13410 PF13417	GST_C_2; GST_N_3;	AT5G02790|GSTL3|Glutathione transferase L3|F9G14.100|F9G14_100			Glyma.13G135500
405	G1+	405	Glyma.15G112300	-1.52732	0.140663		-2.80415	0.000158743		0.493107	0.752173		Glyma.15g112300	563	UniRef100_I1MFL2 Pyrophosphate--fructose 6-phosphate 1-phosphotransferase subunit beta n=2 Tax=Soja TaxID=1462606 RepID=I1MFL2_SOYBN	0	99.82	UniRef100_I1MFL2 Pyrophosphate--fructose 6-phosphate 1-phosphotransferase subunit beta n=2 Tax=Soja TaxID=1462606 RepID=I1MFL2_SOYBN	0	99.82	AT1G12000.1	AT1G12000.1 | Symbols: | Phosphofructokinase family protein | chr1:4050159-4053727 REVERSE LENGTH=566	0	99.47	GO:0006002 GO:0009749 GO:0015979 GO:0046686	fructose 6-phosphate metabolic process; response to glucose; photosynthesis; response to cadmium ion;	GO:0005524 GO:0008443 GO:0046872 GO:0047334	ATP binding; phosphofructokinase activity; metal ion binding; diphosphate-fructose-6-phosphate 1-phosphotransferase activity;	GO:0005618 GO:0005737 GO:0005829 GO:0010318	cell wall; cytoplasm; cytosol; pyrophosphate-dependent phosphofructokinase complex, beta-subunit complex	PF00365	PFK;	AT1G12000|F12F1.13|F12F1_13			Glyma.15G112300
406	G1+	406	Glyma.07G265400	-0.959195	0.467103		-1.70408	0.0424779		0.210475	0.909855		Glyma.07g265400	333	UniRef100_A0A0B2R588 Upstream activation factor subunit UAF30 n=2 Tax=Soja TaxID=1462606 RepID=A0A0B2R588_GLYSO	0	99.7	UniRef100_A0A0B2R588 Upstream activation factor subunit UAF30 n=2 Tax=Soja TaxID=1462606 RepID=A0A0B2R588_GLYSO	0	99.7	AT4G22360.1	AT4G22360.1 | Symbols: | SWIB complex BAF60b domain-containing protein | chr4:11807811-11809660 FORWARD LENGTH=385	3e-93	60.96	GO:0008150	biological process;	NA	NA	GO:0005634	nucleus	PF08766 PF02201	DEK_C; SWIB;	AT4G22360|T10I14.190|T10I14_190			Glyma.07G265400
407	G1+	407	Glyma.11G150300	-2.06228	0.0691568		-3.75183	5.49289e-06		0.591454	0.733636		Glyma.11g150300	207	UniRef100_A0A0R0HTQ0 Dirigent protein n=2 Tax=Soja TaxID=1462606 RepID=A0A0R0HTQ0_SOYBN	6e-148	99.52	UniRef100_A0A0R0HTQ0 Dirigent protein n=2 Tax=Soja TaxID=1462606 RepID=A0A0R0HTQ0_SOYBN	6e-148	99.52	AT1G22900.1	AT1G22900.1 | Symbols: | Disease resistance-responsive (dirigent-like protein) family protein | chr1:8103910-8104491 REVERSE LENGTH=193	3e-46	76.33	NA	NA	NA	NA	GO:0005576 GO:0048046	extracellular region; apoplast	PF03018	Dirigent;	AT1G22900			Glyma.11G150300
408	G1+	408	Glyma.04G104600	-0.289568	0.718574		-0.844578	0.0417335		0.582643	0.398648		Glyma.04g104600	163	UniRef100_A0A0B2QJ23 Pollen-specific protein C13 n=2 Tax=Soja TaxID=1462606 RepID=A0A0B2QJ23_GLYSO	3e-117	99.39	UniRef100_A0A0B2QJ23 Pollen-specific protein C13 n=2 Tax=Soja TaxID=1462606 RepID=A0A0B2QJ23_GLYSO	3e-117	99.39	AT4G08685.1	AT4G08685.1 | Symbols: SAH7 | Pollen Ole e 1 allergen and extensin family protein | chr4:5550563-5551259 FORWARD LENGTH=159	5e-65	96.93	GO:0008150	biological process;	GO:0003674	molecular function;	GO:0005576	extracellular region	PF01190	Pollen_Ole_e_I;	AT4G08685|SAH7			Glyma.04G104600
409	G1+	409	Glyma.10G138200	-1.31838	0.343419		-2.51028	0.00875456		0.554768	0.765322		Glyma.10g138200	509	UniRef100_I1LAT9 S-acyltransferase n=1 Tax=Glycine max TaxID=3847 RepID=I1LAT9_SOYBN	0	99.8	UniRef100_I1LAT9 S-acyltransferase n=1 Tax=Glycine max TaxID=3847 RepID=I1LAT9_SOYBN	0	99.8	AT4G01730.1	AT4G01730.1 | Symbols: | DHHC-type zinc finger family protein | chr4:749574-752034 FORWARD LENGTH=508	0	99.61	GO:0006612 GO:0018230	protein targeting to membrane; peptidyl-L-cysteine S-palmitoylation;	GO:0019706	protein-cysteine S-palmitoyltransferase activity;	GO:0005783 GO:0005789 GO:0005794 GO:0016021 GO:0030659	endoplasmic reticulum; endoplasmic reticulum membrane; Golgi apparatus; integral component of membrane; cytoplasmic vesicle membrane	PF01529	DHHC;	AT4G01730|T15B16.11|T15B16_11			Glyma.10G138200	DHHC (Zn)
410	G1+	410	Glyma.18G184600	-2.13597	0.376583		-3.8803	0.0267825		0.605893	0.851954		Glyma.18g184600	227	UniRef100_C6TMJ0 DIOX_N domain-containing protein n=1 Tax=Glycine max TaxID=3847 RepID=C6TMJ0_SOYBN	2e-157	94.27	UniRef100_C6TMJ0 DIOX_N domain-containing protein n=1 Tax=Glycine max TaxID=3847 RepID=C6TMJ0_SOYBN	2e-157	94.27	AT3G21420.1	AT3G21420.1 | Symbols: | 2-oxoglutarate (2OG) and Fe(II)-dependent oxygenase superfamily protein | chr3:7541579-7543221 FORWARD LENGTH=364	8e-46	88.99	GO:0055114 GO:1901601	oxidation-reduction process; strigolactone biosynthetic process;	GO:0046872 GO:0051213	metal ion binding; dioxygenase activity;	GO:0005737	cytoplasm	PF14226	DIOX_N;	AT3G21420|LBO1|LATERAL BRANCHING OXIDOREDUCTASE 1|MHC9.10			Glyma.18G184600
411	G1+	411	Glyma.02G059300	-0.363568	0.465987		-0.670178	0.0325265		0.119288	0.86121		Glyma.02g059300	283	UniRef100_I1JCT0 Uncharacterized protein n=2 Tax=Soja TaxID=1462606 RepID=I1JCT0_SOYBN	0	99.65	UniRef100_A0A1S3UNK7 elongation of fatty acids protein 3-like n=1 Tax=Vigna radiata var. radiata TaxID=3916 RepID=A0A1S3UNK7_VIGRR	1e-149	98.94	AT4G36830.1	AT4G36830.1 | Symbols: HOS3-1 | GNS1/SUR4 membrane protein family | chr4:17349511-17350380 FORWARD LENGTH=289	4e-126	94.35	GO:0019367 GO:0030148 GO:0030497 GO:0034625 GO:0034626 GO:0042761 GO:0071215	fatty acid elongation, saturated fatty acid; sphingolipid biosynthetic process; fatty acid elongation; fatty acid elongation, monounsaturated fatty acid; fatty acid elongation, polyunsaturated fatty acid; very long-chain fatty acid biosynthetic process; cellular response to abscisic acid stimulus;	GO:0009922	fatty acid elongase activity;	GO:0005739 GO:0005789 GO:0009507 GO:0030176	mitochondrion; endoplasmic reticulum membrane; chloroplast; integral component of endoplasmic reticulum membrane	PF01151	ELO;	AT4G36830|HOS3-1|ELO4|ELO homolog 4|AP22.81|AP22_81			Glyma.02G059300
412	G1+	412	Glyma.17G012300	-0.50617	0.748776		-1.57949	0.0494979		1.16759	0.37634		Glyma.17g012300	550	UniRef100_I1MR46 Uncharacterized protein n=2 Tax=Soja TaxID=1462606 RepID=I1MR46_SOYBN	0	99.82	UniRef100_A0A0B2RRK6 L-ascorbate oxidase-like n=2 Tax=Soja TaxID=1462606 RepID=A0A0B2RRK6_GLYSO	0	99.82	AT4G22010.1	AT4G22010.1 | Symbols: sks4 | SKU5 similar 4 | chr4:11663429-11666463 FORWARD LENGTH=541	0	97.82	GO:0006826 GO:0055072 GO:0055114	iron ion transport; iron ion homeostasis; oxidation-reduction process;	GO:0004322 GO:0005507 GO:0016491	ferroxidase activity; copper ion binding; oxidoreductase activity;	GO:0005576 GO:0005886 GO:0009506	extracellular region; plasma membrane; plasmodesma	PF07731 PF07732 PF00394 PF07731 PF00394	Cu-oxidase_2; Cu-oxidase_3; Cu-oxidase; Cu-oxidase_2; Cu-oxidase;	AT4G22010|sks4|SKU5 similar 4|F1N20.110|F1N20_110			Glyma.17G012300
413	G1+	413	Glyma.20G136000	-0.964667	0.284991		-1.87784	0.00119778		0.458843	0.703621		Glyma.20g136000	450	UniRef100_A0A0B2P1P1 Tubulin alpha chain n=2 Tax=Soja TaxID=1462606 RepID=A0A0B2P1P1_GLYSO	0	99.78	UniRef100_A0A0B2P1P1 Tubulin alpha chain n=2 Tax=Soja TaxID=1462606 RepID=A0A0B2P1P1_GLYSO	0	99.78	AT1G50010.1	AT1G50010.1 | Symbols: TUA2 | tubulin alpha-2 chain | chr1:18517737-18519729 FORWARD LENGTH=450	0	99.78	GO:0000226 GO:0000278 GO:0007017	microtubule cytoskeleton organization; mitotic cell cycle; microtubule-based process;	GO:0005200 GO:0005525	structural constituent of cytoskeleton; GTP binding;	GO:0005618 GO:0005634 GO:0005737 GO:0005829 GO:0005874 GO:0045298	cell wall; nucleus; cytoplasm; cytosol; microtubule; tubulin complex	PF03953 PF00091	Tubulin_C; Tubulin;	AT1G50010|TUA2|tubulin alpha-2 chain|F2J10.11|F2J10_11			Glyma.20G136000
414	G1+	414	Glyma.11G084500	-0.851622	0.551926		-1.82936	0.0318811		0.668958	0.671337		Glyma.11g084500	434	UniRef100_I1LI97 Cyclin N-terminal domain-containing protein n=3 Tax=Soja TaxID=1462606 RepID=I1LI97_SOYBN	0	99.77	UniRef100_I1LI97 Cyclin N-terminal domain-containing protein n=3 Tax=Soja TaxID=1462606 RepID=I1LI97_SOYBN	0	99.77	AT1G20610.1	AT1G20610.1 | Symbols: CYCB2;3 | Cyclin B2;3 | chr1:7135073-7137273 REVERSE LENGTH=429	1e-174	98.16	GO:0000079 GO:0044772 GO:0051301	regulation of cyclin-dependent protein serine/threonine kinase activity; mitotic cell cycle phase transition; cell division;	GO:0004672 GO:0005515 GO:0016538 GO:0019901	protein kinase activity; protein binding; cyclin-dependent protein serine/threonine kinase regulator activity; protein kinase binding;	GO:0000307 GO:0005634 GO:0005737 GO:0005813	cyclin-dependent protein kinase holoenzyme complex; nucleus; cytoplasm; centrosome	PF02984 PF00134	Cyclin_C; Cyclin_N;	AT1G20610|CYCB2;3|Cyclin B2;3|F5M15.6			Glyma.11G084500
415	G1+	415	Glyma.08G331800	-0.364149	0.417845		-0.592505	0.0418781		-0.0069326	0.992254		Glyma.08g331800	348	UniRef100_UPI000E21B5D3 SEC14 cytosolic factor isoform X1 n=1 Tax=Glycine max TaxID=3847 RepID=UPI000E21B5D3	0	99.71	UniRef100_UPI000E21B5D3 SEC14 cytosolic factor isoform X1 n=1 Tax=Glycine max TaxID=3847 RepID=UPI000E21B5D3	0	99.71	AT1G55840.1	AT1G55840.1 | Symbols: | Sec14p-like phosphatidylinositol transfer family protein | chr1:20873891-20876018 FORWARD LENGTH=325	2e-164	95.4	NA	NA	NA	NA	GO:0005634	nucleus	PF03765 PF00650	CRAL_TRIO_N; CRAL_TRIO;	AT1G55840			Glyma.08G331800
416	G1+	416	Glyma.19G236900	-2.79672	0.141839		-4.20899	0.0059067		-0.605625	0.83711		Glyma.19g236900	323	UniRef100_A0A0R0F2U2 BHLH domain-containing protein n=3 Tax=Soja TaxID=1462606 RepID=A0A0R0F2U2_SOYBN	0	99.69	UniRef100_A0A0R0F2U2 BHLH domain-containing protein n=3 Tax=Soja TaxID=1462606 RepID=A0A0R0F2U2_SOYBN	0	99.69	AT1G72210.1	AT1G72210.1 | Symbols: | basic helix-loop-helix (bHLH) DNA-binding superfamily protein | chr1:27180066-27182268 FORWARD LENGTH=320	1e-83	95.98	NA	NA	GO:0003677 GO:0003700 GO:0005515 GO:0046983	DNA binding; DNA-binding transcription factor activity; protein binding; protein dimerization activity;	GO:0005634	nucleus	PF00010	HLH;	AT1G72210			Glyma.19G236900	bHLH
417	G1+	417	Glyma.04G088500	-1.35363	0.20174		-2.51589	0.000437395		0.448183	0.770472		Glyma.04g088500	453	UniRef100_I1JV03 Tubulin alpha chain n=2 Tax=Soja TaxID=1462606 RepID=I1JV03_SOYBN	0	99.78	UniRef100_I1JV03 Tubulin alpha chain n=2 Tax=Soja TaxID=1462606 RepID=I1JV03_SOYBN	0	99.78	AT1G50010.1	AT1G50010.1 | Symbols: TUA2 | tubulin alpha-2 chain | chr1:18517737-18519729 FORWARD LENGTH=450	0	99.34	GO:0000226 GO:0000278 GO:0007017	microtubule cytoskeleton organization; mitotic cell cycle; microtubule-based process;	GO:0005200 GO:0005525	structural constituent of cytoskeleton; GTP binding;	GO:0005618 GO:0005634 GO:0005737 GO:0005829 GO:0005874 GO:0045298	cell wall; nucleus; cytoplasm; cytosol; microtubule; tubulin complex	PF03953 PF00091	Tubulin_C; Tubulin;	AT1G50010|TUA2|tubulin alpha-2 chain|F2J10.11|F2J10_11			Glyma.04G088500
418	G1+	418	Glyma.02G286600	-1.54896	0.0410322		-2.56761	8.00001e-06		0.0268653	0.986965		Glyma.02g286600	435	UniRef100_I1JJ44 DNA primase n=2 Tax=Soja TaxID=1462606 RepID=I1JJ44_SOYBN	0	99.77	UniRef100_I1JJ44 DNA primase n=2 Tax=Soja TaxID=1462606 RepID=I1JJ44_SOYBN	0	99.77	AT5G41880.1	AT5G41880.1 | Symbols: POLA3, POLA4 | DNA primases;DNA primases | chr5:16761071-16764074 FORWARD LENGTH=451	0	99.31	GO:0006269	DNA replication, synthesis of RNA primer;	GO:0003697 GO:0003896	single-stranded DNA binding; DNA primase activity;	GO:0005634 GO:0005658	nucleus; alpha DNA polymerase:primase complex	PF01896	DNA_primase_S;	AT5G41880|POLA3|POLA4|K16L22.17|K16L22_17			Glyma.02G286600
419	G1+	419	Glyma.09G044500	-0.983962	0.207286		-1.79377	0.00072897		0.268007	0.821524		Glyma.09g044500	1507	UniRef100_I1L0Z7 Uncharacterized protein n=1 Tax=Glycine max TaxID=3847 RepID=I1L0Z7_SOYBN	0	99.93	UniRef100_A0A445IWW8 ABC transporter C family member 4 n=1 Tax=Glycine soja TaxID=3848 RepID=A0A445IWW8_GLYSO	0	99.93	AT2G47800.1	AT2G47800.1 | Symbols: ATMRP4, EST3, MRP4, ABCC4 | multidrug resistance-associated protein 4 | chr2:19574944-19580383 FORWARD LENGTH=1516	0	99.34	GO:0009414 GO:0009611 GO:0009624 GO:0010118 GO:0055085	response to water deprivation; response to wounding; response to nematode; stomatal movement; transmembrane transport;	GO:0005524 GO:0008517 GO:0008559 GO:0016887 GO:0042626	ATP binding; folic acid transmembrane transporter activity; ATPase-coupled xenobiotic transmembrane transporter activity; ATPase activity; ATPase-coupled transmembrane transporter activity;	GO:0000325 GO:0005773 GO:0005774 GO:0005794 GO:0005829 GO:0005886 GO:0009506 GO:0009507 GO:0016020 GO:0016021	plant-type vacuole; vacuole; vacuolar membrane; Golgi apparatus; cytosol; plasma membrane; plasmodesma; chloroplast; membrane; integral component of membrane	PF00005 PF00664	ABC_tran; ABC_membrane;	AT2G47800|ATMRP4|EST3|MRP4|ABCC4|multidrug resistance-associated protein 4|ATP-binding cassette C4|F17A22.19|MRP4			Glyma.09G044500
420	G1+	420	Glyma.14G034000	-1.00422	0.228218		-1.87441	0.00348624		0.327584	0.797883		Glyma.14g034000	182	UniRef100_I1M737 Uncharacterized protein n=2 Tax=Soja TaxID=1462606 RepID=I1M737_SOYBN	1e-129	99.45	UniRef100_A0A445LV96 Protein PATRONUS 2 isoform A n=2 Tax=Soja TaxID=1462606 RepID=A0A445LV96_GLYSO	2e-93	99.45	AT5G12360.1	AT5G12360.1 | Symbols: | unknown protein; BEST Arabidopsis thaliana protein match is: unknown protein (TAIR:AT3G14190.1); Has 30201 Blast hits to 17322 proteins in 780 species: Archae - 12; Bacteria - 1396; Metazoa - 17338; Fungi - 3422; Plants - 5037; Viruses - 0; Other Eukaryotes - 2996 (source: NCBI BLink). | chr5:4000890-4002248 REVERSE LENGTH=194	3e-25	96.7	GO:0007346 GO:0034090	regulation of mitotic cell cycle; maintenance of meiotic sister chromatid cohesion;	GO:0003674	molecular function;	GO:0005575	cellular component	NA	NA	AT5G12360|PANS2|PATRONUS 2			Glyma.14G034000
421	G1+	421	Glyma.10G255500	-0.723351	0.301003		-1.38482	0.0020867		0.290649	0.764091		Glyma.10g255500	450	UniRef100_A0A0B2QU58 Tubulin alpha chain n=2 Tax=Soja TaxID=1462606 RepID=A0A0B2QU58_GLYSO	0	99.78	UniRef100_A0A0B2QU58 Tubulin alpha chain n=2 Tax=Soja TaxID=1462606 RepID=A0A0B2QU58_GLYSO	0	99.78	AT1G50010.1	AT1G50010.1 | Symbols: TUA2 | tubulin alpha-2 chain | chr1:18517737-18519729 FORWARD LENGTH=450	0	99.78	GO:0000226 GO:0000278 GO:0007017	microtubule cytoskeleton organization; mitotic cell cycle; microtubule-based process;	GO:0005200 GO:0005525	structural constituent of cytoskeleton; GTP binding;	GO:0005618 GO:0005634 GO:0005737 GO:0005829 GO:0005874 GO:0045298	cell wall; nucleus; cytoplasm; cytosol; microtubule; tubulin complex	PF03953 PF00091	Tubulin_C; Tubulin;	AT1G50010|TUA2|tubulin alpha-2 chain|F2J10.11|F2J10_11			Glyma.10G255500
422	G1+	422	Glyma.05G020600	-1.38891	0.0629122		-2.45266	5.84326e-06		0.248062	0.843851		Glyma.05g020600	621	UniRef100_A0A445KI21 Replication protein A subunit n=2 Tax=Soja TaxID=1462606 RepID=A0A445KI21_GLYSO	0	99.84	UniRef100_A0A445KI21 Replication protein A subunit n=2 Tax=Soja TaxID=1462606 RepID=A0A445KI21_GLYSO	0	99.84	AT5G08020.1	AT5G08020.1 | Symbols: ATRPA70B, RPA70B | RPA70-kDa subunit B | chr5:2572107-2574879 FORWARD LENGTH=604	0	98.71	GO:0000723 GO:0000724 GO:0006261 GO:0006268 GO:0006281 GO:0006289 GO:0007004 GO:0010224 GO:0051321	telomere maintenance; double-strand break repair via homologous recombination; DNA-dependent DNA replication; DNA unwinding involved in DNA replication; DNA repair; nucleotide-excision repair; telomere maintenance via telomerase; response to UV-B; meiotic cell cycle;	GO:0003684 GO:0003697 GO:0043047 GO:0043565 GO:0046872	damaged DNA binding; single-stranded DNA binding; single-stranded telomeric DNA binding; sequence-specific DNA binding; metal ion binding;	GO:0000784 GO:0005634 GO:0005662	nuclear chromosome, telomeric region; nucleus; DNA replication factor A complex	PF01336 PF04057 PF16900 PF08646	tRNA_anti-codon; Rep-A_N; REPA_OB_2; Rep_fac-A_C;	AT5G08020|ATRPA70B|RPA70B|RPA1B|ARABIDOPSIS THALIANA RPA70-KDA SUBUNIT B|RPA70-kDa subunit B|Replication Protein A 1B|F13G24.220|F13G24_220			Glyma.05G020600
423	G1+	423	Glyma.10G017000	-1.96767	0.350795		-3.32927	0.020039		0.125976	0.971452		Glyma.10g017000	506	UniRef100_I1L7T7 Endoglucanase n=1 Tax=Glycine max TaxID=3847 RepID=I1L7T7_SOYBN	0	99.8	UniRef100_I1L7T7 Endoglucanase n=1 Tax=Glycine max TaxID=3847 RepID=I1L7T7_SOYBN	0	99.8	AT4G02290.1	AT4G02290.1 | Symbols: AtGH9B13, GH9B13 | glycosyl hydrolase 9B13 | chr4:1002654-1005125 REVERSE LENGTH=516	0	98.02	GO:0030245 GO:0071555	cellulose catabolic process; cell wall organization;	GO:0008810	cellulase activity;	GO:0005576	extracellular region	PF00759	Glyco_hydro_9;	AT4G02290|AtGH9B13|GH9B13|glycosyl hydrolase 9B13|T2H3.5|T2H3_5			Glyma.10G017000
424	G1+	424	Glyma.03G017100	-0.913355	0.473798		-1.67754	0.0422476		0.249336	0.887096		Glyma.03g017100	566	UniRef100_K7KC87 Uncharacterized protein n=1 Tax=Glycine max TaxID=3847 RepID=K7KC87_SOYBN	0	99.82	UniRef100_A0A0B2R036 U-box domain-containing protein 3 n=1 Tax=Glycine soja TaxID=3848 RepID=A0A0B2R036_GLYSO	0	99.82	AT2G45720.1	AT2G45720.1 | Symbols: | ARM repeat superfamily protein | chr2:18834468-18836129 FORWARD LENGTH=553	0	96.64	GO:0008150	biological process;	NA	NA	NA	NA	PF00514	Arm;	AT2G45720|F4I18.30			Glyma.03G017100
425	G1+	425	Glyma.13G224900	-0.629594	0.280439		-1.47672	5.41944e-05		0.658857	0.308589		Glyma.13g224900	274	UniRef100_I1M1P0 Uncharacterized protein n=2 Tax=Soja TaxID=1462606 RepID=I1M1P0_SOYBN	0	99.64	UniRef100_A0A0B2PC75 Nodulin-26 n=1 Tax=Glycine soja TaxID=3848 RepID=A0A0B2PC75_GLYSO	0	99.64	AT4G18910.1	AT4G18910.1 | Symbols: NIP1;2, NLM2, ATNLM2 | NOD26-like intrinsic protein 1;2 | chr4:10366211-10368179 FORWARD LENGTH=294	1e-134	89.05	GO:0015700 GO:0046685 GO:0080170	arsenite transport; response to arsenic-containing substance; hydrogen peroxide transmembrane transport;	GO:0015105 GO:0015250 GO:0015267	arsenite transmembrane transporter activity; water channel activity; channel activity;	GO:0005886 GO:0016021	plasma membrane; integral component of membrane	PF00230	MIP;	AT4G18910|NIP1;2|NLM2|ATNLM2|NOD26-like intrinsic protein 1;2|NOD26-LIKE INTRINSIC PROTEIN 2|F13C5.80|F13C5_80			Glyma.13G224900
426	G1+	426	Glyma.02G120900	-0.453802	0.234458		-0.765312	0.00318899		0.0207984	0.977317		Glyma.02g120900	369	UniRef100_I1JEI0 Uncharacterized protein n=1 Tax=Glycine max TaxID=3847 RepID=I1JEI0_SOYBN	0	99.73	UniRef100_A0A0B2P8D5 Alpha-1,4-glucan-protein synthase [UDP-forming] n=2 Tax=Soja TaxID=1462606 RepID=A0A0B2P8D5_GLYSO	0	99.19	AT3G08900.1	AT3G08900.1 | Symbols: RGP3, RGP | reversibly glycosylated polypeptide 3 | chr3:2708347-2709714 REVERSE LENGTH=362	0	96.75	GO:0009832 GO:0033356 GO:0071555	plant-type cell wall biogenesis; UDP-L-arabinose metabolic process; cell wall organization;	GO:0005515 GO:0016866 GO:0052691	protein binding; intramolecular transferase activity; UDP-arabinopyranose mutase activity;	GO:0005737 GO:0005794 GO:0005829 GO:0009506 GO:0016020	cytoplasm; Golgi apparatus; cytosol; plasmodesma; membrane	PF03214	RGP;	AT3G08900|RGP3|RGP|reversibly glycosylated polypeptide 3|T16O11.16			Glyma.02G120900
427	G1+	427	Glyma.14G051500	-1.16966	0.55279		-2.36222	0.0455657		0.642068	0.781065		Glyma.14g051500	460	UniRef100_K7M515 Uncharacterized protein n=4 Tax=Soja TaxID=1462606 RepID=K7M515_SOYBN	0	99.78	UniRef100_A0A445H1U9 Protein IQ-DOMAIN 1 isoform B n=1 Tax=Glycine soja TaxID=3848 RepID=A0A445H1U9_GLYSO	0	91.96	AT5G35670.1	AT5G35670.1 | Symbols: iqd33 | IQ-domain 33 | chr5:13856170-13857910 FORWARD LENGTH=442	9e-74	77.17	GO:0008150	biological process;	NA	NA	GO:0005634	nucleus	PF00612	IQ;	AT5G35670|iqd33|IQ-domain 33|MXH1.1|MXH1_1			Glyma.14G051500
428	G1+	428	Glyma.18G207900	-1.38472	0.492121		-2.72868	0.0257749		0.656103	0.789562		Glyma.18g207900	436	UniRef100_A0A445FW05 Patellin-6 n=2 Tax=Soja TaxID=1462606 RepID=A0A445FW05_GLYSO	0	99.77	UniRef100_A0A445FW05 Patellin-6 n=2 Tax=Soja TaxID=1462606 RepID=A0A445FW05_GLYSO	0	99.77	AT3G51670.1	AT3G51670.1 | Symbols: | SEC14 cytosolic factor family protein / phosphoglyceride transfer family protein | chr3:19168912-19170848 FORWARD LENGTH=409	0	94.27	GO:0007049 GO:0051301 GO:0071365 GO:1901703	cell cycle; cell division; cellular response to auxin stimulus; protein localization involved in auxin polar transport;	GO:0008289	lipid binding;	GO:0005737 GO:0005886	cytoplasm; plasma membrane	PF03765 PF00650	CRAL_TRIO_N; CRAL_TRIO;	AT3G51670|PATL6|T18N14.50			Glyma.18G207900
429	G1+	429	Glyma.04G223600	-1.20323	0.283069		-2.16475	0.00434581		0.168391	0.927268		Glyma.04g223600	488	UniRef100_K7KLP0 Uncharacterized protein n=1 Tax=Glycine max TaxID=3847 RepID=K7KLP0_SOYBN	0	99.8	UniRef100_A0A371HMW8 Protein NETWORKED 4B (Fragment) n=1 Tax=Mucuna pruriens TaxID=157652 RepID=A0A371HMW8_MUCPR	0	98.36	AT5G05180.1	AT5G05180.1 | Symbols: | unknown protein; BEST Arabidopsis thaliana protein match is: unknown protein (TAIR:AT3G10880.1); Has 1807 Blast hits to 1807 proteins in 277 species: Archae - 0; Bacteria - 0; Metazoa - 736; Fungi - 347; Plants - 385; Viruses - 0; Other Eukaryotes - 339 (source: NCBI BLink). | chr5:1536924-1538318 FORWARD LENGTH=432	5e-37	55.53	GO:0008150	biological process;	NA	NA	GO:0005737 GO:0005774	cytoplasm; vacuolar membrane	NA	NA	AT5G05180|K2A11.5|K2A11_5			Glyma.04G223600
430	G1+	430	Glyma.01G178700	-0.979007	0.348499		-1.53386	0.0407412		-0.185801	0.912014		Glyma.01g178700	352	UniRef100_I1J8Z3 Hexosyltransferase n=2 Tax=Soja TaxID=1462606 RepID=I1J8Z3_SOYBN	0	99.72	UniRef100_I1J8Z3 Hexosyltransferase n=2 Tax=Soja TaxID=1462606 RepID=I1J8Z3_SOYBN	0	99.72	AT3G50760.1	AT3G50760.1 | Symbols: GATL2 | galacturonosyltransferase-like 2 | chr3:18868074-18869099 FORWARD LENGTH=341	6e-180	94.6	GO:0045489 GO:0071555	pectin biosynthetic process; cell wall organization;	GO:0016757 GO:0047262	transferase activity, transferring glycosyl groups; polygalacturonate 4-alpha-galacturonosyltransferase activity;	GO:0000139 GO:0005794 GO:0016021	Golgi membrane; Golgi apparatus; integral component of membrane	PF01501	Glyco_transf_8;	AT3G50760|GATL2|galacturonosyltransferase-like 2|F18B3.40			Glyma.01G178700
431	G1+	431	Glyma.13G244800	-0.515761	0.656137		-1.56797	0.00901726		0.992041	0.32397		Glyma.13g244800	169	UniRef100_C6SVW2 Uncharacterized protein n=2 Tax=Soja TaxID=1462606 RepID=C6SVW2_SOYBN	6e-112	99.41	UniRef100_A0A0P0LY91 Glycine-rich protein n=1 Tax=Lablab purpureus TaxID=35936 RepID=A0A0P0LY91_LABPU	7e-37	91.72	AT4G21620.1	AT4G21620.1 | Symbols: | glycine-rich protein | chr4:11491519-11491914 FORWARD LENGTH=131	5e-21	65.68	GO:0008150	biological process;	GO:0003674	molecular function;	GO:0005576	extracellular region	NA	NA	AT4G21620|F17L22.80|F17L22_80			Glyma.13G244800
432	G1+	432	Glyma.13G170600	-1.513	0.394483		-2.48204	0.0395635		-0.117251	0.96826		Glyma.13g170600	541	UniRef100_I1M026 Aldedh domain-containing protein n=5 Tax=Soja TaxID=1462606 RepID=I1M026_SOYBN	0	99.82	UniRef100_I1M026 Aldedh domain-containing protein n=5 Tax=Soja TaxID=1462606 RepID=I1M026_SOYBN	0	99.82	AT3G48000.1	AT3G48000.1 | Symbols: ALDH2B4, ALDH2, ALDH2A | aldehyde dehydrogenase 2B4 | chr3:17717082-17719843 REVERSE LENGTH=538	0	99.08	GO:0046686 GO:0055114	response to cadmium ion; oxidation-reduction process;	GO:0004029 GO:0005524 GO:0043878	aldehyde dehydrogenase (NAD+) activity; ATP binding; glyceraldehyde-3-phosphate dehydrogenase (NAD+) (non-phosphorylating) activity;	GO:0005739 GO:0005759 GO:0005829 GO:0009507	mitochondrion; mitochondrial matrix; cytosol; chloroplast	PF00171	Aldedh;	AT3G48000|ALDH2B4|ALDH2|ALDH2A|aldehyde dehydrogenase 2B4|aldehyde dehydrogenase 2|aldehyde dehydrogenase 2A|T17F15.130|ALDEHYDE DEHYDROGENASE 2			Glyma.13G170600
433	G1+	433	Glyma.10G232200	-0.440794	0.618321		-1.10832	0.0239553		0.521356	0.548841		Glyma.10g232200	495	UniRef100_I1LDN0 Protein DETOXIFICATION n=2 Tax=Soja TaxID=1462606 RepID=I1LDN0_SOYBN	0	99.8	UniRef100_I1LDN0 Protein DETOXIFICATION n=2 Tax=Soja TaxID=1462606 RepID=I1LDN0_SOYBN	0	99.8	AT4G25640.2	AT4G25640.2 | Symbols: DTX35 | detoxifying efflux carrier 35 | chr4:13076576-13078965 REVERSE LENGTH=514	0	99.19	GO:0009555 GO:0009812 GO:0009901	pollen development; flavonoid metabolic process; anther dehiscence;	NA	NA	GO:0005737 GO:0005774 GO:0009507	cytoplasm; vacuolar membrane; chloroplast	PF01554	MatE;	AT4G25640|ATDTX35|FFT|DTX35|detoxifying efflux carrier 35|FLOWER FLAVONOID TRANSPORTER|L73G19.20|L73G19_20			Glyma.10G232200
434	G1+	434	Glyma.08G053600	-1.22027	0.260532		-2.15527	0.00280149		0.124081	0.947746		Glyma.08g053600	254	UniRef100_I1KQK1 Uncharacterized protein n=1 Tax=Glycine max TaxID=3847 RepID=I1KQK1_SOYBN	0	99.61	UniRef100_A0A445JAB2 Thaumatin-like protein n=1 Tax=Glycine soja TaxID=3848 RepID=A0A445JAB2_GLYSO	0	99.61	AT1G18250.2	AT1G18250.2 | Symbols: ATLP-1 | Pathogenesis-related thaumatin superfamily protein | chr1:6277024-6278005 REVERSE LENGTH=244	1e-139	89.37	GO:0006952	defense response;	NA	NA	GO:0005576	extracellular region	PF00314	Thaumatin;	AT1G18250|ATLP-1			Glyma.08G053600
435	G1+	435	Glyma.19G167200	-1.04765	0.473171		-1.87635	0.0413439		0.155878	0.943908		Glyma.19g167200	375	UniRef100_I1N9T6 Uncharacterized protein n=2 Tax=Soja TaxID=1462606 RepID=I1N9T6_SOYBN	0	99.73	UniRef100_A0A1S3TNA1 uncharacterized protein LOC106757165 n=1 Tax=Vigna radiata var. radiata TaxID=3916 RepID=A0A1S3TNA1_VIGRR	0	99.2	AT5G44040.1	AT5G44040.1 | Symbols: | unknown protein; BEST Arabidopsis thaliana protein match is: unknown protein (TAIR:AT1G04030.1); Has 1807 Blast hits to 1807 proteins in 277 species: Archae - 0; Bacteria - 0; Metazoa - 736; Fungi - 347; Plants - 385; Viruses - 0; Other Eukaryotes - 339 (source: NCBI BLink). | chr5:17719896-17721348 REVERSE LENGTH=416	8e-44	81.33	GO:0007142	male meiosis II;	GO:0003674	molecular function;	GO:0005634	nucleus	NA	NA	AT5G44040|MRH10.15|MRH10_15			Glyma.19G167200
436	G1+	436	Glyma.10G152300	-1.42425	0.37253		-2.55723	0.0204688		0.224007	0.928408		Glyma.10g152300	920	UniRef100_K7LJI9 Formin-like protein n=1 Tax=Glycine max TaxID=3847 RepID=K7LJI9_SOYBN	0	99.89	UniRef100_K7LJI9 Formin-like protein n=1 Tax=Glycine max TaxID=3847 RepID=K7LJI9_SOYBN	0	99.89	AT3G05470.1	AT3G05470.1 | Symbols: | Actin-binding FH2 (formin homology 2) family protein | chr3:1579667-1582547 REVERSE LENGTH=884	0	47.28	NA	NA	GO:0003779	actin binding;	GO:0005576 GO:0016021	extracellular region; integral component of membrane	PF02181	FH2;	AT3G05470			Glyma.10G152300
437	G1+	437	Glyma.16G211700	-2.64525	0.0362889		-4.48044	1.5962e-06		0.0162274	0.994542		Glyma.16g211700	215	UniRef100_A0A445GLE5 Miraculin n=2 Tax=Soja TaxID=1462606 RepID=A0A445GLE5_GLYSO	7e-155	99.53	UniRef100_A0A445GLE5 Miraculin n=2 Tax=Soja TaxID=1462606 RepID=A0A445GLE5_GLYSO	7e-155	99.53	AT1G17860.1	AT1G17860.1 | Symbols: | Kunitz family trypsin and protease inhibitor protein | chr1:6149343-6149933 FORWARD LENGTH=196	5e-16	89.3	GO:0006952 GO:0009625 GO:0010466	defense response; response to insect; negative regulation of peptidase activity;	GO:0004867 GO:0004869 GO:0030414	serine-type endopeptidase inhibitor activity; cysteine-type endopeptidase inhibitor activity; peptidase inhibitor activity;	GO:0005576 GO:0005618 GO:0005783 GO:0048046 GO:0099503	extracellular region; cell wall; endoplasmic reticulum; apoplast; secretory vesicle	PF00197	Kunitz_legume;	AT1G17860|AtKTI5|ARABIDOPSIS THALIANA KUNITZ TRYPSIN INHIBITOR 5|F2H15.9|F2H15_9			Glyma.16G211700
438	G1+	438	Glyma.18G203100	-1.91382	0.180004		-2.32767	0.0436861		-1.3141	0.510993		Glyma.18g203100	430	UniRef100_A0A0R0FAW1 PMR5N domain-containing protein n=2 Tax=Soja TaxID=1462606 RepID=A0A0R0FAW1_SOYBN	0	99.77	UniRef100_A0A0R0FAW1 PMR5N domain-containing protein n=2 Tax=Soja TaxID=1462606 RepID=A0A0R0FAW1_SOYBN	0	99.77	AT5G01360.1	AT5G01360.1 | Symbols: TBL3 | Plant protein of unknown function (DUF828) | chr5:147608-149316 REVERSE LENGTH=434	0	96.98	GO:0009827 GO:0030244 GO:0045489 GO:0045492	plant-type cell wall modification; cellulose biosynthetic process; pectin biosynthetic process; xylan biosynthetic process;	GO:0016413 GO:1990538	O-acetyltransferase activity; xylan O-acetyltransferase activity;	GO:0000139 GO:0005634 GO:0005794 GO:0005886 GO:0016021	Golgi membrane; nucleus; Golgi apparatus; plasma membrane; integral component of membrane	PF14416 PF13839	PMR5N; PC-Esterase;	AT5G01360|TBL3|TRICHOME BIREFRINGENCE-LIKE 3|T10O8.70|T10O8_70			Glyma.18G203100
439	G1+	439	Glyma.07G185500	-0.739467	0.483211		-1.9842	0.00100336		1.02863	0.319746		Glyma.07g185500	535	UniRef100_I1KL88 SE domain-containing protein n=2 Tax=Soja TaxID=1462606 RepID=I1KL88_SOYBN	0	99.81	UniRef100_I1KL88 SE domain-containing protein n=2 Tax=Soja TaxID=1462606 RepID=I1KL88_SOYBN	0	99.81	AT1G58440.1	AT1G58440.1 | Symbols: XF1, SQE1 | FAD/NAD(P)-binding oxidoreductase family protein | chr1:21714094-21717246 REVERSE LENGTH=531	0	89.72	GO:0009414 GO:0016126 GO:0055114	response to water deprivation; sterol biosynthetic process; oxidation-reduction process;	GO:0004506 GO:0050660	squalene monooxygenase activity; flavin adenine dinucleotide binding;	GO:0005576 GO:0005783 GO:0016021	extracellular region; endoplasmic reticulum; integral component of membrane	PF01494	FAD_binding_3;	AT1G58440|XF1|SQE1|DRY2|SQUALENE EPOXIDASE 1|DROUGHT HYPERSENSITIVE 2|F9K23.3|F9K23_3			Glyma.07G185500
440	G1+	440	Glyma.03G008100	-0.699093	0.627382		-1.62614	0.0432122		0.612405	0.686119		Glyma.03g008100	534	UniRef100_I1JK67 Uncharacterized protein n=2 Tax=Soja TaxID=1462606 RepID=I1JK67_SOYBN	0	99.81	UniRef100_A0A4D6MQ85 Cytochrome P450 n=1 Tax=Vigna unguiculata TaxID=3917 RepID=A0A4D6MQ85_VIGUN	0	99.81	AT2G45970.1	AT2G45970.1 | Symbols: CYP86A8, LCR | cytochrome P450, family 86, subfamily A, polypeptide 8 | chr2:18912548-18914161 REVERSE LENGTH=537	0	98.88	GO:0006631 GO:0055114	fatty acid metabolic process; oxidation-reduction process;	GO:0005506 GO:0018685 GO:0020037 GO:0070330	iron ion binding; alkane 1-monooxygenase activity; heme binding; aromatase activity;	GO:0005576 GO:0016021	extracellular region; integral component of membrane	PF00067	p450;	AT2G45970|CYP86A8|LCR|cytochrome P450, family 86, subfamily A, polypeptide 8|LACERATA|F4I18.5			Glyma.03G008100
441	G1+	441	Glyma.17G232220	-1.55864	0.298746		-2.29975	0.0474453		-0.519578	0.818982		Glyma.17g232220	370	UniRef100_K7K0T6 Uncharacterized protein n=2 Tax=Soja TaxID=1462606 RepID=K7K0T6_SOYBN	0	99.73	UniRef100_A0A371EIA5 Transcription factor RAX3 (Fragment) n=1 Tax=Mucuna pruriens TaxID=157652 RepID=A0A371EIA5_MUCPR	0	98.92	AT3G49690.1	AT3G49690.1 | Symbols: RAX3, MYB84, ATMYB84 | myb domain protein 84 | chr3:18427941-18429100 FORWARD LENGTH=310	6e-87	56.22	GO:0007275 GO:0030154	multicellular organism development; cell differentiation;	GO:0003700 GO:0043565 GO:0044212	DNA-binding transcription factor activity; sequence-specific DNA binding; transcription regulatory region DNA binding;	GO:0005634	nucleus	PF00249	Myb_DNA-binding;	AT3G49690|RAX3|MYB84|ATMYB84|SKI2|REGULATOR OF AXILLARY MERISTEMS3|myb domain protein 84|T16K5.40			Glyma.17G232220	MYB/HD-like
442	G1+	442	Glyma.07G054800	-1.61746	0.179632		-2.42649	0.0042055		-0.403053	0.826356		Glyma.07g054800	717	UniRef100_K7KZU2 Auxin response factor n=4 Tax=Soja TaxID=1462606 RepID=K7KZU2_SOYBN	0	99.86	UniRef100_K7KZU2 Auxin response factor n=4 Tax=Soja TaxID=1462606 RepID=K7KZU2_SOYBN	0	99.86	AT3G61830.1	AT3G61830.1 | Symbols: ARF18 | auxin response factor 18 | chr3:22888171-22891179 FORWARD LENGTH=602	0	93.72	GO:0006355 GO:0009734	regulation of transcription, DNA-templated; auxin-activated signaling pathway;	GO:0003700 GO:0005515 GO:0044212	DNA-binding transcription factor activity; protein binding; transcription regulatory region DNA binding;	GO:0005634	nucleus	PF02309 PF02362 PF06507	AUX_IAA; B3; Auxin_resp;	AT3G61830|ARF18|auxin response factor 18|F21F14.12			Glyma.07G054800	AUX-IAA-ARF
443	G1+	443	Glyma.06G202600	-1.36621	0.325521		-2.07298	0.0424064		-0.302341	0.88834		Glyma.06g202600	112	UniRef100_K7KW52 X8 domain-containing protein n=2 Tax=Soja TaxID=1462606 RepID=K7KW52_SOYBN	3e-75	99.11	UniRef100_K7KW52 X8 domain-containing protein n=2 Tax=Soja TaxID=1462606 RepID=K7KW52_SOYBN	3e-75	99.11	AT1G18650.1	AT1G18650.1 | Symbols: PDCB3 | plasmodesmata callose-binding protein 3 | chr1:6419036-6420413 REVERSE LENGTH=184	2e-54	95.54	GO:0008150	biological process;	GO:0001872 GO:0030247	(1->3)-beta-D-glucan binding; polysaccharide binding;	GO:0005576 GO:0005886 GO:0009506 GO:0031225	extracellular region; plasma membrane; plasmodesma; anchored component of membrane	PF07983	X8;	AT1G18650|PDCB3|plasmodesmata callose-binding protein 3|F25I16.1|F25I16_1|PDCB3			Glyma.06G202600
444	G1+	444	Glyma.07G083000	-2.9766	0.125917		-4.80998	0.00194641		-0.207769	0.953083		Glyma.07g083000	499	UniRef100_I1KIM3 Uncharacterized protein n=3 Tax=Soja TaxID=1462606 RepID=I1KIM3_SOYBN	0	99.8	UniRef100_A0A0B2P471 Cytochrome P450 76C4 n=2 Tax=Soja TaxID=1462606 RepID=A0A0B2P471_GLYSO	0	97.39	AT2G45550.1	AT2G45550.1 | Symbols: CYP76C4 | cytochrome P450, family 76, subfamily C, polypeptide 4 | chr2:18773541-18775654 REVERSE LENGTH=511	1e-178	93.19	GO:0055114	oxidation-reduction process;	GO:0005506 GO:0016709 GO:0020037	iron ion binding; oxidoreductase activity, acting on paired donors, with incorporation or reduction of molecular oxygen, NAD(P)H as one donor, and incorporation of one atom of oxygen; heme binding;	GO:0009507 GO:0016020 GO:0016021	chloroplast; membrane; integral component of membrane	PF00067	p450;	AT2G45550|CYP76C4|cytochrome P450, family 76, subfamily C, polypeptide 4|F17K2.8			Glyma.07G083000
445	G1+	445	Glyma.01G014600	-1.34071	0.384446		-2.62778	0.00852678		0.582429	0.770984		Glyma.01g014600	790	UniRef100_I1J4R3 Uncharacterized protein n=1 Tax=Glycine max TaxID=3847 RepID=I1J4R3_SOYBN	0	99.87	UniRef100_A0A0B2P6B1 Homeobox-leucine zipper protein ROC3 n=3 Tax=Soja TaxID=1462606 RepID=A0A0B2P6B1_GLYSO	0	99.87	AT5G46880.1	AT5G46880.1 | Symbols: HB-7, HDG5 | homeobox-7 | chr5:19031540-19035388 FORWARD LENGTH=826	0	96.96	GO:0006355 GO:0048497	regulation of transcription, DNA-templated; maintenance of floral organ identity;	GO:0003700 GO:0008289 GO:0043565	DNA-binding transcription factor activity; lipid binding; sequence-specific DNA binding;	GO:0005634	nucleus	PF00046 PF01852	Homeodomain; START;	AT5G46880|HB-7|HDG5|homeobox-7|HOMEODOMAIN GLABROUS 5|MQD22.1|MQD22_1			Glyma.01G014600	Homeodomain/HOMEOBOX
446	G1+	446	Glyma.08G141200	-0.767886	0.542638		-1.68586	0.0331779		0.601896	0.673015		Glyma.08g141200	155	UniRef100_K7L6M9 Uncharacterized protein n=2 Tax=Soja TaxID=1462606 RepID=K7L6M9_SOYBN	3e-109	99.35	UniRef100_A0A1S3UMZ0 uncharacterized protein LOC106767112 n=1 Tax=Vigna radiata var. radiata TaxID=3916 RepID=A0A1S3UMZ0_VIGRR	6e-57	99.35	AT5G64880.1	AT5G64880.1 | Symbols: | unknown protein; Has 30201 Blast hits to 17322 proteins in 780 species: Archae - 12; Bacteria - 1396; Metazoa - 17338; Fungi - 3422; Plants - 5037; Viruses - 0; Other Eukaryotes - 2996 (source: NCBI BLink). | chr5:25932353-25933874 FORWARD LENGTH=171	8e-12	98.06	GO:0008150	biological process;	GO:0003674	molecular function;	GO:0016021	integral component of membrane	NA	NA	AT5G64880|MXK3.11|MXK3_11			Glyma.08G141200
447	G1+	447	Glyma.13G073200	-0.343203	0.42514		-0.544258	0.0475185		-0.0440343	0.949073		Glyma.13g073200	225	UniRef100_A0A0B2RBR9 Elongation factor 1-beta 1 n=2 Tax=Soja TaxID=1462606 RepID=A0A0B2RBR9_GLYSO	2e-158	99.56	UniRef100_A0A0B2RBR9 Elongation factor 1-beta 1 n=2 Tax=Soja TaxID=1462606 RepID=A0A0B2RBR9_GLYSO	2e-158	99.56	AT5G12110.1	AT5G12110.1 | Symbols: | Glutathione S-transferase, C-terminal-like;Translation elongation factor EF1B/ribosomal protein S6 | chr5:3914483-3915732 FORWARD LENGTH=228	9e-106	99.56	GO:0006414	translational elongation;	GO:0003746 GO:0005085	translation elongation factor activity; guanyl-nucleotide exchange factor activity;	GO:0005737 GO:0005829 GO:0005853 GO:0005886 GO:0009536	cytoplasm; cytosol; eukaryotic translation elongation factor 1 complex; plasma membrane; plastid	PF00736	EF1_GNE;	AT5G12110|MXC9.7|MXC9_7			Glyma.13G073200
448	G1+	448	Glyma.02G013700	-0.590696	0.301012		-0.986778	0.0138261		-0.00901176	0.992936		Glyma.02g013700	705	UniRef100_I1JBH3 Lipase_3 domain-containing protein n=2 Tax=Soja TaxID=1462606 RepID=I1JBH3_SOYBN	0	99.86	UniRef100_I1JBH3 Lipase_3 domain-containing protein n=2 Tax=Soja TaxID=1462606 RepID=I1JBH3_SOYBN	0	99.86	AT1G02660.1	AT1G02660.1 | Symbols: | alpha/beta-Hydrolases superfamily protein | chr1:572187-574746 REVERSE LENGTH=713	0	99.86	GO:0002213 GO:0009628 GO:0031349	defense response to insect; response to abiotic stimulus; positive regulation of defense response;	GO:0047714	galactolipase activity;	GO:0005576 GO:0009507	extracellular region; chloroplast	PF01764	Lipase_3;	AT1G02660|PLIP2|PLASTID LIPASE2|T14P4.6|T14P4_6			Glyma.02G013700
449	G1+	449	Glyma.13G136400	-0.383409	0.429166		-0.646071	0.0338063		0.00269941	0.997311		Glyma.13g136400	406	UniRef100_I1LZ03 Ribos_L4_asso_C domain-containing protein n=2 Tax=Soja TaxID=1462606 RepID=I1LZ03_SOYBN	0	99.75	UniRef100_I1LZ03 Ribos_L4_asso_C domain-containing protein n=2 Tax=Soja TaxID=1462606 RepID=I1LZ03_SOYBN	0	99.75	AT3G09630.1	AT3G09630.1 | Symbols: | Ribosomal protein L4/L1 family | chr3:2953813-2955444 FORWARD LENGTH=406	0	99.51	GO:0006412	translation;	GO:0003723 GO:0003729 GO:0003735	RNA binding; mRNA binding; structural constituent of ribosome;	GO:0005618 GO:0005730 GO:0005737 GO:0005773 GO:0005829 GO:0005886 GO:0009506 GO:0022625 GO:0022626	cell wall; nucleolus; cytoplasm; vacuole; cytosol; plasma membrane; plasmodesma; cytosolic large ribosomal subunit; cytosolic ribosome	PF14374 PF00573	Ribos_L4_asso_C; Ribosomal_L4;	AT3G09630|SAC56|Suppressor of Acaulis 56|F11F8.22			Glyma.13G136400
450	G1+	450	Glyma.15G051400	-2.07964	0.214361		-3.88948	0.00198131		0.586401	0.808673		Glyma.15g051400	480	UniRef100_I1MDU9 Uncharacterized protein n=1 Tax=Glycine max TaxID=3847 RepID=I1MDU9_SOYBN	0	99.79	UniRef100_A0A445GP92 Soyasaponin III rhamnosyltransferase n=1 Tax=Glycine soja TaxID=3848 RepID=A0A445GP92_GLYSO	0	98.96	AT2G22590.1	AT2G22590.1 | Symbols: | UDP-Glycosyltransferase superfamily protein | chr2:9593012-9594424 FORWARD LENGTH=470	4e-140	95.21	NA	NA	GO:0008194 GO:0016757 GO:0016758	UDP-glycosyltransferase activity; transferase activity, transferring glycosyl groups; transferase activity, transferring hexosyl groups;	GO:0043231	intracellular membrane-bounded organelle	PF00201	UDPGT;	AT2G22590			Glyma.15G051400
451	G1+	451	Glyma.16G024000	-0.725975	0.424926		-1.35477	0.0217015		0.196591	0.881187		Glyma.16g024000	477	UniRef100_A0A0R0FTZ3 Peptidase A1 domain-containing protein n=2 Tax=Soja TaxID=1462606 RepID=A0A0R0FTZ3_SOYBN	0	99.79	UniRef100_A0A0R0FTZ3 Peptidase A1 domain-containing protein n=2 Tax=Soja TaxID=1462606 RepID=A0A0R0FTZ3_SOYBN	0	99.79	AT1G01300.1	AT1G01300.1 | Symbols: | Eukaryotic aspartyl protease family protein | chr1:117065-118522 FORWARD LENGTH=485	0	86.37	GO:0006508 GO:0030163 GO:0080167	proteolysis; protein catabolic process; response to karrikin;	GO:0004190	aspartic-type endopeptidase activity;	GO:0005576 GO:0009505	extracellular region; plant-type cell wall	PF00026	Asp;	AT1G01300|F6F3.10|F6F3_10			Glyma.16G024000
[truncated: 3,825 more rows]
