# Supplementary material for: Investigating the Role of Known Arabidopsis Iron Genes in a Stress Resilient Soybean Line
Source: Int J Mol Sci. 2024 Oct 25;25(21):11480. doi: 10.3390/ijms252111480 (PMC11545859; doi:10.3390/ijms252111480)
Supplement: Supplementary file 1 [file ijms-25-11480-s001.zip › ORourke_Table S2.xlsx]

## Sheet: EVvsFIT_HY5_PYE_-Fe
Table S2. Annotation of DEGs identified in Silencing Effect comparison under -Fe conditions. Genes are ordered according to the heatmap (Figure 2 A). The descriptions of columns is as follows:
(A) HM_order: Heatmap order of genes
(B) Cluster ID. The cluster each gene is assigned to in Figure 2
( C) HM Cluster Order: Order of genes within the cluster
(D) Locus ID from Gmax_508_Wm82.a4.v1. Only primary predicted proteins were included in analyses. For more information on gene annotated in this assembly see http://www.phytozome.net/soybean.php.
(E) LogFC_FIT-Fe. The log fold change for genes in the EV vs FIT -Fe comparison
(F) Fit-Fe_FDR. The False discovery rate (FDR) for the gene in the EV vs FIT -Fe comparison. Genes with FDR < or = to 0.05 were considered differentially expressed, regardless of the Log FC
(G) Empty
(H) LogFC_HY5-Fe The log fold change for genes in the EV vs HY5 -Fe comparison
(I) HY5-Fe_FDR. The False discovery rate (FDR) for the gene in the EV vs HY5 -Fe comparison. Genes with FDR < or = to 0.05 were considered differentially expressed, regardless of the Log FC
(J) Empty
(K) LogFC_PYE-Fe The log fold change for genes in the EV vs PYE -Fe comparison
(L) PYE-Fe_FDR. The False discovery rate (FDR) for the gene in the EV vs PYE -Fe comparison. Genes with FDR < or = to 0.05 were considered differentially expressed, regardless of the Log FC
(M) Empty
(N) Locus ID from Gmax_508_Wm82.a4.v1. Only primary predicted proteins were included in analyses. For more information on gene annotated in this assembly see http://www.phytozome.net/soybean.php.
(P) Top Uniref100 Viridaeplantae BLASTP Hit. Match determined via BLASTP (BLAST version 2.10.0) of Gmax_508_Wm82.a4.v1 primary proteins against sequences with the Viridaeplantae (green plants) within Uniref100 (version 02/1/2020). E-value for the top high scoring pair(HSP) is indicated (cutoff of 1E-6). Percent coverage determined by dividing the length of the top HSP by the length of predicted s…
(S) Top Most Descriptive Uniref100 Viridaeplantae BLASTP Hit. The BLAST report generated above (2) was parsed to eliminate uninformative hits. Hits including the words uncharacterized, putative, related, predicted, orf, expressed or containing Arabidopsis or Rice gene identifiers (AtXgXXXXX, OsXXgXXXXX) were ignored. E-value for the top high scoring pair(HSP) is indicated. Percent coverage determ…
(V) Top Arabidopsis (TAIR 10) BlastP gene ID
(W) Top Arabidopsis (TAIR10) BLASTP Hit (4). Match determined via BLASTP (BLAST version 2.10.0) of Gmax_508_Wm82.a4.v1 primary proteins against Arabidopsis thaliana proteins in TAIR10 (TAIR10_pep_20110103_representative_gene_model_updated). An E-value cutoff of 1E-10 was used. For additional details see www.arabidopsis.org. E-value for the top high scoring pair(HSP) is indicated. Percent coverage…
(Z-AA) Gene Ontology Biological Process IDs. GO Biological Process IDs were assigned to each Gmax_508_Wm82.a4.v1 ID using the GO terms associated with the Top TAIR10 BLASTP Hit (4). The annotation information was obtained from TAIR10 (03/01/20). Descriptions for the GO terms are also provided.
(AB-AC) Gene Ontology Molecular Function IDs. GO Molecular Function IDs were assigned to each Gmax_508_Wm82.a4.v1 ID using the GO terms associated with the Top TAIR10 BLASTP Hit (4). The annotation information was obtained from TAIR10 (03/01/20). Descriptions for the GO terms are also provided.
(AD-AE)Gene Ontology Cellular Component IDs. GO Cellular Component IDs were assigned to each Gmax_508_Wm82.a4.v1 ID using the GO terms associated with the Top TAIR10 BLASTP Hit (4). The annotation information was obtained from TAIR10 (03/01/20). Descriptions for the GO terms are also provided.
(AF-AG) PFAM IDs and descriptions were assigned by Phytozome. For more information see http://www.phytozome.net/soybean.php.
(AH) Alternative TAIR10 IDs were determined by querying the TAIR10 gene association file (01012020) by the Arabidopsis gene ID (AtXGXXXXX).
(AL) Transcription factor family ID
Columns N-AH are obtained using the Gene Annotation tool on SoyBase.org
Heatmap Order	Cluster	ClusterID	HM Cluster Order	GeneID	LogFC Fit-Fe	Fit-Fe FDR		LogFC HY5-Fe	HY5-Fe FDR		LogFC PYE-Fe	PYE-Fe FDR		Gmax_508_Wm82.a4.v1 Locus	Length of Primary Predicted Protein (AA)	Top Uniref100 Viridaeplantae Hit	Best HSP Evalue (E<10-6)	Best HSP Percent Coverage	Top Most Descriptive Uniref100 Viridaeplantae Hit	Best HSP Evalue (E<10-6)	Best HSP Percent Coverage	ATID	Top Arabidopsis (TAIR10) BLASTP Hit	Best HSP Evalue (E<10-10)	Best HSP Percent Coverage	GO Biological Process IDs	GO Biological Process Descriptions	GO Molecular Function IDs	GO Molecular Function Descriptions	GO Cellular Component IDs	GO Cellular Component Descriptions	PFAM IDs	PFAM Names	Alternative TAIR10 IDs			GeneID	TFs
1	C1	G1-	1	Glyma.17G222700	0.128401	0.938118		0.750192	0.0490831		0.377641	0.950776		Glyma.17g222700	305	UniRef100_I1MX47 Chorismate mutase n=1 Tax=Glycine max TaxID=3847 RepID=I1MX47_SOYBN	0	99.67	UniRef100_I1MX47 Chorismate mutase n=1 Tax=Glycine max TaxID=3847 RepID=I1MX47_SOYBN	0	99.67	AT5G10870.1	AT5G10870.1 | Symbols: ATCM2, CM2 | chorismate mutase 2 | chr5:3430691-3432272 REVERSE LENGTH=265	2e-109	85.57	GO:0009073 GO:0046417	aromatic amino acid family biosynthetic process; chorismate metabolic process;	GO:0004106	chorismate mutase activity;	GO:0005829 GO:0009507	cytosol; chloroplast	NA	NA	AT5G10870|ATCM2|CM2|chorismate mutase 2			Glyma.17G222700
2	C1	G1-	2	Glyma.06G193500	0.255605	0.914151		1.21088	0.039161		0.638025	0.907477		Glyma.06g193500	236	UniRef100_A0A0B2R8K4 Glutathione S-transferase U9 n=2 Tax=Soja TaxID=1462606 RepID=A0A0B2R8K4_GLYSO	5e-172	99.58	UniRef100_A0A0B2R8K4 Glutathione S-transferase U9 n=2 Tax=Soja TaxID=1462606 RepID=A0A0B2R8K4_GLYSO	5e-172	99.58	AT5G62480.1	AT5G62480.1 | Symbols: ATGSTU9, GST14, GST14B, GSTU9 | glutathione S-transferase tau 9 | chr5:25088775-25089566 REVERSE LENGTH=240	7e-84	95.34	GO:0006749 GO:0009407	glutathione metabolic process; toxin catabolic process;	GO:0004364	glutathione transferase activity;	GO:0005634 GO:0005737 GO:0005829	nucleus; cytoplasm; cytosol	PF13417	GST_N_3;	AT5G62480|ATGSTU9|GST14|GST14B|GSTU9|glutathione S-transferase tau 9|GLUTATHIONE S-TRANSFERASE 14|GLUTATHIONE S-TRANSFERASE 14B|K19B1.9|K19B1_9|GLUTATHIONE S-TRANSFERASE 14|GLUTATHIONE S-TRANSFERASE 14B			Glyma.06G193500
3	C1	G1-	3	Glyma.04G210500	-0.0490078	0.971226		0.583187	0.0209123		0.202648	0.992523		Glyma.04g210500	700	UniRef100_I1JXZ6 Protein kinase domain-containing protein n=3 Tax=Soja TaxID=1462606 RepID=I1JXZ6_SOYBN	0	99.86	UniRef100_I1JXZ6 Protein kinase domain-containing protein n=3 Tax=Soja TaxID=1462606 RepID=I1JXZ6_SOYBN	0	99.86	AT1G77280.1	AT1G77280.1 | Symbols: | Protein kinase protein with adenine nucleotide alpha hydrolases-like domain | chr1:29031468-29035882 REVERSE LENGTH=794	0	99.43	GO:0006468 GO:0016310	protein phosphorylation; phosphorylation;	GO:0004675	transmembrane receptor protein serine/threonine kinase activity;	GO:0005737 GO:0005886	cytoplasm; plasma membrane	PF00582 PF00069	Usp; Pkinase;	AT1G77280|T14N5.13|T14N5_13			Glyma.04G210500
4	C1	G1-	4	Glyma.10G057500	0.137705	0.926964		0.797815	0.0221783		0.400525	0.907477		Glyma.10g057500	337	UniRef100_I1L8Z7 OTU domain-containing protein n=2 Tax=Soja TaxID=1462606 RepID=I1L8Z7_SOYBN	0	99.7	UniRef100_I1L8Z7 OTU domain-containing protein n=2 Tax=Soja TaxID=1462606 RepID=I1L8Z7_SOYBN	0	99.7	AT5G03330.1	AT5G03330.1 | Symbols: | Cysteine proteinases superfamily protein | chr5:807728-809608 FORWARD LENGTH=356	1e-108	87.24	GO:0006508 GO:0016579	proteolysis; protein deubiquitination;	GO:0004843	thiol-dependent ubiquitin-specific protease activity;	GO:0005737	cytoplasm	PF02338	OTU;	AT5G03330|F12E4.60|F12E4_60			Glyma.10G057500
5	C1	G1-	5	Glyma.02G128700	0.530326	0.639287		1.24216	0.00178584		0.817886	0.404632		Glyma.02g128700	417	UniRef100_A0A0B2PJK1 Uncharacterized protein n=2 Tax=Soja TaxID=1462606 RepID=A0A0B2PJK1_GLYSO	0	99.76	UniRef100_A0A1S3VLS6 uncharacterized protein LOC106776335 n=1 Tax=Vigna radiata var. radiata TaxID=3916 RepID=A0A1S3VLS6_VIGRR	0	99.76	AT3G25590.1	AT3G25590.1 | Symbols: | unknown protein; Has 149 Blast hits to 140 proteins in 44 species: Archae - 0; Bacteria - 6; Metazoa - 40; Fungi - 6; Plants - 39; Viruses - 0; Other Eukaryotes - 58 (source: NCBI BLink). | chr3:9302271-9303542 FORWARD LENGTH=423	1e-47	94.96	GO:0008150	biological process;	GO:0003674	molecular function;	GO:0005634	nucleus	NA	NA	AT3G25590|T5M7.2			Glyma.02G128700
6	C1	G1-	6	Glyma.08G149400	0.51818	0.421678		0.662852	0.0389369		0.574941	0.495885		Glyma.08g149400	344	UniRef100_A0A0R0IS73 Uncharacterized protein n=1 Tax=Glycine max TaxID=3847 RepID=A0A0R0IS73_SOYBN	0	99.71	UniRef100_A0A445JEY6 Protein N-terminal asparagine amidohydrolase n=1 Tax=Glycine soja TaxID=3848 RepID=A0A445JEY6_GLYSO	0	99.71	AT2G44420.1	AT2G44420.1 | Symbols: | protein N-terminal asparagine amidohydrolase family protein | chr2:18330568-18332696 FORWARD LENGTH=347	4e-131	93.31	GO:0008150	biological process;	GO:0008418	protein-N-terminal asparagine amidohydrolase activity;	GO:0005737 GO:0009507	cytoplasm; chloroplast	PF14736	N_Asn_amidohyd;	AT2G44420|NTAN1|residue-specific N-terminal amidase 1|F4I1.23			Glyma.08G149400
7	C1	G1-	7	Glyma.02G029200	-0.193255	0.917181		0.922131	0.0349422		0.243859	0.998825		Glyma.02g029200	440	UniRef100_K7K646 WD_REPEATS_REGION domain-containing protein n=1 Tax=Glycine max TaxID=3847 RepID=K7K646_SOYBN	0	99.77	UniRef100_K7K646 WD_REPEATS_REGION domain-containing protein n=1 Tax=Glycine max TaxID=3847 RepID=K7K646_SOYBN	0	99.77	AT1G24130.1	AT1G24130.1 | Symbols: | Transducin/WD40 repeat-like superfamily protein | chr1:8534183-8535430 REVERSE LENGTH=415	5e-140	89.09	GO:0008150	biological process;	NA	NA	GO:0005634	nucleus	PF00400	WD40;	AT1G24130|F3I6.5|F3I6_5			Glyma.02G029200
8	C1	G1-	8	Glyma.11G050000	0.212302	0.794717		0.521879	0.0298588		0.333944	0.789285		Glyma.11g050000	334	UniRef100_A0A0B2PZJ2 Casein kinase II subunit alpha-1 isoform A n=2 Tax=Soja TaxID=1462606 RepID=A0A0B2PZJ2_GLYSO	0	99.7	UniRef100_A0A0B2PZJ2 Casein kinase II subunit alpha-1 isoform A n=2 Tax=Soja TaxID=1462606 RepID=A0A0B2PZJ2_GLYSO	0	99.7	AT5G67380.1	AT5G67380.1 | Symbols: CKA1, ATCKA1 | casein kinase alpha 1 | chr5:26881156-26883383 REVERSE LENGTH=409	0	99.7	GO:0006281 GO:0006325 GO:0007623 GO:0010225 GO:0010332 GO:0018105 GO:0018107 GO:0042752 GO:0051726 GO:2001020	DNA repair; chromatin organization; circadian rhythm; response to UV-C; response to gamma radiation; peptidyl-serine phosphorylation; peptidyl-threonine phosphorylation; regulation of circadian rhythm; regulation of cell cycle; regulation of response to DNA damage stimulus;	GO:0004674 GO:0005515 GO:0005524 GO:0016301	protein serine/threonine kinase activity; protein binding; ATP binding; kinase activity;	GO:0005634 GO:0005730 GO:0005829 GO:0005956	nucleus; nucleolus; cytosol; protein kinase CK2 complex	PF07714	Pkinase_Tyr;	AT5G67380|CKA1|ATCKA1|casein kinase alpha 1|K8K14.10|K8K14_10|ATPK12D			Glyma.11G050000
9	C1	G1-	9	Glyma.06G173200	0.58371	0.672901		1.34903	0.00474687		0.882427	0.500314		Glyma.06g173200	661	UniRef100_K7KVK9 DUF4110 domain-containing protein n=1 Tax=Glycine max TaxID=3847 RepID=K7KVK9_SOYBN	0	99.85	UniRef100_K7KVK9 DUF4110 domain-containing protein n=1 Tax=Glycine max TaxID=3847 RepID=K7KVK9_SOYBN	0	99.85	AT5G50310.1	AT5G50310.1 | Symbols: | Galactose oxidase/kelch repeat superfamily protein | chr5:20474562-20479281 FORWARD LENGTH=666	0	96.67	GO:0008150	biological process;	NA	NA	GO:0005737	cytoplasm	PF13422 PF13418 PF13415	DUF4110; Kelch_4; Kelch_3;	AT5G50310|MXI22.1|MXI22_1			Glyma.06G173200
10	C1	G1-	10	Glyma.20G083500	0.505272	0.350023		0.699046	0.0132528		0.58179	0.355241		Glyma.20g083500	344	UniRef100_I1NEM7 Syntaxin-6_N domain-containing protein n=2 Tax=Glycine max TaxID=3847 RepID=I1NEM7_SOYBN	0	93.31	UniRef100_I1NEM7 Syntaxin-6_N domain-containing protein n=2 Tax=Glycine max TaxID=3847 RepID=I1NEM7_SOYBN	0	93.31	AT4G30240.1	AT4G30240.1 | Symbols: | Syntaxin/t-SNARE family protein | chr4:14808359-14809745 REVERSE LENGTH=300	2e-78	82.56	GO:0048193	Golgi vesicle transport;	NA	NA	GO:0016021	integral component of membrane	PF09177	Syntaxin-6_N;	AT4G30240|F9N11.90|F9N11_90			Glyma.20G083500
11	C1	G1-	11	Glyma.03G167800	0.256354	0.862921		1.07064	0.00409483		0.566735	0.775114		Glyma.03g167800	1540	UniRef100_A0A445LDA5 ABC transporter C family member 5 isoform A n=2 Tax=Soja TaxID=1462606 RepID=A0A445LDA5_GLYSO	0	99.94	UniRef100_A0A445LDA5 ABC transporter C family member 5 isoform A n=2 Tax=Soja TaxID=1462606 RepID=A0A445LDA5_GLYSO	0	99.94	AT1G04120.1	AT1G04120.1 | Symbols: ATMRP5, MRP5, ATABCC5, ABCC5 | multidrug resistance-associated protein 5 | chr1:1064848-1070396 REVERSE LENGTH=1514	0	98.12	GO:0009651 GO:0030007 GO:0055085 GO:1901527 GO:1990069	response to salt stress; cellular potassium ion homeostasis; transmembrane transport; abscisic acid-activated signaling pathway involved in stomatal movement; stomatal opening;	GO:0005524 GO:0008281 GO:0008559 GO:0016887 GO:0042626	ATP binding; sulfonylurea receptor activity; ATPase-coupled xenobiotic transmembrane transporter activity; ATPase activity; ATPase-coupled transmembrane transporter activity;	GO:0000325 GO:0005773 GO:0005774 GO:0009507 GO:0016020 GO:0016021	plant-type vacuole; vacuole; vacuolar membrane; chloroplast; membrane; integral component of membrane	PF00005 PF00664	ABC_tran; ABC_membrane;	AT1G04120|ATMRP5|MRP5|ATABCC5|ABCC5|multidrug resistance-associated protein 5|MULTIDRUG RESISTANCE PROTEIN 5|Arabidopsis thaliana ATP-binding cassette C5|ATP-binding cassette C5|F20D22.11|F20D22_11			Glyma.03G167800
12	C1	G1-	12	Glyma.10G267300	0.0526329	0.986667		1.23861	0.022986		0.504811	0.975491		Glyma.10g267300	479	UniRef100_I1LEP3 Protein DETOXIFICATION n=2 Tax=Soja TaxID=1462606 RepID=I1LEP3_SOYBN	0	99.79	UniRef100_I1LEP3 Protein DETOXIFICATION n=2 Tax=Soja TaxID=1462606 RepID=I1LEP3_SOYBN	0	99.79	AT1G15170.1	AT1G15170.1 | Symbols: | MATE efflux family protein | chr1:5220690-5222756 FORWARD LENGTH=481	0	94.57	GO:0055085	transmembrane transport;	GO:0015297 GO:0022857 GO:0042910	antiporter activity; transmembrane transporter activity; xenobiotic transmembrane transporter activity;	GO:0009507 GO:0016020 GO:0016021	chloroplast; membrane; integral component of membrane	PF01554	MatE;	AT1G15170|F9L1.11|F9L1_11			Glyma.10G267300
13	C1	G1-	13	Glyma.16G077400	-0.228161	0.946668		1.74145	0.0219997		0.520933	0.998012		Glyma.16g077400	210	UniRef100_I1MM03 Uncharacterized protein n=2 Tax=Soja TaxID=1462606 RepID=I1MM03_SOYBN	2e-154	99.52	UniRef100_A0A1S3URP4 uncharacterized protein LOC106768173 n=1 Tax=Vigna radiata var. radiata TaxID=3916 RepID=A0A1S3URP4_VIGRR	2e-77	98.57	AT1G52140.1	AT1G52140.1 | Symbols: | unknown protein; BEST Arabidopsis thaliana protein match is: unknown protein (TAIR:AT3G16330.1); Has 114 Blast hits to 114 proteins in 15 species: Archae - 0; Bacteria - 0; Metazoa - 0; Fungi - 0; Plants - 114; Viruses - 0; Other Eukaryotes - 0 (source: NCBI BLink). | chr1:19407559-19408185 REVERSE LENGTH=208	1e-35	85.24	GO:0008150	biological process;	GO:0003674	molecular function;	GO:0005575	cellular component	PF05553	DUF761;	AT1G52140|F5F19.20|F5F19_20			Glyma.16G077400
14	C1	G1-	14	Glyma.11G245000	-0.110576	0.939854		0.684722	0.0444924		0.190714	0.998825		Glyma.11g245000	532	UniRef100_A0A445HHR4 Ultraviolet-B receptor UVR8 isoform A n=4 Tax=Soja TaxID=1462606 RepID=A0A445HHR4_GLYSO	0	99.81	UniRef100_A0A445HHR4 Ultraviolet-B receptor UVR8 isoform A n=4 Tax=Soja TaxID=1462606 RepID=A0A445HHR4_GLYSO	0	99.81	AT3G26100.2	AT3G26100.2 | Symbols: | Regulator of chromosome condensation (RCC1) family protein | chr3:9538063-9540149 FORWARD LENGTH=532	0	99.44	GO:0008150	biological process;	NA	NA	GO:0005737	cytoplasm	PF00415	RCC1;	AT3G26100|MPE11.29			Glyma.11G245000
15	C1	G1-	15	Glyma.19G171200	0.0296019	0.984276		0.542425	0.048524		0.223655	0.98405		Glyma.19g171200	1445	UniRef100_I1N9Y3 Uncharacterized protein n=2 Tax=Soja TaxID=1462606 RepID=I1N9Y3_SOYBN	0	99.93	UniRef100_A0A445LCW1 CLIP-associated protein isoform A n=1 Tax=Glycine soja TaxID=3848 RepID=A0A445LCW1_GLYSO	0	99.93	AT2G20190.1	AT2G20190.1 | Symbols: ATCLASP, CLASP | CLIP-associated protein | chr2:8711862-8718813 REVERSE LENGTH=1439	0	99.72	GO:0000278 GO:0007026 GO:0009826 GO:0043622 GO:0050821 GO:0051301 GO:0051781	mitotic cell cycle; negative regulation of microtubule depolymerization; unidimensional cell growth; cortical microtubule organization; protein stabilization; cell division; positive regulation of cell division;	GO:0051010	microtubule plus-end binding;	GO:0005737 GO:0005739 GO:0005876 GO:0005886 GO:0005938 GO:0009506 GO:0009524	cytoplasm; mitochondrion; spindle microtubule; plasma membrane; cell cortex; plasmodesma; phragmoplast	PF02985 PF12348	HEAT; CLASP_N;	AT2G20190|ATCLASP|CLASP|CLIP-ASSOCIATED PROTEIN|T2G17.1|T2G17_1			Glyma.19G171200
16	C1	G1-	16	Glyma.14G217900	0.348091	0.692765		0.844684	0.00459872		0.539503	0.535064		Glyma.14g217900	1072	UniRef100_I1MC53 Uncharacterized protein n=1 Tax=Glycine max TaxID=3847 RepID=I1MC53_SOYBN	0	99.91	UniRef100_A0A445H9C4 Filament-like plant protein 4 isoform E n=3 Tax=Glycine soja TaxID=3848 RepID=A0A445H9C4_GLYSO	0	99.91	AT1G19835.1	AT1G19835.1 | Symbols: | Plant protein of unknown function (DUF869) | chr1:6856212-6859513 REVERSE LENGTH=982	0	99.63	GO:0010090 GO:0046785	trichome morphogenesis; microtubule polymerization;	GO:0005515 GO:0008017	protein binding; microtubule binding;	GO:0005737 GO:0005886 GO:0055028	cytoplasm; plasma membrane; cortical microtubule	PF05911	FPP;	AT1G19835|TCS1|Trichome Cell Shape 1|F14P1.24|F14P1_24			Glyma.14G217900
17	C1	G1-	17	Glyma.13G256500	0.432409	0.909921		2.11551	0.0158068		1.08126	0.886853		Glyma.13g256500	198	UniRef100_A0A0B2QGC8 Uncharacterized protein n=2 Tax=Soja TaxID=1462606 RepID=A0A0B2QGC8_GLYSO	3e-140	99.49	UniRef100_A0A4D6KPR6 Golgi apparatus membrane protein TVP15 n=1 Tax=Vigna unguiculata TaxID=3917 RepID=A0A4D6KPR6_VIGUN	9e-103	91.41	AT4G33625.1	AT4G33625.1 | Symbols: | FUNCTIONS IN: molecular_function unknown; INVOLVED IN: biological_process unknown; LOCATED IN: plasma membrane, vacuole; EXPRESSED IN: cultured cell; CONTAINS InterPro DOMAIN/s: Golgi apparatus membrane protein TVP15 (InterPro:IPR013714); Has 59 Blast hits to 59 proteins in 18 species: Archae - 0; Bacteria - 0; Metazoa - 0; Fungi - 0; Plants - 50; Viruses - 0; Other Eukar…	4e-83	85.86	GO:0008150	biological process;	GO:0003674	molecular function;	GO:0005634 GO:0005773 GO:0005774 GO:0005886 GO:0016021	nucleus; vacuole; vacuolar membrane; plasma membrane; integral component of membrane	PF08507	COPI_assoc;	AT4G33625			Glyma.13G256500
18	C1	G1-	18	Glyma.14G090000	0.516635	0.466778		0.684985	0.0462059		0.581499	0.532016		Glyma.14g090000	700	UniRef100_I1M8W9 Uncharacterized protein n=3 Tax=Soja TaxID=1462606 RepID=I1M8W9_SOYBN	0	99.86	UniRef100_A0A0R0GB79 Glyco_trans_2-like domain-containing protein n=1 Tax=Glycine max TaxID=3847 RepID=A0A0R0GB79_SOYBN	0	99.86	AT4G07960.1	AT4G07960.1 | Symbols: ATCSLC12, CSLC12 | Cellulose-synthase-like C12 | chr4:4802628-4805114 REVERSE LENGTH=699	0	99.86	GO:0071555	cell wall organization;	GO:0016757 GO:0016759	transferase activity, transferring glycosyl groups; cellulose synthase activity;	GO:0000139 GO:0005794 GO:0009506 GO:0016021	Golgi membrane; Golgi apparatus; plasmodesma; integral component of membrane	PF13632	Glyco_trans_2_3;	AT4G07960|ATCSLC12|CSLC12|Cellulose-synthase-like C12|CELLULOSE-SYNTHASE LIKE C12|F1K3.3|F1K3_3			Glyma.14G090000
19	C1	G1-	19	Glyma.09G034300	0.179542	0.949992		1.62562	0.00388126		0.736052	0.863594		Glyma.09g034300	332	UniRef100_I1L0P8 WRKY domain-containing protein n=1 Tax=Glycine max TaxID=3847 RepID=I1L0P8_SOYBN	0	99.7	UniRef100_I1L0P8 WRKY domain-containing protein n=1 Tax=Glycine max TaxID=3847 RepID=I1L0P8_SOYBN	0	99.7	AT2G47260.1	AT2G47260.1 | Symbols: WRKY23, ATWRKY23 | WRKY DNA-binding protein 23 | chr2:19405045-19406446 REVERSE LENGTH=337	1e-52	54.22	GO:0006355 GO:0009624 GO:0009733 GO:1901703	regulation of transcription, DNA-templated; response to nematode; response to auxin; protein localization involved in auxin polar transport;	GO:0003700 GO:0005515 GO:0043565 GO:0044212	DNA-binding transcription factor activity; protein binding; sequence-specific DNA binding; transcription regulatory region DNA binding;	GO:0005634	nucleus	PF03106	WRKY;	AT2G47260|WRKY23|ATWRKY23|WRKY DNA-binding protein 23|T8I13.10			Glyma.09G034300	WRKY
20	C1	G1-	20	Glyma.12G202201	0.582402	0.63433		1.24865	0.00503735		0.840655	0.480039		Glyma.12g202201	368	UniRef100_UPI0007193BBA protein STRUBBELIG-RECEPTOR FAMILY 3-like n=1 Tax=Glycine max TaxID=3847 RepID=UPI0007193BBA	0	99.73	UniRef100_UPI0007193BBA protein STRUBBELIG-RECEPTOR FAMILY 3-like n=1 Tax=Glycine max TaxID=3847 RepID=UPI0007193BBA	0	99.73	AT4G03390.1	AT4G03390.1 | Symbols: SRF3 | STRUBBELIG-receptor family 3 | chr4:1490912-1494553 REVERSE LENGTH=776	2e-174	84.24	GO:0006468 GO:0007623	protein phosphorylation; circadian rhythm;	GO:0004675 GO:0005515 GO:0005524 GO:0016301	transmembrane receptor protein serine/threonine kinase activity; protein binding; ATP binding; kinase activity;	GO:0005886 GO:0009507 GO:0016021	plasma membrane; chloroplast; integral component of membrane	PF07714	Pkinase_Tyr;	AT4G03390|SRF3|STRUBBELIG-receptor family 3|F4C21.35|F4C21_35			Glyma.12G202201
21	C1	G1-	21	Glyma.06G320600	-0.297495	0.820571		0.76196	0.041304		0.0901645	0.998825		Glyma.06g320600	1212	UniRef100_I1KFU2 Protein kinase domain-containing protein n=3 Tax=Soja TaxID=1462606 RepID=I1KFU2_SOYBN	0	99.92	UniRef100_I1KFU2 Protein kinase domain-containing protein n=3 Tax=Soja TaxID=1462606 RepID=I1KFU2_SOYBN	0	99.92	AT1G55610.1	AT1G55610.1 | Symbols: BRL1 | BRI1 like | chr1:20779874-20783374 REVERSE LENGTH=1166	0	98.35	GO:0006468 GO:0009755	protein phosphorylation; hormone-mediated signaling pathway;	GO:0004674 GO:0005496 GO:0005515 GO:0005524 GO:0016301	protein serine/threonine kinase activity; steroid binding; protein binding; ATP binding; kinase activity;	GO:0005886 GO:0016021	plasma membrane; integral component of membrane	PF08263 PF13855 PF00069	LRRNT_2; LRR_8; Pkinase;	AT1G55610|BRL1|BRI1 like|F20N2.4			Glyma.06G320600
22	C1	G1-	22	Glyma.05G221800	0.142207	0.950106		1.11264	0.0201085		0.498541	0.941911		Glyma.05g221800	207	UniRef100_I1K647 Uncharacterized protein n=1 Tax=Glycine max TaxID=3847 RepID=I1K647_SOYBN	4e-149	99.52	UniRef100_A0A1S3UNX6 uncharacterized protein LOC106767401 n=1 Tax=Vigna radiata var. radiata TaxID=3916 RepID=A0A1S3UNX6_VIGRR	4e-86	99.52	AT5G35320.1	AT5G35320.1 | Symbols: | unknown protein; Has 1807 Blast hits to 1807 proteins in 277 species: Archae - 0; Bacteria - 0; Metazoa - 736; Fungi - 347; Plants - 385; Viruses - 0; Other Eukaryotes - 339 (source: NCBI BLink). | chr5:13521893-13523144 FORWARD LENGTH=225	5e-24	97.58	GO:0008150	biological process;	GO:0004497	monooxygenase activity;	GO:0005634	nucleus	NA	NA	AT5G35320|T26D22.2|T26D22_2			Glyma.05G221800
23	C1	G1-	23	Glyma.04G011000	0.181141	0.923557		1.15281	0.00853716		0.539195	0.87982		Glyma.04g011000	217	UniRef100_I1JSM1 DUF4408 domain-containing protein n=2 Tax=Soja TaxID=1462606 RepID=I1JSM1_SOYBN	5e-158	99.54	UniRef100_I1JSM1 DUF4408 domain-containing protein n=2 Tax=Soja TaxID=1462606 RepID=I1JSM1_SOYBN	5e-158	99.54	AT4G34560.1	AT4G34560.1 | Symbols: | unknown protein; BEST Arabidopsis thaliana protein match is: unknown protein (TAIR:AT5G66440.1); Has 67 Blast hits to 66 proteins in 11 species: Archae - 0; Bacteria - 0; Metazoa - 0; Fungi - 0; Plants - 67; Viruses - 0; Other Eukaryotes - 0 (source: NCBI BLink). | chr4:16507923-16508588 FORWARD LENGTH=221	1e-22	70.51	GO:0008150	biological process;	GO:0003674	molecular function;	GO:0009507 GO:0016021	chloroplast; integral component of membrane	PF14364	DUF4408;	AT4G34560|T4L20.140|T4L20_140			Glyma.04G011000
24	C1	G1-	24	Glyma.05G045700	0.350634	0.772392		0.734142	0.0496232		0.49206	0.817671		Glyma.05g045700	740	UniRef100_K7KMV6 Uncharacterized protein n=2 Tax=Soja TaxID=1462606 RepID=K7KMV6_SOYBN	0	99.86	UniRef100_A0A371FZN2 Transcription factor GTE10 (Fragment) n=1 Tax=Mucuna pruriens TaxID=157652 RepID=A0A371FZN2_MUCPR	0	99.86	AT5G63320.1	AT5G63320.1 | Symbols: NPX1 | nuclear protein X1 | chr5:25374413-25378783 REVERSE LENGTH=1061	3e-167	96.22	GO:0009409 GO:0009651 GO:0009737 GO:0009738 GO:0045892 GO:0051365	response to cold; response to salt stress; response to abscisic acid; abscisic acid-activated signaling pathway; negative regulation of transcription, DNA-templated; cellular response to potassium ion starvation;	GO:0005515	protein binding;	GO:0005634	nucleus	PF17035 PF00439	BET; Bromodomain;	AT5G63320|NPX1|nuclear protein X1|K9H21.12|K9H21_12			Glyma.05G045700	BROMODOMAIN
25	C1	G1-	25	Glyma.07G141000	0.183467	0.915616		0.843977	0.0475579		0.426636	0.941911		Glyma.07g141000	397	UniRef100_A0A445JWM0 Uncharacterized protein n=1 Tax=Glycine soja TaxID=3848 RepID=A0A445JWM0_GLYSO	0	99.75	UniRef100_UPI0008607543 uncharacterized protein LOC114418993 isoform X2 n=1 Tax=Glycine soja TaxID=3848 RepID=UPI0008607543	0	99.75	AT3G54000.1	AT3G54000.1 | Symbols: | CONTAINS InterPro DOMAIN/s: Uncharacterised conserved protein UCP022260 (InterPro:IPR016802); Has 94 Blast hits to 94 proteins in 14 species: Archae - 0; Bacteria - 0; Metazoa - 0; Fungi - 0; Plants - 94; Viruses - 0; Other Eukaryotes - 0 (source: NCBI BLink). | chr3:19996757-19998197 FORWARD LENGTH=352	2e-35	98.74	GO:0008150	biological process;	GO:0003674	molecular function;	GO:0005634	nucleus	NA	NA	AT3G54000|F5K20.300			Glyma.07G141000
26	C1	G1-	26	Glyma.07G248800	-0.184138	0.921432		0.976024	0.0209123		0.237134	0.998825		Glyma.07g248800	925	UniRef100_I1KN07 SANT domain-containing protein n=2 Tax=Glycine max TaxID=3847 RepID=I1KN07_SOYBN	0	99.89	UniRef100_I1KN07 SANT domain-containing protein n=2 Tax=Glycine max TaxID=3847 RepID=I1KN07_SOYBN	0	99.89	AT2G47820.1	AT2G47820.1 | Symbols: | unknown protein; BEST Arabidopsis thaliana protein match is: unknown protein (TAIR:AT1G09040.1); Has 628 Blast hits to 543 proteins in 149 species: Archae - 0; Bacteria - 106; Metazoa - 145; Fungi - 69; Plants - 97; Viruses - 10; Other Eukaryotes - 201 (source: NCBI BLink). | chr2:19588122-19590629 FORWARD LENGTH=805	1e-108	58.05	GO:0008150	biological process;	GO:0001085 GO:0003677 GO:0003714	RNA polymerase II transcription factor binding; DNA binding; transcription corepressor activity;	GO:0005634	nucleus	NA	NA	AT2G47820|F17A22.21			Glyma.07G248800	Homeodomain/HOMEOBOX
27	C1	G1-	27	Glyma.01G093100	-0.0440687	0.982288		0.843431	0.0153232		0.278148	0.99364		Glyma.01g093100	725	UniRef100_A0A445M0W7 Proline-rich receptor-like protein kinase PERK10 isoform A n=1 Tax=Glycine soja TaxID=3848 RepID=A0A445M0W7_GLYSO	0	99.86	UniRef100_A0A445M0W7 Proline-rich receptor-like protein kinase PERK10 isoform A n=1 Tax=Glycine soja TaxID=3848 RepID=A0A445M0W7_GLYSO	0	99.86	AT1G26150.1	AT1G26150.1 | Symbols: ATPERK10, PERK10 | proline-rich extensin-like receptor kinase 10 | chr1:9039790-9042873 REVERSE LENGTH=762	0	58.21	GO:0006468	protein phosphorylation;	GO:0004675 GO:0005524 GO:0019901	transmembrane receptor protein serine/threonine kinase activity; ATP binding; protein kinase binding;	GO:0005634 GO:0005886 GO:0016021	nucleus; plasma membrane; integral component of membrane	PF00069	Pkinase;	AT1G26150|AtPERK10|PERK10|proline-rich extensin-like receptor kinase 10|F28B23.17|F28B23_17			Glyma.01G093100
28	C1	G1-	28	Glyma.05G158300	-0.0852997	0.952434		0.589525	0.0495107		0.160006	0.998825		Glyma.05g158300	1336	UniRef100_A0A445KP20 Protein SCAR1 isoform A n=2 Tax=Glycine soja TaxID=3848 RepID=A0A445KP20_GLYSO	0	99.93	UniRef100_A0A445KP20 Protein SCAR1 isoform A n=2 Tax=Glycine soja TaxID=3848 RepID=A0A445KP20_GLYSO	0	99.93	AT2G34150.2	AT2G34150.2 | Symbols: WAVE1 | SCAR family protein | chr2:14419432-14423259 REVERSE LENGTH=821	2e-100	33.38	GO:0030036 GO:0051127	actin cytoskeleton organization; positive regulation of actin nucleation;	GO:0003785 GO:0005515	actin monomer binding; protein binding;	GO:0005737 GO:0005856 GO:0009507 GO:0016020 GO:0031209 GO:0043229 GO:0071944	cytoplasm; cytoskeleton; chloroplast; membrane; SCAR complex; intracellular organelle; cell periphery	NA	NA	AT2G34150|ATRANGAP2|ATSCAR1|SCAR1|WAVE1|WISKOTT-ALDRICH SYNDROME PROTEIN FAMILY VERPROLIN HOMOLOGOUS PROTEIN 1|T14G11.27|T14G11_27			Glyma.05G158300
29	C1	G1-	29	Glyma.09G066400	-0.0636074	0.967279		0.598655	0.0481926		0.185697	0.998825		Glyma.09g066400	1307	UniRef100_UPI0003DEBEB4 uncharacterized protein LOC100803232 isoform X1 n=1 Tax=Glycine max TaxID=3847 RepID=UPI0003DEBEB4	0	99.92	UniRef100_UPI0003DEBEB4 uncharacterized protein LOC100803232 isoform X1 n=1 Tax=Glycine max TaxID=3847 RepID=UPI0003DEBEB4	0	99.92	AT4G29790.1	AT4G29790.1 | Symbols: | unknown protein; BEST Arabidopsis thaliana protein match is: unknown protein (TAIR:AT2G19390.1); Has 538 Blast hits to 357 proteins in 124 species: Archae - 0; Bacteria - 74; Metazoa - 109; Fungi - 58; Plants - 105; Viruses - 2; Other Eukaryotes - 190 (source: NCBI BLink). | chr4:14584228-14590123 FORWARD LENGTH=1211	0	99.92	NA	NA	GO:0003674	molecular function;	GO:0005634	nucleus	NA	NA	AT4G29790			Glyma.09G066400
30	C1	G1-	30	Glyma.08G308700	0.0829403	0.964525		1.36931	8.61139e-06		0.565181	0.659153		Glyma.08g308700	1922	UniRef100_A0A445JME9 Callose synthase 7 isoform A n=2 Tax=Soja TaxID=1462606 RepID=A0A445JME9_GLYSO	0	99.95	UniRef100_A0A445JME9 Callose synthase 7 isoform A n=2 Tax=Soja TaxID=1462606 RepID=A0A445JME9_GLYSO	0	99.95	AT1G06490.1	AT1G06490.1 | Symbols: ATGSL07, gsl07, atgsl7, GSL7 | glucan synthase-like 7 | chr1:1978762-1989295 FORWARD LENGTH=1958	0	99.69	GO:0006075 GO:0008360 GO:0010233 GO:0071555 GO:0080165	(1->3)-beta-D-glucan biosynthetic process; regulation of cell shape; phloem transport; cell wall organization; callose deposition in phloem sieve plate;	GO:0003843 GO:0016757	1,3-beta-D-glucan synthase activity; transferase activity, transferring glycosyl groups;	GO:0000148 GO:0005739 GO:0016021	1,3-beta-D-glucan synthase complex; mitochondrion; integral component of membrane	PF04652 PF14288 PF02364	Vta1; FKS1_dom1; Glucan_synthase;	AT1G06490|ATGSL07|gsl07|atgsl7|GSL7|CalS7|Arabidopsis thaliana glucan synthase-like 7|glucan synthase-like 7|callose synthase 7|F12K11.17|F12K11_17			Glyma.08G308700
31	C1	G1-	31	Glyma.10G003000	0.339615	0.827054		1.26348	0.00181583		0.682751	0.659153		Glyma.10g003000	711	UniRef100_A0A0B2PLS5 Dymeclin n=3 Tax=Soja TaxID=1462606 RepID=A0A0B2PLS5_GLYSO	0	99.86	UniRef100_A0A0B2PLS5 Dymeclin n=3 Tax=Soja TaxID=1462606 RepID=A0A0B2PLS5_GLYSO	0	99.86	AT1G04200.1	AT1G04200.1 | Symbols: | FUNCTIONS IN: molecular_function unknown; INVOLVED IN: N-terminal protein myristoylation; LOCATED IN: cellular_component unknown; EXPRESSED IN: 22 plant structures; EXPRESSED DURING: 13 growth stages; CONTAINS InterPro DOMAIN/s: Dymeclin (InterPro:IPR019142); Has 395 Blast hits to 389 proteins in 117 species: Archae - 0; Bacteria - 0; Metazoa - 262; Fungi - 21; Plants - 6…	0	97.61	GO:0007030	Golgi organization;	GO:0003674	molecular function;	GO:0005634 GO:0005794	nucleus; Golgi apparatus	PF09742 PF12722	Dymeclin; Hid1;	AT1G04200|F20D22.3|F20D22_3			Glyma.10G003000
32	C1	G1-	32	Glyma.19G093100	0.663079	0.794878		1.98723	0.00547431		1.15662	0.673462		Glyma.19g093100	71	UniRef100_A0A0B2QHR6 Uncharacterized protein n=2 Tax=Soja TaxID=1462606 RepID=A0A0B2QHR6_GLYSO	8e-41	98.59	UniRef100_UPI0010169257 uncharacterized protein LOC114182528 n=1 Tax=Vigna unguiculata TaxID=3917 RepID=UPI0010169257	1e-39	98.59	AT3G27027.1	AT3G27027.1 | Symbols: | Protein of unknown function (DUF 3339) | chr3:9971921-9972130 FORWARD LENGTH=69	5e-36	95.77	GO:0008150	biological process;	GO:0003674	molecular function;	GO:0016021	integral component of membrane	PF11820	DUF3339;	AT3G27027			Glyma.19G093100
33	C1	G1-	33	Glyma.01G061800	-0.215982	0.904063		1.04214	0.0168165		0.226924	0.998825		Glyma.01g061800	647	UniRef100_I1J626 Uncharacterized protein n=1 Tax=Glycine max TaxID=3847 RepID=I1J626_SOYBN	0	99.85	UniRef100_UPI00098DBA37 uncharacterized protein LOC109801546 n=1 Tax=Cajanus cajan TaxID=3821 RepID=UPI00098DBA37	0	99.85	AT5G13210.1	AT5G13210.1 | Symbols: | Uncharacterised conserved protein UCP015417, _x0001_vWA | chr5:4214567-4216588 FORWARD LENGTH=673	0	99.85	NA	NA	NA	NA	GO:0009507	chloroplast	PF11443	DUF2828;	AT5G13210			Glyma.01G061800
34	C1	G1-	34	Glyma.07G189700	0.149027	0.895209		0.588619	0.0432351		0.306187	0.938451		Glyma.07g189700	568	UniRef100_I1KLC6 Uncharacterized protein n=1 Tax=Glycine max TaxID=3847 RepID=I1KLC6_SOYBN	0	99.82	UniRef100_A0A0B2NSK0 U-box domain-containing protein 4 n=2 Tax=Soja TaxID=1462606 RepID=A0A0B2NSK0_GLYSO	0	99.82	AT1G61350.1	AT1G61350.1 | Symbols: | ARM repeat superfamily protein | chr1:22634099-22635820 FORWARD LENGTH=573	0	99.82	GO:0008150	biological process;	GO:0003674	molecular function;	GO:0005575	cellular component	NA	NA	AT1G61350|T1F9.16|T1F9_16			Glyma.07G189700
35	C1	G1-	35	Glyma.03G248400	0.225354	0.890969		1.00248	0.0134163		0.561542	0.790799		Glyma.03g248400	209	UniRef100_A0A0R0KY26 Aldo_ket_red domain-containing protein n=1 Tax=Glycine max TaxID=3847 RepID=A0A0R0KY26_SOYBN	3e-152	99.52	UniRef100_A0A0R0KY26 Aldo_ket_red domain-containing protein n=1 Tax=Glycine max TaxID=3847 RepID=A0A0R0KY26_SOYBN	3e-152	99.52	AT1G60690.1	AT1G60690.1 | Symbols: | NAD(P)-linked oxidoreductase superfamily protein | chr1:22349892-22351668 REVERSE LENGTH=345	2e-89	92.82	GO:0055114	oxidation-reduction process;	GO:0016491	oxidoreductase activity;	GO:0005737 GO:0005886 GO:0009941	cytoplasm; plasma membrane; chloroplast envelope	PF00248	Aldo_ket_red;	AT1G60690|F8A5.21|F8A5_21			Glyma.03G248400
36	C1	G1-	36	Glyma.06G002200	0.982784	0.697367		2.42458	0.00470657		1.60536	0.483893		Glyma.06g002200	698	UniRef100_K7KS98 Uncharacterized protein n=1 Tax=Glycine max TaxID=3847 RepID=K7KS98_SOYBN	0	99.86	UniRef100_UPI00103A2F93 uncharacterized protein LOC114414406 n=1 Tax=Glycine soja TaxID=3848 RepID=UPI00103A2F93	0	99.86	AT5G27740.1	AT5G27740.1 | Symbols: EMB161, EMB2775, EMB251, RFC3 | ATPase family associated with various cellular activities (AAA) | chr5:9823831-9826869 FORWARD LENGTH=354	3e-47	53.44	GO:0006261 GO:0006281 GO:0009793	DNA-dependent DNA replication; DNA repair; embryo development ending in seed dormancy;	GO:0003689 GO:0005524	DNA clamp loader activity; ATP binding;	GO:0005634 GO:0005663	nucleus; DNA replication factor C complex	NA	NA	AT5G27740|EMB161|EMB2775|EMB251|RFC3|RFC5|EMBRYO DEFECTIVE 161|EMBRYO DEFECTIVE 2775|EMBRYO DEFECTIVE 251|replication factor C 3|replication factor C 5|T1G16.70|T1G16_70			Glyma.06G002200
37	C1	G1-	37	Glyma.13G224400	0.784191	0.808987		2.99621	0.00117761		1.74335	0.420873		Glyma.13g224400	666	UniRef100_K7M173 Uncharacterized protein n=2 Tax=Soja TaxID=1462606 RepID=K7M173_SOYBN	0	99.85	UniRef100_G7L7C0 Dynamin 4C-like protein n=1 Tax=Medicago truncatula TaxID=3880 RepID=G7L7C0_MEDTR	0	96.1	AT1G60500.1	AT1G60500.1 | Symbols: DRP4C | Dynamin related protein 4C | chr1:22291582-22293822 FORWARD LENGTH=669	0	95.2	GO:0048285	organelle fission;	GO:0003924 GO:0005525 GO:0008017	GTPase activity; GTP binding; microtubule binding;	GO:0005737 GO:0005874 GO:0016020	cytoplasm; microtubule; membrane	PF02212 PF00350 PF01031	GED; Dynamin_N; Dynamin_M;	AT1G60500|DRP4C|Dynamin related protein 4C|F8A5.5|F8A5_5			Glyma.13G224400
38	C1	G1-	38	Glyma.02G001700	-0.978371	0.00120139		-0.328981	0.376723		-0.695459	0.164839		Glyma.02g001700	367	UniRef100_A0A445LHK9 Uncharacterized protein n=2 Tax=Soja TaxID=1462606 RepID=A0A445LHK9_GLYSO	0	99.73	UniRef100_A0A1S3V8W8 uncharacterized protein LOC106772733 n=1 Tax=Vigna radiata var. radiata TaxID=3916 RepID=A0A1S3V8W8_VIGRR	0	99.73	AT3G22970.1	AT3G22970.1 | Symbols: | Protein of unknown function (DUF506) _x0001_| chr3:8152592-8153881 FORWARD LENGTH=370	6e-112	98.91	GO:0008150	biological process;	GO:0003674	molecular function;	GO:0005634 GO:0009507	nucleus; chloroplast	PF04720	PDDEXK_6;	AT3G22970|F5N5.17			Glyma.02G001700
39	C1	G1-	39	Glyma.08G270300	0.0337391	0.99147		1.46604	0.0020289		0.657675	0.817308		Glyma.08g270300	1255	UniRef100_K7L967 Uncharacterized protein n=3 Tax=Soja TaxID=1462606 RepID=K7L967_SOYBN	0	99.92	UniRef100_A0A0B2R8Y7 ABC transporter B family member 2 n=1 Tax=Glycine soja TaxID=3848 RepID=A0A0B2R8Y7_GLYSO	0	99.92	AT4G25960.1	AT4G25960.1 | Symbols: PGP2 | P-glycoprotein 2 | chr4:13177438-13183425 FORWARD LENGTH=1273	0	98.73	GO:0055085	transmembrane transport;	GO:0005524 GO:0016887 GO:0042626	ATP binding; ATPase activity; ATPase-coupled transmembrane transporter activity;	GO:0005829 GO:0009507 GO:0016021	cytosol; chloroplast; integral component of membrane	PF00005 PF00664	ABC_tran; ABC_membrane;	AT4G25960|PGP2|ABCB2|P-glycoprotein 2|ATP-binding cassette B2|F20B18.70|F20B18_70			Glyma.08G270300
40	C1	G1-	40	Glyma.15G148000	0.32851	0.654637		0.561113	0.0420019		0.430129	0.652396		Glyma.15g148000	453	UniRef100_A0A445GTN7 Xyloglucan 6-xylosyltransferase 2 isoform A n=1 Tax=Glycine soja TaxID=3848 RepID=A0A445GTN7_GLYSO	0	99.78	UniRef100_A0A445GTN7 Xyloglucan 6-xylosyltransferase 2 isoform A n=1 Tax=Glycine soja TaxID=3848 RepID=A0A445GTN7_GLYSO	0	99.78	AT4G02500.1	AT4G02500.1 | Symbols: ATXT2, XXT2, XT2 | UDP-xylosyltransferase 2 | chr4:1101638-1103345 FORWARD LENGTH=461	0	99.78	GO:0000271 GO:0009969 GO:0010411 GO:0048767	polysaccharide biosynthetic process; xyloglucan biosynthetic process; xyloglucan metabolic process; root hair elongation;	GO:0005515 GO:0016757 GO:0016758 GO:0033843 GO:0035252 GO:0042803	protein binding; transferase activity, transferring glycosyl groups; transferase activity, transferring hexosyl groups; xyloglucan 6-xylosyltransferase activity; UDP-xylosyltransferase activity; protein homodimerization activity;	GO:0000138 GO:0000139 GO:0005768 GO:0005794 GO:0005802 GO:0005829 GO:0016021	Golgi trans cisterna; Golgi membrane; endosome; Golgi apparatus; trans-Golgi network; cytosol; integral component of membrane	PF05637	Glyco_transf_34;	AT4G02500|ATXT2|XXT2|XT2|AtXXT2|TXT2|ARABIDOPSIS THALIANA UDP-XYLOSYLTRANSFERASE 2|XYG XYLOSYLTRANSFERASE 2|UDP-xylosyltransferase 2|T10P11.20			Glyma.15G148000
41	C1	G1-	41	Glyma.05G118300	0.408238	0.836574		1.1573	0.0321743		0.739183	0.810754		Glyma.05g118300	589	UniRef100_K7KPQ6 Uncharacterized protein n=3 Tax=Glycine max TaxID=3847 RepID=K7KPQ6_SOYBN	0	99.83	UniRef100_UPI001038EC21 protein LNK1-like isoform X1 n=1 Tax=Glycine soja TaxID=3848 RepID=UPI001038EC21	0	99.83	AT5G64170.2	AT5G64170.2 | Symbols: | dentin sialophosphoprotein-related | chr5:25672904-25675934 REVERSE LENGTH=616	6e-59	93.89	GO:0006354 GO:0006355 GO:0009649 GO:0032922	DNA-templated transcription, elongation; regulation of transcription, DNA-templated; entrainment of circadian clock; circadian regulation of gene expression;	GO:0003712 GO:0005515 GO:0070063	transcription coregulator activity; protein binding; RNA polymerase binding;	GO:0005634	nucleus	NA	NA	AT5G64170|LNK1|night light-inducible and clock-regulated 1|MHJ24.1|MHJ24_1			Glyma.05G118300
42	C1	G1-	42	Glyma.18G292800	0.162627	0.907682		0.69068	0.0429443		0.38898	0.894483		Glyma.18g292800	368	UniRef100_I1N587 Protein-lysine N-methyltransferase GLYMA_18G292800 n=1 Tax=Glycine max TaxID=3847 RepID=I1N587_SOYBN	0	99.73	UniRef100_I1N587 Protein-lysine N-methyltransferase GLYMA_18G292800 n=1 Tax=Glycine max TaxID=3847 RepID=I1N587_SOYBN	0	99.73	AT1G66680.1	AT1G66680.1 | Symbols: AR401 | S-adenosyl-L-methionine-dependent methyltransferases superfamily protein | chr1:24866352-24868888 REVERSE LENGTH=358	2e-176	92.93	GO:0018026 GO:0018027	peptidyl-lysine monomethylation; peptidyl-lysine dimethylation;	GO:0016279	protein-lysine N-methyltransferase activity;	GO:0005634 GO:0005737 GO:0005739 GO:0005829	nucleus; cytoplasm; mitochondrion; cytosol	PF13847	Methyltransf_31;	AT1G66680|AR401|F4N21.18|F4N21_18			Glyma.18G292800
43	C1	G1-	43	Glyma.02G034200	-1.81214	0.0497926		-1.3187	0.079051		-1.60104	0.242552		Glyma.02g034200	714	UniRef100_I1JC18 RING-type E3 ubiquitin transferase n=1 Tax=Glycine max TaxID=3847 RepID=I1JC18_SOYBN	0	99.86	UniRef100_I1JC18 RING-type E3 ubiquitin transferase n=1 Tax=Glycine max TaxID=3847 RepID=I1JC18_SOYBN	0	99.86	AT1G60190.1	AT1G60190.1 | Symbols: | ARM repeat superfamily protein | chr1:22198403-22200463 FORWARD LENGTH=686	0	96.5	GO:0010029 GO:0016567	regulation of seed germination; protein ubiquitination;	GO:0004842	ubiquitin-protein transferase activity;	GO:0005634 GO:0005737 GO:0009507	nucleus; cytoplasm; chloroplast	PF00514 PF04564	Arm; U-box;	AT1G60190|PUB19|AtPUB19|plant U-box 19|T13D8.8|T13D8_8			Glyma.02G034200
44	C1	G1-	44	Glyma.18G117500	0.102703	0.923557		0.522646	0.0420019		0.283234	0.92369		Glyma.18g117500	864	UniRef100_A0A0B2R8M5 Pre-mRNA-splicing factor CWC22 like n=2 Tax=Soja TaxID=1462606 RepID=A0A0B2R8M5_GLYSO	0	99.88	UniRef100_A0A0B2R8M5 Pre-mRNA-splicing factor CWC22 like n=2 Tax=Soja TaxID=1462606 RepID=A0A0B2R8M5_GLYSO	0	99.88	AT1G80930.1	AT1G80930.1 | Symbols: | MIF4G domain-containing protein / MA3 domain-containing protein | chr1:30405774-30409499 REVERSE LENGTH=900	0	77.66	GO:0000398	mRNA splicing, via spliceosome;	GO:0003723	RNA binding;	GO:0005634 GO:0005829 GO:0071013	nucleus; cytosol; catalytic step 2 spliceosome	PF02847	MA3;	AT1G80930|F23A5.29|F23A5_29			Glyma.18G117500
45	C1	G1-	45	Glyma.16G046651	0.420361	0.910614		1.85696	0.0478755		1.03181	0.894483		Glyma.16g046651	144	UniRef100_A0A445GEK4 Calcium-binding mitochondrial carrier protein SCaMC-1 isoform E n=1 Tax=Glycine soja TaxID=3848 RepID=A0A445GEK4_GLYSO	3e-76	79.17	UniRef100_A0A445GEK4 Calcium-binding mitochondrial carrier protein SCaMC-1 isoform E n=1 Tax=Glycine soja TaxID=3848 RepID=A0A445GEK4_GLYSO	3e-76	79.17	NA	NA	NA	NA	NA	NA	NA	NA	NA	NA	NA	NA	NA			Glyma.16G046651
46	C1	G1-	46	Glyma.01G233800	0.989449	0.788548		2.69429	0.00425873		1.71667	0.639937		Glyma.01g233800	98	UniRef100_K7K5G8 Uncharacterized protein n=1 Tax=Glycine max TaxID=3847 RepID=K7K5G8_SOYBN	1e-66	98.98	NA	NA	NA	NA	NA	NA	NA	NA	NA	NA	NA	NA	NA	NA	NA	NA			Glyma.01G233800
47	C1	G1-	47	Glyma.16G046600	0.692242	0.570151		1.32101	0.00721181		0.953406	0.415995		Glyma.16g046600	474	UniRef100_A0A445GEB6 Calcium-binding mitochondrial carrier protein SCaMC-1 isoform A n=3 Tax=Soja TaxID=1462606 RepID=A0A445GEB6_GLYSO	0	99.79	UniRef100_A0A445GEB6 Calcium-binding mitochondrial carrier protein SCaMC-1 isoform A n=3 Tax=Soja TaxID=1462606 RepID=A0A445GEB6_GLYSO	0	99.79	AT5G51050.1	AT5G51050.1 | Symbols: | Mitochondrial substrate carrier family protein | chr5:20753381-20755714 FORWARD LENGTH=487	0	98.52	GO:0006855 GO:0015866 GO:0015867 GO:0035435 GO:0070588 GO:0080121 GO:0098655 GO:0098656 GO:1901679	drug transmembrane transport; ADP transport; ATP transport; phosphate ion transmembrane transport; calcium ion transmembrane transport; AMP transport; cation transmembrane transport; anion transmembrane transport; nucleotide transmembrane transport;	GO:0005347 GO:0005509 GO:0015085 GO:0015114 GO:0015217 GO:0080122	ATP transmembrane transporter activity; calcium ion binding; calcium ion transmembrane transporter activity; phosphate ion transmembrane transporter activity; ADP transmembrane transporter activity; AMP transmembrane transporter activity;	GO:0005739 GO:0005743 GO:0009507 GO:0016021	mitochondrion; mitochondrial inner membrane; chloroplast; integral component of membrane	PF13202 PF13499 PF00153	EF-hand_5; EF-hand_7; Mito_carr;	AT5G51050|APC2|ATP/phosphate carrier 2|K3K7.23|K3K7_23			Glyma.16G046600
48	C1	G1-	48	Glyma.11G121300	0.0107116	0.995961		0.764097	0.0167112		0.323289	0.950618		Glyma.11g121300	581	UniRef100_I1LJH6 RBR-type E3 ubiquitin transferase n=2 Tax=Soja TaxID=1462606 RepID=I1LJH6_SOYBN	0	99.83	UniRef100_I1LJH6 RBR-type E3 ubiquitin transferase n=2 Tax=Soja TaxID=1462606 RepID=I1LJH6_SOYBN	0	99.83	AT4G34370.1	AT4G34370.1 | Symbols: ATARI1, ARI1 | RING/U-box superfamily protein | chr4:16434547-16437037 FORWARD LENGTH=597	0	99.83	GO:0000209 GO:0006511 GO:0032436	protein polyubiquitination; ubiquitin-dependent protein catabolic process; positive regulation of proteasomal ubiquitin-dependent protein catabolic process;	GO:0031624 GO:0046872 GO:0061630	ubiquitin conjugating enzyme binding; metal ion binding; ubiquitin protein ligase activity;	GO:0000151 GO:0005737	ubiquitin ligase complex; cytoplasm	PF01485	IBR;	AT4G34370|ATARI1|ARI1|ARABIDOPSIS ARIADNE 1|ARIADNE 1|F10M10.140|F10M10_140			Glyma.11G121300
49	C1	G1-	49	Glyma.15G053100	0.291775	0.923557		1.49385	0.0466465		0.792215	0.92369		Glyma.15g053100	771	UniRef100_K7M9Q9 PUM-HD domain-containing protein n=1 Tax=Glycine max TaxID=3847 RepID=K7M9Q9_SOYBN	0	99.87	UniRef100_K7M9Q9 PUM-HD domain-containing protein n=1 Tax=Glycine max TaxID=3847 RepID=K7M9Q9_SOYBN	0	99.87	AT1G78160.1	AT1G78160.1 | Symbols: APUM7, PUM7 | pumilio 7 | chr1:29407900-29410184 FORWARD LENGTH=650	2e-150	43.84	GO:0006417 GO:0010608	regulation of translation; posttranscriptional regulation of gene expression;	GO:0003729	mRNA binding;	GO:0005737 GO:0009507	cytoplasm; chloroplast	PF00806	PUF;	AT1G78160|APUM7|PUM7|pumilio 7|T11I11.10|T11I11_10			Glyma.15G053100
50	C1	G1-	50	Glyma.11G000200	0.219422	0.912801		1.13408	0.0173002		0.600309	0.839825		Glyma.11g000200	346	UniRef100_I1LFM6 TPT domain-containing protein n=1 Tax=Glycine max TaxID=3847 RepID=I1LFM6_SOYBN	0	99.71	UniRef100_I1LFM6 TPT domain-containing protein n=1 Tax=Glycine max TaxID=3847 RepID=I1LFM6_SOYBN	0	99.71	AT1G21070.1	AT1G21070.1 | Symbols: | Nucleotide-sugar transporter family protein | chr1:7376148-7377810 REVERSE LENGTH=348	0	99.42	GO:0008643 GO:0048354	carbohydrate transport; mucilage biosynthetic process involved in seed coat development;	GO:0005338 GO:0005459 GO:0015297 GO:0022857	nucleotide-sugar transmembrane transporter activity; UDP-galactose transmembrane transporter activity; antiporter activity; transmembrane transporter activity;	GO:0000139 GO:0005794 GO:0005886 GO:0016021	Golgi membrane; Golgi apparatus; plasma membrane; integral component of membrane	PF03151	TPT;	AT1G21070|URGT2|UDP-Rha/UDP-Gal transporter 2|T22I11.10|T22I11_10			Glyma.11G000200
51	C1	G1-	51	Glyma.09G179400	0.707312	0.286499		0.913928	0.0156968		0.793572	0.280405		Glyma.09g179400	298	UniRef100_I1L485 LEA_2 domain-containing protein n=1 Tax=Glycine max TaxID=3847 RepID=I1L485_SOYBN	0	99.66	UniRef100_I1L485 LEA_2 domain-containing protein n=1 Tax=Glycine max TaxID=3847 RepID=I1L485_SOYBN	0	99.66	AT1G45688.1	AT1G45688.1 | Symbols: | unknown protein; FUNCTIONS IN: molecular_function unknown; INVOLVED IN: biological_process unknown; LOCATED IN: plasma membrane; EXPRESSED IN: 22 plant structures; EXPRESSED DURING: 13 growth stages; BEST Arabidopsis thaliana protein match is: unknown protein (TAIR:AT5G42860.1); Has 258 Blast hits to 242 proteins in 39 species: Archae - 0; Bacteria - 11; Metazoa - 10; Fun…	7e-128	98.99	GO:0008150	biological process;	GO:0003674 GO:0005515 GO:0008017	molecular function; protein binding; microtubule binding;	GO:0005802 GO:0005886 GO:0009507 GO:0016021	trans-Golgi network; plasma membrane; chloroplast; integral component of membrane	PF03168	LEA_2;	AT1G45688|CC1|companion of cellulose synthase 1|F2G19.25|F2G19_25			Glyma.09G179400
52	C1	G1-	52	Glyma.06G139400	-0.0660321	0.987187		1.45375	0.0332405		0.569338	0.990416		Glyma.06g139400	391	UniRef100_A0A0B2P3A0 Ubiquitin carboxyl-terminal hydrolase ZUFSP n=2 Tax=Soja TaxID=1462606 RepID=A0A0B2P3A0_GLYSO	0	99.74	UniRef100_A0A0B2P3A0 Ubiquitin carboxyl-terminal hydrolase ZUFSP n=2 Tax=Soja TaxID=1462606 RepID=A0A0B2P3A0_GLYSO	0	99.74	AT5G24680.1	AT5G24680.1 | Symbols: | Peptidase C78, ubiquitin fold modifier-specific peptidase 1/ 2 | chr5:8453666-8455358 FORWARD LENGTH=399	6e-108	97.7	NA	NA	NA	NA	GO:0009507	chloroplast	PF07910	Peptidase_C78;	AT5G24680			Glyma.06G139400
53	C1	G1-	53	Glyma.06G143500	0.116536	0.937951		0.821865	0.0135864		0.414152	0.861656		Glyma.06g143500	941	UniRef100_I1KB85 Uncharacterized protein n=2 Tax=Glycine max TaxID=3847 RepID=I1KB85_SOYBN	0	99.89	UniRef100_A0A0B2R0N8 Exosome complex exonuclease RRP44 n=1 Tax=Glycine soja TaxID=3848 RepID=A0A0B2R0N8_GLYSO	0	99.89	AT2G17510.2	AT2G17510.2 | Symbols: EMB2763 | ribonuclease II family protein | chr2:7609395-7616242 REVERSE LENGTH=1012	0	99.89	GO:0006364 GO:0016075	rRNA processing; rRNA catabolic process;	GO:0000175 GO:0003723 GO:0004519 GO:0046872	3'-5'-exoribonuclease activity; RNA binding; endonuclease activity; metal ion binding;	GO:0000176 GO:0000177 GO:0000178	nuclear exosome (RNase complex); cytoplasmic exosome (RNase complex); exosome (RNase complex)	PF13638 PF00773	PIN_4; RNB;	AT2G17510|EMB2763|RRP44A|AtRRP44A|EMBRYO DEFECTIVE 2763|Rrp44 homolog A|MJB20.7|MJB20_7			Glyma.06G143500
54	C1	G1-	54	Glyma.13G103100	0.556896	0.762003		1.32969	0.0217132		0.883344	0.684133		Glyma.13g103100	284	UniRef100_A0A0B2QME0 Xyloglucan endotransglucosylase/hydrolase n=2 Tax=Soja TaxID=1462606 RepID=A0A0B2QME0_GLYSO	0	99.65	UniRef100_A0A0B2QME0 Xyloglucan endotransglucosylase/hydrolase n=2 Tax=Soja TaxID=1462606 RepID=A0A0B2QME0_GLYSO	0	99.65	AT4G25810.1	AT4G25810.1 | Symbols: XTR6, XTH23 | xyloglucan endotransglycosylase 6 | chr4:13128694-13129715 FORWARD LENGTH=286	5e-156	98.94	GO:0010411 GO:0042546 GO:0071555	xyloglucan metabolic process; cell wall biogenesis; cell wall organization;	GO:0004553 GO:0016762	hydrolase activity, hydrolyzing O-glycosyl compounds; xyloglucan:xyloglucosyl transferase activity;	GO:0005576 GO:0005618 GO:0005794 GO:0048046	extracellular region; cell wall; Golgi apparatus; apoplast	PF06955 PF00722	XET_C; Glyco_hydro_16;	AT4G25810|XTR6|XTH23|xyloglucan endotransglycosylase 6|xyloglucan endotransglucosylase/hydrolase 23|F14M19.90|F14M19_90			Glyma.13G103100
55	C1	G1-	55	Glyma.19G175200	-1.7251	0.0149052		-0.454629	0.566703		-1.19067	0.404632		Glyma.19g175200	619	UniRef100_I1NA18 Exocyst subunit Exo70 family protein n=2 Tax=Soja TaxID=1462606 RepID=I1NA18_SOYBN	0	99.84	UniRef100_I1NA18 Exocyst subunit Exo70 family protein n=2 Tax=Soja TaxID=1462606 RepID=I1NA18_SOYBN	0	99.84	AT3G09520.1	AT3G09520.1 | Symbols: ATEXO70H4, EXO70H4 | exocyst subunit exo70 family protein H4 | chr3:2923743-2925629 FORWARD LENGTH=628	0	90.63	GO:0006887 GO:0015031	exocytosis; protein transport;	NA	NA	GO:0000145 GO:0005634	exocyst; nucleus	PF03081	Exo70;	AT3G09520|ATEXO70H4|EXO70H4|exocyst subunit exo70 family protein H4|F11F8.10			Glyma.19G175200
56	C1	G1-	56	Glyma.03G092800	1.20047	0.670905		2.50505	0.0147091		1.7373	0.55791		Glyma.03g092800	524	UniRef100_A0A0B2SLN4 Non-hemolytic phospholipase C n=2 Tax=Soja TaxID=1462606 RepID=A0A0B2SLN4_GLYSO	0	99.81	UniRef100_A0A0B2SLN4 Non-hemolytic phospholipase C n=2 Tax=Soja TaxID=1462606 RepID=A0A0B2SLN4_GLYSO	0	99.81	AT3G03530.1	AT3G03530.1 | Symbols: NPC4 | non-specific phospholipase C4 | chr3:842686-844970 REVERSE LENGTH=538	0	99.05	GO:0009395	phospholipid catabolic process;	GO:0004629 GO:0034480	phospholipase C activity; phosphatidylcholine phospholipase C activity;	GO:0005886	plasma membrane	PF04185	Phosphoesterase;	AT3G03530|NPC4|AtNPC4|non-specific phospholipase C4|T21P5.5|T21P5_5			Glyma.03G092800
57	C1	G1-	57	Glyma.13G315400	0.730471	0.57086		1.2273	0.0229091		0.934792	0.529046		Glyma.13g315400	175	UniRef100_A0A0B2REC7 Uncharacterized protein n=2 Tax=Soja TaxID=1462606 RepID=A0A0B2REC7_GLYSO	2e-123	99.43	UniRef100_UPI000F7C4394 uncharacterized protein LOC113856182 n=1 Tax=Abrus precatorius TaxID=3816 RepID=UPI000F7C4394	4e-92	99.43	AT2G27385.1	AT2G27385.1 | Symbols: | Pollen Ole e 1 allergen and extensin family protein | chr2:11716697-11717318 REVERSE LENGTH=173	6e-38	97.71	GO:0008150	biological process;	GO:0003674	molecular function;	GO:0009507	chloroplast	PF01190	Pollen_Ole_e_I;	AT2G27385			Glyma.13G315400
58	C1	G1-	58	Glyma.13G217301	0.2616	0.958778		1.94402	0.0329427		0.950247	0.961708		Glyma.13g217301	118	UniRef100_UPI0002959E01 uncharacterized protein LOC102666985 n=1 Tax=Glycine max TaxID=3847 RepID=UPI0002959E01	5e-80	99.15	UniRef100_UPI0002959E01 uncharacterized protein LOC102666985 n=1 Tax=Glycine max TaxID=3847 RepID=UPI0002959E01	5e-80	99.15	NA	NA	NA	NA	NA	NA	NA	NA	NA	NA	NA	NA	NA			Glyma.13G217301
59	C1	G1-	59	Glyma.19G255000	1.77675	0.751459		3.69247	0.023908		2.38417	0.808761		Glyma.19g255000	217	UniRef100_UPI000E21BC22 uncharacterized protein LOC100797233 isoform X1 n=1 Tax=Glycine max TaxID=3847 RepID=UPI000E21BC22	2e-150	99.54	UniRef100_UPI000E21BC22 uncharacterized protein LOC100797233 isoform X1 n=1 Tax=Glycine max TaxID=3847 RepID=UPI000E21BC22	2e-150	99.54	AT4G01040.1	AT4G01040.1 | Symbols: | Glycosyl hydrolase superfamily protein | chr4:453383-455407 FORWARD LENGTH=430	2e-22	27.19	GO:0005975	carbohydrate metabolic process;	GO:0008061 GO:0016787 GO:0070492	chitin binding; hydrolase activity; oligosaccharide binding;	GO:0005576 GO:0005783 GO:0016021	extracellular region; endoplasmic reticulum; integral component of membrane	PF00704	Glyco_hydro_18;	AT4G01040|F2N1.39-01|F2N1_39-01			Glyma.19G255000
60	C1	G1-	60	Glyma.09G167100	-0.0141366	0.996844		1.29635	0.024902		0.404683	0.998012		Glyma.09g167100	1075	UniRef100_A0A0R0I9G1 Uncharacterized protein n=5 Tax=Soja TaxID=1462606 RepID=A0A0R0I9G1_SOYBN	0	98.42	UniRef100_A0A445GLL3 Protein argonaute 1 isoform A n=1 Tax=Glycine soja TaxID=3848 RepID=A0A445GLL3_GLYSO	0	98.42	AT1G48410.2	AT1G48410.2 | Symbols: AGO1 | Stabilizer of iron transporter SufD / Polynucleotidyl transferase | chr1:17886285-17891892 REVERSE LENGTH=1050	0	91.53	GO:0006417 GO:0009616 GO:0009733 GO:0009793 GO:0009850 GO:0009955 GO:0009965 GO:0010218 GO:0010305 GO:0010589 GO:0016032 GO:0016441 GO:0030154 GO:0035195 GO:0045087 GO:0048830 GO:0051607 GO:0060145	regulation of translation; virus induced gene silencing; response to auxin; embryo development ending in seed dormancy; auxin metabolic process; adaxial/abaxial pattern specification; leaf morphogenesis; response to far red light; leaf vascular tissue pattern formation; leaf proximal/distal pattern formation; viral process; posttranscriptional gene silencing; cell differentiation; gene silencing …	GO:0003729 GO:0004521 GO:0005515 GO:0035197 GO:0035198 GO:0046872	mRNA binding; endoribonuclease activity; protein binding; siRNA binding; miRNA binding; metal ion binding;	GO:0005634 GO:0005737 GO:0005829	nucleus; cytoplasm; cytosol	PF16487 PF12764 PF16488 PF08699 PF16486 PF02170 PF02171	ArgoMid; Gly-rich_Ago1; ArgoL2; ArgoL1; ArgoN; PAZ; Piwi;	AT1G48410|AGO1|ICU9|AtAGO1|ARGONAUTE 1|T1N15.2|T1N15_2			Glyma.09G167100
61	C1	G1-	61	Glyma.13G042000	0.173047	0.877469		0.704256	0.0130985		0.340576	0.904968		Glyma.13g042000	772	UniRef100_A0A0B2SSN6 Chaperone protein dnaJ 49 n=2 Tax=Soja TaxID=1462606 RepID=A0A0B2SSN6_GLYSO	0	99.87	UniRef100_A0A0B2SSN6 Chaperone protein dnaJ 49 n=2 Tax=Soja TaxID=1462606 RepID=A0A0B2SSN6_GLYSO	0	99.87	AT5G53150.1	AT5G53150.1 | Symbols: | DNAJ heat shock N-terminal domain-containing protein | chr5:21554935-21557202 FORWARD LENGTH=726	0	93.78	NA	NA	NA	NA	GO:0005737	cytoplasm	PF00226 PF11926	DnaJ; DUF3444;	AT5G53150			Glyma.13G042000
62	C1	G1-	62	Glyma.02G288500	0.240895	0.858898		0.830144	0.022959		0.426758	0.894483		Glyma.02g288500	513	UniRef100_I1JJ62 Citrate synthase n=2 Tax=Soja TaxID=1462606 RepID=I1JJ62_SOYBN	0	99.81	UniRef100_I1JJ62 Citrate synthase n=2 Tax=Soja TaxID=1462606 RepID=I1JJ62_SOYBN	0	99.81	AT2G42790.1	AT2G42790.1 | Symbols: CSY3 | citrate synthase 3 | chr2:17803132-17805991 REVERSE LENGTH=509	0	96.69	GO:0005975 GO:0006099 GO:0006635	carbohydrate metabolic process; tricarboxylic acid cycle; fatty acid beta-oxidation;	GO:0004108	citrate (Si)-synthase activity;	GO:0005739 GO:0005759 GO:0005777 GO:0005829	mitochondrion; mitochondrial matrix; peroxisome; cytosol	PF00285	Citrate_synt;	AT2G42790|CSY3|citrate synthase 3|F7D19.21|F7D19_21			Glyma.02G288500
63	C1	G1-	63	Glyma.15G201600	0.460724	0.808987		1.2638	0.0150304		0.713484	0.82196		Glyma.15g201600	703	UniRef100_I1MHZ5 Uncharacterized protein n=1 Tax=Glycine max TaxID=3847 RepID=I1MHZ5_SOYBN	0	99.86	UniRef100_A0A445GVW4 Dymeclin n=1 Tax=Glycine soja TaxID=3848 RepID=A0A445GVW4_GLYSO	0	99.86	AT1G04200.1	AT1G04200.1 | Symbols: | FUNCTIONS IN: molecular_function unknown; INVOLVED IN: N-terminal protein myristoylation; LOCATED IN: cellular_component unknown; EXPRESSED IN: 22 plant structures; EXPRESSED DURING: 13 growth stages; CONTAINS InterPro DOMAIN/s: Dymeclin (InterPro:IPR019142); Has 395 Blast hits to 389 proteins in 117 species: Archae - 0; Bacteria - 0; Metazoa - 262; Fungi - 21; Plants - 6…	0	99	GO:0007030	Golgi organization;	GO:0003674	molecular function;	GO:0005634 GO:0005794	nucleus; Golgi apparatus	PF09742	Dymeclin;	AT1G04200|F20D22.3|F20D22_3			Glyma.15G201600
64	C1	G1-	64	Glyma.04G007900	0.305279	0.827054		0.976315	0.00955063		0.5159	0.82196		Glyma.04g007900	119	UniRef100_UPI000F7CDE52 30S ribosomal protein S31, mitochondrial n=1 Tax=Abrus precatorius TaxID=3816 RepID=UPI000F7CDE52	6e-45	96.64	UniRef100_UPI000F7CDE52 30S ribosomal protein S31, mitochondrial n=1 Tax=Abrus precatorius TaxID=3816 RepID=UPI000F7CDE52	6e-45	96.64	AT2G21290.1	AT2G21290.1 | Symbols: | unknown protein; FUNCTIONS IN: molecular_function unknown; INVOLVED IN: biological_process unknown; LOCATED IN: mitochondrion; EXPRESSED IN: 22 plant structures; EXPRESSED DURING: 13 growth stages; Has 63 Blast hits to 63 proteins in 12 species: Archae - 0; Bacteria - 0; Metazoa - 0; Fungi - 0; Plants - 63; Viruses - 0; Other Eukaryotes - 0 (source: NCBI BLink). | chr2:91…	3e-13	57.14	GO:0032544	plastid translation;	GO:0003674	molecular function;	GO:0005739 GO:0005840 GO:0009536	mitochondrion; ribosome; plastid	PF17067	RPS31;	AT2G21290|F3K23.5|F3K23_5			Glyma.04G007900
65	C1	G1-	65	Glyma.10G284400	0.210165	0.878379		0.891792	0.0110263		0.430074	0.883333		Glyma.10g284400	586	UniRef100_I1LF74 Uncharacterized protein n=1 Tax=Glycine max TaxID=3847 RepID=I1LF74_SOYBN	0	99.83	UniRef100_A0A445IU87 Serine/threonine-protein kinase STY46 isoform A n=4 Tax=Glycine soja TaxID=3848 RepID=A0A445IU87_GLYSO	0	99.83	AT4G38470.1	AT4G38470.1 | Symbols: | ACT-like protein tyrosine kinase family protein | chr4:17999432-18003551 FORWARD LENGTH=575	0	99.32	GO:0006468 GO:0009658 GO:0071456	protein phosphorylation; chloroplast organization; cellular response to hypoxia;	GO:0004674 GO:0004712	protein serine/threonine kinase activity; protein serine/threonine/tyrosine kinase activity;	GO:0005634 GO:0005829	nucleus; cytosol	PF07714	Pkinase_Tyr;	AT4G38470|STY46|serine/threonine/tyrosine kinase 46|F20M13.30|F20M13_30			Glyma.10G284400
66	C1	G1-	66	Glyma.13G131800	0.0172383	0.99074		0.514023	0.0364206		0.177722	0.998012		Glyma.13g131800	890	UniRef100_K7LZH4 PHD-type domain-containing protein n=1 Tax=Glycine max TaxID=3847 RepID=K7LZH4_SOYBN	0	99.89	UniRef100_K7LZH4 PHD-type domain-containing protein n=1 Tax=Glycine max TaxID=3847 RepID=K7LZH4_SOYBN	0	99.89	AT2G37520.1	AT2G37520.1 | Symbols: | Acyl-CoA N-acyltransferase with RING/FYVE/PHD-type zinc finger domain | chr2:15745033-15749615 REVERSE LENGTH=829	0	99.66	GO:0045944	positive regulation of transcription by RNA polymerase II;	GO:0000977 GO:0003682 GO:0042393 GO:0044212	RNA polymerase II regulatory region sequence-specific DNA binding; chromatin binding; histone binding; transcription regulatory region DNA binding;	GO:0005634	nucleus	PF16135	Jas;	AT2G37520|F13M22.2|F13M22_2			Glyma.13G131800	PHD
67	C1	G1-	67	Glyma.16G074200	0.755284	0.744883		1.85664	0.00887513		1.11186	0.713246		Glyma.16g074200	350	UniRef100_K7MFQ3 Uncharacterized protein n=2 Tax=Soja TaxID=1462606 RepID=K7MFQ3_SOYBN	0	99.71	UniRef100_A0A445GH03 Protein BREVIS RADIX isoform A n=3 Tax=Soja TaxID=1462606 RepID=A0A445GH03_GLYSO	0	99.71	AT1G31880.1	AT1G31880.1 | Symbols: NLM9, BRX | DZC (Disease resistance/zinc finger/chromosome condensation-like region) domain containing protein | chr1:11447804-11450053 FORWARD LENGTH=344	5e-172	99.71	GO:0009734 GO:0009736 GO:0009737 GO:0010088 GO:0010315 GO:0030154 GO:0048364 GO:0048527 GO:0048756 GO:2000280	auxin-activated signaling pathway; cytokinin-activated signaling pathway; response to abscisic acid; phloem development; auxin efflux; cell differentiation; root development; lateral root development; sieve cell differentiation; regulation of root development;	GO:0005515 GO:0015250 GO:0042802	protein binding; water channel activity; identical protein binding;	GO:0005634 GO:0005886	nucleus; plasma membrane	PF13713 PF08381	BRX_N; BRX;	AT1G31880|NLM9|BRX|BREVIS RADIX|F5M6.11|F5M6_11			Glyma.16G074200
68	C1	G1-	68	Glyma.08G193900	0.0459705	0.993254		1.86439	0.0272672		0.638496	0.998012		Glyma.08g193900	475	UniRef100_A0A0R0IYQ0 Uncharacterized protein n=3 Tax=Soja TaxID=1462606 RepID=A0A0R0IYQ0_SOYBN	0	99.79	UniRef100_A0A445JQI0 3-epi-6-deoxocathasterone 23-monooxygenase n=1 Tax=Glycine soja TaxID=3848 RepID=A0A445JQI0_GLYSO	0	99.79	AT3G13730.1	AT3G13730.1 | Symbols: CYP90D1 | cytochrome P450, family 90, subfamily D, polypeptide 1 | chr3:4498330-4500836 REVERSE LENGTH=491	0	92	GO:0007275 GO:0010268 GO:0016125 GO:0016132 GO:0048366 GO:0048441 GO:0048443 GO:0055114	multicellular organism development; brassinosteroid homeostasis; sterol metabolic process; brassinosteroid biosynthetic process; leaf development; petal development; stamen development; oxidation-reduction process;	GO:0004497 GO:0005506 GO:0016491 GO:0016709 GO:0020037 GO:0102097	monooxygenase activity; iron ion binding; oxidoreductase activity; oxidoreductase activity, acting on paired donors, with incorporation or reduction of molecular oxygen, NAD(P)H as one donor, and incorporation of one atom of oxygen; heme binding; (22S)-22-hydroxy-5alpha-campestan-3-one C-23 hydroxylase activity;	GO:0005789 GO:0009507 GO:0016021	endoplasmic reticulum membrane; chloroplast; integral component of membrane	PF00067	p450;	AT3G13730|CYP90D1|cytochrome P450, family 90, subfamily D, polypeptide 1|MMM17.20			Glyma.08G193900
69	C1	G1-	69	Glyma.08G288900	0.379289	0.854714		1.42262	0.00923857		0.719218	0.82196		Glyma.08g288900	401	UniRef100_I1KXI5 Uncharacterized protein n=2 Tax=Soja TaxID=1462606 RepID=I1KXI5_SOYBN	0	99.75	UniRef100_A0A1S3VZW9 uncharacterized protein LOC106779898 n=1 Tax=Vigna radiata var. radiata TaxID=3916 RepID=A0A1S3VZW9_VIGRR	0	99.25	AT1G23890.2	AT1G23890.2 | Symbols: | NHL domain-containing protein | chr1:8438900-8440803 REVERSE LENGTH=400	1e-90	85.54	GO:0008150	biological process;	GO:0003674	molecular function;	GO:0009507 GO:0016021	chloroplast; integral component of membrane	NA	NA	AT1G23890|T23E23.6|T23E23_6			Glyma.08G288900
70	C1	G1-	70	Glyma.08G146200	0.908927	0.19831		1.08592	0.0135594		0.962455	0.242552		Glyma.08g146200	414	UniRef100_K7L6R2 Uncharacterized protein n=1 Tax=Glycine max TaxID=3847 RepID=K7L6R2_SOYBN	0	99.76	UniRef100_A0A1S3UH50 microtubule-associated protein futsch n=1 Tax=Vigna radiata var. radiata TaxID=3916 RepID=A0A1S3UH50_VIGRR	3e-96	94.69	NA	NA	NA	NA	NA	NA	NA	NA	NA	NA	NA	NA	NA			Glyma.08G146200
71	C1	G1-	71	Glyma.01G232500	0.47983	0.559787		1.06223	0.000981327		0.656613	0.404632		Glyma.01g232500	1144	UniRef100_A0A445M7M6 Cellulose synthase-like protein D3 isoform A n=2 Tax=Soja TaxID=1462606 RepID=A0A445M7M6_GLYSO	0	99.91	UniRef100_A0A445M7M6 Cellulose synthase-like protein D3 isoform A n=2 Tax=Soja TaxID=1462606 RepID=A0A445M7M6_GLYSO	0	99.91	AT3G03050.1	AT3G03050.1 | Symbols: CSLD3, KJK, ATCSLD3 | cellulose synthase-like D3 | chr3:687873-691629 FORWARD LENGTH=1145	0	99.48	GO:0009409 GO:0009833 GO:0010583 GO:0030244 GO:0071555	response to cold; plant-type primary cell wall biogenesis; response to cyclopentenone; cellulose biosynthetic process; cell wall organization;	GO:0016757 GO:0016759 GO:0016760 GO:0051753	transferase activity, transferring glycosyl groups; cellulose synthase activity; cellulose synthase (UDP-forming) activity; mannan synthase activity;	GO:0000139 GO:0005768 GO:0005783 GO:0005794 GO:0005802 GO:0005886 GO:0016021	Golgi membrane; endosome; endoplasmic reticulum; Golgi apparatus; trans-Golgi network; plasma membrane; integral component of membrane	PF13632 PF14570	Glyco_trans_2_3; zf-RING_4;	AT3G03050|CSLD3|KJK|ATCSLD3|RHD7|cellulose synthase-like D3|KOJAK|CELLULOSE SYNTHASE LIKE D3|ROOT HAIR DEFECTIVE 7|T17B22.26|T17B22_26			Glyma.01G232500
72	C1	G1-	72	Glyma.13G210300	-0.0214052	0.991008		0.627466	0.0482627		0.17268	0.998825		Glyma.13g210300	564	UniRef100_I1M163 Mitogen-activated protein kinase n=2 Tax=Soja TaxID=1462606 RepID=I1M163_SOYBN	0	99.82	UniRef100_I1M163 Mitogen-activated protein kinase n=2 Tax=Soja TaxID=1462606 RepID=I1M163_SOYBN	0	99.82	AT5G19010.1	AT5G19010.1 | Symbols: MPK16 | mitogen-activated protein kinase 16 | chr5:6345096-6347676 REVERSE LENGTH=567	0	99.82	GO:0007165 GO:0010468 GO:0035556	signal transduction; regulation of gene expression; intracellular signal transduction;	GO:0004707 GO:0005524	MAP kinase activity; ATP binding;	GO:0005634 GO:0005737 GO:0005773 GO:0005886	nucleus; cytoplasm; vacuole; plasma membrane	PF00069	Pkinase;	AT5G19010|MPK16|mitogen-activated protein kinase 16|T16G12.50|T16G12_50			Glyma.13G210300
73	C1	G1-	73	Glyma.08G078000	-0.112975	0.943217		0.718091	0.0445807		0.135677	0.998825		Glyma.08g078000	416	UniRef100_I1KR88 Uncharacterized protein n=1 Tax=Glycine max TaxID=3847 RepID=I1KR88_SOYBN	0	99.76	UniRef100_UPI00098DA0F0 uncharacterized protein LOC109814519 n=1 Tax=Cajanus cajan TaxID=3821 RepID=UPI00098DA0F0	0	99.76	AT1G36990.1	AT1G36990.1 | Symbols: | unknown protein; LOCATED IN: chloroplast; EXPRESSED IN: 24 plant structures; EXPRESSED DURING: 14 growth stages; BEST Arabidopsis thaliana protein match is: unknown protein (TAIR:AT4G08510.1); Has 5029 Blast hits to 1779 proteins in 339 species: Archae - 2; Bacteria - 1372; Metazoa - 990; Fungi - 933; Plants - 111; Viruses - 28; Other Eukaryotes - 1593 (source: NCBI BLink…	4e-28	81.97	GO:0016310	phosphorylation;	GO:0016301	kinase activity;	GO:0005634	nucleus	NA	NA	AT1G36990|T32E20.28|T32E20_28			Glyma.08G078000
74	C1	G1-	74	Glyma.07G239700	0.579185	0.601509		1.08437	0.0114946		0.730539	0.604131		Glyma.07g239700	609	UniRef100_I1KMR0 Ligase_CoA domain-containing protein n=3 Tax=Soja TaxID=1462606 RepID=I1KMR0_SOYBN	0	99.84	UniRef100_I1KMR0 Ligase_CoA domain-containing protein n=3 Tax=Soja TaxID=1462606 RepID=I1KMR0_SOYBN	0	99.84	AT5G49460.1	AT5G49460.1 | Symbols: ACLB-2 | ATP citrate lyase subunit B 2 | chr5:20055048-20058195 FORWARD LENGTH=608	0	99.84	GO:0006085 GO:0006633	acetyl-CoA biosynthetic process; fatty acid biosynthetic process;	GO:0003878 GO:0005524 GO:0046872	ATP citrate synthase activity; ATP binding; metal ion binding;	GO:0005737 GO:0005829 GO:0005886 GO:0009346	cytoplasm; cytosol; plasma membrane; citrate lyase complex	PF00549 PF00285	Ligase_CoA; Citrate_synt;	AT5G49460|ACLB-2|ATP citrate lyase subunit B 2|K7J8.14|K7J8_14			Glyma.07G239700
75	C1	G1-	75	Glyma.11G048000	0.485259	0.840624		1.65272	0.00745606		0.842411	0.838635		Glyma.11g048000	490	UniRef100_K7LN34 Uncharacterized protein n=2 Tax=Soja TaxID=1462606 RepID=K7LN34_SOYBN	0	99.8	UniRef100_A0A445M587 BTB/POZ domain-containing protein n=1 Tax=Glycine soja TaxID=3848 RepID=A0A445M587_GLYSO	0	93.06	AT3G49900.2	AT3G49900.2 | Symbols: | Phototropic-responsive NPH3 family protein | chr3:18500635-18502614 REVERSE LENGTH=520	2e-105	92.04	GO:0016567	protein ubiquitination;	NA	NA	GO:0005634	nucleus	PF03000 PF00651	NPH3; BTB;	AT3G49900|T16K5.250			Glyma.11G048000	BTB/POZ
76	C1	G1-	76	Glyma.04G062500	0.0645899	0.970733		0.781809	0.0145909		0.284457	0.980791		Glyma.04g062500	686	UniRef100_A0A445KWM0 Two-component response regulator n=1 Tax=Glycine soja TaxID=3848 RepID=A0A445KWM0_GLYSO	0	99.85	UniRef100_A0A445KWM0 Two-component response regulator n=1 Tax=Glycine soja TaxID=3848 RepID=A0A445KWM0_GLYSO	0	99.85	AT2G25180.1	AT2G25180.1 | Symbols: ARR12, RR12 | response regulator 12 | chr2:10724490-10726961 REVERSE LENGTH=596	3e-128	59.77	GO:0000160 GO:0009414 GO:0009735 GO:0009736 GO:0010082 GO:0010380 GO:0010492 GO:0031537 GO:0048364 GO:0048367 GO:0071368 GO:0080022 GO:0080036 GO:0080113	phosphorelay signal transduction system; response to water deprivation; response to cytokinin; cytokinin-activated signaling pathway; regulation of root meristem growth; regulation of chlorophyll biosynthetic process; maintenance of shoot apical meristem identity; regulation of anthocyanin metabolic process; root development; shoot system development; cellular response to cytokinin stimulus; prim…	GO:0000156 GO:0003677 GO:0003700	phosphorelay response regulator activity; DNA binding; DNA-binding transcription factor activity;	GO:0005634 GO:0005737	nucleus; cytoplasm	PF00249 PF00072	Myb_DNA-binding; Response_reg;	AT2G25180|ARR12|RR12|AtARR12|response regulator 12|F13D4.140|F13D4_140			Glyma.04G062500
77	C1	G1-	77	Glyma.18G082800	0.438384	0.593845		0.928545	0.00277885		0.589198	0.505037		Glyma.18g082800	719	UniRef100_K7MQN1 Uncharacterized protein n=1 Tax=Glycine max TaxID=3847 RepID=K7MQN1_SOYBN	0	99.86	UniRef100_A0A445FQS6 Disease resistance protein RPM1 n=1 Tax=Glycine soja TaxID=3848 RepID=A0A445FQS6_GLYSO	0	99.3	AT3G07040.1	AT3G07040.1 | Symbols: RPM1, RPS3 | NB-ARC domain-containing disease resistance protein | chr3:2226244-2229024 REVERSE LENGTH=926	3e-90	91.52	GO:0006952 GO:0009626	defense response; plant-type hypersensitive response;	GO:0000166 GO:0005515 GO:0005524 GO:0043531	nucleotide binding; protein binding; ATP binding; ADP binding;	GO:0005886 GO:0012505 GO:0019897	plasma membrane; endomembrane system; extrinsic component of plasma membrane	PF13401	AAA_22;	AT3G07040|RPM1|RPS3|RESISTANCE TO P. SYRINGAE PV MACULICOLA 1|RESISTANCE TO PSEUDOMONAS SYRINGAE 3|F17A9.20|DISEASE RESISTANCE PROTEIN RPM1			Glyma.18G082800
78	C1	G1-	78	Glyma.U003166	0.369531	0.668198		0.721391	0.0201085		0.477892	0.699991		Glyma.u003166	117	UniRef100_UPI000F7CD696 uncharacterized protein At1g32220, chloroplastic n=1 Tax=Abrus precatorius TaxID=3816 RepID=UPI000F7CD696	5e-26	64.1	UniRef100_A0A4S4EYR4 NAD(P)-bd_dom domain-containing protein n=1 Tax=Camellia sinensis var. sinensis TaxID=542762 RepID=A0A4S4EYR4_CAMSI	1e-24	63.25	AT5G10730.1	AT5G10730.1 | Symbols: | NAD(P)-binding Rossmann-fold superfamily protein | chr5:3390822-3392947 REVERSE LENGTH=287	2e-26	64.1	GO:1901006	ubiquinone-6 biosynthetic process;	GO:0003954	NADH dehydrogenase activity;	GO:0005886	plasma membrane	NA	NA	AT5G10730|MAJ23.90|MAJ23_90			Glyma.U003166
79	C1	G1-	79	Glyma.07G265600	0.11053	0.943238		0.860629	0.00998774		0.343213	0.95495		Glyma.07g265600	868	UniRef100_K7L3Y8 Uncharacterized protein n=2 Tax=Soja TaxID=1462606 RepID=K7L3Y8_SOYBN	0	99.88	UniRef100_A0A445K256 E3 ubiquitin-protein ligase UPL5 isoform D n=1 Tax=Glycine soja TaxID=3848 RepID=A0A445K256_GLYSO	0	99.88	AT4G12570.1	AT4G12570.1 | Symbols: UPL5 | ubiquitin protein ligase 5 | chr4:7445585-7448819 FORWARD LENGTH=873	0	96.31	GO:0000209 GO:0006511 GO:0009753 GO:0010150 GO:0016567 GO:0042542 GO:0043161 GO:0045732	protein polyubiquitination; ubiquitin-dependent protein catabolic process; response to jasmonic acid; leaf senescence; protein ubiquitination; response to hydrogen peroxide; proteasome-mediated ubiquitin-dependent protein catabolic process; positive regulation of protein catabolic process;	GO:0004842 GO:0005515 GO:0030246 GO:0061630	ubiquitin-protein transferase activity; protein binding; carbohydrate binding; ubiquitin protein ligase activity;	GO:0005634 GO:0005737	nucleus; cytoplasm	PF00240 PF00632	ubiquitin; HECT;	AT4G12570|UPL5|ubiquitin protein ligase 5|T1P17.160|T1P17_160			Glyma.07G265600
80	C1	G1-	80	Glyma.08G129800	-0.0606902	0.97148		0.729906	0.0239526		0.184493	0.998825		Glyma.08g129800	426	UniRef100_A0A445JDZ9 Protein WHAT'S THIS FACTOR 1-like isoform A n=2 Tax=Soja TaxID=1462606 RepID=A0A445JDZ9_GLYSO	0	99.77	UniRef100_A0A445JDZ9 Protein WHAT'S THIS FACTOR 1-like isoform A n=2 Tax=Soja TaxID=1462606 RepID=A0A445JDZ9_GLYSO	0	99.77	AT5G48040.1	AT5G48040.1 | Symbols: | Ubiquitin carboxyl-terminal hydrolase family protein | chr5:19470461-19471729 FORWARD LENGTH=422	8e-161	93.66	NA	NA	GO:0016787	hydrolase activity;	NA	NA	PF11955	PORR;	AT5G48040			Glyma.08G129800
81	C1	G1-	81	Glyma.08G093900	0.618562	0.379189		0.873729	0.0158068		0.702932	0.38393		Glyma.08g093900	342	UniRef100_I1KRR6 Xyloglucan endotransglucosylase/hydrolase n=1 Tax=Glycine max TaxID=3847 RepID=I1KRR6_SOYBN	0	99.71	UniRef100_I1KRR6 Xyloglucan endotransglucosylase/hydrolase n=1 Tax=Glycine max TaxID=3847 RepID=I1KRR6_SOYBN	0	99.71	AT1G14720.1	AT1G14720.1 | Symbols: XTR2, EXGT-A2, ATXTH28, XTH28 | xyloglucan endotransglucosylase/hydrolase 28 | chr1:5066806-5068466 REVERSE LENGTH=332	4e-165	97.08	GO:0010154 GO:0010411 GO:0042546 GO:0071555 GO:0080086	fruit development; xyloglucan metabolic process; cell wall biogenesis; cell wall organization; stamen filament development;	GO:0004553 GO:0016762	hydrolase activity, hydrolyzing O-glycosyl compounds; xyloglucan:xyloglucosyl transferase activity;	GO:0005576 GO:0005618 GO:0048046	extracellular region; cell wall; apoplast	PF06955 PF00722	XET_C; Glyco_hydro_16;	AT1G14720|XTR2|EXGT-A2|ATXTH28|XTH28|xyloglucan endotransglycosylase related 2|ENDOXYLOGLUCAN TRANSFERASE A2|xyloglucan endotransglucosylase/hydrolase 28|F10B6.12|F10B6_12|XYLOGLUCAN ENDOTRANSGLYCOSYLASE-RELATED PROTEIN			Glyma.08G093900
82	C1	G1-	82	Glyma.08G361500	0.23362	0.895952		1.57254	0.000219279		0.676491	0.706665		Glyma.08g361500	1959	UniRef100_I1KZH4 FKS1_dom1 domain-containing protein n=1 Tax=Glycine max TaxID=3847 RepID=I1KZH4_SOYBN	0	99.95	UniRef100_I1KZH4 FKS1_dom1 domain-containing protein n=1 Tax=Glycine max TaxID=3847 RepID=I1KZH4_SOYBN	0	99.95	AT5G13000.1	AT5G13000.1 | Symbols: ATGSL12, gsl12 | glucan synthase-like 12 | chr5:4110445-4121202 REVERSE LENGTH=1955	0	99.95	GO:0006075 GO:0008360 GO:0071555	(1->3)-beta-D-glucan biosynthetic process; regulation of cell shape; cell wall organization;	GO:0003843 GO:0016757	1,3-beta-D-glucan synthase activity; transferase activity, transferring glycosyl groups;	GO:0000148 GO:0005886 GO:0016021	1,3-beta-D-glucan synthase complex; plasma membrane; integral component of membrane	PF04652 PF14288 PF02364	Vta1; FKS1_dom1; Glucan_synthase;	AT5G13000|ATGSL12|gsl12|CALS3|glucan synthase-like 12|callose synthase 3|T24H18.170|T24H18_170			Glyma.08G361500
83	C1	G1-	83	Glyma.08G345800	0.137268	0.925988		0.783888	0.0228181		0.349608	0.952301		Glyma.08g345800	462	UniRef100_A0A0B2PT44 RING-type E3 ubiquitin transferase n=2 Tax=Soja TaxID=1462606 RepID=A0A0B2PT44_GLYSO	0	99.78	UniRef100_A0A0B2PT44 RING-type E3 ubiquitin transferase n=2 Tax=Soja TaxID=1462606 RepID=A0A0B2PT44_GLYSO	0	99.78	AT3G07360.1	AT3G07360.1 | Symbols: PUB9, ATPUB9 | plant U-box 9 | chr3:2354884-2356613 FORWARD LENGTH=460	0	99.78	GO:0009738 GO:0016567 GO:0048527 GO:0071215	abscisic acid-activated signaling pathway; protein ubiquitination; lateral root development; cellular response to abscisic acid stimulus;	GO:0004842 GO:0070696	ubiquitin-protein transferase activity; transmembrane receptor protein serine/threonine kinase binding;	GO:0005634 GO:0005737 GO:0005886	nucleus; cytoplasm; plasma membrane	PF04564	U-box;	AT3G07360|PUB9|ATPUB9|plant U-box 9|ARABIDOPSIS THALIANA PLANT U-BOX 9|F21O3.7			Glyma.08G345800
84	C1	G1-	84	Glyma.17G084700	-0.100901	0.966071		1.08784	0.0178393		0.295131	0.998825		Glyma.17g084700	813	UniRef100_K7MKM1 Uncharacterized protein n=3 Tax=Soja TaxID=1462606 RepID=K7MKM1_SOYBN	0	99.88	UniRef100_A0A445G412 Protein NBR1-like isoform C n=1 Tax=Glycine soja TaxID=3848 RepID=A0A445G412_GLYSO	0	77.86	AT4G24690.1	AT4G24690.1 | Symbols: | ubiquitin-associated (UBA)/TS-N domain-containing protein / octicosapeptide/Phox/Bemp1 (PB1) domain-containing protein | chr4:12741191-12744202 FORWARD LENGTH=704	5e-121	70.6	GO:0006914 GO:0015031 GO:0051258	autophagy; protein transport; protein polymerization;	GO:0005515 GO:0008270 GO:0043130	protein binding; zinc ion binding; ubiquitin binding;	GO:0005737 GO:0005773	cytoplasm; vacuole	PF00564 PF00569 PF16158	PB1; ZZ; N_BRCA1_IG;	AT4G24690|NBR1|AtNBR1|next to BRCA1 gene 1|Arabidopsis thaliana next to BRCA1 gene 1|F22K18.110|F22K18_110			Glyma.17G084700
85	C1	G1-	85	Glyma.12G061900	0.00567528	0.99787		0.844363	0.0322016		0.285256	0.998012		Glyma.12g061900	688	UniRef100_A0A0B2RII6 Scarecrow-like protein 14 n=4 Tax=Soja TaxID=1462606 RepID=A0A0B2RII6_GLYSO	0	99.85	UniRef100_A0A0B2RII6 Scarecrow-like protein 14 n=4 Tax=Soja TaxID=1462606 RepID=A0A0B2RII6_GLYSO	0	99.85	AT2G29060.1	AT2G29060.1 | Symbols: | GRAS family transcription factor | chr2:12481991-12484075 FORWARD LENGTH=694	8e-179	98.26	GO:0006355 GO:0010200	regulation of transcription, DNA-templated; response to chitin;	GO:0003700 GO:0043565	DNA-binding transcription factor activity; sequence-specific DNA binding;	GO:0005634	nucleus	PF03514	GRAS;	AT2G29060|T9I4.14|T9I4_14			Glyma.12G061900	GRAS
86	C1	G1-	86	Glyma.05G035100	-0.000471395	0.999664		0.64944	0.014712		0.216493	0.990416		Glyma.05g035100	1429	UniRef100_I1JZX8 TFIIS N-terminal domain-containing protein n=2 Tax=Soja TaxID=1462606 RepID=I1JZX8_SOYBN	0	99.93	UniRef100_I1JZX8 TFIIS N-terminal domain-containing protein n=2 Tax=Soja TaxID=1462606 RepID=I1JZX8_SOYBN	0	99.93	AT3G48050.1	AT3G48050.1 | Symbols: | BAH domain ;TFIIS helical bundle-like domain | chr3:17734270-17739412 REVERSE LENGTH=1613	0	99.65	GO:0035278	miRNA mediated inhibition of translation;	NA	NA	GO:0000932 GO:0005576 GO:0005634	P-body; extracellular region; nucleus	PF08711	Med26;	AT3G48050|SUO|'shuttle' in chinese|T17F15.80			Glyma.05G035100
87	C1	G1-	87	Glyma.12G225800	0.0270533	0.990488		0.938052	0.00868392		0.331844	0.98012		Glyma.12g225800	1059	UniRef100_A0A445HU17 Phytosulfokine receptor 2 n=1 Tax=Glycine soja TaxID=3848 RepID=A0A445HU17_GLYSO	0	99.91	UniRef100_A0A445HU17 Phytosulfokine receptor 2 n=1 Tax=Glycine soja TaxID=3848 RepID=A0A445HU17_GLYSO	0	99.91	AT5G53890.1	AT5G53890.1 | Symbols: PSKR2, AtPSKR2 | phytosylfokine-alpha receptor 2 | chr5:21877235-21880345 FORWARD LENGTH=1036	0	96.51	GO:0009611 GO:0046777	response to wounding; protein autophosphorylation;	GO:0001653 GO:0004674 GO:0005515 GO:0005524	peptide receptor activity; protein serine/threonine kinase activity; protein binding; ATP binding;	GO:0005886 GO:0009507 GO:0016021	plasma membrane; chloroplast; integral component of membrane	PF08263 PF12799 PF13855 PF00069	LRRNT_2; LRR_4; LRR_8; Pkinase;	AT5G53890|PSKR2|AtPSKR2|phytosylfokine-alpha receptor 2|K19P17.5|K19P17_5			Glyma.12G225800
88	C1	G1-	88	Glyma.12G186600	0.115787	0.91795		0.551206	0.0436382		0.261345	0.961975		Glyma.12g186600	367	UniRef100_K7LVS5 Uncharacterized protein n=2 Tax=Soja TaxID=1462606 RepID=K7LVS5_SOYBN	0	99.73	UniRef100_A0A0B2REC5 mRNA-decapping enzyme-like protein n=1 Tax=Glycine soja TaxID=3848 RepID=A0A0B2REC5_GLYSO	0	99.73	AT1G08370.1	AT1G08370.1 | Symbols: DCP1, ATDCP1 | decapping 1 | chr1:2638355-2640367 FORWARD LENGTH=367	1e-142	99.46	GO:0000290 GO:0006397 GO:0006952 GO:0031087 GO:0043085	deadenylation-dependent decapping of nuclear-transcribed mRNA; mRNA processing; defense response; deadenylation-independent decapping of nuclear-transcribed mRNA; positive regulation of catalytic activity;	GO:0003729 GO:0005515 GO:0008047 GO:0030234 GO:0042803	mRNA binding; protein binding; enzyme activator activity; enzyme regulator activity; protein homodimerization activity;	GO:0000932 GO:0005576 GO:0005634 GO:0005737	P-body; extracellular region; nucleus; cytoplasm	PF06058	DCP1;	AT1G08370|DCP1|ATDCP1|decapping 1|T27G7.7|T27G7_7			Glyma.12G186600
89	C1	G1-	89	Glyma.11G188000	1.58776	0.360996		2.51015	0.00395664		1.90222	0.293389		Glyma.11g188000	176	UniRef100_C6TK18 Uncharacterized protein n=2 Tax=Soja TaxID=1462606 RepID=C6TK18_SOYBN	8e-121	99.43	UniRef100_A0A1S3TKP3 structural maintenance of chromosomes protein 1A n=1 Tax=Vigna radiata var. radiata TaxID=3916 RepID=A0A1S3TKP3_VIGRR	8e-111	99.43	AT2G27740.1	AT2G27740.1 | Symbols: | Family of unknown function (DUF662) _x0001_| chr2:11822800-11823575 FORWARD LENGTH=174	5e-79	97.73	GO:0008150	biological process;	GO:0003674	molecular function;	GO:0009507	chloroplast	PF04949	Transcrip_act;	AT2G27740|F15K20.16|F15K20_16			Glyma.11G188000
90	C1	G1-	90	Glyma.07G073200	1.16934	0.355047		2.33622	8.04467e-05		1.567	0.179309		Glyma.07g073200	376	UniRef100_I1KID8 PRONE domain-containing protein n=1 Tax=Glycine max TaxID=3847 RepID=I1KID8_SOYBN	0	99.73	UniRef100_I1KID8 PRONE domain-containing protein n=1 Tax=Glycine max TaxID=3847 RepID=I1KID8_SOYBN	0	99.73	AT1G01700.1	AT1G01700.1 | Symbols: ATROPGEF2, ROPGEF2 | RHO guanyl-nucleotide exchange factor 2 | chr1:259495-261474 REVERSE LENGTH=485	5e-160	99.73	NA	NA	GO:0005089	Rho guanyl-nucleotide exchange factor activity;	GO:0005634	nucleus	PF03759	PRONE;	AT1G01700			Glyma.07G073200
91	C1	G1-	91	Glyma.09G066500	-0.0808065	0.961878		0.795454	0.0140271		0.218251	0.998825		Glyma.09g066500	523	UniRef100_A0A445IXP6 PPM-type phosphatase domain-containing protein n=2 Tax=Soja TaxID=1462606 RepID=A0A445IXP6_GLYSO	0	99.81	UniRef100_A0A445IXP6 PPM-type phosphatase domain-containing protein n=2 Tax=Soja TaxID=1462606 RepID=A0A445IXP6_GLYSO	0	99.81	AT4G26080.1	AT4G26080.1 | Symbols: ABI1, AtABI1 | Protein phosphatase 2C family protein | chr4:13220231-13221828 REVERSE LENGTH=434	8e-133	61.38	GO:0006470 GO:0009408 GO:0009409 GO:0009737 GO:0009738 GO:0009787 GO:0009788 GO:0010119	protein dephosphorylation; response to heat; response to cold; response to abscisic acid; abscisic acid-activated signaling pathway; regulation of abscisic acid-activated signaling pathway; negative regulation of abscisic acid-activated signaling pathway; regulation of stomatal movement;	GO:0004721 GO:0004722 GO:0004724 GO:0005509 GO:0005515 GO:0016791 GO:0019900 GO:0019901 GO:0046872	phosphoprotein phosphatase activity; protein serine/threonine phosphatase activity; magnesium-dependent protein serine/threonine phosphatase activity; calcium ion binding; protein binding; phosphatase activity; kinase binding; protein kinase binding; metal ion binding;	GO:0005634 GO:0005737 GO:0005829 GO:0005886 GO:0008287	nucleus; cytoplasm; cytosol; plasma membrane; protein serine/threonine phosphatase complex	PF00481	PP2C;	AT4G26080|ABI1|AtABI1|ABA INSENSITIVE 1|F20B18.190|F20B18_190|PROTEIN PHOSPHATASE 2C ABI1			Glyma.09G066500
92	C1	G1-	92	Glyma.18G287300	-0.0521581	0.973428		0.595065	0.0420554		0.169616	0.998825		Glyma.18g287300	583	UniRef100_I1N535 Jas domain-containing protein n=1 Tax=Glycine max TaxID=3847 RepID=I1N535_SOYBN	0	99.83	UniRef100_I1N535 Jas domain-containing protein n=1 Tax=Glycine max TaxID=3847 RepID=I1N535_SOYBN	0	99.83	AT5G13660.2	AT5G13660.2 | Symbols: | unknown protein; FUNCTIONS IN: molecular_function unknown; INVOLVED IN: biological_process unknown; LOCATED IN: cellular_component unknown; BEST Arabidopsis thaliana protein match is: unknown protein (TAIR:AT5G59830.2); Has 30201 Blast hits to 17322 proteins in 780 species: Archae - 12; Bacteria - 1396; Metazoa - 17338; Fungi - 3422; Plants - 5037; Viruses - 0; Other Euka…	3e-110	96.57	GO:0032259 GO:0045944	methylation; positive regulation of transcription by RNA polymerase II;	GO:0000977 GO:0003682 GO:0008168 GO:0042393 GO:0044212	RNA polymerase II regulatory region sequence-specific DNA binding; chromatin binding; methyltransferase activity; histone binding; transcription regulatory region DNA binding;	GO:0005634	nucleus	PF16135	Jas;	AT5G13660|T6I14.6			Glyma.18G287300
93	C1	G1-	93	Glyma.15G078300	0.219135	0.929545		1.1767	0.0495107		0.542796	0.966557		Glyma.15g078300	323	UniRef100_A0A0B2QGN4 NAC domain-containing protein 73 isoform A n=2 Tax=Soja TaxID=1462606 RepID=A0A0B2QGN4_GLYSO	0	99.69	UniRef100_A0A0B2QGN4 NAC domain-containing protein 73 isoform A n=2 Tax=Soja TaxID=1462606 RepID=A0A0B2QGN4_GLYSO	0	99.69	AT4G28500.1	AT4G28500.1 | Symbols: ANAC073, SND2, NAC073 | NAC domain containing protein 73 | chr4:14083014-14084266 FORWARD LENGTH=305	2e-121	71.83	GO:0006355 GO:0045893 GO:2000652	regulation of transcription, DNA-templated; positive regulation of transcription, DNA-templated; regulation of secondary cell wall biogenesis;	GO:0003700 GO:0005515 GO:0043565 GO:0044212	DNA-binding transcription factor activity; protein binding; sequence-specific DNA binding; transcription regulatory region DNA binding;	GO:0005634	nucleus	PF02365	NAM;	AT4G28500|ANAC073|SND2|NAC073|NAC domain containing protein 73|SECONDARY WALL-ASSOCIATED NAC DOMAIN PROTEIN 2|F20O9.190|F20O9_190			Glyma.15G078300	NAC
94	C1	G1-	94	Glyma.16G104500	0.814464	0.637503		1.51654	0.0223529		1.00562	0.692017		Glyma.16g104500	350	UniRef100_A0A445GH03 Protein BREVIS RADIX isoform A n=3 Tax=Soja TaxID=1462606 RepID=A0A445GH03_GLYSO	0	99.71	UniRef100_A0A445GH03 Protein BREVIS RADIX isoform A n=3 Tax=Soja TaxID=1462606 RepID=A0A445GH03_GLYSO	0	99.71	AT1G31880.1	AT1G31880.1 | Symbols: NLM9, BRX | DZC (Disease resistance/zinc finger/chromosome condensation-like region) domain containing protein | chr1:11447804-11450053 FORWARD LENGTH=344	5e-173	99.71	GO:0009734 GO:0009736 GO:0009737 GO:0010088 GO:0010315 GO:0030154 GO:0048364 GO:0048527 GO:0048756 GO:2000280	auxin-activated signaling pathway; cytokinin-activated signaling pathway; response to abscisic acid; phloem development; auxin efflux; cell differentiation; root development; lateral root development; sieve cell differentiation; regulation of root development;	GO:0005515 GO:0015250 GO:0042802	protein binding; water channel activity; identical protein binding;	GO:0005634 GO:0005886	nucleus; plasma membrane	PF13713 PF08381	BRX_N; BRX;	AT1G31880|NLM9|BRX|BREVIS RADIX|F5M6.11|F5M6_11			Glyma.16G104500
95	C1	G1-	95	Glyma.20G161000	0.413026	0.602273		0.872689	0.00299848		0.537863	0.572971		Glyma.20g161000	664	UniRef100_K7N3T0 C2H2-type domain-containing protein n=1 Tax=Glycine max TaxID=3847 RepID=K7N3T0_SOYBN	0	99.85	UniRef100_K7N3T0 C2H2-type domain-containing protein n=1 Tax=Glycine max TaxID=3847 RepID=K7N3T0_SOYBN	0	99.85	AT4G25610.1	AT4G25610.1 | Symbols: | C2H2-like zinc finger protein | chr4:13063801-13066860 FORWARD LENGTH=586	8e-147	96.69	GO:0008150	biological process;	GO:0003676	nucleic acid binding;	GO:0005576 GO:0005634	extracellular region; nucleus	NA	NA	AT4G25610|M7J2.20|M7J2_20			Glyma.20G161000
96	C1	G1-	96	Glyma.01G235200	0.212604	0.856459		0.699428	0.0281813		0.346292	0.93449		Glyma.01g235200	887	UniRef100_K7K5I1 Uncharacterized protein n=1 Tax=Glycine max TaxID=3847 RepID=K7K5I1_SOYBN	0	99.89	UniRef100_A0A1S3VPW9 probable RNA helicase SDE3 n=1 Tax=Vigna radiata var. radiata TaxID=3916 RepID=A0A1S3VPW9_VIGRR	0	99.89	AT1G05460.1	AT1G05460.1 | Symbols: SDE3 | P-loop containing nucleoside triphosphate hydrolases superfamily protein | chr1:1601357-1604658 REVERSE LENGTH=1002	0	99.89	GO:0009616 GO:0035194	virus induced gene silencing; posttranscriptional gene silencing by RNA;	GO:0003723 GO:0003724 GO:0005515 GO:0005524	RNA binding; RNA helicase activity; protein binding; ATP binding;	GO:0005737 GO:0005829 GO:0043186	cytoplasm; cytosol; P granule	PF13086 PF13087	AAA_11; AAA_12;	AT1G05460|SDE3|SILENCING DEFECTIVE|T25N20.11|T25N20_11			Glyma.01G235200
97	C1	G1-	97	Glyma.16G042900	0.487543	0.825496		1.43733	0.0228998		0.747805	0.87056		Glyma.16g042900	408	UniRef100_A0A0R0FU94 NAC domain-containing protein n=2 Tax=Soja TaxID=1462606 RepID=A0A0R0FU94_SOYBN	0	99.75	UniRef100_A0A0R0FU94 NAC domain-containing protein n=2 Tax=Soja TaxID=1462606 RepID=A0A0R0FU94_SOYBN	0	99.75	AT5G18270.1	AT5G18270.1 | Symbols: ANAC087 | Arabidopsis NAC domain containing protein 87 | chr5:6041241-6042743 REVERSE LENGTH=335	3e-110	51.72	GO:0006355	regulation of transcription, DNA-templated;	GO:0003700 GO:0005515 GO:0044212	DNA-binding transcription factor activity; protein binding; transcription regulatory region DNA binding;	GO:0005634 GO:0005737	nucleus; cytoplasm	PF02365	NAM;	AT5G18270|ANAC087|Arabidopsis NAC domain containing protein 87|MRG7.23|MRG7_23			Glyma.16G042900	NAC
98	C1	G1-	98	Glyma.05G091200	-0.018392	0.992804		0.787114	0.0113995		0.203664	0.998825		Glyma.05g091200	535	UniRef100_A0A445KLB3 Floral homeotic protein APETALA 2 isoform B n=1 Tax=Glycine soja TaxID=3848 RepID=A0A445KLB3_GLYSO	0	99.81	UniRef100_A0A445KLB3 Floral homeotic protein APETALA 2 isoform B n=1 Tax=Glycine soja TaxID=3848 RepID=A0A445KLB3_GLYSO	0	99.81	AT4G36920.1	AT4G36920.1 | Symbols: AP2, FLO2, FL1 | Integrase-type DNA-binding superfamily protein | chr4:17400998-17403140 FORWARD LENGTH=432	5e-137	68.6	GO:0006355 GO:0009908 GO:0010073 GO:0010093 GO:0019953 GO:0030154 GO:0048316 GO:0048481	regulation of transcription, DNA-templated; flower development; meristem maintenance; specification of floral organ identity; sexual reproduction; cell differentiation; seed development; plant ovule development;	GO:0003700 GO:0044212	DNA-binding transcription factor activity; transcription regulatory region DNA binding;	GO:0005634	nucleus	PF00847	AP2;	AT4G36920|AP2|FLO2|FL1|AtAP2|APETALA 2|FLORAL MUTANT 2|FLOWER 1|AP22.49|AP22_49|FLORAL HOMEOTIC PROTEIN APETALA 2			Glyma.05G091200	AP2-EREBP
99	C1	G1-	99	Glyma.20G224000	0.296817	0.836574		0.955492	0.0144944		0.478387	0.87572		Glyma.20g224000	675	UniRef100_A0A0R0EEU8 Uncharacterized protein n=1 Tax=Glycine max TaxID=3847 RepID=A0A0R0EEU8_SOYBN	0	99.85	UniRef100_A0A445F8W8 Trihelix transcription factor GTL2 isoform B n=2 Tax=Glycine soja TaxID=3848 RepID=A0A445F8W8_GLYSO	0	90.67	AT5G28300.1	AT5G28300.1 | Symbols: | Duplicated homeodomain-like superfamily protein | chr5:10292789-10295101 REVERSE LENGTH=619	2e-101	77.19	GO:0006355 GO:0045893	regulation of transcription, DNA-templated; positive regulation of transcription, DNA-templated;	GO:0003677 GO:0003700 GO:0005516	DNA binding; DNA-binding transcription factor activity; calmodulin binding;	GO:0005634	nucleus	PF13837	Myb_DNA-bind_4;	AT5G28300|GT2L|AtGT2L|GT-2Like protein|T8M17.70|T8M17_70			Glyma.20G224000	MYB
100	C1	G1-	100	Glyma.18G216400	0.171704	0.90656		0.704574	0.0438263		0.319461	0.97827		Glyma.18g216400	390	UniRef100_A0A0R4J5W6 4-hydroxybenzoate polyprenyltransferase, mitochondrial n=1 Tax=Glycine max TaxID=3847 RepID=A0A0R4J5W6_SOYBN	0	99.74	UniRef100_A0A0R4J5W6 4-hydroxybenzoate polyprenyltransferase, mitochondrial n=1 Tax=Glycine max TaxID=3847 RepID=A0A0R4J5W6_SOYBN	0	99.74	AT4G23660.3	AT4G23660.3 | Symbols: PPT1 | polyprenyltransferase 1 | chr4:12328086-12331359 REVERSE LENGTH=429	8e-157	78.72	GO:0006744 GO:0009790	ubiquinone biosynthetic process; embryo development;	GO:0002083 GO:0016765 GO:0047293	4-hydroxybenzoate decaprenyltransferase activity; transferase activity, transferring alkyl or aryl (other than methyl) groups; 4-hydroxybenzoate nonaprenyltransferase activity;	GO:0005739 GO:0031305	mitochondrion; integral component of mitochondrial inner membrane	PF01040	UbiA;	AT4G23660|HRL1|AtPPT1|PPT1|HYPERSENSITIVE RESPONSE-LIKE LESION 1|polyprenyltransferase 1|F9D16.130|F9D16_130|4-hydroxybenzoate polyprenyl diphosphate transferase			Glyma.18G216400
101	C1	G1-	101	Glyma.17G238700	-0.0165792	0.992804		0.629591	0.0310338		0.156907	0.998825		Glyma.17g238700	564	UniRef100_I1MXL0 F-box domain-containing protein n=2 Tax=Soja TaxID=1462606 RepID=I1MXL0_SOYBN	0	99.82	UniRef100_I1MXL0 F-box domain-containing protein n=2 Tax=Soja TaxID=1462606 RepID=I1MXL0_SOYBN	0	99.82	AT1G47056.1	AT1G47056.1 | Symbols: VFB1 | VIER F-box proteine 1 | chr1:17276103-17277659 REVERSE LENGTH=518	0	79.61	GO:0006511 GO:0016567 GO:0031146	ubiquitin-dependent protein catabolic process; protein ubiquitination; SCF-dependent proteasomal ubiquitin-dependent protein catabolic process;	GO:0004842	ubiquitin-protein transferase activity;	GO:0009507 GO:0019005	chloroplast; SCF ubiquitin ligase complex	PF12937	F-box-like;	AT1G47056|VFB1|VIER F-box proteine 1|F2G19.16|F2G19_16			Glyma.17G238700
102	C1	G1-	102	Glyma.09G019400	0.0724818	0.973529		0.90927	0.024902		0.296925	0.998012		Glyma.09g019400	404	UniRef100_I1L0A2 F-box domain-containing protein n=1 Tax=Glycine max TaxID=3847 RepID=I1L0A2_SOYBN	0	99.75	UniRef100_I1L0A2 F-box domain-containing protein n=1 Tax=Glycine max TaxID=3847 RepID=I1L0A2_SOYBN	0	99.75	AT1G55270.1	AT1G55270.1 | Symbols: | Galactose oxidase/kelch repeat superfamily protein | chr1:20618333-20619925 REVERSE LENGTH=434	1e-162	90.1	GO:2000762	regulation of phenylpropanoid metabolic process;	GO:0005515	protein binding;	GO:0005634	nucleus	PF00646 PF01344	F-box; Kelch_1;	AT1G55270|SAGL1|SMALL AND GLOSSY LEAVES1|F7A10.28			Glyma.09G019400
103	C1	G1-	103	Glyma.02G134600	-0.216159	0.864321		0.949026	0.00299848		0.0913263	0.998825		Glyma.02g134600	599	UniRef100_I1JEW5 Protein kinase domain-containing protein n=2 Tax=Soja TaxID=1462606 RepID=I1JEW5_SOYBN	0	99.83	UniRef100_I1JEW5 Protein kinase domain-containing protein n=2 Tax=Soja TaxID=1462606 RepID=I1JEW5_SOYBN	0	99.83	AT3G50530.2	AT3G50530.2 | Symbols: CRK | CDPK-related kinase | chr3:18753833-18756487 FORWARD LENGTH=632	0	99.17	GO:0018105 GO:0035556 GO:0046777	peptidyl-serine phosphorylation; intracellular signal transduction; protein autophosphorylation;	GO:0004683 GO:0005516 GO:0005524 GO:0009931 GO:0046872	calmodulin-dependent protein kinase activity; calmodulin binding; ATP binding; calcium-dependent protein serine/threonine kinase activity; metal ion binding;	GO:0005634 GO:0005737 GO:0005886	nucleus; cytoplasm; plasma membrane	PF00069	Pkinase;	AT3G50530|CRK|CDPK-related kinase|T20E23.130			Glyma.02G134600
104	C1	G1-	104	Glyma.12G046400	0.150728	0.893285		0.75277	0.00474687		0.324339	0.897185		Glyma.12g046400	597	UniRef100_I1LQ69 RBR-type E3 ubiquitin transferase n=3 Tax=Soja TaxID=1462606 RepID=I1LQ69_SOYBN	0	99.83	UniRef100_I1LQ69 RBR-type E3 ubiquitin transferase n=3 Tax=Soja TaxID=1462606 RepID=I1LQ69_SOYBN	0	99.83	AT4G34370.1	AT4G34370.1 | Symbols: ATARI1, ARI1 | RING/U-box superfamily protein | chr4:16434547-16437037 FORWARD LENGTH=597	0	99.83	GO:0000209 GO:0006511 GO:0032436	protein polyubiquitination; ubiquitin-dependent protein catabolic process; positive regulation of proteasomal ubiquitin-dependent protein catabolic process;	GO:0031624 GO:0046872 GO:0061630	ubiquitin conjugating enzyme binding; metal ion binding; ubiquitin protein ligase activity;	GO:0000151 GO:0005737	ubiquitin ligase complex; cytoplasm	PF01485	IBR;	AT4G34370|ATARI1|ARI1|ARABIDOPSIS ARIADNE 1|ARIADNE 1|F10M10.140|F10M10_140			Glyma.12G046400
105	C1	G1-	105	Glyma.11G229300	0.232651	0.876591		0.831363	0.0323447		0.406359	0.947375		Glyma.11g229300	564	UniRef100_A0A0R0HKX9 ABC1 domain-containing protein n=2 Tax=Soja TaxID=1462606 RepID=A0A0R0HKX9_SOYBN	0	95.92	UniRef100_A0A0R0HKX9 ABC1 domain-containing protein n=2 Tax=Soja TaxID=1462606 RepID=A0A0R0HKX9_SOYBN	0	95.92	AT2G40090.1	AT2G40090.1 | Symbols: ATATH9, ATH9 | ABC2 homolog 9 | chr2:16737685-16740303 REVERSE LENGTH=538	0	94.33	NA	NA	GO:0005215	transporter activity;	GO:0005576	extracellular region	PF03109	ABC1;	AT2G40090			Glyma.11G229300
106	C1	G1-	106	Glyma.18G213400	-0.124421	0.904976		0.507277	0.0493673		0.061649	0.998825		Glyma.18g213400	620	UniRef100_I1N383 EGF_CA domain-containing protein n=1 Tax=Glycine max TaxID=3847 RepID=I1N383_SOYBN	0	99.84	UniRef100_I1N383 EGF_CA domain-containing protein n=1 Tax=Glycine max TaxID=3847 RepID=I1N383_SOYBN	0	99.84	AT3G52850.1	AT3G52850.1 | Symbols: VSR1, BP-80, ATELP, BP80, BP80B, ATELP1, ATVSR1, GFS1, VSR1;1, BP80-1;1 | vacuolar sorting receptor homolog 1 | chr3:19587999-19591690 FORWARD LENGTH=623	0	99.19	GO:0006511 GO:0006623 GO:0006896 GO:0007034	ubiquitin-dependent protein catabolic process; protein targeting to vacuole; Golgi to vacuole transport; vacuolar transport;	GO:0005509 GO:0005515 GO:0009940 GO:0010209 GO:0061630	calcium ion binding; protein binding; amino-terminal vacuolar sorting propeptide binding; vacuolar sorting signal binding; ubiquitin protein ligase activity;	GO:0000139 GO:0005576 GO:0005622 GO:0005623 GO:0005768 GO:0005770 GO:0005783 GO:0005794 GO:0005802 GO:0005829 GO:0005886 GO:0016020 GO:0016021 GO:0017119 GO:0030665 GO:0031902	Golgi membrane; extracellular region; intracellular; cell; endosome; late endosome; endoplasmic reticulum; Golgi apparatus; trans-Golgi network; cytosol; plasma membrane; membrane; integral component of membrane; Golgi transport complex; clathrin-coated vesicle membrane; late endosome membrane	PF12662 PF02225	cEGF; PA;	AT3G52850|VSR1|BP-80|ATELP|BP80|BP80B|ATELP1|ATVSR1|GFS1|VSR1;1|BP80-1;1|vacuolar sorting receptor homolog 1|ARABIDOPSIS THALIANA EPIDERMAL GROWTH FACTOR RECEPTOR-LIKE PROTEIN|Green fluorescent seed 1|VACUOLAR SORTING RECEPTOR 1;1|binding protein of 80 kDa 1;1|F8J2.20|AtVSR1			Glyma.18G213400
107	C1	G1-	107	Glyma.13G112800	1.23393	0.523225		1.65335	0.0466465		1.35741	0.645375		Glyma.13g112800	74	UniRef100_A0A0R0GYD6 Uncharacterized protein n=1 Tax=Glycine max TaxID=3847 RepID=A0A0R0GYD6_SOYBN	1e-44	98.65	NA	NA	NA	NA	NA	NA	NA	NA	NA	NA	NA	NA	NA	NA	NA	NA			Glyma.13G112800
108	C1	G1-	108	Glyma.05G169400	-0.00818772	0.995961		0.571599	0.0250058		0.156929	0.998825		Glyma.05g169400	785	UniRef100_I1K4B1 Phosphatidylinositol 4-phosphate 5-kinase n=1 Tax=Glycine max TaxID=3847 RepID=I1K4B1_SOYBN	0	99.87	UniRef100_I1K4B1 Phosphatidylinositol 4-phosphate 5-kinase n=1 Tax=Glycine max TaxID=3847 RepID=I1K4B1_SOYBN	0	99.87	AT1G10900.1	AT1G10900.1 | Symbols: | Phosphatidylinositol-4-phosphate 5-kinase family protein | chr1:3632396-3636416 REVERSE LENGTH=754	0	98.73	NA	NA	GO:0005524 GO:0016308	ATP binding; 1-phosphatidylinositol-4-phosphate 5-kinase activity;	GO:0005737 GO:0005886	cytoplasm; plasma membrane	PF02493 PF01504	MORN; PIP5K;	AT1G10900			Glyma.05G169400
109	C1	G1-	109	Glyma.13G316900	-0.390144	0.861092		1.79399	0.000981327		0.230046	0.998825		Glyma.13g316900	491	UniRef100_A0A0R0GWQ9 Uncharacterized protein n=1 Tax=Glycine max TaxID=3847 RepID=A0A0R0GWQ9_SOYBN	0	99.8	UniRef100_UPI00103D2178 transcription factor TGA9-like isoform X1 n=1 Tax=Glycine soja TaxID=3848 RepID=UPI00103D2178	0	99.8	AT1G08320.1	AT1G08320.1 | Symbols: TGA9, bZIP21 | bZIP transcription factor family protein | chr1:2622113-2627451 REVERSE LENGTH=481	0	99.8	GO:0002237 GO:0006351 GO:0006355 GO:0048653 GO:0071588	response to molecule of bacterial origin; transcription, DNA-templated; regulation of transcription, DNA-templated; anther development; hydrogen peroxide mediated signaling pathway;	GO:0003700 GO:0005515 GO:0042803 GO:0043565 GO:0044212	DNA-binding transcription factor activity; protein binding; protein homodimerization activity; sequence-specific DNA binding; transcription regulatory region DNA binding;	GO:0005634	nucleus	PF00170 PF14144	bZIP_1; DOG1;	AT1G08320|TGA9|bZIP21|TGACG (TGA) motif-binding protein 9|T23G18.22			Glyma.13G316900	BZIP
110	C1	G1-	110	Glyma.05G197500	0.125116	0.95816		1.12907	0.0129776		0.412729	0.978322		Glyma.05g197500	408	UniRef100_A0A0B2QBK8 Hepatocyte growth factor-regulated tyrosine kinase substrate n=3 Tax=Soja TaxID=1462606 RepID=A0A0B2QBK8_GLYSO	0	97.79	UniRef100_A0A0B2QBK8 Hepatocyte growth factor-regulated tyrosine kinase substrate n=3 Tax=Soja TaxID=1462606 RepID=A0A0B2QBK8_GLYSO	0	97.79	AT5G63640.1	AT5G63640.1 | Symbols: | ENTH/VHS/GAT family protein | chr5:25478935-25481221 FORWARD LENGTH=447	2e-155	97.79	GO:0006886	intracellular protein transport;	NA	NA	GO:0005634 GO:0005886 GO:0009536	nucleus; plasma membrane; plastid	PF03127 PF00790 PF00790 PF03127	GAT; VHS; VHS; GAT;	AT5G63640|MBK5.12|MBK5_12			Glyma.05G197500
111	C1	G1-	111	Glyma.18G217000	-0.122751	0.93303		0.842616	0.00601724		0.153651	0.998825		Glyma.18g217000	990	UniRef100_K7MTX0 Protein kinase domain-containing protein n=1 Tax=Glycine max TaxID=3847 RepID=K7MTX0_SOYBN	0	96.67	UniRef100_K7MTX0 Protein kinase domain-containing protein n=1 Tax=Glycine max TaxID=3847 RepID=K7MTX0_SOYBN	0	96.67	AT5G01950.1	AT5G01950.1 | Symbols: | Leucine-rich repeat protein kinase family protein | chr5:365040-369532 REVERSE LENGTH=951	0	90.91	NA	NA	GO:0016301	kinase activity;	GO:0005886 GO:0009507	plasma membrane; chloroplast	PF00560 PF08263 PF00069	LRR_1; LRRNT_2; Pkinase;	AT5G01950			Glyma.18G217000
112	C1	G1-	112	Glyma.12G018300	0.604178	0.589274		1.1907	0.00634243		0.770119	0.559552		Glyma.12g018300	638	UniRef100_A0A0R0H9H8 tRNA-synt_1g domain-containing protein n=1 Tax=Glycine max TaxID=3847 RepID=A0A0R0H9H8_SOYBN	0	99.84	UniRef100_A0A0R0H9H8 tRNA-synt_1g domain-containing protein n=1 Tax=Glycine max TaxID=3847 RepID=A0A0R0H9H8_SOYBN	0	99.84	AT4G13780.1	AT4G13780.1 | Symbols: | methionine--tRNA ligase, putative / methionyl-tRNA synthetase, putative / MetRS, putative | chr4:7993366-7998433 REVERSE LENGTH=797	0	97.02	GO:0006418 GO:0006431 GO:0046686	tRNA aminoacylation for protein translation; methionyl-tRNA aminoacylation; response to cadmium ion;	GO:0000049 GO:0004825 GO:0005524	tRNA binding; methionine-tRNA ligase activity; ATP binding;	GO:0005737 GO:0005829	cytoplasm; cytosol	PF09334	tRNA-synt_1g;	AT4G13780|F18A5.170|F18A5_170			Glyma.12G018300
113	C1	G1-	113	Glyma.13G169200	0.303681	0.816832		0.998999	0.00450004		0.499633	0.810754		Glyma.13g169200	508	UniRef100_I1M011 HD domain-containing protein n=1 Tax=Glycine max TaxID=3847 RepID=I1M011_SOYBN	0	99.8	UniRef100_I1M011 HD domain-containing protein n=1 Tax=Glycine max TaxID=3847 RepID=I1M011_SOYBN	0	99.8	AT5G40270.1	AT5G40270.1 | Symbols: | HD domain-containing metal-dependent phosphohydrolase family protein | chr5:16093394-16097093 REVERSE LENGTH=473	0	98.82	GO:0006203 GO:0009658	dGTP catabolic process; chloroplast organization;	GO:0008832	dGTPase activity;	GO:0005634	nucleus	PF01966	HD;	AT5G40270|VEN4|VENOSA 4|MSN9.18|MSN9_18			Glyma.13G169200
114	C1	G1-	114	Glyma.11G118200	0.316688	0.741246		0.681764	0.0268835		0.486642	0.655092		Glyma.11g118200	456	UniRef100_I1LJD9 Protein kinase domain-containing protein n=2 Tax=Soja TaxID=1462606 RepID=I1LJD9_SOYBN	0	99.78	UniRef100_I1LJD9 Protein kinase domain-containing protein n=2 Tax=Soja TaxID=1462606 RepID=I1LJD9_SOYBN	0	99.78	AT4G34500.1	AT4G34500.1 | Symbols: | Protein kinase superfamily protein | chr4:16488005-16490792 REVERSE LENGTH=437	0	84.21	GO:0006468 GO:0016310	protein phosphorylation; phosphorylation;	GO:0004675 GO:0005524	transmembrane receptor protein serine/threonine kinase activity; ATP binding;	GO:0005634 GO:0005886 GO:0016021	nucleus; plasma membrane; integral component of membrane	PF07714	Pkinase_Tyr;	AT4G34500|T4L20.80|T4L20_80			Glyma.11G118200
115	C1	G1-	115	Glyma.02G070600	0.36887	0.893937		1.99504	0.00334431		1.1242	0.631522		Glyma.02g070600	411	UniRef100_I1JD40 NAC domain-containing protein n=2 Tax=Soja TaxID=1462606 RepID=I1JD40_SOYBN	0	99.76	UniRef100_I1JD40 NAC domain-containing protein n=2 Tax=Soja TaxID=1462606 RepID=I1JD40_SOYBN	0	99.76	AT5G18270.1	AT5G18270.1 | Symbols: ANAC087 | Arabidopsis NAC domain containing protein 87 | chr5:6041241-6042743 REVERSE LENGTH=335	3e-111	53.53	GO:0006355	regulation of transcription, DNA-templated;	GO:0003700 GO:0005515 GO:0044212	DNA-binding transcription factor activity; protein binding; transcription regulatory region DNA binding;	GO:0005634 GO:0005737	nucleus; cytoplasm	PF02365	NAM;	AT5G18270|ANAC087|Arabidopsis NAC domain containing protein 87|MRG7.23|MRG7_23			Glyma.02G070600	NAC
116	C1	G1-	116	Glyma.15G073600	0.91934	0.710929		1.6421	0.0475976		1.25814	0.752452		Glyma.15g073600	375	UniRef100_K7MA51 Uncharacterized protein n=1 Tax=Glycine max TaxID=3847 RepID=K7MA51_SOYBN	0	99.73	UniRef100_A0A4D6M4B8 Structure-specific endonuclease subunit SLX1 n=2 Tax=Vigna unguiculata TaxID=3917 RepID=A0A4D6M4B8_VIGUN	0	99.73	AT1G08070.1	AT1G08070.1 | Symbols: OTP82 | Tetratricopeptide repeat (TPR)-like superfamily protein | chr1:2514374-2516599 REVERSE LENGTH=741	4e-89	94.4	GO:0006397 GO:0009451 GO:0031425	mRNA processing; RNA modification; chloroplast RNA processing;	GO:0005515 GO:0008270	protein binding; zinc ion binding;	GO:0005739 GO:0009507 GO:0043231	mitochondrion; chloroplast; intracellular membrane-bounded organelle	PF13041 PF01535	PPR_2; PPR;	AT1G08070|OTP82|EMB3102|ORGANELLE TRANSCRIPT PROCESSING 82|EMBRYO DEFECTIVE 3102|T6D22.15|T6D22_15			Glyma.15G073600
117	C1	G1-	117	Glyma.10G224000	0.10698	0.961574		1.13553	0.00515415		0.579805	0.814397		Glyma.10g224000	626	UniRef100_A0A368UIV4 Uncharacterized protein n=1 Tax=Glycine max TaxID=3847 RepID=A0A368UIV4_SOYBN	0	99.68	UniRef100_A0A445IR96 Sterol 3-beta-glucosyltransferase UGT80B1 isoform A n=1 Tax=Glycine soja TaxID=3848 RepID=A0A445IR96_GLYSO	0	99.84	AT1G43620.1	AT1G43620.1 | Symbols: TT15, UGT80B1 | UDP-Glycosyltransferase superfamily protein | chr1:16425654-16429500 REVERSE LENGTH=615	0	95.37	GO:0009813 GO:0009845 GO:0010214 GO:0016125 GO:0016126 GO:0030259	flavonoid biosynthetic process; seed germination; seed coat development; sterol metabolic process; sterol biosynthetic process; lipid glycosylation;	GO:0016757 GO:0016906 GO:0102202 GO:0102203 GO:0102205	transferase activity, transferring glycosyl groups; sterol 3-beta-glucosyltransferase activity; soladodine glucosyltransferase activity; brassicasterol glucosyltransferase activity; cholesterol alpha-glucosyltransferase activity;	GO:0005634 GO:0005773 GO:0005774	nucleus; vacuole; vacuolar membrane	PF00201 PF03033	UDPGT; Glyco_transf_28;	AT1G43620|TT15|UGT80B1|TTG15|TRANSPARENT TESTA 15|transparent testa glabrous 15|T10P12.7|T10P12_7			Glyma.10G224000
118	C1	G1-	118	Glyma.19G170000	0.776098	0.796178		2.13354	0.0126122		1.40126	0.651565		Glyma.19g170000	821	UniRef100_K7MYT4 UDENN domain-containing protein n=2 Tax=Soja TaxID=1462606 RepID=K7MYT4_SOYBN	0	99.88	UniRef100_K7MYT4 UDENN domain-containing protein n=2 Tax=Soja TaxID=1462606 RepID=K7MYT4_SOYBN	0	99.88	AT2G20320.1	AT2G20320.1 | Symbols: | DENN (AEX-3) domain-containing protein | chr2:8767082-8772271 FORWARD LENGTH=1029	0	96.35	GO:0008150	biological process;	GO:0003674	molecular function;	GO:0005634	nucleus	PF03456 PF02141	uDENN; DENN;	AT2G20320|F11A3.13|F11A3_13			Glyma.19G170000
119	C1	G1-	119	Glyma.20G159200	-0.113774	0.973423		1.36548	0.0391845		0.547797	0.980575		Glyma.20g159200	449	UniRef100_A0A0B2R458 Tubulin beta chain n=2 Tax=Soja TaxID=1462606 RepID=A0A0B2R458_GLYSO	0	99.78	UniRef100_A0A0B2R458 Tubulin beta chain n=2 Tax=Soja TaxID=1462606 RepID=A0A0B2R458_GLYSO	0	99.78	AT5G23860.1	AT5G23860.1 | Symbols: TUB8 | tubulin beta 8 | chr5:8042962-8044528 FORWARD LENGTH=449	0	99.55	GO:0000226 GO:0000278 GO:0007017 GO:0009409 GO:0010583	microtubule cytoskeleton organization; mitotic cell cycle; microtubule-based process; response to cold; response to cyclopentenone;	GO:0003924 GO:0005200 GO:0005515 GO:0005525	GTPase activity; structural constituent of cytoskeleton; protein binding; GTP binding;	GO:0005737 GO:0005794 GO:0005829 GO:0005874 GO:0045298	cytoplasm; Golgi apparatus; cytosol; microtubule; tubulin complex	PF03953 PF00091	Tubulin_C; Tubulin;	AT5G23860|TUB8|tubulin beta 8			Glyma.20G159200
120	C1	G1-	120	Glyma.08G179300	0.0986055	0.973622		1.3381	0.0161563		0.654611	0.891669		Glyma.08g179300	764	UniRef100_K7L7E0 PUM-HD domain-containing protein n=2 Tax=Soja TaxID=1462606 RepID=K7L7E0_SOYBN	0	99.87	UniRef100_K7L7E0 PUM-HD domain-containing protein n=2 Tax=Soja TaxID=1462606 RepID=K7L7E0_SOYBN	0	99.87	AT1G78160.1	AT1G78160.1 | Symbols: APUM7, PUM7 | pumilio 7 | chr1:29407900-29410184 FORWARD LENGTH=650	5e-148	42.8	GO:0006417 GO:0010608	regulation of translation; posttranscriptional regulation of gene expression;	GO:0003729	mRNA binding;	GO:0005737 GO:0009507	cytoplasm; chloroplast	PF00806	PUF;	AT1G78160|APUM7|PUM7|pumilio 7|T11I11.10|T11I11_10			Glyma.08G179300
121	C1	G1-	121	Glyma.06G155200	0.419746	0.795391		1.63056	7.10906e-05		0.967986	0.30556		Glyma.06g155200	578	UniRef100_A0A445KAA5 Cation/calcium exchanger 2 isoform A n=1 Tax=Glycine soja TaxID=3848 RepID=A0A445KAA5_GLYSO	0	99.83	UniRef100_A0A445KAA5 Cation/calcium exchanger 2 isoform A n=1 Tax=Glycine soja TaxID=3848 RepID=A0A445KAA5_GLYSO	0	99.83	AT5G17850.1	AT5G17850.1 | Symbols: | Sodium/calcium exchanger family protein | chr5:5899253-5900932 FORWARD LENGTH=559	9e-170	98.96	GO:0006813 GO:0006814 GO:0006816 GO:0006970 GO:0055085	potassium ion transport; sodium ion transport; calcium ion transport; response to osmotic stress; transmembrane transport;	GO:0005432 GO:0015297 GO:0015491	calcium:sodium antiporter activity; antiporter activity; cation:cation antiporter activity;	GO:0005783 GO:0009507 GO:0016021	endoplasmic reticulum; chloroplast; integral component of membrane	PF01699	Na_Ca_ex;	AT5G17850|CCX2|CATION/Ca2+EXCHANGER2|MVA3.200|MVA3_200			Glyma.06G155200
122	C1	G1-	122	Glyma.13G270500	0.444273	0.684444		0.987654	0.00830108		0.708135	0.480039		Glyma.13g270500	565	UniRef100_I1M311 Mannosyltransferase n=2 Tax=Glycine max TaxID=3847 RepID=I1M311_SOYBN	0	99.82	UniRef100_I1M311 Mannosyltransferase n=2 Tax=Glycine max TaxID=3847 RepID=I1M311_SOYBN	0	99.82	AT1G16900.1	AT1G16900.1 | Symbols: | Alg9-like mannosyltransferase family | chr1:5779262-5782303 REVERSE LENGTH=570	0	99.29	GO:0006486 GO:0006490 GO:0016310 GO:0030433	protein glycosylation; oligosaccharide-lipid intermediate biosynthetic process; phosphorylation; ubiquitin-dependent ERAD pathway;	GO:0000026 GO:0000030 GO:0004377 GO:0016301 GO:0016757 GO:0052918 GO:0052926	alpha-1,2-mannosyltransferase activity; mannosyltransferase activity; GDP-Man:Man3GlcNAc2-PP-Dol alpha-1,2-mannosyltransferase activity; kinase activity; transferase activity, transferring glycosyl groups; dol-P-Man:Man(8)GlcNAc(2)-PP-Dol alpha-1,2-mannosyltransferase activity; dol-P-Man:Man(6)GlcNAc(2)-PP-Dol alpha-1,2-mannosyltransferase activity;	GO:0005783 GO:0005789 GO:0016021	endoplasmic reticulum; endoplasmic reticulum membrane; integral component of membrane	PF03901	Glyco_transf_22;	AT1G16900|EBS3|EMS-mutagenized bri1 suppressor 3|F17F16.20			Glyma.13G270500
123	C1	G1-	123	Glyma.07G028300	-0.401539	0.670905		0.73321	0.0291553		0.148904	0.998825		Glyma.07g028300	629	UniRef100_A0A0R0J2P0 Uncharacterized protein n=2 Tax=Glycine max TaxID=3847 RepID=A0A0R0J2P0_SOYBN	0	99.84	UniRef100_A0A445JRE7 F-box/LRR-repeat protein 14 isoform A n=2 Tax=Glycine soja TaxID=3848 RepID=A0A445JRE7_GLYSO	0	91.73	AT1G15740.1	AT1G15740.1 | Symbols: | Leucine-rich repeat family protein | chr1:5411509-5414544 FORWARD LENGTH=585	0	91.89	GO:0006511 GO:0031146	ubiquitin-dependent protein catabolic process; SCF-dependent proteasomal ubiquitin-dependent protein catabolic process;	GO:0004842	ubiquitin-protein transferase activity;	GO:0005739 GO:0019005	mitochondrion; SCF ubiquitin ligase complex	PF13855	LRR_8;	AT1G15740|F7H2.8|F7H2_8			Glyma.07G028300
124	C1	G1-	124	Glyma.18G088950	0.165116	0.876009		0.754737	0.00395664		0.451797	0.624221		Glyma.18g088950	921	UniRef100_A0A0R0EY34 Uncharacterized protein n=1 Tax=Glycine max TaxID=3847 RepID=A0A0R0EY34_SOYBN	0	99.89	UniRef100_A0A445FQW4 Disease resistance protein RPM1 isoform A n=1 Tax=Glycine soja TaxID=3848 RepID=A0A445FQW4_GLYSO	0	99.89	AT3G07040.1	AT3G07040.1 | Symbols: RPM1, RPS3 | NB-ARC domain-containing disease resistance protein | chr3:2226244-2229024 REVERSE LENGTH=926	6e-119	98.37	GO:0006952 GO:0009626	defense response; plant-type hypersensitive response;	GO:0000166 GO:0005515 GO:0005524 GO:0043531	nucleotide binding; protein binding; ATP binding; ADP binding;	GO:0005886 GO:0012505 GO:0019897	plasma membrane; endomembrane system; extrinsic component of plasma membrane	PF13401	AAA_22;	AT3G07040|RPM1|RPS3|RESISTANCE TO P. SYRINGAE PV MACULICOLA 1|RESISTANCE TO PSEUDOMONAS SYRINGAE 3|F17A9.20|DISEASE RESISTANCE PROTEIN RPM1			Glyma.18G088950
125	C1	G1-	125	Glyma.12G078000	1.91643	0.560591		3.31996	0.0132944		2.60307	0.404632		Glyma.12g078000	1092	UniRef100_K7LTM1 ABC transporter domain-containing protein n=1 Tax=Glycine max TaxID=3847 RepID=K7LTM1_SOYBN	0	99.91	UniRef100_K7LTM1 ABC transporter domain-containing protein n=1 Tax=Glycine max TaxID=3847 RepID=K7LTM1_SOYBN	0	99.91	AT5G60740.1	AT5G60740.1 | Symbols: | ABC transporter family protein | chr5:24425824-24430269 REVERSE LENGTH=1109	0	98.9	GO:0055085	transmembrane transport;	GO:0005524 GO:0016887 GO:0042626	ATP binding; ATPase activity; ATPase-coupled transmembrane transporter activity;	GO:0005886 GO:0016021	plasma membrane; integral component of membrane	PF00005	ABC_tran;	AT5G60740|ABCG28|ATP-binding cassette G28|MUP24.11|MUP24_11			Glyma.12G078000
126	C1	G1-	126	Glyma.18G047200	1.41301	0.375787		2.72275	0.000460066		2.04183	0.128492		Glyma.18g047200	244	UniRef100_I1MZK9 LRAT domain-containing protein n=1 Tax=Glycine max TaxID=3847 RepID=I1MZK9_SOYBN	5e-179	99.59	UniRef100_I1MZK9 LRAT domain-containing protein n=1 Tax=Glycine max TaxID=3847 RepID=I1MZK9_SOYBN	5e-179	99.59	AT3G02700.1	AT3G02700.1 | Symbols: | NC domain-containing protein-related | chr3:581727-582813 REVERSE LENGTH=252	1e-111	96.72	GO:0008150	biological process;	GO:0003674	molecular function;	NA	NA	PF04970	LRAT;	AT3G02700|F16B3.33|F16B3_33			Glyma.18G047200
127	C1	G1-	127	Glyma.15G026900	1.14142	0.466364		2.27217	0.00123618		1.7027	0.172595		Glyma.15g026900	420	UniRef100_I1MD25 Uncharacterized protein n=1 Tax=Glycine max TaxID=3847 RepID=I1MD25_SOYBN	0	99.76	UniRef100_UPI00098DC111 uncharacterized protein LOC109806555 isoform X1 n=1 Tax=Cajanus cajan TaxID=3821 RepID=UPI00098DC111	3e-179	98.33	AT1G72790.1	AT1G72790.1 | Symbols: | hydroxyproline-rich glycoprotein family protein | chr1:27394848-27396533 FORWARD LENGTH=561	4e-32	40.48	GO:0008150	biological process;	GO:0003674	molecular function;	GO:0005634 GO:0005829 GO:0005886 GO:0016021	nucleus; cytosol; plasma membrane; integral component of membrane	NA	NA	AT1G72790|F28P22.2|F28P22_2			Glyma.15G026900
128	C1	G1-	128	Glyma.18G086600	0.18125	0.860511		0.743123	0.00490552		0.459425	0.60814		Glyma.18g086600	922	UniRef100_A0A0R0EY34 Uncharacterized protein n=1 Tax=Glycine max TaxID=3847 RepID=A0A0R0EY34_SOYBN	0	99.89	UniRef100_A0A445FQW4 Disease resistance protein RPM1 isoform A n=1 Tax=Glycine soja TaxID=3848 RepID=A0A445FQW4_GLYSO	0	99.89	AT3G07040.1	AT3G07040.1 | Symbols: RPM1, RPS3 | NB-ARC domain-containing disease resistance protein | chr3:2226244-2229024 REVERSE LENGTH=926	2e-118	98.37	GO:0006952 GO:0009626	defense response; plant-type hypersensitive response;	GO:0000166 GO:0005515 GO:0005524 GO:0043531	nucleotide binding; protein binding; ATP binding; ADP binding;	GO:0005886 GO:0012505 GO:0019897	plasma membrane; endomembrane system; extrinsic component of plasma membrane	PF13401	AAA_22;	AT3G07040|RPM1|RPS3|RESISTANCE TO P. SYRINGAE PV MACULICOLA 1|RESISTANCE TO PSEUDOMONAS SYRINGAE 3|F17A9.20|DISEASE RESISTANCE PROTEIN RPM1			Glyma.18G086600
129	C1	G1-	129	Glyma.19G184500	0.451112	0.892495		1.93212	0.0219081		1.19007	0.761699		Glyma.19g184500	331	UniRef100_I1NAB3 Uncharacterized protein n=3 Tax=Soja TaxID=1462606 RepID=I1NAB3_SOYBN	0	99.7	UniRef100_A0A371I732 Transcription factor MYB36 (Fragment) n=1 Tax=Mucuna pruriens TaxID=157652 RepID=A0A371I732_MUCPR	2e-173	99.7	AT5G57620.1	AT5G57620.1 | Symbols: MYB36, AtMYB36 | myb domain protein 36 | chr5:23334904-23336388 FORWARD LENGTH=333	2e-77	38.37	GO:0008285 GO:0030154 GO:0035987 GO:0045597 GO:0045892 GO:0045893 GO:0050801 GO:2000067	negative regulation of cell population proliferation; cell differentiation; endodermal cell differentiation; positive regulation of cell differentiation; negative regulation of transcription, DNA-templated; positive regulation of transcription, DNA-templated; ion homeostasis; regulation of root morphogenesis;	GO:0003700 GO:0043565 GO:0044212	DNA-binding transcription factor activity; sequence-specific DNA binding; transcription regulatory region DNA binding;	GO:0005634 GO:0048226	nucleus; Casparian strip	PF00249	Myb_DNA-binding;	AT5G57620|MYB36|AtMYB36|myb domain protein 36|MUA2.20|MUA2_20			Glyma.19G184500	MYB/HD-like
130	C1	G1-	130	Glyma.11G168428	0.154437	0.939641		1.2911	0.00293208		0.758563	0.587691		Glyma.11g168428	500	UniRef100_UPI00018768E4 cytochrome P450 83B1 n=1 Tax=Glycine max TaxID=3847 RepID=UPI00018768E4	0	99.8	UniRef100_UPI00018768E4 cytochrome P450 83B1 n=1 Tax=Glycine max TaxID=3847 RepID=UPI00018768E4	0	99.8	AT4G31500.1	AT4G31500.1 | Symbols: CYP83B1, SUR2, RNT1, RED1, ATR4 | cytochrome P450, family 83, subfamily B, polypeptide 1 | chr4:15273677-15275271 REVERSE LENGTH=499	4e-162	99.6	GO:0000162 GO:0009625 GO:0009641 GO:0009682 GO:0009684 GO:0009759 GO:0010114 GO:0040008 GO:0042742 GO:0048830 GO:0052544 GO:0055114	tryptophan biosynthetic process; response to insect; shade avoidance; induced systemic resistance; indoleacetic acid biosynthetic process; indole glucosinolate biosynthetic process; response to red light; regulation of growth; defense response to bacterium; adventitious root development; defense response by callose deposition in cell wall; oxidation-reduction process;	GO:0005506 GO:0016709 GO:0020037	iron ion binding; oxidoreductase activity, acting on paired donors, with incorporation or reduction of molecular oxygen, NAD(P)H as one donor, and incorporation of one atom of oxygen; heme binding;	GO:0005739 GO:0005783 GO:0005886 GO:0009507 GO:0016020 GO:0016021	mitochondrion; endoplasmic reticulum; plasma membrane; chloroplast; membrane; integral component of membrane	PF00067	p450;	AT4G31500|CYP83B1|SUR2|RNT1|RED1|ATR4|cytochrome P450, family 83, subfamily B, polypeptide 1|SUPERROOT 2|RUNT 1|RED ELONGATED 1|ALTERED TRYPTOPHAN REGULATION 4|F3L17.70|F3L17_70|CYTOCHROME P450 MONOOXYGENASE 83B1			Glyma.11G168428
131	C1	G1-	131	Glyma.06G049500	0.174293	0.943332		1.29714	0.0152731		0.770352	0.775114		Glyma.06g049500	526	UniRef100_I1K897 SE domain-containing protein n=2 Tax=Soja TaxID=1462606 RepID=I1K897_SOYBN	0	99.81	UniRef100_I1K897 SE domain-containing protein n=2 Tax=Soja TaxID=1462606 RepID=I1K897_SOYBN	0	99.81	AT1G58440.1	AT1G58440.1 | Symbols: XF1, SQE1 | FAD/NAD(P)-binding oxidoreductase family protein | chr1:21714094-21717246 REVERSE LENGTH=531	0	91.44	GO:0009414 GO:0016126 GO:0055114	response to water deprivation; sterol biosynthetic process; oxidation-reduction process;	GO:0004506 GO:0050660	squalene monooxygenase activity; flavin adenine dinucleotide binding;	GO:0005576 GO:0005783 GO:0016021	extracellular region; endoplasmic reticulum; integral component of membrane	PF01494	FAD_binding_3;	AT1G58440|XF1|SQE1|DRY2|SQUALENE EPOXIDASE 1|DROUGHT HYPERSENSITIVE 2|F9K23.3|F9K23_3			Glyma.06G049500
132	C1	G1-	132	Glyma.05G180700	-0.00791392	0.998511		1.30671	0.0332996		0.688647	0.911134		Glyma.05g180700	504	UniRef100_I1K4L7 Cellulase domain-containing protein n=1 Tax=Glycine max TaxID=3847 RepID=I1K4L7_SOYBN	0	99.8	UniRef100_I1K4L7 Cellulase domain-containing protein n=1 Tax=Glycine max TaxID=3847 RepID=I1K4L7_SOYBN	0	99.8	NA	NA	NA	NA	NA	NA	NA	NA	NA	NA	PF00150	Cellulase;	NA			Glyma.05G180700
133	C1	G1-	133	Glyma.06G025400	0.592546	0.197851		0.929092	0.000564622		0.769997	0.0655089		Glyma.06g025400	1081	UniRef100_K7KSN8 Uncharacterized protein n=1 Tax=Glycine max TaxID=3847 RepID=K7KSN8_SOYBN	0	99.91	UniRef100_A0A0B2PN09 Filament-like plant protein 4 n=2 Tax=Glycine soja TaxID=3848 RepID=A0A0B2PN09_GLYSO	0	99.91	AT1G19835.1	AT1G19835.1 | Symbols: | Plant protein of unknown function (DUF869) | chr1:6856212-6859513 REVERSE LENGTH=982	0	99.63	GO:0010090 GO:0046785	trichome morphogenesis; microtubule polymerization;	GO:0005515 GO:0008017	protein binding; microtubule binding;	GO:0005737 GO:0005886 GO:0055028	cytoplasm; plasma membrane; cortical microtubule	PF05911	FPP;	AT1G19835|TCS1|Trichome Cell Shape 1|F14P1.24|F14P1_24			Glyma.06G025400
134	C1	G1-	134	Glyma.11G016900	0.825522	0.821091		2.95465	0.0030558		1.9486	0.404632		Glyma.11g016900	513	UniRef100_I1LG72 MFS domain-containing protein n=2 Tax=Soja TaxID=1462606 RepID=I1LG72_SOYBN	0	99.81	UniRef100_I1LG72 MFS domain-containing protein n=2 Tax=Soja TaxID=1462606 RepID=I1LG72_SOYBN	0	99.81	AT1G11260.1	AT1G11260.1 | Symbols: STP1, ATSTP1 | sugar transporter 1 | chr1:3777460-3780133 FORWARD LENGTH=522	0	98.05	GO:0015749 GO:0046323	monosaccharide transmembrane transport; glucose import;	GO:0005351 GO:0015144 GO:0015145	carbohydrate:proton symporter activity; carbohydrate transmembrane transporter activity; monosaccharide transmembrane transporter activity;	GO:0005576 GO:0005634 GO:0005737 GO:0005773 GO:0005886 GO:0005887 GO:0009506	extracellular region; nucleus; cytoplasm; vacuole; plasma membrane; integral component of plasma membrane; plasmodesma	PF07690	MFS_1;	AT1G11260|STP1|ATSTP1|sugar transporter 1|T28P6.9|T28P6_9			Glyma.11G016900
135	C1	G1-	135	Glyma.10G221100	0.290372	0.928979		1.46646	0.0437861		0.91885	0.855431		Glyma.10g221100	300	UniRef100_I1LDC5 Uncharacterized protein n=2 Tax=Soja TaxID=1462606 RepID=I1LDC5_SOYBN	0	99.67	UniRef100_A0A4D6N2M5 Aquaporin NIP n=1 Tax=Vigna unguiculata TaxID=3917 RepID=A0A4D6N2M5_VIGUN	0	99.67	AT4G10380.1	AT4G10380.1 | Symbols: NIP5;1, NLM6, NLM8 | NOD26-like intrinsic protein 5;1 | chr4:6431530-6434510 REVERSE LENGTH=304	2e-148	91.67	GO:0010036 GO:0015700 GO:0046685 GO:0046713 GO:0080029	response to boron-containing substance; arsenite transport; response to arsenic-containing substance; borate transport; cellular response to boron-containing substance levels;	GO:0015105 GO:0015250 GO:0046715	arsenite transmembrane transporter activity; water channel activity; active borate transmembrane transporter activity;	GO:0005886 GO:0016021 GO:0016328	plasma membrane; integral component of membrane; lateral plasma membrane	PF00230	MIP;	AT4G10380|NIP5;1|NLM6|NLM8|AtNIP5;1|NOD26-like intrinsic protein 5;1|NOD26-LIKE MIP 6|NOD26-LIKE MIP 8|F7L13.6			Glyma.10G221100
136	C1	G1-	136	Glyma.06G155700	-0.144468	0.893285		0.60664	0.0225891		0.247666	0.971504		Glyma.06g155700	638	UniRef100_A0A445KA82 F-box protein isoform B n=1 Tax=Glycine soja TaxID=3848 RepID=A0A445KA82_GLYSO	0	99.84	UniRef100_A0A445KA82 F-box protein isoform B n=1 Tax=Glycine soja TaxID=3848 RepID=A0A445KA82_GLYSO	0	99.84	AT5G39450.1	AT5G39450.1 | Symbols: | F-box family protein | chr5:15786045-15787877 FORWARD LENGTH=579	0	94.51	GO:0008150	biological process;	GO:0003674	molecular function;	GO:0005739	mitochondrion	PF00646	F-box;	AT5G39450|MUL8.13|MUL8_13			Glyma.06G155700
137	C1	G1-	137	Glyma.01G008700	0.220298	0.92699		1.19881	0.0392637		0.732218	0.82196		Glyma.01g008700	989	UniRef100_K7K152 RNA-dependent RNA polymerase n=1 Tax=Glycine max TaxID=3847 RepID=K7K152_SOYBN	0	99.9	UniRef100_K7K152 RNA-dependent RNA polymerase n=1 Tax=Glycine max TaxID=3847 RepID=K7K152_SOYBN	0	99.9	AT2G19930.1	AT2G19930.1 | Symbols: | RNA-dependent RNA polymerase family protein | chr2:8607533-8612441 REVERSE LENGTH=977	0	98.99	GO:0030422 GO:0070919	production of siRNA involved in RNA interference; production of siRNA involved in chromatin silencing by small RNA;	GO:0003968	RNA-directed 5'-3' RNA polymerase activity;	GO:0005634 GO:0031380	nucleus; nuclear RNA-directed RNA polymerase complex	PF05183	RdRP;	AT2G19930|F6F22.4|F6F22_4			Glyma.01G008700
138	C1	G1-	138	Glyma.18G300200	-0.107269	0.956318		1.34508	0.000191302		0.645669	0.583028		Glyma.18g300200	1959	UniRef100_A0A445FZI8 Callose synthase 3 isoform B n=3 Tax=Soja TaxID=1462606 RepID=A0A445FZI8_GLYSO	0	99.95	UniRef100_A0A445FZI8 Callose synthase 3 isoform B n=3 Tax=Soja TaxID=1462606 RepID=A0A445FZI8_GLYSO	0	99.95	AT5G13000.1	AT5G13000.1 | Symbols: ATGSL12, gsl12 | glucan synthase-like 12 | chr5:4110445-4121202 REVERSE LENGTH=1955	0	99.95	GO:0006075 GO:0008360 GO:0071555	(1->3)-beta-D-glucan biosynthetic process; regulation of cell shape; cell wall organization;	GO:0003843 GO:0016757	1,3-beta-D-glucan synthase activity; transferase activity, transferring glycosyl groups;	GO:0000148 GO:0005886 GO:0016021	1,3-beta-D-glucan synthase complex; plasma membrane; integral component of membrane	PF04652 PF14288 PF02364	Vta1; FKS1_dom1; Glucan_synthase;	AT5G13000|ATGSL12|gsl12|CALS3|glucan synthase-like 12|callose synthase 3|T24H18.170|T24H18_170			Glyma.18G300200
139	C1	G1-	139	Glyma.13G174700	0.59489	0.795637		1.4665	0.0347251		1.04204	0.67163		Glyma.13g174700	330	UniRef100_I1M064 NAC domain-containing protein n=1 Tax=Glycine max TaxID=3847 RepID=I1M064_SOYBN	0	99.7	UniRef100_I1M064 NAC domain-containing protein n=1 Tax=Glycine max TaxID=3847 RepID=I1M064_SOYBN	0	99.7	AT4G28500.1	AT4G28500.1 | Symbols: ANAC073, SND2, NAC073 | NAC domain containing protein 73 | chr4:14083014-14084266 FORWARD LENGTH=305	7e-124	71.82	GO:0006355 GO:0045893 GO:2000652	regulation of transcription, DNA-templated; positive regulation of transcription, DNA-templated; regulation of secondary cell wall biogenesis;	GO:0003700 GO:0005515 GO:0043565 GO:0044212	DNA-binding transcription factor activity; protein binding; sequence-specific DNA binding; transcription regulatory region DNA binding;	GO:0005634	nucleus	PF02365	NAM;	AT4G28500|ANAC073|SND2|NAC073|NAC domain containing protein 73|SECONDARY WALL-ASSOCIATED NAC DOMAIN PROTEIN 2|F20O9.190|F20O9_190			Glyma.13G174700	NAC
140	C1	G1-	140	Glyma.17G221100	0.232844	0.848725		0.835206	0.0078821		0.542963	0.604131		Glyma.17g221100	339	UniRef100_A0A445GA48 PPM-type phosphatase domain-containing protein n=2 Tax=Soja TaxID=1462606 RepID=A0A445GA48_GLYSO	0	99.71	UniRef100_A0A445GA48 PPM-type phosphatase domain-containing protein n=2 Tax=Soja TaxID=1462606 RepID=A0A445GA48_GLYSO	0	99.71	AT4G31750.1	AT4G31750.1 | Symbols: WIN2 | HOPW1-1-interacting 2 | chr4:15364657-15367207 REVERSE LENGTH=311	0	86.14	GO:0006470 GO:0042742 GO:0044419	protein dephosphorylation; defense response to bacterium; interspecies interaction between organisms;	GO:0004722 GO:0004724 GO:0046872	protein serine/threonine phosphatase activity; magnesium-dependent protein serine/threonine phosphatase activity; metal ion binding;	GO:0005886	plasma membrane	PF00481	PP2C;	AT4G31750|WIN2|HOPW1-1-interacting 2|F28M20.60|F28M20_60			Glyma.17G221100
141	C1	G1-	141	Glyma.16G116100	0.138601	0.979677		2.15183	0.00977941		1.16626	0.851166		Glyma.16g116100	859	UniRef100_K7MGQ8 DUF4378 domain-containing protein n=1 Tax=Glycine max TaxID=3847 RepID=K7MGQ8_SOYBN	0	99.88	UniRef100_K7MGQ8 DUF4378 domain-containing protein n=1 Tax=Glycine max TaxID=3847 RepID=K7MGQ8_SOYBN	0	99.88	AT2G17550.1	AT2G17550.1 | Symbols: | unknown protein; Has 264 Blast hits to 258 proteins in 65 species: Archae - 5; Bacteria - 5; Metazoa - 66; Fungi - 16; Plants - 107; Viruses - 0; Other Eukaryotes - 65 (source: NCBI BLink). | chr2:7634495-7637212 REVERSE LENGTH=779	4e-143	99.65	GO:0008150	biological process;	GO:0003674	molecular function;	GO:0005634	nucleus	PF14309	DUF4378;	AT2G17550|TRM26|TON1 Recruiting Motif 26|MJB20.11|MJB20_11			Glyma.16G116100
142	C1	G1-	142	Glyma.18G278900	0.059742	0.981962		1.00619	0.0429443		0.538824	0.907477		Glyma.18g278900	490	UniRef100_I1N4V3 Proline dehydrogenase n=1 Tax=Glycine max TaxID=3847 RepID=I1N4V3_SOYBN	0	99.8	UniRef100_I1N4V3 Proline dehydrogenase n=1 Tax=Glycine max TaxID=3847 RepID=I1N4V3_SOYBN	0	99.8	AT5G38710.1	AT5G38710.1 | Symbols: | Methylenetetrahydrofolate reductase family protein | chr5:15501340-15503899 FORWARD LENGTH=476	0	99.18	GO:0006562 GO:0006970 GO:0009414 GO:0010133 GO:0055114	proline catabolic process; response to osmotic stress; response to water deprivation; proline catabolic process to glutamate; oxidation-reduction process;	GO:0004657 GO:0071949	proline dehydrogenase activity; FAD binding;	GO:0005739	mitochondrion	PF01619	Pro_dh;	AT5G38710|PDH2|MKD10.10|MKD10_10			Glyma.18G278900
143	C1	G1-	143	Glyma.18G276000	0.714445	0.840498		2.11972	0.0288372		1.4275	0.7239		Glyma.18g276000	381	UniRef100_I1N4S9 Hydrolase_4 domain-containing protein n=2 Tax=Soja TaxID=1462606 RepID=I1N4S9_SOYBN	0	99.74	UniRef100_I1N4S9 Hydrolase_4 domain-containing protein n=2 Tax=Soja TaxID=1462606 RepID=I1N4S9_SOYBN	0	99.74	AT3G30380.1	AT3G30380.1 | Symbols: | alpha/beta-Hydrolases superfamily protein | chr3:11974424-11976571 FORWARD LENGTH=399	0	99.21	GO:0008150	biological process;	GO:0016787	hydrolase activity;	GO:0005576	extracellular region	PF12695	Abhydrolase_5;	AT3G30380|T6J22.18			Glyma.18G276000
144	C1	G1-	144	Glyma.07G016700	0.0839741	0.961514		0.832052	0.0107191		0.460667	0.801063		Glyma.07g016700	842	UniRef100_I1KGK2 Uncharacterized protein n=1 Tax=Glycine max TaxID=3847 RepID=I1KGK2_SOYBN	0	99.88	UniRef100_A0A445JQW2 Homeobox-leucine zipper protein ATHB-15 isoform A n=2 Tax=Glycine soja TaxID=3848 RepID=A0A445JQW2_GLYSO	0	99.88	AT1G52150.2	AT1G52150.2 | Symbols: ATHB-15, ATHB15, CNA, ICU4 | Homeobox-leucine zipper family protein / lipid-binding START domain-containing protein | chr1:19409913-19413961 REVERSE LENGTH=837	0	99.88	GO:0009855 GO:0009887 GO:0009965 GO:0010014 GO:0010073 GO:0010075 GO:0010087 GO:0030154 GO:0048263 GO:0080060	determination of bilateral symmetry; animal organ morphogenesis; leaf morphogenesis; meristem initiation; meristem maintenance; regulation of meristem growth; phloem or xylem histogenesis; cell differentiation; determination of dorsal identity; integument development;	GO:0003677 GO:0003700 GO:0008289 GO:0044212	DNA binding; DNA-binding transcription factor activity; lipid binding; transcription regulatory region DNA binding;	GO:0005634	nucleus	PF00046 PF08670 PF01852	Homeodomain; MEKHLA; START;	AT1G52150|ATHB-15|ATHB15|CNA|ICU4|CORONA|INCURVATA 4|F5F19.21|F5F19_21			Glyma.07G016700	Homeodomain/HOMEOBOX
145	C1	G1-	145	Glyma.16G152100	0.340747	0.893285		1.66412	0.00796275		1.00665	0.659153		Glyma.16g152100	411	UniRef100_A0A0B2RLC1 NAC domain-containing protein 100 n=3 Tax=Soja TaxID=1462606 RepID=A0A0B2RLC1_GLYSO	0	99.76	UniRef100_A0A0B2RLC1 NAC domain-containing protein 100 n=3 Tax=Soja TaxID=1462606 RepID=A0A0B2RLC1_GLYSO	0	99.76	AT5G18270.1	AT5G18270.1 | Symbols: ANAC087 | Arabidopsis NAC domain containing protein 87 | chr5:6041241-6042743 REVERSE LENGTH=335	4e-114	53.53	GO:0006355	regulation of transcription, DNA-templated;	GO:0003700 GO:0005515 GO:0044212	DNA-binding transcription factor activity; protein binding; transcription regulatory region DNA binding;	GO:0005634 GO:0005737	nucleus; cytoplasm	PF02365	NAM;	AT5G18270|ANAC087|Arabidopsis NAC domain containing protein 87|MRG7.23|MRG7_23			Glyma.16G152100	NAC
146	C1	G1-	146	Glyma.20G224700	0.118587	0.93731		0.795347	0.0150885		0.496262	0.723612		Glyma.20g224700	333	UniRef100_I1NIQ5 BHLH domain-containing protein n=1 Tax=Glycine max TaxID=3847 RepID=I1NIQ5_SOYBN	0	99.7	UniRef100_I1NIQ5 BHLH domain-containing protein n=1 Tax=Glycine max TaxID=3847 RepID=I1NIQ5_SOYBN	0	99.7	AT4G02590.1	AT4G02590.1 | Symbols: UNE12 | basic helix-loop-helix (bHLH) DNA-binding superfamily protein | chr4:1137968-1140306 REVERSE LENGTH=310	4e-77	55.56	GO:0006355 GO:0007275 GO:0009567 GO:0031347	regulation of transcription, DNA-templated; multicellular organism development; double fertilization forming a zygote and endosperm; regulation of defense response;	GO:0001228 GO:0003677 GO:0003700 GO:0046983	DNA-binding transcription activator activity, RNA polymerase II-specific; DNA binding; DNA-binding transcription factor activity; protein dimerization activity;	GO:0005634	nucleus	PF00010	HLH;	AT4G02590|UNE12|unfertilized embryo sac 12|T10P11.13|T10P11_13			Glyma.20G224700	bHLH
147	C1	G1-	147	Glyma.14G147100	0.563175	0.860489		1.97203	0.020846		1.34514	0.665715		Glyma.14g147100	410	UniRef100_A0A0B2QFX2 E3 ubiquitin-protein ligase RNF12-B n=2 Tax=Soja TaxID=1462606 RepID=A0A0B2QFX2_GLYSO	0	99.76	UniRef100_A0A0B2QFX2 E3 ubiquitin-protein ligase RNF12-B n=2 Tax=Soja TaxID=1462606 RepID=A0A0B2QFX2_GLYSO	0	99.76	AT3G10815.1	AT3G10815.1 | Symbols: | RING/U-box superfamily protein | chr3:3385009-3385608 REVERSE LENGTH=199	9e-11	16.34	GO:0008150	biological process;	GO:0061630	ubiquitin protein ligase activity;	GO:0005739	mitochondrion	PF13639	zf-RING_2;	AT3G10815|BTL03|BCA2 zinc finger ATL 3			Glyma.14G147100
148	C1	G1-	148	Glyma.19G169000	0.0475915	0.975206		0.687414	0.0174642		0.406659	0.790799		Glyma.19g169000	1538	UniRef100_A0A445FHI6 ABC transporter C family member 5 isoform A n=3 Tax=Soja TaxID=1462606 RepID=A0A445FHI6_GLYSO	0	99.93	UniRef100_A0A445FHI6 ABC transporter C family member 5 isoform A n=3 Tax=Soja TaxID=1462606 RepID=A0A445FHI6_GLYSO	0	99.93	AT1G04120.1	AT1G04120.1 | Symbols: ATMRP5, MRP5, ATABCC5, ABCC5 | multidrug resistance-associated protein 5 | chr1:1064848-1070396 REVERSE LENGTH=1514	0	97.92	GO:0009651 GO:0030007 GO:0055085 GO:1901527 GO:1990069	response to salt stress; cellular potassium ion homeostasis; transmembrane transport; abscisic acid-activated signaling pathway involved in stomatal movement; stomatal opening;	GO:0005524 GO:0008281 GO:0008559 GO:0016887 GO:0042626	ATP binding; sulfonylurea receptor activity; ATPase-coupled xenobiotic transmembrane transporter activity; ATPase activity; ATPase-coupled transmembrane transporter activity;	GO:0000325 GO:0005773 GO:0005774 GO:0009507 GO:0016020 GO:0016021	plant-type vacuole; vacuole; vacuolar membrane; chloroplast; membrane; integral component of membrane	PF00005 PF00664	ABC_tran; ABC_membrane;	AT1G04120|ATMRP5|MRP5|ATABCC5|ABCC5|multidrug resistance-associated protein 5|MULTIDRUG RESISTANCE PROTEIN 5|Arabidopsis thaliana ATP-binding cassette C5|ATP-binding cassette C5|F20D22.11|F20D22_11			Glyma.19G169000
149	C1	G1-	149	Glyma.13G211000	-1.86449	0.00043813		-0.306307	0.696576		-0.978003	0.427123		Glyma.13g211000	407	UniRef100_C6TAK5 F-box domain-containing protein n=2 Tax=Glycine max TaxID=3847 RepID=C6TAK5_SOYBN	0	99.75	UniRef100_C6TAK5 F-box domain-containing protein n=2 Tax=Glycine max TaxID=3847 RepID=C6TAK5_SOYBN	0	99.75	AT3G23880.1	AT3G23880.1 | Symbols: | F-box and associated interaction domains-containing protein | chr3:8622061-8623155 REVERSE LENGTH=364	2e-57	87.22	GO:0008150	biological process;	GO:0003674	molecular function;	GO:0005634	nucleus	PF00646	F-box;	AT3G23880|F14O13.6			Glyma.13G211000
150	C1	G1-	150	Glyma.17G221000	0.393296	0.943238		2.60452	0.0215383		1.65137	0.783997		Glyma.17g221000	114	UniRef100_A0A0R0FRZ2 Uncharacterized protein n=2 Tax=Soja TaxID=1462606 RepID=A0A0R0FRZ2_SOYBN	2e-74	99.12	NA	NA	NA	NA	NA	NA	NA	NA	NA	NA	NA	NA	NA	NA	NA	NA			Glyma.17G221000
151	C1	G1-	151	Glyma.07G213500	-0.155848	0.887301		0.575782	0.041861		0.259377	0.967413		Glyma.07g213500	557	UniRef100_A0A445JZM1 Methylcrotonoyl-CoA carboxylase beta chain, mitochondrial isoform A n=2 Tax=Soja TaxID=1462606 RepID=A0A445JZM1_GLYSO	0	99.82	UniRef100_A0A445JZM1 Methylcrotonoyl-CoA carboxylase beta chain, mitochondrial isoform A n=2 Tax=Soja TaxID=1462606 RepID=A0A445JZM1_GLYSO	0	99.82	AT4G34030.1	AT4G34030.1 | Symbols: MCCB | 3-methylcrotonyl-CoA carboxylase | chr4:16301298-16303949 FORWARD LENGTH=587	0	94.43	GO:0006552	leucine catabolic process;	GO:0004485 GO:0005524 GO:0008270 GO:0050897	methylcrotonoyl-CoA carboxylase activity; ATP binding; zinc ion binding; cobalt ion binding;	GO:0005739 GO:0005759 GO:0005886 GO:1905202	mitochondrion; mitochondrial matrix; plasma membrane; methylcrotonoyl-CoA carboxylase complex	PF01039	Carboxyl_trans;	AT4G34030|MCCB|3-methylcrotonyl-CoA carboxylase|F28A23.210|F28A23_210|3-METHYLCROTONYL-COA CARBOXYLASE			Glyma.07G213500
152	C1	G1-	152	Glyma.11G093100	-0.67454	0.887619		2.34989	0.0363239		0.979782	0.980791		Glyma.11g093100	529	UniRef100_I1LIJ5 Uncharacterized protein n=2 Tax=Soja TaxID=1462606 RepID=I1LIJ5_SOYBN	0	99.81	UniRef100_UPI000F7CEC44 isoflavone 2'-hydroxylase-like n=1 Tax=Abrus precatorius TaxID=3816 RepID=UPI000F7CEC44	0	97.35	AT4G37320.1	AT4G37320.1 | Symbols: CYP81D5 | cytochrome P450, family 81, subfamily D, polypeptide 5 | chr4:17559742-17561690 REVERSE LENGTH=495	3e-164	93.57	GO:0055114 GO:0098542	oxidation-reduction process; defense response to other organism;	GO:0005506 GO:0016709 GO:0020037	iron ion binding; oxidoreductase activity, acting on paired donors, with incorporation or reduction of molecular oxygen, NAD(P)H as one donor, and incorporation of one atom of oxygen; heme binding;	GO:0016020	membrane	PF00067	p450;	AT4G37320|CYP81D5|cytochrome P450, family 81, subfamily D, polypeptide 5|F6G17.8			Glyma.11G093100
153	C1	G1-	153	Glyma.11G077700	1.08338	0.154278		1.21439	0.0154632		1.15513	0.17973		Glyma.11g077700	305	UniRef100_I1LI21 Uncharacterized protein n=2 Tax=Soja TaxID=1462606 RepID=I1LI21_SOYBN	0	99.67	UniRef100_UPI0010FB5661 thaumatin-like protein 1 n=1 Tax=Cajanus cajan TaxID=3821 RepID=UPI0010FB5661	0	99.34	AT4G36010.1	AT4G36010.1 | Symbols: | Pathogenesis-related thaumatin superfamily protein | chr4:17039472-17040976 REVERSE LENGTH=301	5e-127	87.21	GO:0006952	defense response;	GO:0003674	molecular function;	GO:0005576 GO:0031225	extracellular region; anchored component of membrane	PF00314	Thaumatin;	AT4G36010|T19K4.140|T19K4_140			Glyma.11G077700
154	C1	G1-	154	Glyma.09G087800	1.14077	0.650406		2.09487	0.0164983		1.66618	0.452965		Glyma.09g087800	459	UniRef100_A0A445IYQ0 Myosin-binding protein 7 isoform A n=3 Tax=Soja TaxID=1462606 RepID=A0A445IYQ0_GLYSO	0	99.78	UniRef100_A0A445IYQ0 Myosin-binding protein 7 isoform A n=3 Tax=Soja TaxID=1462606 RepID=A0A445IYQ0_GLYSO	0	99.78	AT5G57830.1	AT5G57830.1 | Symbols: | Protein of unknown function, DUF593 | chr5:23429406-23430860 REVERSE LENGTH=387	4e-37	61	GO:0008150	biological process;	GO:0003674	molecular function;	GO:0005634	nucleus	PF04576	Zein-binding;	AT5G57830|MTI20.7|MTI20_7			Glyma.09G087800
155	C1	G1-	155	Glyma.02G120000	0.438831	0.497073		0.779613	0.00474687		0.62339	0.259217		Glyma.02g120000	1327	UniRef100_K7K7V3 J domain-containing protein n=1 Tax=Glycine max TaxID=3847 RepID=K7K7V3_SOYBN	0	99.92	UniRef100_K7K7V3 J domain-containing protein n=1 Tax=Glycine max TaxID=3847 RepID=K7K7V3_SOYBN	0	99.92	AT1G75310.1	AT1G75310.1 | Symbols: AUL1 | auxin-like 1 protein | chr1:28261004-28266124 FORWARD LENGTH=1448	3e-92	24.64	GO:0006898 GO:0072318 GO:0072583	receptor-mediated endocytosis; clathrin coat disassembly; clathrin-dependent endocytosis;	GO:0030276	clathrin binding;	GO:0005737 GO:0009507 GO:0031982 GO:0043231	cytoplasm; chloroplast; vesicle; intracellular membrane-bounded organelle	NA	NA	AT1G75310|AUL1|auxilin-like 1|F22H5.15			Glyma.02G120000
156	C1	G1-	156	Glyma.16G161700	0.411545	0.912379		2.40014	0.00210773		1.48754	0.535064		Glyma.16g161700	394	UniRef100_K7MHP5 Uncharacterized protein n=2 Tax=Soja TaxID=1462606 RepID=K7MHP5_SOYBN	0	99.75	UniRef100_A0A151QQU3 F-box domain-containing protein n=1 Tax=Cajanus cajan TaxID=3821 RepID=A0A151QQU3_CAJCA	2e-176	99.49	AT4G12560.1	AT4G12560.1 | Symbols: CPR30 | F-box and associated interaction domains-containing protein | chr4:7441815-7443157 FORWARD LENGTH=413	2e-10	79.95	GO:0009626 GO:0016567 GO:0031348 GO:0042177	plant-type hypersensitive response; protein ubiquitination; negative regulation of defense response; negative regulation of protein catabolic process;	GO:0005515	protein binding;	GO:0005634 GO:0005737	nucleus; cytoplasm	NA	NA	AT4G12560|CPR1|CPR30|CONSTITUTIVE EXPRESSER OF PR GENES 1|CONSTITUTIVE EXPRESSER OF PR GENES 30|T1P17.150|T1P17_150			Glyma.16G161700
157	C1	G1-	157	Glyma.15G272900	0.10811	0.917838		0.555258	0.0244149		0.350641	0.789285		Glyma.15g272900	685	UniRef100_A0A445GZ26 Polyadenylate-binding protein 2 isoform A n=1 Tax=Glycine soja TaxID=3848 RepID=A0A445GZ26_GLYSO	0	99.85	UniRef100_A0A445GZ26 Polyadenylate-binding protein 2 isoform A n=1 Tax=Glycine soja TaxID=3848 RepID=A0A445GZ26_GLYSO	0	99.85	AT3G12640.1	AT3G12640.1 | Symbols: | RNA binding (RRM/RBD/RNP motifs) family protein | chr3:4014455-4017675 FORWARD LENGTH=638	7e-138	98.98	GO:0006397 GO:0043488 GO:1900364	mRNA processing; regulation of mRNA stability; negative regulation of mRNA polyadenylation;	GO:0003723 GO:0008143	RNA binding; poly(A) binding;	GO:0005634 GO:0005737	nucleus; cytoplasm	PF01480 PF00076	PWI; RRM_1;	AT3G12640|T2E22.5			Glyma.15G272900
158	C1	G1-	158	Glyma.15G101600	-1.33989	0.00556878		-0.113714	0.890027		-0.678393	0.667746		Glyma.15g101600	406	UniRef100_A0A445GRN8 F-box/kelch-repeat protein isoform B n=3 Tax=Soja TaxID=1462606 RepID=A0A445GRN8_GLYSO	0	99.75	UniRef100_A0A445GRN8 F-box/kelch-repeat protein isoform B n=3 Tax=Soja TaxID=1462606 RepID=A0A445GRN8_GLYSO	0	99.75	AT3G23880.1	AT3G23880.1 | Symbols: | F-box and associated interaction domains-containing protein | chr3:8622061-8623155 REVERSE LENGTH=364	5e-57	87.19	GO:0008150	biological process;	GO:0003674	molecular function;	GO:0005634	nucleus	PF00646	F-box;	AT3G23880|F14O13.6			Glyma.15G101600
159	C1	G1-	159	Glyma.13G202800	-0.965308	0.00440089		-0.373957	0.332777		-0.61395	0.36619		Glyma.13g202800	702	UniRef100_A0A445I7F0 Zinc finger CCCH domain-containing protein 30 isoform A n=2 Tax=Soja TaxID=1462606 RepID=A0A445I7F0_GLYSO	0	99.86	UniRef100_A0A445I7F0 Zinc finger CCCH domain-containing protein 30 isoform A n=2 Tax=Soja TaxID=1462606 RepID=A0A445I7F0_GLYSO	0	99.86	AT2G41900.1	AT2G41900.1 | Symbols: | CCCH-type zinc finger protein with ARM repeat domain | chr2:17491352-17493502 FORWARD LENGTH=716	0	99.72	GO:0006355 GO:1902074	regulation of transcription, DNA-templated; response to salt;	GO:0003677 GO:0003700 GO:0005515 GO:0046872	DNA binding; DNA-binding transcription factor activity; protein binding; metal ion binding;	GO:0005634 GO:0005737	nucleus; cytoplasm	PF00642 PF12796	zf-CCCH; Ank_2;	AT2G41900|OXS2|TZF7|OXIDATIVE STRESS 2|tandem zinc finger protein 7|T6D20.20|T6D20_20			Glyma.13G202800	C3H-type1(Zn)
160	C1	G1-	160	Glyma.08G107700	0.162435	0.934622		0.957069	0.0311		0.632827	0.761307		Glyma.08g107700	987	UniRef100_I1KS55 Protein kinase domain-containing protein n=3 Tax=NPAAA clade TaxID=2231382 RepID=I1KS55_SOYBN	0	99.9	UniRef100_I1KS55 Protein kinase domain-containing protein n=3 Tax=NPAAA clade TaxID=2231382 RepID=I1KS55_SOYBN	0	99.9	AT3G23750.1	AT3G23750.1 | Symbols: | Leucine-rich repeat protein kinase family protein | chr3:8558332-8561263 FORWARD LENGTH=928	0	91.19	GO:0006468	protein phosphorylation;	GO:0004675 GO:0005515 GO:0005524	transmembrane receptor protein serine/threonine kinase activity; protein binding; ATP binding;	GO:0005576 GO:0005794 GO:0005886 GO:0009506 GO:0016021	extracellular region; Golgi apparatus; plasma membrane; plasmodesma; integral component of membrane	PF00560 PF08263 PF13855 PF00069	LRR_1; LRRNT_2; LRR_8; Pkinase;	AT3G23750|BARK1|BAK1-Associating Receptor-Like Kinase 1|MYM9.9			Glyma.08G107700
161	C1	G1-	161	Glyma.08G153400	0.392302	0.856221		1.30983	0.0273712		0.942992	0.629245		Glyma.08g153400	64	UniRef100_A0A0R0G6S5 Uncharacterized protein n=1 Tax=Glycine max TaxID=3847 RepID=A0A0R0G6S5_SOYBN	2e-27	98.44	UniRef100_A0A072UUZ2 Transmembrane protein, putative n=1 Tax=Medicago truncatula TaxID=3880 RepID=A0A072UUZ2_MEDTR	8e-11	98.44	NA	NA	NA	NA	NA	NA	NA	NA	NA	NA	NA	NA	NA			Glyma.08G153400
162	C1	G1-	162	Glyma.14G034900	0.14385	0.954006		1.12232	0.025324		0.708618	0.781827		Glyma.14g034900	464	UniRef100_I1M745 C2 domain-containing protein n=2 Tax=Soja TaxID=1462606 RepID=I1M745_SOYBN	0	99.78	UniRef100_I1M745 C2 domain-containing protein n=2 Tax=Soja TaxID=1462606 RepID=I1M745_SOYBN	0	99.78	AT5G12300.1	AT5G12300.1 | Symbols: | Calcium-dependent lipid-binding (CaLB domain) family protein | chr5:3978508-3979632 REVERSE LENGTH=374	3e-86	65.95	GO:0008150	biological process;	GO:0003674	molecular function;	GO:0005575	cellular component	PF00168	C2;	AT5G12300			Glyma.14G034900
163	C1	G1-	163	Glyma.08G116000	0.017954	0.993496		0.750277	0.0287824		0.445488	0.833872		Glyma.08g116000	1348	UniRef100_K7L640 Uncharacterized protein n=2 Tax=Glycine max TaxID=3847 RepID=K7L640_SOYBN	0	99.93	UniRef100_A0A445JDA8 Protein SCAR1 isoform A n=2 Tax=Glycine soja TaxID=3848 RepID=A0A445JDA8_GLYSO	0	99.93	AT2G34150.2	AT2G34150.2 | Symbols: WAVE1 | SCAR family protein | chr2:14419432-14423259 REVERSE LENGTH=821	2e-104	33.09	GO:0030036 GO:0051127	actin cytoskeleton organization; positive regulation of actin nucleation;	GO:0003785 GO:0005515	actin monomer binding; protein binding;	GO:0005737 GO:0005856 GO:0009507 GO:0016020 GO:0031209 GO:0043229 GO:0071944	cytoplasm; cytoskeleton; chloroplast; membrane; SCAR complex; intracellular organelle; cell periphery	NA	NA	AT2G34150|ATRANGAP2|ATSCAR1|SCAR1|WAVE1|WISKOTT-ALDRICH SYNDROME PROTEIN FAMILY VERPROLIN HOMOLOGOUS PROTEIN 1|T14G11.27|T14G11_27			Glyma.08G116000
164	C1	G1-	164	Glyma.17G033600	0.559732	0.716846		1.27287	0.0135522		1.04549	0.34187		Glyma.17g033600	609	UniRef100_A0A445G172 ATP-citrate synthase beta chain protein 1 isoform A n=2 Tax=Soja TaxID=1462606 RepID=A0A445G172_GLYSO	0	99.84	UniRef100_A0A445G172 ATP-citrate synthase beta chain protein 1 isoform A n=2 Tax=Soja TaxID=1462606 RepID=A0A445G172_GLYSO	0	99.84	AT5G49460.1	AT5G49460.1 | Symbols: ACLB-2 | ATP citrate lyase subunit B 2 | chr5:20055048-20058195 FORWARD LENGTH=608	0	99.84	GO:0006085 GO:0006633	acetyl-CoA biosynthetic process; fatty acid biosynthetic process;	GO:0003878 GO:0005524 GO:0046872	ATP citrate synthase activity; ATP binding; metal ion binding;	GO:0005737 GO:0005829 GO:0005886 GO:0009346	cytoplasm; cytosol; plasma membrane; citrate lyase complex	PF00549 PF00285	Ligase_CoA; Citrate_synt;	AT5G49460|ACLB-2|ATP citrate lyase subunit B 2|K7J8.14|K7J8_14			Glyma.17G033600
165	C1	G1-	165	Glyma.01G019200	0.177712	0.954388		1.32742	0.0424882		0.95992	0.692017		Glyma.01g019200	661	UniRef100_I1J4W3 Uncharacterized protein n=1 Tax=Glycine max TaxID=3847 RepID=I1J4W3_SOYBN	0	99.85	UniRef100_A0A0B2PBB0 Phosphoenolpyruvate carboxykinase (ATP) isoform A n=1 Tax=Glycine soja TaxID=3848 RepID=A0A0B2PBB0_GLYSO	0	99.85	AT4G37870.1	AT4G37870.1 | Symbols: PCK1, PEPCK | phosphoenolpyruvate carboxykinase 1 | chr4:17802974-17806332 REVERSE LENGTH=671	0	99.55	GO:0006094 GO:0009817 GO:0016036 GO:0046686	gluconeogenesis; defense response to fungus, incompatible interaction; cellular response to phosphate starvation; response to cadmium ion;	GO:0004612 GO:0005524	phosphoenolpyruvate carboxykinase (ATP) activity; ATP binding;	GO:0005634 GO:0005730 GO:0005737 GO:0005829	nucleus; nucleolus; cytoplasm; cytosol	PF01293	PEPCK_ATP;	AT4G37870|PCK1|PEPCK|phosphoenolpyruvate carboxykinase 1|PHOSPHOENOLPYRUVATE CARBOXYKINASE|T28I19.150|T28I19_150			Glyma.01G019200
166	C1	G1-	166	Glyma.04G042200	0.771085	0.752893		1.54483	0.0430886		1.29544	0.576341		Glyma.04g042200	306	UniRef100_I1JTM7 SASA domain-containing protein n=2 Tax=Soja TaxID=1462606 RepID=I1JTM7_SOYBN	0	99.67	UniRef100_I1JTM7 SASA domain-containing protein n=2 Tax=Soja TaxID=1462606 RepID=I1JTM7_SOYBN	0	99.67	AT3G53010.1	AT3G53010.1 | Symbols: | Domain of unknown function (DUF303) _x0001_| chr3:19656603-19657928 REVERSE LENGTH=297	6e-103	80.07	GO:0008150	biological process;	GO:0003674	molecular function;	GO:0016021	integral component of membrane	PF03629	SASA;	AT3G53010|F8J2.180			Glyma.04G042200
167	C1	G1-	167	Glyma.10G059601	0.436229	0.890283		1.65881	0.0340536		1.274	0.617142		Glyma.10g059601	112	UniRef100_UPI0003DEB839 aquaporin TIP1-1-like n=1 Tax=Glycine max TaxID=3847 RepID=UPI0003DEB839	6e-73	99.11	UniRef100_UPI0003DEB839 aquaporin TIP1-1-like n=1 Tax=Glycine max TaxID=3847 RepID=UPI0003DEB839	6e-73	99.11	AT2G36830.1	AT2G36830.1 | Symbols: GAMMA-TIP, TIP1;1, GAMMA-TIP1 | gamma tonoplast intrinsic protein | chr2:15445490-15446336 FORWARD LENGTH=251	5e-28	75.89	GO:0006833 GO:0009651 GO:0009740 GO:0015840 GO:0055085 GO:0080170	water transport; response to salt stress; gibberellic acid mediated signaling pathway; urea transport; transmembrane transport; hydrogen peroxide transmembrane transport;	GO:0015204 GO:0015250	urea transmembrane transporter activity; water channel activity;	GO:0000326 GO:0005737 GO:0005773 GO:0005774 GO:0009705 GO:0009941 GO:0016021 GO:0042807	protein storage vacuole; cytoplasm; vacuole; vacuolar membrane; plant-type vacuole membrane; chloroplast envelope; integral component of membrane; central vacuole	PF00230	MIP;	AT2G36830|GAMMA-TIP|TIP1;1|GAMMA-TIP1|gamma tonoplast intrinsic protein|TONOPLAST INTRINSIC PROTEIN 1;1|GAMMA TONOPLAST INTRINSIC PROTEIN 1|T1J8.1|T1J8_1|gamma-tonoplast intrinsic protein			Glyma.10G059601
168	C1	G1-	168	Glyma.11G217000	0.593526	0.626086		1.28349	0.00386808		1.06592	0.187511		Glyma.11g217000	162	UniRef100_K7LRI2 RPOL4c domain-containing protein n=1 Tax=Glycine max TaxID=3847 RepID=K7LRI2_SOYBN	2e-111	99.38	UniRef100_K7LRI2 RPOL4c domain-containing protein n=1 Tax=Glycine max TaxID=3847 RepID=K7LRI2_SOYBN	2e-111	99.38	AT5G62950.1	AT5G62950.1 | Symbols: | RNA polymerase II, Rpb4, core protein | chr5:25262355-25263033 REVERSE LENGTH=139	3e-46	74.69	GO:0006384	transcription initiation from RNA polymerase III promoter;	GO:0000166 GO:0003824	nucleotide binding; catalytic activity;	GO:0005634 GO:0005666 GO:0009507	nucleus; RNA polymerase III complex; chloroplast	PF03874	RNA_pol_Rpb4;	AT5G62950|MQB2.27|MQB2_27			Glyma.11G217000
169	C1	G1-	169	Glyma.U039300	-0.457237	0.938963		2.42263	0.0452684		1.51243	0.850649		Glyma.u039300	456	UniRef100_A0A0R0E3P3 Uncharacterized protein n=3 Tax=Glycine max TaxID=3847 RepID=A0A0R0E3P3_SOYBN	0	100	UniRef100_A0A445ISH3 Lipoxygenase n=1 Tax=Glycine soja TaxID=3848 RepID=A0A445ISH3_GLYSO	0	89.25	AT3G22400.1	AT3G22400.1 | Symbols: LOX5 | PLAT/LH2 domain-containing lipoxygenase family protein | chr3:7927011-7931167 FORWARD LENGTH=886	0	88.16	GO:0010311 GO:0031408 GO:0034440 GO:0048364 GO:1900366	lateral root formation; oxylipin biosynthetic process; lipid oxidation; root development; negative regulation of defense response to insect;	GO:0016702 GO:0046872 GO:1990136	oxidoreductase activity, acting on single donors with incorporation of molecular oxygen, incorporation of two atoms of oxygen; metal ion binding; linoleate 9S-lipoxygenase activity;	GO:0005737	cytoplasm	PF01477 PF00305	PLAT; Lipoxygenase;	AT3G22400|LOX5|ATLOX5|Arabidopsis thaliana lipoxygenase 5|MCB17.13			Glyma.U039300
170	C1	G1-	170	Glyma.U032108	0.727001	0.814174		1.96407	0.0259637		1.55205	0.499282		Glyma.u032108	182	UniRef100_K7L6C6 X8 domain-containing protein n=2 Tax=Soja TaxID=1462606 RepID=K7L6C6_SOYBN	3e-132	99.45	UniRef100_K7L6C6 X8 domain-containing protein n=2 Tax=Soja TaxID=1462606 RepID=K7L6C6_SOYBN	3e-132	99.45	AT4G05430.1	AT4G05430.1 | Symbols: | Carbohydrate-binding X8 domain superfamily protein | chr4:2753582-2754324 FORWARD LENGTH=143	4e-52	63.19	GO:0008150	biological process;	GO:0003674	molecular function;	GO:0005576	extracellular region	PF07983	X8;	AT4G05430|C6L9.110|C6L9_110			Glyma.U032108
171	C1	G1-	171	Glyma.11G208100	2.63709	0.3187		3.45884	0.0131984		3.2265	0.21197		Glyma.11g208100	295	UniRef100_K7LRE2 Myb_DNA-bind_3 domain-containing protein n=1 Tax=Glycine max TaxID=3847 RepID=K7LRE2_SOYBN	0	99.66	UniRef100_K7LRE2 Myb_DNA-bind_3 domain-containing protein n=1 Tax=Glycine max TaxID=3847 RepID=K7LRE2_SOYBN	0	99.66	AT4G02210.1	AT4G02210.1 | Symbols: | unknown protein; BEST Arabidopsis thaliana protein match is: unknown protein (TAIR:AT2G24960.2); Has 791 Blast hits to 465 proteins in 19 species: Archae - 0; Bacteria - 0; Metazoa - 0; Fungi - 17; Plants - 748; Viruses - 0; Other Eukaryotes - 26 (source: NCBI BLink). | chr4:974320-975917 REVERSE LENGTH=439	5e-24	98.31	GO:0008150	biological process;	GO:0003677	DNA binding;	GO:0005634	nucleus	PF12776	Myb_DNA-bind_3;	AT4G02210|T2H3.2			Glyma.11G208100
172	C1	G1-	172	Glyma.18G003200	0.442595	0.744883		0.912857	0.0417152		0.780862	0.480039		Glyma.18g003200	280	UniRef100_A0A0B2QRK8 Xyloglucan endotransglucosylase/hydrolase n=2 Tax=Soja TaxID=1462606 RepID=A0A0B2QRK8_GLYSO	0	99.64	UniRef100_A0A0B2QRK8 Xyloglucan endotransglucosylase/hydrolase n=2 Tax=Soja TaxID=1462606 RepID=A0A0B2QRK8_GLYSO	0	99.64	AT3G23730.1	AT3G23730.1 | Symbols: XTH16 | xyloglucan endotransglucosylase/hydrolase 16 | chr3:8550222-8551248 FORWARD LENGTH=291	2e-163	96.43	GO:0010411 GO:0042546 GO:0071555	xyloglucan metabolic process; cell wall biogenesis; cell wall organization;	GO:0004553 GO:0016762	hydrolase activity, hydrolyzing O-glycosyl compounds; xyloglucan:xyloglucosyl transferase activity;	GO:0005576 GO:0005618 GO:0048046	extracellular region; cell wall; apoplast	PF06955 PF00722	XET_C; Glyco_hydro_16;	AT3G23730|XTH16|xyloglucan endotransglucosylase/hydrolase 16|MYM9.11			Glyma.18G003200
173	C1	G1-	173	Glyma.02G235100	-0.842619	0.0206912		-0.311501	0.433129		-0.463295	0.716387		Glyma.02g235100	443	UniRef100_A0A0R0L077 Non-specific serine/threonine protein kinase n=2 Tax=Glycine max TaxID=3847 RepID=A0A0R0L077_SOYBN	0	99.77	UniRef100_A0A0R0L077 Non-specific serine/threonine protein kinase n=2 Tax=Glycine max TaxID=3847 RepID=A0A0R0L077_SOYBN	0	99.77	AT2G30360.1	AT2G30360.1 | Symbols: CIPK11, PKS5, SIP4, SNRK3.22 | SOS3-interacting protein 4 | chr2:12937265-12938572 REVERSE LENGTH=435	0	96.39	GO:0006468 GO:0007165 GO:0009268	protein phosphorylation; signal transduction; response to pH;	GO:0004672 GO:0004674 GO:0005515 GO:0005524	protein kinase activity; protein serine/threonine kinase activity; protein binding; ATP binding;	GO:0005634	nucleus	PF14531 PF03822	Kinase-like; NAF;	AT2G30360|CIPK11|PKS5|SIP4|SNRK3.22|CBL-INTERACTING PROTEIN KINASE 11|PROTEIN KINASE SOS2-LIKE 5|SOS3-interacting protein 4|SNF1-RELATED PROTEIN KINASE 3.22|T9D9.17|T9D9_17			Glyma.02G235100
174	C1	G1-	174	Glyma.12G015700	0.557316	0.751249		1.15657	0.0474432		0.985133	0.505037		Glyma.12g015700	194	UniRef100_I1LP52 GGACT domain-containing protein n=1 Tax=Glycine max TaxID=3847 RepID=I1LP52_SOYBN	1e-140	99.48	UniRef100_I1LP52 GGACT domain-containing protein n=1 Tax=Glycine max TaxID=3847 RepID=I1LP52_SOYBN	1e-140	99.48	AT3G02910.1	AT3G02910.1 | Symbols: | AIG2-like (avirulence induced gene) family protein | chr3:649986-650549 FORWARD LENGTH=187	6e-75	90.72	GO:0080167	response to karrikin;	GO:0016746 GO:0061929	transferase activity, transferring acyl groups; gamma-glutamylaminecyclotransferase activity;	GO:0005829	cytosol	PF06094	GGACT;	AT3G02910|F13E7.14|F13E7_14			Glyma.12G015700
175	C1	G1-	175	Glyma.04G153800	0.495097	0.93731		3.54557	0.00217464		2.63907	0.30556		Glyma.04g153800	179	UniRef100_A0A445L0M1 Uncharacterized protein n=1 Tax=Glycine soja TaxID=3848 RepID=A0A445L0M1_GLYSO	4e-77	99.44	UniRef100_A0A445L1G5 Rep_fac-A_C domain-containing protein n=1 Tax=Glycine soja TaxID=3848 RepID=A0A445L1G5_GLYSO	5e-24	48.04	NA	NA	NA	NA	NA	NA	NA	NA	NA	NA	NA	NA	NA			Glyma.04G153800
176	C1	G1-	176	Glyma.15G274600	0.44825	0.909184		2.65946	0.00435852		1.88939	0.353597		Glyma.15g274600	554	UniRef100_C1IIX2 Protein DETOXIFICATION n=2 Tax=Glycine max TaxID=3847 RepID=C1IIX2_SOYBN	0	99.82	UniRef100_C1IIX2 Protein DETOXIFICATION n=2 Tax=Glycine max TaxID=3847 RepID=C1IIX2_SOYBN	0	99.82	AT3G08040.1	AT3G08040.1 | Symbols: FRD3, MAN1, ATFRD3 | MATE efflux family protein | chr3:2566593-2569397 REVERSE LENGTH=526	0	96.93	GO:0006879 GO:0009737 GO:0016036 GO:0030001 GO:0055072	cellular iron ion homeostasis; response to abscisic acid; cellular response to phosphate starvation; metal ion transport; iron ion homeostasis;	GO:0005381 GO:0015137 GO:0015297 GO:0042910 GO:0046873	iron ion transmembrane transporter activity; citrate transmembrane transporter activity; antiporter activity; xenobiotic transmembrane transporter activity; metal ion transmembrane transporter activity;	GO:0005886 GO:0016021	plasma membrane; integral component of membrane	PF01554	MatE;	AT3G08040|FRD3|MAN1|ATFRD3|FERRIC REDUCTASE DEFECTIVE 3|MANGANESE ACCUMULATOR 1|T8G24.8			Glyma.15G274600
177	C1	G1-	177	Glyma.17G234200	0.400065	0.770274		0.964548	0.0213225		0.763569	0.454655		Glyma.17g234200	386	UniRef100_I1MXH0 Uncharacterized protein n=1 Tax=Glycine max TaxID=3847 RepID=I1MXH0_SOYBN	0	99.74	UniRef100_UPI00098DD4EF uncharacterized protein LOC109807695 n=1 Tax=Cajanus cajan TaxID=3821 RepID=UPI00098DD4EF	1e-57	97.93	NA	NA	NA	NA	NA	NA	NA	NA	NA	NA	NA	NA	NA			Glyma.17G234200
178	C1	G1-	178	Glyma.18G130100	-1.07862	0.0206912		0.0768604	0.921272		-0.341901	0.98012		Glyma.18g130100	566	UniRef100_I1N1B7 Glycosyltransferase family 92 protein n=1 Tax=Glycine max TaxID=3847 RepID=I1N1B7_SOYBN	0	99.82	UniRef100_I1N1B7 Glycosyltransferase family 92 protein n=1 Tax=Glycine max TaxID=3847 RepID=I1N1B7_SOYBN	0	99.82	AT1G27200.1	AT1G27200.1 | Symbols: | Domain of unknown function (DUF23) | chr1:9449812-9451539 REVERSE LENGTH=575	0	86.93	GO:0008150	biological process;	NA	NA	GO:0000138 GO:0005634 GO:0005794	Golgi trans cisterna; nucleus; Golgi apparatus	PF13704	Glyco_tranf_2_4;	AT1G27200|T7N9.26|T7N9_26			Glyma.18G130100
179	C1	G1-	179	Glyma.16G043200	-1.59958	0.0152531		-0.467372	0.536607		-0.87593	0.692017		Glyma.16g043200	354	UniRef100_I1ML43 NAC domain-containing protein n=2 Tax=Soja TaxID=1462606 RepID=I1ML43_SOYBN	0	99.72	UniRef100_I1ML43 NAC domain-containing protein n=2 Tax=Soja TaxID=1462606 RepID=I1ML43_SOYBN	0	99.72	AT3G04070.1	AT3G04070.1 | Symbols: anac047, NAC047 | NAC domain containing protein 47 | chr3:1061573-1062976 REVERSE LENGTH=359	4e-110	98.87	GO:0006355 GO:0009413 GO:0009793 GO:0010365	regulation of transcription, DNA-templated; response to flooding; embryo development ending in seed dormancy; positive regulation of ethylene biosynthetic process;	GO:0003677 GO:0003700 GO:0043565 GO:0044212	DNA binding; DNA-binding transcription factor activity; sequence-specific DNA binding; transcription regulatory region DNA binding;	GO:0005634	nucleus	PF02365	NAM;	AT3G04070|ANAC047|NAC047|SHG|SHYG|NAC domain containing protein 47|SPEEDY HYPONASTIC GROWTH|T11I18.18|T11I18_18			Glyma.16G043200	NAC
180	C1	G1-	180	Glyma.13G271000	-0.0353777	0.991889		1.1653	0.0262287		0.72637	0.797509		Glyma.13g271000	337	UniRef100_I1M320 Hexosyltransferase n=2 Tax=Soja TaxID=1462606 RepID=I1M320_SOYBN	0	99.7	UniRef100_I1M320 Hexosyltransferase n=2 Tax=Soja TaxID=1462606 RepID=I1M320_SOYBN	0	99.7	AT3G14960.1	AT3G14960.1 | Symbols: | Galactosyltransferase family protein | chr3:5036252-5037951 REVERSE LENGTH=343	8e-176	99.7	GO:0006486	protein glycosylation;	GO:0008378 GO:0016757	galactosyltransferase activity; transferase activity, transferring glycosyl groups;	GO:0000139 GO:0005794 GO:0016021	Golgi membrane; Golgi apparatus; integral component of membrane	PF01762	Galactosyl_T;	AT3G14960|K15M2.10			Glyma.13G271000
181	C1	G1-	181	Glyma.13G224600	-0.349092	0.915228		1.62128	0.0395893		0.869439	0.905691		Glyma.13g224600	497	UniRef100_A0A0R0H0V0 Uncharacterized protein (Fragment) n=1 Tax=Glycine max TaxID=3847 RepID=A0A0R0H0V0_SOYBN	0	99.8	UniRef100_G7L7C0 Dynamin 4C-like protein n=1 Tax=Medicago truncatula TaxID=3880 RepID=G7L7C0_MEDTR	0	80.28	AT1G60500.1	AT1G60500.1 | Symbols: DRP4C | Dynamin related protein 4C | chr1:22291582-22293822 FORWARD LENGTH=669	4e-176	74.85	GO:0048285	organelle fission;	GO:0003924 GO:0005525 GO:0008017	GTPase activity; GTP binding; microtubule binding;	GO:0005737 GO:0005874 GO:0016020	cytoplasm; microtubule; membrane	PF02212 PF01031 PF00350	GED; Dynamin_M; Dynamin_N;	AT1G60500|DRP4C|Dynamin related protein 4C|F8A5.5|F8A5_5			Glyma.13G224600
182	C1	G1-	182	Glyma.09G140700	-1.17427	0.0497926		-0.252156	0.726809		-0.602129	0.822629		Glyma.09g140700	363	UniRef100_A0A0B2R2T9 E3 ubiquitin-protein ligase ATL6 n=2 Tax=Soja TaxID=1462606 RepID=A0A0B2R2T9_GLYSO	0	99.72	UniRef100_A0A0B2R2T9 E3 ubiquitin-protein ligase ATL6 n=2 Tax=Soja TaxID=1462606 RepID=A0A0B2R2T9_GLYSO	0	99.72	AT3G05200.1	AT3G05200.1 | Symbols: ATL6 | RING/U-box superfamily protein | chr3:1477377-1478573 FORWARD LENGTH=398	4e-48	93.94	GO:0009814 GO:0009816 GO:0010200 GO:0016567	defense response, incompatible interaction; defense response to bacterium, incompatible interaction; response to chitin; protein ubiquitination;	GO:0004842 GO:0046872	ubiquitin-protein transferase activity; metal ion binding;	GO:0005576 GO:0005886 GO:0016021	extracellular region; plasma membrane; integral component of membrane	PF13639	zf-RING_2;	AT3G05200|ATL6|Arabidopsis toxicos en levadura 6|T12H1.17|T12H1_17			Glyma.09G140700
183	C1	G1-	183	Glyma.18G080601	0.870634	0.858898		3.47595	0.00496622		2.47162	0.401316		Glyma.18g080601	234	UniRef100_UPI000E21BC33 cytochrome P450 71D10-like n=1 Tax=Glycine max TaxID=3847 RepID=UPI000E21BC33	5e-167	98.29	UniRef100_UPI000E21BC33 cytochrome P450 71D10-like n=1 Tax=Glycine max TaxID=3847 RepID=UPI000E21BC33	5e-167	98.29	AT3G48310.1	AT3G48310.1 | Symbols: CYP71A22 | cytochrome P450, family 71, subfamily A, polypeptide 22 | chr3:17888192-17889749 FORWARD LENGTH=490	1e-39	89.32	GO:0055114	oxidation-reduction process;	GO:0005506 GO:0016709 GO:0020037	iron ion binding; oxidoreductase activity, acting on paired donors, with incorporation or reduction of molecular oxygen, NAD(P)H as one donor, and incorporation of one atom of oxygen; heme binding;	GO:0005739 GO:0016020 GO:0016021	mitochondrion; membrane; integral component of membrane	PF00067	p450;	AT3G48310|CYP71A22|cytochrome P450, family 71, subfamily A, polypeptide 22			Glyma.18G080601
184	C1	G1-	184	Glyma.18G086900	0.0719672	0.963702		0.718473	0.0160956		0.565511	0.45227		Glyma.18g086900	679	UniRef100_A0A0R0EY41 Uncharacterized protein n=1 Tax=Glycine max TaxID=3847 RepID=A0A0R0EY41_SOYBN	0	99.85	UniRef100_A0A445FQW4 Disease resistance protein RPM1 isoform A n=1 Tax=Glycine soja TaxID=3848 RepID=A0A445FQW4_GLYSO	0	99.85	AT3G07040.1	AT3G07040.1 | Symbols: RPM1, RPS3 | NB-ARC domain-containing disease resistance protein | chr3:2226244-2229024 REVERSE LENGTH=926	1e-95	97.79	GO:0006952 GO:0009626	defense response; plant-type hypersensitive response;	GO:0000166 GO:0005515 GO:0005524 GO:0043531	nucleotide binding; protein binding; ATP binding; ADP binding;	GO:0005886 GO:0012505 GO:0019897	plasma membrane; endomembrane system; extrinsic component of plasma membrane	PF00931	NB-ARC;	AT3G07040|RPM1|RPS3|RESISTANCE TO P. SYRINGAE PV MACULICOLA 1|RESISTANCE TO PSEUDOMONAS SYRINGAE 3|F17A9.20|DISEASE RESISTANCE PROTEIN RPM1			Glyma.18G086900
185	C1	G1-	185	Glyma.12G015500	0.206988	0.983038		3.18214	0.0177852		2.49614	0.505037		Glyma.12g015500	259	UniRef100_A0A0R0H054 Uncharacterized protein n=4 Tax=Soja TaxID=1462606 RepID=A0A0R0H054_SOYBN	0	99.61	UniRef100_A0A445HJA8 Alcohol dehydrogenase-like 2 isoform D n=1 Tax=Glycine soja TaxID=3848 RepID=A0A445HJA8_GLYSO	1e-178	96.53	AT4G22110.1	AT4G22110.1 | Symbols: | GroES-like zinc-binding dehydrogenase family protein | chr4:11711422-11713946 REVERSE LENGTH=389	2e-71	93.44	GO:0046294 GO:0055114	formaldehyde catabolic process; oxidation-reduction process;	GO:0004024 GO:0008270 GO:0051903	alcohol dehydrogenase activity, zinc-dependent; zinc ion binding; S-(hydroxymethyl)glutathione dehydrogenase activity;	GO:0005737 GO:0005829	cytoplasm; cytosol	PF00107	ADH_zinc_N;	AT4G22110|F1N20.210|F1N20_210			Glyma.12G015500
186	C1	G1-	186	Glyma.02G007000	0.900391	0.723695		1.86609	0.0252833		1.62231	0.409149		Glyma.02g007000	272	UniRef100_A0A0B2Q2Q7 Transcription factor PHYTOCHROME INTERACTING FACTOR-LIKE 15 n=2 Tax=Glycine soja TaxID=3848 RepID=A0A0B2Q2Q7_GLYSO	3e-142	92.28	UniRef100_A0A0B2Q2Q7 Transcription factor PHYTOCHROME INTERACTING FACTOR-LIKE 15 n=2 Tax=Glycine soja TaxID=3848 RepID=A0A0B2Q2Q7_GLYSO	3e-142	92.28	AT1G09530.1	AT1G09530.1 | Symbols: PIF3, POC1, PAP3 | phytochrome interacting factor 3 | chr1:3077216-3079367 FORWARD LENGTH=524	2e-33	37.13	GO:0006355 GO:0007165 GO:0009585 GO:0009639 GO:0009704 GO:0009740 GO:0010017 GO:0031539	regulation of transcription, DNA-templated; signal transduction; red, far-red light phototransduction; response to red or far red light; de-etiolation; gibberellic acid mediated signaling pathway; red or far-red light signaling pathway; positive regulation of anthocyanin metabolic process;	GO:0000976 GO:0003677 GO:0003700 GO:0005515 GO:0042802 GO:0044212 GO:0046983	transcription regulatory region sequence-specific DNA binding; DNA binding; DNA-binding transcription factor activity; protein binding; identical protein binding; transcription regulatory region DNA binding; protein dimerization activity;	GO:0005634	nucleus	PF00010	HLH;	AT1G09530|PIF3|POC1|PAP3|phytochrome interacting factor 3|PHOTOCURRENT 1|PHYTOCHROME-ASSOCIATED PROTEIN 3|F14J9.19|F14J9_19|PHYTOCHROME INTERACTING FACTOR 3|PAP3			Glyma.02G007000	bHLH
187	C1	G1-	187	Glyma.17G234102	1.7756	0.302343		1.94493	0.0486177		1.9086	0.38393		Glyma.17g234102	158	UniRef100_A0A445H450 Putative nucleobase-ascorbate transporter 10 n=1 Tax=Glycine soja TaxID=3848 RepID=A0A445H450_GLYSO	1e-56	68.35	UniRef100_UPI000F7CAC43 putative nucleobase-ascorbate transporter 10 n=1 Tax=Abrus precatorius TaxID=3816 RepID=UPI000F7CAC43	7e-53	68.35	AT1G65550.1	AT1G65550.1 | Symbols: | Xanthine/uracil permease family protein | chr1:24367694-24370800 REVERSE LENGTH=541	6e-39	68.35	GO:0055085	transmembrane transport;	GO:0005215 GO:0022857	transporter activity; transmembrane transporter activity;	GO:0005739 GO:0016021	mitochondrion; integral component of membrane	PF00860	Xan_ur_permease;	AT1G65550|F5I14.8|F5I14_8			Glyma.17G234102
188	C1	G1-	188	Glyma.09G023000	0.494915	0.893285		1.95937	0.0343544		1.65265	0.471917		Glyma.09g023000	350	UniRef100_A0A0B2QTJ7 Peroxidase n=3 Tax=Soja TaxID=1462606 RepID=A0A0B2QTJ7_GLYSO	0	99.71	UniRef100_A0A0B2QTJ7 Peroxidase n=3 Tax=Soja TaxID=1462606 RepID=A0A0B2QTJ7_GLYSO	0	99.71	AT2G38380.1	AT2G38380.1 | Symbols: | Peroxidase superfamily protein | chr2:16076443-16078314 FORWARD LENGTH=349	2e-127	98.57	GO:0006979 GO:0010043 GO:0042744 GO:0055114	response to oxidative stress; response to zinc ion; hydrogen peroxide catabolic process; oxidation-reduction process;	GO:0004601 GO:0020037 GO:0046872	peroxidase activity; heme binding; metal ion binding;	GO:0005576 GO:0005773 GO:0099503	extracellular region; vacuole; secretory vesicle	PF00141	peroxidase;	AT2G38380|T19C21.13|T19C21_13			Glyma.09G023000
189	C1	G1-	189	Glyma.06G314200	1.01315	0.0935659		1.28405	0.0020289		1.2287	0.0439122		Glyma.06g314200	577	UniRef100_A0A0B2R2F7 Pectinesterase n=2 Tax=Soja TaxID=1462606 RepID=A0A0B2R2F7_GLYSO	0	99.83	UniRef100_A0A0B2R2F7 Pectinesterase n=2 Tax=Soja TaxID=1462606 RepID=A0A0B2R2F7_GLYSO	0	99.83	AT5G04970.1	AT5G04970.1 | Symbols: | Plant invertase/pectin methylesterase inhibitor superfamily | chr5:1464262-1467001 REVERSE LENGTH=624	0	92.89	GO:0042545 GO:0045490	cell wall modification; pectin catabolic process;	GO:0030599 GO:0045330 GO:0046910	pectinesterase activity; aspartyl esterase activity; pectinesterase inhibitor activity;	GO:0005576 GO:0005618 GO:0009507	extracellular region; cell wall; chloroplast	PF04043 PF01095	PMEI; Pectinesterase;	AT5G04970|MUG13.17|MUG13_17			Glyma.06G314200
190	C1	G1-	190	Glyma.04G043800	0.415987	0.930065		2.27009	0.0495107		1.89235	0.541651		Glyma.04g043800	326	UniRef100_K7KI18 MADS-box domain-containing protein n=2 Tax=Soja TaxID=1462606 RepID=K7KI18_SOYBN	0	99.69	UniRef100_K7KI18 MADS-box domain-containing protein n=2 Tax=Soja TaxID=1462606 RepID=K7KI18_SOYBN	0	99.69	AT1G77980.1	AT1G77980.1 | Symbols: AGL66 | AGAMOUS-like 66 | chr1:29315212-29317067 REVERSE LENGTH=332	8e-48	51.84	GO:0006355 GO:0007275 GO:0009555 GO:0010152 GO:0045944 GO:0080092	regulation of transcription, DNA-templated; multicellular organism development; pollen development; pollen maturation; positive regulation of transcription by RNA polymerase II; regulation of pollen tube growth;	GO:0000976 GO:0000977 GO:0000981 GO:0003700 GO:0005515 GO:0008134 GO:0043565 GO:0044212 GO:0046983	transcription regulatory region sequence-specific DNA binding; RNA polymerase II regulatory region sequence-specific DNA binding; DNA-binding transcription factor activity, RNA polymerase II-specific; DNA-binding transcription factor activity; protein binding; transcription factor binding; sequence-specific DNA binding; transcription regulatory region DNA binding; protein dimerization activity;	GO:0005634	nucleus	PF00319	SRF-TF;	AT1G77980|AGL66|AGAMOUS-like 66|F28K19.20|F28K19_20			Glyma.04G043800	MADS
191	C1	G1-	191	Glyma.02G234200	-1.03455	0.0264462		-0.512345	0.26391		-0.616603	0.63896		Glyma.02g234200	325	UniRef100_A0A0R4J2Q9 Peroxidase n=2 Tax=Soja TaxID=1462606 RepID=A0A0R4J2Q9_SOYBN	0	99.69	UniRef100_A0A0R4J2Q9 Peroxidase n=2 Tax=Soja TaxID=1462606 RepID=A0A0R4J2Q9_SOYBN	0	99.69	AT5G58400.1	AT5G58400.1 | Symbols: | Peroxidase superfamily protein | chr5:23605357-23606967 REVERSE LENGTH=325	9e-138	99.69	GO:0006979 GO:0042744 GO:0055114	response to oxidative stress; hydrogen peroxide catabolic process; oxidation-reduction process;	GO:0004601 GO:0020037 GO:0046872	peroxidase activity; heme binding; metal ion binding;	GO:0005576	extracellular region	PF00141	peroxidase;	AT5G58400|MCK7.27|MCK7_27			Glyma.02G234200
192	C1	G1-	192	Glyma.09G186400	0.447952	0.929084		2.72326	0.0081978		2.38268	0.21028		Glyma.09g186400	512	UniRef100_I1L4D9 Uncharacterized protein n=1 Tax=Glycine max TaxID=3847 RepID=I1L4D9_SOYBN	0	99.8	UniRef100_A0A0B2RJK7 Cytochrome P450 71A1 n=1 Tax=Glycine soja TaxID=3848 RepID=A0A0B2RJK7_GLYSO	0	99.8	AT3G48310.1	AT3G48310.1 | Symbols: CYP71A22 | cytochrome P450, family 71, subfamily A, polypeptide 22 | chr3:17888192-17889749 FORWARD LENGTH=490	1e-128	90.82	GO:0055114	oxidation-reduction process;	GO:0005506 GO:0016709 GO:0020037	iron ion binding; oxidoreductase activity, acting on paired donors, with incorporation or reduction of molecular oxygen, NAD(P)H as one donor, and incorporation of one atom of oxygen; heme binding;	GO:0005739 GO:0016020 GO:0016021	mitochondrion; membrane; integral component of membrane	PF00067	p450;	AT3G48310|CYP71A22|cytochrome P450, family 71, subfamily A, polypeptide 22			Glyma.09G186400
193	C1	G1-	193	Glyma.15G020900	-0.875836	0.0341326		-0.392772	0.337815		-0.464878	0.789285		Glyma.15g020900	482	UniRef100_I1MCW0 ATP-dependent 6-phosphofructokinase n=3 Tax=Soja TaxID=1462606 RepID=I1MCW0_SOYBN	0	99.79	UniRef100_I1MCW0 ATP-dependent 6-phosphofructokinase n=3 Tax=Soja TaxID=1462606 RepID=I1MCW0_SOYBN	0	99.79	AT4G26270.1	AT4G26270.1 | Symbols: PFK3 | phosphofructokinase 3 | chr4:13301094-13304030 REVERSE LENGTH=489	0	98.13	GO:0006002 GO:0006096 GO:0010053 GO:0071456	fructose 6-phosphate metabolic process; glycolytic process; root epidermal cell differentiation; cellular response to hypoxia;	GO:0003872 GO:0005524 GO:0046872	6-phosphofructokinase activity; ATP binding; metal ion binding;	GO:0005737 GO:0005829	cytoplasm; cytosol	PF00365	PFK;	AT4G26270|PFK3|phosphofructokinase 3|T25K17.80|T25K17_80			Glyma.15G020900
194	C1	G1-	194	Glyma.11G049800	-0.753819	0.0404968		-0.647971	0.0287492		-0.663709	0.208405		Glyma.11g049800	629	UniRef100_A0A0R0HC97 NPH3 domain-containing protein n=2 Tax=Soja TaxID=1462606 RepID=A0A0R0HC97_SOYBN	0	99.84	UniRef100_A0A0R0HC97 NPH3 domain-containing protein n=2 Tax=Soja TaxID=1462606 RepID=A0A0R0HC97_SOYBN	0	99.84	AT5G67385.1	AT5G67385.1 | Symbols: | Phototropic-responsive NPH3 family protein | chr5:26884754-26887083 FORWARD LENGTH=604	0	97.46	GO:0016567 GO:0042742	protein ubiquitination; defense response to bacterium;	GO:0005515	protein binding;	NA	NA	PF00651 PF03000	BTB; NPH3;	AT5G67385|NCH1|NRL PROTEIN FOR CHLOROPLAST MOVEMENT1			Glyma.11G049800	BTB/POZ
195	C1	G1-	195	Glyma.04G075700	-0.960131	0.0149052		-0.527391	0.159859		-0.508803	0.700161		Glyma.04g075700	352	UniRef100_A0A445KX38 F-box protein AFR n=1 Tax=Glycine soja TaxID=3848 RepID=A0A445KX38_GLYSO	0	99.72	UniRef100_A0A445KX38 F-box protein AFR n=1 Tax=Glycine soja TaxID=3848 RepID=A0A445KX38_GLYSO	0	99.72	AT2G24540.1	AT2G24540.1 | Symbols: AFR | Galactose oxidase/kelch repeat superfamily protein | chr2:10426414-10427532 FORWARD LENGTH=372	1e-114	99.43	GO:0009585 GO:0010017 GO:0016567	red, far-red light phototransduction; red or far-red light signaling pathway; protein ubiquitination;	GO:0005515	protein binding;	GO:0005737	cytoplasm	NA	NA	AT2G24540|AFR|ATTENUATED FAR-RED RESPONSE|F25P17.16|F25P17_16			Glyma.04G075700
196	C1	G1-	196	Glyma.09G172500	0.569437	0.533708		0.806052	0.0462059		0.818509	0.29348		Glyma.09g172500	320	UniRef100_A0A0R4J446 Protein kinase domain-containing protein n=3 Tax=Soja TaxID=1462606 RepID=A0A0R4J446_SOYBN	0	99.69	UniRef100_A0A0R4J446 Protein kinase domain-containing protein n=3 Tax=Soja TaxID=1462606 RepID=A0A0R4J446_SOYBN	0	99.69	AT1G73500.1	AT1G73500.1 | Symbols: ATMKK9, MKK9 | MAP kinase kinase 9 | chr1:27639419-27640351 REVERSE LENGTH=310	6e-127	98.44	GO:0007346 GO:0009611 GO:0009620 GO:0009651 GO:0009693 GO:0009873 GO:0010120 GO:0010150 GO:0023014 GO:0031098 GO:0032147 GO:0045893 GO:0046777 GO:0071456	regulation of mitotic cell cycle; response to wounding; response to fungus; response to salt stress; ethylene biosynthetic process; ethylene-activated signaling pathway; camalexin biosynthetic process; leaf senescence; signal transduction by protein phosphorylation; stress-activated protein kinase signaling cascade; activation of protein kinase activity; positive regulation of transcription, DNA-…	GO:0004674 GO:0004708 GO:0005515 GO:0005524 GO:0030295	protein serine/threonine kinase activity; MAP kinase kinase activity; protein binding; ATP binding; protein kinase activator activity;	GO:0005634 GO:0005737 GO:0005739	nucleus; cytoplasm; mitochondrion	PF14531	Kinase-like;	AT1G73500|ATMKK9|MKK9|MAP kinase kinase 9|T9L24.32|T9L24_32|MKK9			Glyma.09G172500
197	C1	G1-	197	Glyma.03G120200	-0.902885	0.0305129		-0.482404	0.216823		-0.445295	0.825425		Glyma.03g120200	326	UniRef100_I1JMY7 RING-type domain-containing protein n=2 Tax=Soja TaxID=1462606 RepID=I1JMY7_SOYBN	0	99.69	UniRef100_I1JMY7 RING-type domain-containing protein n=2 Tax=Soja TaxID=1462606 RepID=I1JMY7_SOYBN	0	99.69	AT1G68070.1	AT1G68070.1 | Symbols: | Zinc finger, C3HC4 type (RING finger) family protein | chr1:25515412-25516767 REVERSE LENGTH=343	1e-85	98.77	NA	NA	NA	NA	GO:0005774 GO:0009507 GO:0016021	vacuolar membrane; chloroplast; integral component of membrane	PF13639	zf-RING_2;	AT1G68070			Glyma.03G120200
198	C1	G1-	198	Glyma.09G066600	0.615177	0.907105		2.45058	0.0452592		2.62761	0.242552		Glyma.09g066600	119	UniRef100_A0A0R0IDN2 Protein kinase domain-containing protein n=1 Tax=Glycine max TaxID=3847 RepID=A0A0R0IDN2_SOYBN	3e-81	99.16	UniRef100_A0A0R0IDN2 Protein kinase domain-containing protein n=1 Tax=Glycine max TaxID=3847 RepID=A0A0R0IDN2_SOYBN	3e-81	99.16	AT4G29810.2	AT4G29810.2 | Symbols: ATMKK2, MKK2, MK1 | MAP kinase kinase 2 | chr4:14593299-14595241 REVERSE LENGTH=372	5e-60	99.16	GO:0000165 GO:0000187 GO:0006468 GO:0007346 GO:0009409 GO:0009631 GO:0009651 GO:0009814 GO:0010051 GO:0023014 GO:0031098 GO:0032147 GO:0060918	MAPK cascade; activation of MAPK activity; protein phosphorylation; regulation of mitotic cell cycle; response to cold; cold acclimation; response to salt stress; defense response, incompatible interaction; xylem and phloem pattern formation; signal transduction by protein phosphorylation; stress-activated protein kinase signaling cascade; activation of protein kinase activity; auxin transport;	GO:0004674 GO:0004708 GO:0005515 GO:0005524	protein serine/threonine kinase activity; MAP kinase kinase activity; protein binding; ATP binding;	GO:0005737 GO:0005886	cytoplasm; plasma membrane	PF07714	Pkinase_Tyr;	AT4G29810|ATMKK2|MKK2|MK1|MAP kinase kinase 2|MAP KINASE KINASE 1|F27B13.50|F27B13_50			Glyma.09G066600
199	C1	G1-	199	Glyma.04G192300	0.235557	0.817743		0.644117	0.0275448		0.629663	0.237037		Glyma.04g192300	1404	UniRef100_UPI0003DEA33C callose synthase 10 n=1 Tax=Glycine max TaxID=3847 RepID=UPI0003DEA33C	0	99.93	UniRef100_UPI0003DEA33C callose synthase 10 n=1 Tax=Glycine max TaxID=3847 RepID=UPI0003DEA33C	0	99.93	AT2G36850.1	AT2G36850.1 | Symbols: ATGSL08, GSL8, GSL08, ATGSL8, CHOR | glucan synthase-like 8 | chr2:15454935-15469666 REVERSE LENGTH=1904	0	99.93	GO:0006075 GO:0008360 GO:0009555 GO:0009556 GO:0048589 GO:0071555	(1->3)-beta-D-glucan biosynthetic process; regulation of cell shape; pollen development; microsporogenesis; developmental growth; cell wall organization;	GO:0003843 GO:0016757	1,3-beta-D-glucan synthase activity; transferase activity, transferring glycosyl groups;	GO:0000148 GO:0005739 GO:0005794 GO:0005886 GO:0009506 GO:0016021	1,3-beta-D-glucan synthase complex; mitochondrion; Golgi apparatus; plasma membrane; plasmodesma; integral component of membrane	PF02364	Glucan_synthase;	AT2G36850|ATGSL08|GSL8|GSL08|ATGSL8|CHOR|ET2|MAS|GLUCAN SYNTHASE-LIKE 8|CHORUS|ENLARGED TETRAD 2|MASSUE|T1J8.3|T1J8_3|ATGSL08|GSL8			Glyma.04G192300
200	C1	G1-	200	Glyma.13G209800	-0.951884	0.000496463		-0.390938	0.210314		-0.433204	0.665412		Glyma.13g209800	1323	UniRef100_I1M159 Uncharacterized protein n=3 Tax=Glycine max TaxID=3847 RepID=I1M159_SOYBN	0	99.92	UniRef100_A0A445I7U5 Mediator of RNA polymerase II transcription subunit 33A isoform A n=2 Tax=Glycine soja TaxID=3848 RepID=A0A445I7U5_GLYSO	0	99.92	AT3G23590.1	AT3G23590.1 | Symbols: RFR1, MED33A | REF4-related 1 | chr3:8467638-8473469 FORWARD LENGTH=1309	0	99.09	GO:0009698 GO:2000762	phenylpropanoid metabolic process; regulation of phenylpropanoid metabolic process;	GO:0003674	molecular function;	GO:0016592	mediator complex	NA	NA	AT3G23590|RFR1|MED33A|MED5A|REF4-related 1|MDB19.7			Glyma.13G209800
201	C1	G1-	201	Glyma.08G207700	-1.04428	0.00750505		-0.427288	0.311089		-0.29683	0.980575		Glyma.08g207700	354	UniRef100_I1KV96 F-box domain-containing protein n=2 Tax=Soja TaxID=1462606 RepID=I1KV96_SOYBN	0	99.72	UniRef100_I1KV96 F-box domain-containing protein n=2 Tax=Soja TaxID=1462606 RepID=I1KV96_SOYBN	0	99.72	AT1G80440.1	AT1G80440.1 | Symbols: | Galactose oxidase/kelch repeat superfamily protein | chr1:30241763-30242827 FORWARD LENGTH=354	3e-126	99.72	GO:0080037 GO:2000762	negative regulation of cytokinin-activated signaling pathway; regulation of phenylpropanoid metabolic process;	GO:0003674	molecular function;	GO:0005737 GO:0005829 GO:0019005	cytoplasm; cytosol; SCF ubiquitin ligase complex	PF00646 PF01344 PF13964	F-box; Kelch_1; Kelch_6;	AT1G80440|KMD1|KFB20|KISS ME DEADLY 1|Kelch repeat F-box 20|T21F11.23|T21F11_23			Glyma.08G207700
202	C1	G1-	202	Glyma.04G190700	1.02406	0.676978		1.98407	0.022959		2.1813	0.118892		Glyma.04g190700	363	UniRef100_I1JXE2 Uncharacterized protein n=1 Tax=Glycine max TaxID=3847 RepID=I1JXE2_SOYBN	0	99.72	UniRef100_A0A445L2E1 Vignain n=2 Tax=Glycine soja TaxID=3848 RepID=A0A445L2E1_GLYSO	0	99.72	AT5G50260.1	AT5G50260.1 | Symbols: | Cysteine proteinases superfamily protein | chr5:20455605-20456862 FORWARD LENGTH=361	0	99.17	GO:0009555 GO:0009626 GO:0010623 GO:0048658 GO:0050832 GO:0051603	pollen development; plant-type hypersensitive response; programmed cell death involved in cell development; anther wall tapetum development; defense response to fungus; proteolysis involved in cellular protein catabolic process;	GO:0004197	cysteine-type endopeptidase activity;	GO:0000325 GO:0005576 GO:0005615 GO:0005764 GO:0005783 GO:0009505	plant-type vacuole; extracellular region; extracellular space; lysosome; endoplasmic reticulum; plant-type cell wall	PF08246 PF00112	Inhibitor_I29; Peptidase_C1;	AT5G50260|CEP1|cysteine endopeptidase 1|K6A12.12|K6A12_12			Glyma.04G190700
203	C1	G1-	203	Glyma.06G068400	-0.731551	0.0222891		-0.318966	0.338173		-0.225995	0.982152		Glyma.06g068400	681	UniRef100_I1K8U8 F-box domain-containing protein n=2 Tax=Soja TaxID=1462606 RepID=I1K8U8_SOYBN	0	93.25	UniRef100_I1K8U8 F-box domain-containing protein n=2 Tax=Soja TaxID=1462606 RepID=I1K8U8_SOYBN	0	93.25	AT2G25490.1	AT2G25490.1 | Symbols: EBF1, FBL6 | EIN3-binding F box protein 1 | chr2:10848018-10850275 REVERSE LENGTH=628	0	93.1	GO:0006511 GO:0009723 GO:0009873 GO:0010105 GO:0016567 GO:0031146	ubiquitin-dependent protein catabolic process; response to ethylene; ethylene-activated signaling pathway; negative regulation of ethylene-activated signaling pathway; protein ubiquitination; SCF-dependent proteasomal ubiquitin-dependent protein catabolic process;	GO:0004842 GO:0005515	ubiquitin-protein transferase activity; protein binding;	GO:0005634 GO:0005737 GO:0019005	nucleus; cytoplasm; SCF ubiquitin ligase complex	PF00646 PF13516	F-box; LRR_6;	AT2G25490|EBF1|FBL6|EIN3-binding F box protein 1|F13B15.15|F13B15_15			Glyma.06G068400
204	C1	G1-	204	Glyma.10G233300	-0.653172	0.0594659		-0.535538	0.0497632		-0.506489	0.404632		Glyma.10g233300	250	UniRef100_A0A0B2QK39 Uncharacterized protein n=3 Tax=Soja TaxID=1462606 RepID=A0A0B2QK39_GLYSO	0	99.6	UniRef100_UPI000F7C7A87 uncharacterized protein LOC113871320 n=1 Tax=Abrus precatorius TaxID=3816 RepID=UPI000F7C7A87	3e-146	99.6	AT5G52420.1	AT5G52420.1 | Symbols: | unknown protein; FUNCTIONS IN: molecular_function unknown; INVOLVED IN: biological_process unknown; LOCATED IN: endoplasmic reticulum; EXPRESSED IN: 24 plant structures; EXPRESSED DURING: 13 growth stages; BEST Arabidopsis thaliana protein match is: unknown protein (TAIR:AT5G23920.1); Has 30201 Blast hits to 17322 proteins in 780 species: Archae - 12; Bacteria - 1396; Met…	4e-79	99.6	GO:0008150	biological process;	GO:0003674	molecular function;	GO:0005783 GO:0009536 GO:0016020 GO:0016021	endoplasmic reticulum; plastid; membrane; integral component of membrane	NA	NA	AT5G52420|PRCE3|PSI-INTERACTING ROOT-CELL ENRICHED 3|K24M7.17|K24M7_17			Glyma.10G233300
205	C1	G1-	205	Glyma.09G098700	0.46671	0.41736		0.585896	0.0444827		0.606996	0.261888		Glyma.09g098700	614	UniRef100_A0A0B2P346 Calmodulin-binding protein 60 E isoform A n=4 Tax=Soja TaxID=1462606 RepID=A0A0B2P346_GLYSO	0	99.84	UniRef100_A0A0B2P346 Calmodulin-binding protein 60 E isoform A n=4 Tax=Soja TaxID=1462606 RepID=A0A0B2P346_GLYSO	0	99.84	AT2G24300.2	AT2G24300.2 | Symbols: | Calmodulin-binding protein | chr2:10340913-10343457 FORWARD LENGTH=599	0	98.53	GO:0080142	regulation of salicylic acid biosynthetic process;	GO:0003700 GO:0005516 GO:0043565	DNA-binding transcription factor activity; calmodulin binding; sequence-specific DNA binding;	GO:0005634	nucleus	PF07887	Calmodulin_bind;	AT2G24300|T28I24.3|T28I24_3			Glyma.09G098700
206	C1	G1-	206	Glyma.09G233800	1.47881	0.332347		2.0156	0.014348		2.19404	0.0704544		Glyma.09g233800	165	UniRef100_K7LFN0 AP2/ERF domain-containing protein n=2 Tax=Soja TaxID=1462606 RepID=K7LFN0_SOYBN	9e-115	99.39	UniRef100_K7LFN0 AP2/ERF domain-containing protein n=2 Tax=Soja TaxID=1462606 RepID=K7LFN0_SOYBN	9e-115	99.39	AT5G11590.1	AT5G11590.1 | Symbols: TINY2 | Integrase-type DNA-binding superfamily protein | chr5:3727789-3728499 REVERSE LENGTH=236	2e-33	58.18	GO:0009873 GO:0045893	ethylene-activated signaling pathway; positive regulation of transcription, DNA-templated;	GO:0003700 GO:0043565	DNA-binding transcription factor activity; sequence-specific DNA binding;	GO:0005634	nucleus	PF00847	AP2;	AT5G11590|TINY2|TINY2|T22P22.1			Glyma.09G233800	AP2-EREBP
207	C1	G1-	207	Glyma.02G083702	-1.45504	0.000661565		-0.794451	0.079051		-0.0711788	0.998825		Glyma.02g083702	43	UniRef100_A0A0R0KU21 Uncharacterized protein n=1 Tax=Glycine max TaxID=3847 RepID=A0A0R0KU21_SOYBN	2e-17	97.67	NA	NA	NA	NA	NA	NA	NA	NA	NA	NA	NA	NA	NA	NA	NA	NA			Glyma.02G083702
208	C1	G1-	208	Glyma.19G144700	-1.82728	0.0707002		-1.55603	0.0421227		-1.2808	0.55288		Glyma.19g144700	503	UniRef100_Q42799 Cytochrome P450 93A2 n=3 Tax=Soja TaxID=1462606 RepID=C93A2_SOYBN	0	99.8	UniRef100_Q42799 Cytochrome P450 93A2 n=3 Tax=Soja TaxID=1462606 RepID=C93A2_SOYBN	0	99.8	AT5G06900.1	AT5G06900.1 | Symbols: CYP93D1 | cytochrome P450, family 93, subfamily D, polypeptide 1 | chr5:2136160-2137925 REVERSE LENGTH=507	7e-172	97.61	GO:0055114	oxidation-reduction process;	GO:0005506 GO:0016709 GO:0020037	iron ion binding; oxidoreductase activity, acting on paired donors, with incorporation or reduction of molecular oxygen, NAD(P)H as one donor, and incorporation of one atom of oxygen; heme binding;	GO:0016020 GO:0016021	membrane; integral component of membrane	PF00067	p450;	AT5G06900|CYP93D1|cytochrome P450, family 93, subfamily D, polypeptide 1|MOJ9.6|MOJ9_6			Glyma.19G144700
209	C1	G1-	209	Glyma.13G205000	-1.15657	0.0497926		-0.712736	0.1615		-0.360196	0.990416		Glyma.13g205000	196	UniRef100_I1M104 Uncharacterized protein n=2 Tax=Soja TaxID=1462606 RepID=I1M104_SOYBN	2e-139	99.49	UniRef100_A0A1S3VHU5 uncharacterized protein LOC106775215 n=1 Tax=Vigna radiata var. radiata TaxID=3916 RepID=A0A1S3VHU5_VIGRR	2e-100	99.49	AT1G11700.1	AT1G11700.1 | Symbols: | Protein of unknown function, DUF584 | chr1:3945852-3946457 FORWARD LENGTH=201	3e-49	99.49	GO:0008150	biological process;	GO:0003674	molecular function;	NA	NA	PF04520	Senescence_reg;	AT1G11700|F25C20.15|F25C20_15			Glyma.13G205000
210	C1	G1-	210	Glyma.03G234800	-1.10603	0.000287053		-0.656479	0.0324304		-0.372863	0.860654		Glyma.03g234800	125	UniRef100_K7KGM3 Uncharacterized protein n=2 Tax=Soja TaxID=1462606 RepID=K7KGM3_SOYBN	8e-83	99.2	UniRef100_A0A371E1U9 Dormancy-associated protein-like 3 (Fragment) n=1 Tax=Mucuna pruriens TaxID=157652 RepID=A0A371E1U9_MUCPR	9e-76	98.4	AT1G56220.3	AT1G56220.3 | Symbols: | Dormancy/auxin associated family protein | chr1:21043414-21044469 FORWARD LENGTH=140	2e-49	96	NA	NA	GO:0003674	molecular function;	GO:0005634	nucleus	PF05564	Auxin_repressed;	AT1G56220			Glyma.03G234800
211	C1	G1-	211	Glyma.01G002000	1.17527	0.394722		1.63247	0.0157156		1.92464	0.0476954		Glyma.01g002000	144	UniRef100_C6T1D3 FLZ-type domain-containing protein n=1 Tax=Glycine max TaxID=3847 RepID=C6T1D3_SOYBN	3e-102	99.31	UniRef100_C6T1D3 FLZ-type domain-containing protein n=1 Tax=Glycine max TaxID=3847 RepID=C6T1D3_SOYBN	3e-102	99.31	AT5G20700.1	AT5G20700.1 | Symbols: | Protein of unknown function (DUF581) | chr5:7006178-7007003 REVERSE LENGTH=248	1e-16	44.44	GO:0009744 GO:0009749 GO:0042594 GO:1905582	response to sucrose; response to glucose; response to starvation; response to mannose;	GO:0046872	metal ion binding;	GO:0005634 GO:0005737	nucleus; cytoplasm	PF04570	zf-FLZ;	AT5G20700|T1M15.100|T1M15_100			Glyma.01G002000
212	C1	G1-	212	Glyma.11G082500	-1.13943	0.0149052		-0.940549	0.0165406		-0.809739	0.317127		Glyma.11g082500	204	UniRef100_A0A445HYM3 Protein GDAP2-like n=2 Tax=Soja TaxID=1462606 RepID=A0A445HYM3_GLYSO	1e-145	99.51	UniRef100_A0A445HYM3 Protein GDAP2-like n=2 Tax=Soja TaxID=1462606 RepID=A0A445HYM3_GLYSO	1e-145	99.51	AT4G35750.1	AT4G35750.1 | Symbols: | SEC14 cytosolic factor family protein / phosphoglyceride transfer family protein | chr4:16940865-16941674 REVERSE LENGTH=202	3e-117	99.51	GO:0008150	biological process;	GO:0003674	molecular function;	GO:0005737	cytoplasm	PF13716	CRAL_TRIO_2;	AT4G35750|F4B14.4			Glyma.11G082500
213	C1	G1-	213	Glyma.09G073050	-1.07733	0.0316103		-0.912132	0.0259637		-0.811386	0.358581		Glyma.09g073050	207	UniRef100_A0A445IYE4 Uncharacterized protein n=2 Tax=Soja TaxID=1462606 RepID=A0A445IYE4_GLYSO	2e-149	99.52	UniRef100_A0A1S3U3T3 uncharacterized protein LOC106761633 n=1 Tax=Vigna radiata var. radiata TaxID=3916 RepID=A0A1S3U3T3_VIGRR	2e-79	99.52	AT3G43110.1	AT3G43110.1 | Symbols: | unknown protein; FUNCTIONS IN: molecular_function unknown; INVOLVED IN: biological_process unknown; LOCATED IN: endomembrane system; EXPRESSED IN: petal, flower; EXPRESSED DURING: 4 anthesis, petal differentiation and expansion stage; BEST Arabidopsis thaliana protein match is: unknown protein (TAIR:AT5G20790.1); Has 30 Blast hits to 30 proteins in 10 species: Archae - 0;…	9e-32	87.92	GO:0008150	biological process;	GO:0003674	molecular function;	GO:0005576 GO:0016021	extracellular region; integral component of membrane	NA	NA	AT3G43110|F7M19.120			Glyma.09G073050
214	C1	G1-	214	Glyma.14G208300	-1.48167	0.0234218		-0.70486	0.265177		-0.297975	0.998825		Glyma.14g208300	555	UniRef100_I1MBP5 Uncharacterized protein n=2 Tax=Soja TaxID=1462606 RepID=I1MBP5_SOYBN	0	99.82	UniRef100_UPI000F7C7304 probable acyl-activating enzyme 5, peroxisomal n=1 Tax=Abrus precatorius TaxID=3816 RepID=UPI000F7C7304	0	99.82	AT5G16370.1	AT5G16370.1 | Symbols: AAE5 | acyl activating enzyme 5 | chr5:5356823-5358481 REVERSE LENGTH=552	0	99.82	GO:0006631	fatty acid metabolic process;	GO:0016874	ligase activity;	GO:0005777 GO:0009507	peroxisome; chloroplast	PF13193 PF00501	AMP-binding_C; AMP-binding;	AT5G16370|AAE5|acyl activating enzyme 5|MQK4.9|MQK4_9			Glyma.14G208300
215	C4	G2-	1	Glyma.14G138200	-0.837457	0.659583		-1.75125	0.0139872		0.188453	0.998825		Glyma.14g138200	586	UniRef100_I1M9V7 Uncharacterized protein n=5 Tax=Soja TaxID=1462606 RepID=I1M9V7_SOYBN	0	99.83	UniRef100_A0A445G912 Protein NRT1/ PTR FAMILY 1.2 isoform A n=4 Tax=Soja TaxID=1462606 RepID=A0A445G912_GLYSO	0	96.93	AT1G52190.1	AT1G52190.1 | Symbols: | Major facilitator superfamily protein | chr1:19434671-19438673 FORWARD LENGTH=607	0	97.1	NA	NA	GO:0015333 GO:0035673 GO:0080054 GO:1904680	peptide:proton symporter activity; oligopeptide transmembrane transporter activity; low-affinity nitrate transmembrane transporter activity; peptide transmembrane transporter activity;	GO:0005634 GO:0005886 GO:0016021	nucleus; plasma membrane; integral component of membrane	PF07690 PF00854	MFS_1; PTR2;	AT1G52190|NRT1.11|NPF1.2|AtNPF1.2|nitrate transporter 1.11|NRT1/ PTR family 1.2|F9I5.4|F9I5_4			Glyma.14G138200
216	C4	G2-	2	Glyma.11G031100	-0.392372	0.566842		-0.676176	0.0168435		-0.0730518	0.998825		Glyma.11g031100	458	UniRef100_A0A445HWA4 Flavin-containing monooxygenase n=2 Tax=Soja TaxID=1462606 RepID=A0A445HWA4_GLYSO	0	99.78	UniRef100_A0A445HWA4 Flavin-containing monooxygenase n=2 Tax=Soja TaxID=1462606 RepID=A0A445HWA4_GLYSO	0	99.78	AT1G62620.1	AT1G62620.1 | Symbols: | Flavin-binding monooxygenase family protein | chr1:23182678-23184864 FORWARD LENGTH=450	0	97.16	GO:0055114	oxidation-reduction process;	GO:0004499 GO:0050660 GO:0050661	N,N-dimethylaniline monooxygenase activity; flavin adenine dinucleotide binding; NADP binding;	GO:0005634	nucleus	PF13738	Pyr_redox_3;	AT1G62620|T3P18.18|T3P18_18			Glyma.11G031100
217	C4	G2-	3	Glyma.07G165300	-0.542236	0.53859		-0.9625	0.0102657		-0.063666	0.998825		Glyma.07g165300	149	UniRef100_A0A0B2RLU6 Uncharacterized protein n=2 Tax=Soja TaxID=1462606 RepID=A0A0B2RLU6_GLYSO	4e-99	99.33	UniRef100_A0A1S3VVS3 extensin-2 n=1 Tax=Vigna radiata var. radiata TaxID=3916 RepID=A0A1S3VVS3_VIGRR	8e-35	93.96	AT1G23040.1	AT1G23040.1 | Symbols: | hydroxyproline-rich glycoprotein family protein | chr1:8165025-8165459 FORWARD LENGTH=144	4e-10	40.27	GO:0008150	biological process;	NA	NA	GO:0016021 GO:0031225	integral component of membrane; anchored component of membrane	NA	NA	AT1G23040|F19G10.19			Glyma.07G165300
218	C4	G2-	4	Glyma.03G256500	-0.493141	0.399162		-0.769363	0.00743783		-0.170434	0.998825		Glyma.03g256500	477	UniRef100_A5I866 Glucosyltransferase n=2 Tax=Soja TaxID=1462606 RepID=A5I866_SOYBN	0	99.79	UniRef100_A5I866 Glucosyltransferase n=2 Tax=Soja TaxID=1462606 RepID=A5I866_SOYBN	0	99.79	AT4G01070.1	AT4G01070.1 | Symbols: GT72B1, UGT72B1 | UDP-Glycosyltransferase superfamily protein | chr4:461858-463300 REVERSE LENGTH=480	0	96.02	GO:0006805 GO:0009636 GO:0009809 GO:0042178	xenobiotic metabolic process; response to toxic substance; lignin biosynthetic process; xenobiotic catabolic process;	GO:0008194 GO:0016757 GO:0035251 GO:0050505	UDP-glycosyltransferase activity; transferase activity, transferring glycosyl groups; UDP-glucosyltransferase activity; hydroquinone glucosyltransferase activity;	GO:0009507 GO:0043231	chloroplast; intracellular membrane-bounded organelle	PF00201	UDPGT;	AT4G01070|GT72B1|UGT72B1|UDP-GLUCOSE-DEPENDENT GLUCOSYLTRANSFERASE 72 B1|F2N1.15|F2N1_15			Glyma.03G256500
219	C4	G2-	5	Glyma.19G185600	-1.96504	0.20511		-2.81991	0.00350203		-0.976838	0.941911		Glyma.19g185600	582	UniRef100_A0A0R0EPR8 Nodulin-like domain-containing protein n=2 Tax=Soja TaxID=1462606 RepID=A0A0R0EPR8_SOYBN	0	99.83	UniRef100_A0A0R0EPR8 Nodulin-like domain-containing protein n=2 Tax=Soja TaxID=1462606 RepID=A0A0R0EPR8_SOYBN	0	99.83	AT2G39210.1	AT2G39210.1 | Symbols: | Major facilitator superfamily protein | chr2:16366287-16368231 REVERSE LENGTH=601	0	95.36	GO:0050832 GO:0055085	defense response to fungus; transmembrane transport;	GO:0003674	molecular function;	GO:0009506 GO:0009507 GO:0016021	plasmodesma; chloroplast; integral component of membrane	PF07690	MFS_1;	AT2G39210|PIC30|PICLORAM RESISTANT30|T16B24.15|T16B24_15			Glyma.19G185600
220	C4	G2-	6	Glyma.12G109800	-0.571534	0.689237		-1.19048	0.0213225		0.179462	0.998825		Glyma.12g109800	370	UniRef100_A0A0B2RF65 (R,S)-reticuline 7-O-methyltransferase isoform B n=2 Tax=Glycine soja TaxID=3848 RepID=A0A0B2RF65_GLYSO	0	99.73	UniRef100_A0A0B2RF65 (R,S)-reticuline 7-O-methyltransferase isoform B n=2 Tax=Glycine soja TaxID=3848 RepID=A0A0B2RF65_GLYSO	0	99.73	AT5G54160.1	AT5G54160.1 | Symbols: ATOMT1, OMT1 | O-methyltransferase 1 | chr5:21982075-21984167 FORWARD LENGTH=363	5e-78	84.86	GO:0008152 GO:0009809 GO:0019438 GO:0030187 GO:0032259 GO:0051555	metabolic process; lignin biosynthetic process; aromatic compound biosynthetic process; melatonin biosynthetic process; methylation; flavonol biosynthetic process;	GO:0008171 GO:0008757 GO:0017096 GO:0030744 GO:0030755 GO:0033799 GO:0046983 GO:0047763 GO:0102822	O-methyltransferase activity; S-adenosylmethionine-dependent methyltransferase activity; acetylserotonin O-methyltransferase activity; luteolin O-methyltransferase activity; quercetin 3-O-methyltransferase activity; myricetin 3'-O-methyltransferase activity; protein dimerization activity; caffeate O-methyltransferase activity; quercetin 3'-O-methyltransferase activity;	GO:0005634 GO:0005737 GO:0005829 GO:0005886 GO:0009506 GO:0009536	nucleus; cytoplasm; cytosol; plasma membrane; plasmodesma; plastid	PF08100 PF00891	Dimerisation; Methyltransf_2;	AT5G54160|ATOMT1|OMT1|COMT1|AtCOMT|OMT3|O-methyltransferase 1|caffeate O-methyltransferase 1|O-methyltransferase 3|K18G13.3|K18G13_3|O-METHYLTRANSFERASE 1			Glyma.12G109800
221	C4	G2-	7	Glyma.02G136000	-0.473313	0.678892		-0.890091	0.0355963		0.0272266	0.998825		Glyma.02g136000	353	UniRef100_A0A0R4J2N9 Fe2OG dioxygenase domain-containing protein n=2 Tax=Soja TaxID=1462606 RepID=A0A0R4J2N9_SOYBN	0	99.72	UniRef100_A0A0R4J2N9 Fe2OG dioxygenase domain-containing protein n=2 Tax=Soja TaxID=1462606 RepID=A0A0R4J2N9_SOYBN	0	99.72	AT3G19010.1	AT3G19010.1 | Symbols: | 2-oxoglutarate (2OG) and Fe(II)-dependent oxygenase superfamily protein | chr3:6556306-6557862 REVERSE LENGTH=349	2e-135	99.43	GO:0055114	oxidation-reduction process;	GO:0046872 GO:0051213	metal ion binding; dioxygenase activity;	GO:0005737 GO:0005829	cytoplasm; cytosol	PF03171 PF14226	2OG-FeII_Oxy; DIOX_N;	AT3G19010|2-OXOGLUTARATE OXYGENASE|2-OXOGLUTARATE OXYGENASE|K13E13.17			Glyma.02G136000
222	C4	G2-	8	Glyma.12G004600	-1.50274	0.394722		-2.2359	0.0144018		-0.631852	0.998012		Glyma.12g004600	203	UniRef100_A0A0R0GZV3 PMEI domain-containing protein n=2 Tax=Soja TaxID=1462606 RepID=A0A0R0GZV3_SOYBN	1e-145	99.51	UniRef100_A0A0R0GZV3 PMEI domain-containing protein n=2 Tax=Soja TaxID=1462606 RepID=A0A0R0GZV3_SOYBN	1e-145	99.51	AT5G62360.1	AT5G62360.1 | Symbols: | Plant invertase/pectin methylesterase inhibitor superfamily protein | chr5:25040699-25041310 FORWARD LENGTH=203	3e-61	97.54	GO:0009827 GO:0043086	plant-type cell wall modification; negative regulation of catalytic activity;	GO:0004857	enzyme inhibitor activity;	GO:0005737 GO:0005886	cytoplasm; plasma membrane	PF04043	PMEI;	AT5G62360|PMEI13|pectin methyl-esterase inhibitor 13|MMI9.1|MMI9_1			Glyma.12G004600
223	C4	G2-	9	Glyma.03G029900	-0.886927	0.619131		-1.74856	0.0115248		0.136623	0.998825		Glyma.03g029900	500	UniRef100_A0A0B2RM34 Cytochrome P450 83B1 n=2 Tax=Soja TaxID=1462606 RepID=A0A0B2RM34_GLYSO	0	99.8	UniRef100_A0A0B2RM34 Cytochrome P450 83B1 n=2 Tax=Soja TaxID=1462606 RepID=A0A0B2RM34_GLYSO	0	99.8	AT4G31500.1	AT4G31500.1 | Symbols: CYP83B1, SUR2, RNT1, RED1, ATR4 | cytochrome P450, family 83, subfamily B, polypeptide 1 | chr4:15273677-15275271 REVERSE LENGTH=499	1e-160	95	GO:0000162 GO:0009625 GO:0009641 GO:0009682 GO:0009684 GO:0009759 GO:0010114 GO:0040008 GO:0042742 GO:0048830 GO:0052544 GO:0055114	tryptophan biosynthetic process; response to insect; shade avoidance; induced systemic resistance; indoleacetic acid biosynthetic process; indole glucosinolate biosynthetic process; response to red light; regulation of growth; defense response to bacterium; adventitious root development; defense response by callose deposition in cell wall; oxidation-reduction process;	GO:0005506 GO:0016709 GO:0020037	iron ion binding; oxidoreductase activity, acting on paired donors, with incorporation or reduction of molecular oxygen, NAD(P)H as one donor, and incorporation of one atom of oxygen; heme binding;	GO:0005739 GO:0005783 GO:0005886 GO:0009507 GO:0016020 GO:0016021	mitochondrion; endoplasmic reticulum; plasma membrane; chloroplast; membrane; integral component of membrane	PF00067	p450;	AT4G31500|CYP83B1|SUR2|RNT1|RED1|ATR4|cytochrome P450, family 83, subfamily B, polypeptide 1|SUPERROOT 2|RUNT 1|RED ELONGATED 1|ALTERED TRYPTOPHAN REGULATION 4|F3L17.70|F3L17_70|CYTOCHROME P450 MONOOXYGENASE 83B1			Glyma.03G029900
224	C4	G2-	10	Glyma.06G048300	-0.696162	0.716846		-1.35556	0.0462059		0.162183	0.998825		Glyma.06g048300	119	UniRef100_A0A0B2SJV3 Uncharacterized protein n=2 Tax=Soja TaxID=1462606 RepID=A0A0B2SJV3_GLYSO	2e-78	99.16	UniRef100_A0A1S3U3D8 uncharacterized protein LOC106761471 n=1 Tax=Vigna radiata var. radiata TaxID=3916 RepID=A0A1S3U3D8_VIGRR	9e-58	99.16	NA	NA	NA	NA	NA	NA	NA	NA	NA	NA	NA	NA	AT4G10810|F25I24.20|F25I24_20			Glyma.06G048300
225	C4	G2-	11	Glyma.03G094800	-3.69043	0.453342		-6.29401	0.0182915		-0.352548	0.998825		Glyma.03g094800	81	UniRef100_A0A0B2Q7X5 Uncharacterized protein n=2 Tax=Soja TaxID=1462606 RepID=A0A0B2Q7X5_GLYSO	9e-55	98.77	UniRef100_UPI000C03D574 uncharacterized protein LOC111313328 n=1 Tax=Durio zibethinus TaxID=66656 RepID=UPI000C03D574	4e-34	98.77	AT5G41761.1	AT5G41761.1 | Symbols: | unknown protein; FUNCTIONS IN: molecular_function unknown; INVOLVED IN: biological_process unknown; LOCATED IN: cellular_component unknown; BEST Arabidopsis thaliana protein match is: unknown protein (TAIR:AT3G55570.1); Has 30201 Blast hits to 17322 proteins in 780 species: Archae - 12; Bacteria - 1396; Metazoa - 17338; Fungi - 3422; Plants - 5037; Viruses - 0; Other Euka…	6e-25	62.96	GO:0008150	biological process;	GO:0003674	molecular function;	GO:0005634 GO:0009536	nucleus; plastid	NA	NA	AT5G41761			Glyma.03G094800
226	C4	G2-	12	Glyma.15G013300	-0.736132	0.0935659		-0.874611	0.00421072		-0.551088	0.529046		Glyma.15g013300	362	UniRef100_A0A445GME7 F-box/kelch-repeat protein n=1 Tax=Glycine soja TaxID=3848 RepID=A0A445GME7_GLYSO	0	99.72	UniRef100_A0A445GME7 F-box/kelch-repeat protein n=1 Tax=Glycine soja TaxID=3848 RepID=A0A445GME7_GLYSO	0	99.72	AT1G80440.1	AT1G80440.1 | Symbols: | Galactose oxidase/kelch repeat superfamily protein | chr1:30241763-30242827 FORWARD LENGTH=354	4e-123	99.72	GO:0080037 GO:2000762	negative regulation of cytokinin-activated signaling pathway; regulation of phenylpropanoid metabolic process;	GO:0003674	molecular function;	GO:0005737 GO:0005829 GO:0019005	cytoplasm; cytosol; SCF ubiquitin ligase complex	PF00646 PF13964	F-box; Kelch_6;	AT1G80440|KMD1|KFB20|KISS ME DEADLY 1|Kelch repeat F-box 20|T21F11.23|T21F11_23			Glyma.15G013300
227	C4	G2-	13	Glyma.09G034700	-2.44251	0.820571		-7.69784	0.0493673		2.98096	0.961708		Glyma.09g034700	124	UniRef100_A0A0B2PUN7 Uncharacterized protein n=2 Tax=Soja TaxID=1462606 RepID=A0A0B2PUN7_GLYSO	3e-85	99.19	UniRef100_UPI000F7C1846 uncharacterized protein LOC113853312 n=1 Tax=Abrus precatorius TaxID=3816 RepID=UPI000F7C1846	8e-28	99.19	NA	NA	NA	NA	NA	NA	NA	NA	NA	NA	NA	NA	NA			Glyma.09G034700
228	C4	G2-	14	Glyma.19G028500	-0.38745	0.820002		-1.02247	0.041599		0.271929	0.998825		Glyma.19g028500	481	UniRef100_A0A0B2SV74 UDP-glucose 6-dehydrogenase n=2 Tax=Soja TaxID=1462606 RepID=A0A0B2SV74_GLYSO	0	99.79	UniRef100_A0A0B2SV74 UDP-glucose 6-dehydrogenase n=2 Tax=Soja TaxID=1462606 RepID=A0A0B2SV74_GLYSO	0	99.79	AT3G29360.1	AT3G29360.1 | Symbols: | UDP-glucose 6-dehydrogenase family protein | chr3:11267375-11268817 REVERSE LENGTH=480	0	99.79	GO:0005975 GO:0006024 GO:0006065 GO:0052546 GO:0055114	carbohydrate metabolic process; glycosaminoglycan biosynthetic process; UDP-glucuronate biosynthetic process; cell wall pectin metabolic process; oxidation-reduction process;	GO:0003979 GO:0051287	UDP-glucose 6-dehydrogenase activity; NAD binding;	GO:0005634 GO:0005737 GO:0005829 GO:0099503	nucleus; cytoplasm; cytosol; secretory vesicle	PF00984 PF03720 PF03721	UDPG_MGDP_dh; UDPG_MGDP_dh_C; UDPG_MGDP_dh_N;	AT3G29360|UGD2|UDP-glucose dehydrogenase 2|MUO10.18			Glyma.19G028500
229	C4	G2-	15	Glyma.15G003900	-0.980066	0.658419		-1.7981	0.0359387		-0.124486	0.998825		Glyma.15g003900	305	UniRef100_I1MCB4 Uncharacterized protein n=2 Tax=Soja TaxID=1462606 RepID=I1MCB4_SOYBN	0	99.67	UniRef100_A0A0B2QRU9 Aquaporin NIP6-1 n=1 Tax=Glycine soja TaxID=3848 RepID=A0A0B2QRU9_GLYSO	0	99.67	AT1G80760.1	AT1G80760.1 | Symbols: NIP6;1, NIP6, NLM7 | NOD26-like intrinsic protein 6;1 | chr1:30350640-30352015 REVERSE LENGTH=305	2e-163	99.02	GO:0046713 GO:0080029	borate transport; cellular response to boron-containing substance levels;	GO:0015168 GO:0015204 GO:0015250 GO:0015267 GO:0046715	glycerol transmembrane transporter activity; urea transmembrane transporter activity; water channel activity; channel activity; active borate transmembrane transporter activity;	GO:0005886 GO:0016021	plasma membrane; integral component of membrane	PF00230	MIP;	AT1G80760|NIP6;1|NIP6|NLM7|NOD26-like intrinsic protein 6;1|F23A5.11|F23A5_11|AtNIP6			Glyma.15G003900
230	C4	G2-	16	Glyma.17G153900	-0.637415	0.355047		-0.827386	0.0258677		-0.439103	0.883333		Glyma.17g153900	715	UniRef100_A0A445G763 Pentatricopeptide repeat-containing protein, chloroplastic n=1 Tax=Glycine soja TaxID=3848 RepID=A0A445G763_GLYSO	0	99.86	UniRef100_A0A445G763 Pentatricopeptide repeat-containing protein, chloroplastic n=1 Tax=Glycine soja TaxID=3848 RepID=A0A445G763_GLYSO	0	99.86	AT5G46580.1	AT5G46580.1 | Symbols: | pentatricopeptide (PPR) repeat-containing protein | chr5:18897510-18899645 REVERSE LENGTH=711	0	98.74	NA	NA	NA	NA	GO:0009507	chloroplast	PF01535 PF13041	PPR; PPR_2;	AT5G46580			Glyma.17G153900
231	C4	G2-	17	Glyma.05G095500	-2.00941	0.65353		-4.02452	0.0280784		0.114412	0.998825		Glyma.05g095500	415	UniRef100_A0A445KM10 Remorin_C domain-containing protein n=2 Tax=Soja TaxID=1462606 RepID=A0A445KM10_GLYSO	0	99.76	UniRef100_A0A445KM10 Remorin_C domain-containing protein n=2 Tax=Soja TaxID=1462606 RepID=A0A445KM10_GLYSO	0	99.76	AT1G45207.2	AT1G45207.2 | Symbols: | Remorin family protein | chr1:17130703-17133548 REVERSE LENGTH=555	1e-59	95.9	GO:0008150	biological process;	GO:0003674	molecular function;	GO:0005634 GO:0005886	nucleus; plasma membrane	PF03763	Remorin_C;	AT1G45207			Glyma.05G095500
232	C4	G2-	18	Glyma.07G260300	-0.496576	0.723695		-1.21016	0.00868392		0.25495	0.998825		Glyma.07g260300	337	UniRef100_A0A0B2RVF7 Peroxidase n=2 Tax=Soja TaxID=1462606 RepID=A0A0B2RVF7_GLYSO	0	99.7	UniRef100_A0A0B2RVF7 Peroxidase n=2 Tax=Soja TaxID=1462606 RepID=A0A0B2RVF7_GLYSO	0	99.7	AT4G21960.1	AT4G21960.1 | Symbols: PRXR1 | Peroxidase superfamily protein | chr4:11646613-11648312 REVERSE LENGTH=330	0	98.52	GO:0006950 GO:0006979 GO:0042744 GO:0048511 GO:0055114	response to stress; response to oxidative stress; hydrogen peroxide catabolic process; rhythmic process; oxidation-reduction process;	GO:0004601 GO:0020037 GO:0046872	peroxidase activity; heme binding; metal ion binding;	GO:0005576 GO:0009505 GO:0009506	extracellular region; plant-type cell wall; plasmodesma	PF00141	peroxidase;	AT4G21960|PRXR1|F1N20.3|PEROXIDASE PRXR1			Glyma.07G260300
233	C4	G2-	19	Glyma.12G217300	-0.901942	0.783117		-3.12067	0.00176549		1.45457	0.712787		Glyma.12g217300	273	UniRef100_Q06765 ADR6 protein n=2 Tax=Glycine max TaxID=3847 RepID=Q06765_SOYBN	0	99.63	UniRef100_Q06765 ADR6 protein n=2 Tax=Glycine max TaxID=3847 RepID=Q06765_SOYBN	0	99.63	AT5G25610.1	AT5G25610.1 | Symbols: RD22, ATRD22 | BURP domain-containing protein | chr5:8914498-8916684 REVERSE LENGTH=392	2e-31	76.92	GO:0009269 GO:0009651 GO:0009737	response to desiccation; response to salt stress; response to abscisic acid;	GO:0045735	nutrient reservoir activity;	GO:0005576 GO:0005768 GO:0005794 GO:0005802	extracellular region; endosome; Golgi apparatus; trans-Golgi network	PF03181	BURP;	AT5G25610|RD22|ATRD22|RESPONSIVE TO DESICCATION 22|T14C9.150|T14C9_150			Glyma.12G217300
234	C4	G2-	20	Glyma.06G112200	-0.775302	0.830249		-2.31222	0.0303858		0.930778	0.967413		Glyma.06g112200	400	UniRef100_A0A0R4J3F3 WAT1-related protein n=1 Tax=Glycine max TaxID=3847 RepID=A0A0R4J3F3_SOYBN	0	99.75	UniRef100_A0A151SK77 Auxin-induced protein 5NG4 n=1 Tax=Cajanus cajan TaxID=3821 RepID=A0A151SK77_CAJCA	0	88	AT4G08300.1	AT4G08300.1 | Symbols: | nodulin MtN21 /EamA-like transporter family protein | chr4:5245024-5248153 FORWARD LENGTH=373	3e-173	90.5	NA	NA	GO:0022857	transmembrane transporter activity;	GO:0005886 GO:0016021	plasma membrane; integral component of membrane	PF00892	EamA;	AT4G08300			Glyma.06G112200
235	C4	G2-	21	Glyma.07G080700	-0.547477	0.745928		-1.16545	0.0382218		0.138628	0.998825		Glyma.07g080700	806	UniRef100_I1KIJ6 Receptor-like serine/threonine-protein kinase n=1 Tax=Glycine max TaxID=3847 RepID=I1KIJ6_SOYBN	0	99.88	UniRef100_I1KIJ6 Receptor-like serine/threonine-protein kinase n=1 Tax=Glycine max TaxID=3847 RepID=I1KIJ6_SOYBN	0	99.88	AT2G19130.1	AT2G19130.1 | Symbols: | S-locus lectin protein kinase family protein | chr2:8293789-8296275 FORWARD LENGTH=828	2e-111	98.88	GO:0006468 GO:0048544	protein phosphorylation; recognition of pollen;	GO:0005524 GO:0030246	ATP binding; carbohydrate binding;	GO:0005576 GO:0005886 GO:0016021	extracellular region; plasma membrane; integral component of membrane	PF00954 PF01453 PF00069	S_locus_glycop; B_lectin; Pkinase;	AT2G19130|T20K24.15|T20K24_15			Glyma.07G080700
236	C4	G2-	22	Glyma.19G176600	-0.918604	0.52719		-1.38312	0.0331778		-0.404535	0.998825		Glyma.19g176600	371	UniRef100_A0A445FI04 PPM-type phosphatase domain-containing protein n=3 Tax=Soja TaxID=1462606 RepID=A0A445FI04_GLYSO	0	99.73	UniRef100_A0A445FI04 PPM-type phosphatase domain-containing protein n=3 Tax=Soja TaxID=1462606 RepID=A0A445FI04_GLYSO	0	99.73	AT3G12620.1	AT3G12620.1 | Symbols: | Protein phosphatase 2C family protein | chr3:4009510-4010993 REVERSE LENGTH=385	1e-180	98.65	GO:0006470 GO:1900425	protein dephosphorylation; negative regulation of defense response to bacterium;	GO:0004722 GO:0004724 GO:0005515 GO:0046872	protein serine/threonine phosphatase activity; magnesium-dependent protein serine/threonine phosphatase activity; protein binding; metal ion binding;	GO:0005886	plasma membrane	PF00481	PP2C;	AT3G12620|PP2C.D3|D-CLADE TYPE 2C PROTEIN PHOSPHATASE 3|T2E22.7			Glyma.19G176600
237	C4	G2-	23	Glyma.18G258000	-0.546934	0.843811		-1.75844	0.0264182		0.767879	0.945759		Glyma.18g258000	512	UniRef100_I1N4C1 Uncharacterized protein n=1 Tax=Glycine max TaxID=3847 RepID=I1N4C1_SOYBN	0	99.8	UniRef100_A0A445FY23 Malonyl-CoA:anthocyanidin 5-O-glucoside-6''-O-malonyltransferase n=1 Tax=Glycine soja TaxID=3848 RepID=A0A445FY23_GLYSO	0	99.8	AT3G29590.1	AT3G29590.1 | Symbols: AT5MAT | HXXXD-type acyl-transferase family protein | chr3:11398917-11400266 REVERSE LENGTH=449	6e-81	98.44	GO:0009718	anthocyanin-containing compound biosynthetic process;	GO:0050736	O-malonyltransferase activity;	GO:0009507	chloroplast	PF02458	Transferase;	AT3G29590|AT5MAT|MTO24.5			Glyma.18G258000
238	C4	G2-	24	Glyma.11G044200	-0.835703	0.360129		-1.41924	0.00243662		-0.258182	0.998825		Glyma.11g044200	452	UniRef100_A0A0B2PZP0 Tubulin alpha chain n=4 Tax=Soja TaxID=1462606 RepID=A0A0B2PZP0_GLYSO	0	99.78	UniRef100_A0A0B2PZP0 Tubulin alpha chain n=4 Tax=Soja TaxID=1462606 RepID=A0A0B2PZP0_GLYSO	0	99.78	AT1G50010.1	AT1G50010.1 | Symbols: TUA2 | tubulin alpha-2 chain | chr1:18517737-18519729 FORWARD LENGTH=450	0	99.78	GO:0000226 GO:0000278 GO:0007017	microtubule cytoskeleton organization; mitotic cell cycle; microtubule-based process;	GO:0005200 GO:0005525	structural constituent of cytoskeleton; GTP binding;	GO:0005618 GO:0005634 GO:0005737 GO:0005829 GO:0005874 GO:0045298	cell wall; nucleus; cytoplasm; cytosol; microtubule; tubulin complex	PF03953 PF00091	Tubulin_C; Tubulin;	AT1G50010|TUA2|tubulin alpha-2 chain|F2J10.11|F2J10_11			Glyma.11G044200
239	C4	G2-	25	Glyma.18G019000	-1.3459	0.732979		-3.73643	0.00754059		0.983129	0.991393		Glyma.18g019000	654	UniRef100_I1MYU4 STAS domain-containing protein n=2 Tax=Soja TaxID=1462606 RepID=I1MYU4_SOYBN	0	99.85	UniRef100_I1MYU4 STAS domain-containing protein n=2 Tax=Soja TaxID=1462606 RepID=I1MYU4_SOYBN	0	99.85	AT5G10180.1	AT5G10180.1 | Symbols: AST68, SULTR2;1 | slufate transporter 2;1 | chr5:3193225-3196818 FORWARD LENGTH=677	0	94.8	GO:0008272 GO:1902358	sulfate transport; sulfate transmembrane transport;	GO:0008271 GO:0015116 GO:0015293 GO:0015301	secondary active sulfate transmembrane transporter activity; sulfate transmembrane transporter activity; symporter activity; anion:anion antiporter activity;	GO:0005887 GO:0009507	integral component of plasma membrane; chloroplast	PF01740 PF00916	STAS; Sulfate_transp;	AT5G10180|AST68|SULTR2;1|ARABIDOPSIS SULFATE TRANSPORTER 68|sulfate transporter 2;1			Glyma.18G019000
240	C4	G2-	26	Glyma.17G006100	-0.489324	0.651429		-0.890583	0.0293135		-0.0856265	0.998825		Glyma.17g006100	742	UniRef100_I1MQY0 Uncharacterized protein n=1 Tax=Glycine max TaxID=3847 RepID=I1MQY0_SOYBN	0	99.87	UniRef100_A0A445G018 Oligopeptide transporter 3 n=1 Tax=Glycine soja TaxID=3848 RepID=A0A445G018_GLYSO	0	99.87	AT4G16370.1	AT4G16370.1 | Symbols: ATOPT3, OPT3 | oligopeptide transporter | chr4:9247514-9250071 REVERSE LENGTH=737	0	98.65	GO:0006875 GO:0007275 GO:0015031 GO:0055072 GO:0055085 GO:1990388	cellular metal ion homeostasis; multicellular organism development; protein transport; iron ion homeostasis; transmembrane transport; xylem-to-phloem iron transport;	GO:0046915	transition metal ion transmembrane transporter activity;	GO:0005737 GO:0005829 GO:0005886 GO:0009506 GO:0016020 GO:0016021	cytoplasm; cytosol; plasma membrane; plasmodesma; membrane; integral component of membrane	PF03169	OPT;	AT4G16370|ATOPT3|OPT3|oligopeptide transporter|DL4215C|FCAALL.72			Glyma.17G006100
241	C4	G2-	27	Glyma.06G056400	-0.929134	0.445914		-1.76923	0.0020289		-0.0733882	0.998825		Glyma.06g056400	985	UniRef100_A0A0B2RK01 LRR receptor-like serine/threonine-protein kinase ERECTA n=2 Tax=Soja TaxID=1462606 RepID=A0A0B2RK01_GLYSO	0	99.9	UniRef100_A0A0B2RK01 LRR receptor-like serine/threonine-protein kinase ERECTA n=2 Tax=Soja TaxID=1462606 RepID=A0A0B2RK01_GLYSO	0	99.9	AT2G26330.1	AT2G26330.1 | Symbols: ER, QRP1 | Leucine-rich receptor-like protein kinase family protein | chr2:11208367-11213895 REVERSE LENGTH=976	0	99.9	GO:0001558 GO:0001944 GO:0006468 GO:0009664 GO:0009755 GO:0009944 GO:0009965 GO:0010103 GO:0010148 GO:0030155 GO:0042742 GO:0048281 GO:0050832 GO:0051302 GO:0070370 GO:1905421	regulation of cell growth; vasculature development; protein phosphorylation; plant-type cell wall organization; hormone-mediated signaling pathway; polarity specification of adaxial/abaxial axis; leaf morphogenesis; stomatal complex morphogenesis; transpiration; regulation of cell adhesion; defense response to bacterium; inflorescence morphogenesis; defense response to fungus; regulation of cell …	GO:0005102 GO:0005515 GO:0005524 GO:0019199 GO:0033612 GO:0042277	signaling receptor binding; protein binding; ATP binding; transmembrane receptor protein kinase activity; receptor serine/threonine kinase binding; peptide binding;	GO:0005739 GO:0005886 GO:0016021	mitochondrion; plasma membrane; integral component of membrane	PF08263 PF00560 PF00069	LRRNT_2; LRR_1; Pkinase;	AT2G26330|ER|QRP1|ERECTA|QUANTITATIVE RESISTANCE TO PLECTOSPHAERELLA 1|T1D16.3|T1D16_3|ERECTA			Glyma.06G056400
242	C4	G2-	28	Glyma.19G161100	-2.32287	0.618904		-4.57792	0.0225078		1.04058	0.998825		Glyma.19g161100	253	UniRef100_C6THS6 Auxin-induced protein n=1 Tax=Glycine max TaxID=3847 RepID=C6THS6_SOYBN	0	99.6	UniRef100_C6THS6 Auxin-induced protein n=1 Tax=Glycine max TaxID=3847 RepID=C6THS6_SOYBN	0	99.6	AT4G14550.1	AT4G14550.1 | Symbols: IAA14, SLR | indole-3-acetic acid inducible 14 | chr4:8348521-8349923 REVERSE LENGTH=228	2e-95	96.05	GO:0009733 GO:0009734 GO:0010102 GO:0045892	response to auxin; auxin-activated signaling pathway; lateral root morphogenesis; negative regulation of transcription, DNA-templated;	GO:0003700 GO:0005515 GO:0044212	DNA-binding transcription factor activity; protein binding; transcription regulatory region DNA binding;	GO:0005634	nucleus	PF02309	AUX_IAA;	AT4G14550|IAA14|SLR|indole-3-acetic acid inducible 14|SOLITARY ROOT|DL3315C|FCAALL.254			Glyma.19G161100	AUX-IAA-ARF
243	C4	G2-	29	Glyma.15G269100	-0.871185	0.36835		-1.13953	0.0275448		-0.470038	0.96854		Glyma.15g269100	385	UniRef100_I1MJJ6 Homeobox domain-containing protein n=1 Tax=Glycine max TaxID=3847 RepID=I1MJJ6_SOYBN	0	99.74	UniRef100_I1MJJ6 Homeobox domain-containing protein n=1 Tax=Glycine max TaxID=3847 RepID=I1MJJ6_SOYBN	0	99.74	AT5G06710.1	AT5G06710.1 | Symbols: HAT14 | homeobox from Arabidopsis thaliana | chr5:2068305-2070284 REVERSE LENGTH=336	1e-85	87.79	GO:0006355	regulation of transcription, DNA-templated;	GO:0003700 GO:0043565 GO:0044212	DNA-binding transcription factor activity; sequence-specific DNA binding; transcription regulatory region DNA binding;	GO:0005634	nucleus	PF02183 PF00046	HALZ; Homeodomain;	AT5G06710|HAT14|homeobox from Arabidopsis thaliana|MPH15.6|MPH15_6			Glyma.15G269100	Homeodomain/HOMEOBOX
244	C4	G2-	30	Glyma.04G209700	-0.580526	0.423377		-0.950235	0.00588682		-0.0352736	0.998825		Glyma.04g209700	634	UniRef100_K7KLE8 Uncharacterized protein n=2 Tax=Soja TaxID=1462606 RepID=K7KLE8_SOYBN	0	99.84	UniRef100_A0A371EK20 Lipase-like PAD4 (Fragment) n=1 Tax=Mucuna pruriens TaxID=157652 RepID=A0A371EK20_MUCPR	0	99.84	AT3G52430.1	AT3G52430.1 | Symbols: PAD4, ATPAD4 | alpha/beta-Hydrolases superfamily protein | chr3:19431566-19434292 FORWARD LENGTH=541	7e-114	95.9	GO:0001666 GO:0002213 GO:0009617 GO:0009625 GO:0009626 GO:0009627 GO:0009751 GO:0009816 GO:0009862 GO:0009873 GO:0010105 GO:0010150 GO:0010225 GO:0010310 GO:0010618 GO:0010942 GO:0016042 GO:0031348 GO:0050829 GO:0051707 GO:0060866 GO:0071327 GO:0080142 GO:0080151 GO:1900367 GO:1900426 GO:1901183 GO:2000022 GO:2000031	response to hypoxia; defense response to insect; response to bacterium; response to insect; plant-type hypersensitive response; systemic acquired resistance; response to salicylic acid; defense response to bacterium, incompatible interaction; systemic acquired resistance, salicylic acid mediated signaling pathway; ethylene-activated signaling pathway; negative regulation of ethylene-activated sig…	GO:0005515 GO:0016298 GO:0016740	protein binding; lipase activity; transferase activity;	GO:0005634 GO:0005737	nucleus; cytoplasm	PF01764	Lipase_3;	AT3G52430|PAD4|ATPAD4|PHYTOALEXIN DEFICIENT 4|ARABIDOPSIS PHYTOALEXIN DEFICIENT 4|F22O6.190			Glyma.04G209700
245	C4	G2-	31	Glyma.16G033700	-0.632695	0.797248		-1.57549	0.0377431		0.728711	0.947375		Glyma.16g033700	494	UniRef100_I1MKT8 Glycosyltransferase n=1 Tax=Glycine max TaxID=3847 RepID=I1MKT8_SOYBN	0	99.8	UniRef100_I1MKT8 Glycosyltransferase n=1 Tax=Glycine max TaxID=3847 RepID=I1MKT8_SOYBN	0	99.8	AT2G15480.1	AT2G15480.1 | Symbols: UGT73B5 | UDP-glucosyl transferase 73B5 | chr2:6758817-6760452 FORWARD LENGTH=484	1e-113	95.34	GO:0006952 GO:0051707	defense response; response to other organism;	GO:0008194 GO:0016757 GO:0035251 GO:0047893 GO:0080043 GO:0102360 GO:0102425	UDP-glycosyltransferase activity; transferase activity, transferring glycosyl groups; UDP-glucosyltransferase activity; flavonol 3-O-glucosyltransferase activity; quercetin 3-O-glucosyltransferase activity; daphnetin 3-O-glucosyltransferase activity; myricetin 3-O-glucosyltransferase activity;	GO:0009507 GO:0043231	chloroplast; intracellular membrane-bounded organelle	PF00201	UDPGT;	AT2G15480|UGT73B5|UDP-glucosyl transferase 73B5|F9O13.3			Glyma.16G033700
246	C4	G2-	32	Glyma.09G044100	-1.01855	0.298893		-1.22648	0.0288372		-0.71671	0.833892		Glyma.09g044100	1335	UniRef100_A0A0R0I3P4 Cnd1 domain-containing protein n=1 Tax=Glycine max TaxID=3847 RepID=A0A0R0I3P4_SOYBN	0	99.93	UniRef100_A0A0R0I3P4 Cnd1 domain-containing protein n=1 Tax=Glycine max TaxID=3847 RepID=A0A0R0I3P4_SOYBN	0	99.93	AT4G15890.1	AT4G15890.1 | Symbols: | binding | chr4:9017453-9022745 FORWARD LENGTH=1314	0	95.88	GO:0007076 GO:0009556 GO:0010032 GO:0051304 GO:0098653	mitotic chromosome condensation; microsporogenesis; meiotic chromosome condensation; chromosome separation; centromere clustering;	GO:0003682 GO:0042393	chromatin binding; histone binding;	GO:0000779 GO:0000799 GO:0005634	condensed chromosome, centromeric region; nuclear condensin complex; nucleus	PF12717	Cnd1;	AT4G15890|CAP-D3|Condensin|DL3985W|FCAALL.407			Glyma.09G044100
247	C4	G2-	33	Glyma.16G203100	-1.26973	0.385419		-2.01464	0.00699282		-0.20239	0.998825		Glyma.16g203100	114	UniRef100_I1MQ76 ZnF_CDGSH domain-containing protein n=2 Tax=Soja TaxID=1462606 RepID=I1MQ76_SOYBN	3e-76	99.12	UniRef100_I1MQ76 ZnF_CDGSH domain-containing protein n=2 Tax=Soja TaxID=1462606 RepID=I1MQ76_SOYBN	3e-76	99.12	AT5G51720.1	AT5G51720.1 | Symbols: | 2 iron, 2 sulfur cluster binding | chr5:21009645-21010227 FORWARD LENGTH=108	2e-40	68.42	GO:0010150 GO:0055072 GO:0072593	leaf senescence; iron ion homeostasis; reactive oxygen species metabolic process;	GO:0046872 GO:0051537	metal ion binding; 2 iron, 2 sulfur cluster binding;	GO:0005739 GO:0005829 GO:0009507 GO:0009536 GO:0009570	mitochondrion; cytosol; chloroplast; plastid; chloroplast stroma	PF09360	zf-CDGSH;	AT5G51720|NEET|At-NEET|NEET group protein|MIO24.14|MIO24_14			Glyma.16G203100
248	C4	G2-	34	Glyma.10G004700	-1.22113	0.484331		-1.7192	0.037441		-0.444419	0.998825		Glyma.10g004700	726	UniRef100_K7LGQ6 Uncharacterized protein n=1 Tax=Glycine max TaxID=3847 RepID=K7LGQ6_SOYBN	0	99.86	UniRef100_A0A445IFY5 KIN14B-interacting protein n=2 Tax=Glycine soja TaxID=3848 RepID=A0A445IFY5_GLYSO	0	99.86	AT4G14310.2	AT4G14310.2 | Symbols: | Transducin/WD40 repeat-like superfamily protein | chr4:8237137-8240324 REVERSE LENGTH=920	0	85.12	NA	NA	GO:0005515	protein binding;	GO:0005618 GO:0005634	cell wall; nucleus	NA	NA	AT4G14310			Glyma.10G004700
249	C4	G2-	35	Glyma.05G190300	-1.03418	0.160461		-1.37845	0.00299848		-0.494026	0.943066		Glyma.05g190300	555	UniRef100_I1K4X9 PMEI domain-containing protein n=3 Tax=Soja TaxID=1462606 RepID=I1K4X9_SOYBN	0	99.82	UniRef100_I1K4X9 PMEI domain-containing protein n=3 Tax=Soja TaxID=1462606 RepID=I1K4X9_SOYBN	0	99.82	AT5G09760.1	AT5G09760.1 | Symbols: | Plant invertase/pectin methylesterase inhibitor superfamily | chr5:3032446-3034364 FORWARD LENGTH=551	0	92.07	GO:0042545 GO:0045490	cell wall modification; pectin catabolic process;	GO:0030599 GO:0045330 GO:0046910	pectinesterase activity; aspartyl esterase activity; pectinesterase inhibitor activity;	GO:0005576 GO:0005618 GO:0009507	extracellular region; cell wall; chloroplast	PF04043 PF01095	PMEI; Pectinesterase;	AT5G09760|F17I14.50|F17I14_50			Glyma.05G190300
250	C4	G2-	36	Glyma.08G328600	-1.82477	0.675		-3.46173	0.0475579		0.830448	0.998825		Glyma.08g328600	321	UniRef100_A0A0B2SAU0 Uncharacterized protein n=2 Tax=Soja TaxID=1462606 RepID=A0A0B2SAU0_GLYSO	0	90.97	UniRef100_UPI00098DC45D uncharacterized protein LOC109819096 n=1 Tax=Cajanus cajan TaxID=3821 RepID=UPI00098DC45D	8e-123	80.69	AT3G13130.1	AT3G13130.1 | Symbols: | unknown protein; FUNCTIONS IN: molecular_function unknown; INVOLVED IN: biological_process unknown; LOCATED IN: endomembrane system; EXPRESSED IN: male gametophyte; Has 140 Blast hits to 132 proteins in 41 species: Archae - 2; Bacteria - 4; Metazoa - 29; Fungi - 20; Plants - 51; Viruses - 0; Other Eukaryotes - 34 (source: NCBI BLink). | chr3:4223008-4223613 FORWARD LENGTH…	7e-19	70.4	GO:0008150	biological process;	GO:0003674	molecular function;	GO:0009507 GO:0016021	chloroplast; integral component of membrane	NA	NA	AT3G13130|MJG19.8			Glyma.08G328600
251	C4	G2-	37	Glyma.01G113000	-0.435076	0.371688		-0.565878	0.0287815		-0.21551	0.980791		Glyma.01g113000	524	UniRef100_I1J786 Uncharacterized protein n=1 Tax=Glycine max TaxID=3847 RepID=I1J786_SOYBN	0	99.81	UniRef100_A0A445M1N0 Sulfoquinovosyl transferase SQD2 n=2 Tax=Glycine soja TaxID=3848 RepID=A0A445M1N0_GLYSO	0	99.81	AT5G01220.1	AT5G01220.1 | Symbols: SQD2 | sulfoquinovosyldiacylglycerol 2 | chr5:86907-89885 REVERSE LENGTH=510	0	85.88	GO:0009247 GO:0016036 GO:0046506	glycolipid biosynthetic process; cellular response to phosphate starvation; sulfolipid biosynthetic process;	GO:0008194 GO:0016757 GO:0046510	UDP-glycosyltransferase activity; transferase activity, transferring glycosyl groups; UDP-sulfoquinovose:DAG sulfoquinovosyltransferase activity;	GO:0005886 GO:0009507 GO:0009536 GO:0009941 GO:0016021 GO:0031969	plasma membrane; chloroplast; plastid; chloroplast envelope; integral component of membrane; chloroplast membrane	PF13579 PF00534	Glyco_trans_4_4; Glycos_transf_1;	AT5G01220|SQD2|sulfoquinovosyldiacylglycerol 2|F7J8.200|F7J8_200|sulfolipid synthase			Glyma.01G113000
252	C4	G2-	38	Glyma.07G035800	-0.779896	0.684626		-1.5025	0.0358049		0.436158	0.998825		Glyma.07g035800	218	UniRef100_A0A445JRZ9 PGG domain-containing protein n=2 Tax=Soja TaxID=1462606 RepID=A0A445JRZ9_GLYSO	3e-158	99.54	UniRef100_A0A445JRZ9 PGG domain-containing protein n=2 Tax=Soja TaxID=1462606 RepID=A0A445JRZ9_GLYSO	3e-158	99.54	AT3G13950.1	AT3G13950.1 | Symbols: | unknown protein; BEST Arabidopsis thaliana protein match is: unknown protein (TAIR:AT4G13266.1); Has 339 Blast hits to 265 proteins in 12 species: Archae - 0; Bacteria - 0; Metazoa - 0; Fungi - 0; Plants - 339; Viruses - 0; Other Eukaryotes - 0 (source: NCBI BLink). | chr3:4604149-4605195 FORWARD LENGTH=207	2e-19	83.49	NA	NA	GO:0003674	molecular function;	GO:0016021	integral component of membrane	PF13962	PGG;	AT3G13950			Glyma.07G035800
253	C4	G2-	39	Glyma.08G215300	-1.70261	0.55384		-2.5636	0.0477237		-0.220235	0.998825		Glyma.08g215300	223	UniRef100_C6T354 BHLH domain-containing protein n=1 Tax=Glycine max TaxID=3847 RepID=C6T354_SOYBN	2e-142	89.24	UniRef100_C6T354 BHLH domain-containing protein n=1 Tax=Glycine max TaxID=3847 RepID=C6T354_SOYBN	2e-142	89.24	AT2G22760.1	AT2G22760.1 | Symbols: | basic helix-loop-helix (bHLH) DNA-binding superfamily protein | chr2:9678012-9679165 FORWARD LENGTH=295	8e-35	74.89	GO:0006355	regulation of transcription, DNA-templated;	GO:0003700 GO:0005515 GO:0043565 GO:0044212 GO:0046983	DNA-binding transcription factor activity; protein binding; sequence-specific DNA binding; transcription regulatory region DNA binding; protein dimerization activity;	GO:0005634	nucleus	NA	NA	AT2G22760|T30L20.2|T30L20_2			Glyma.08G215300	bHLH
254	C4	G2-	40	Glyma.07G247900	-0.694217	0.501067		-0.969988	0.0422183		-0.197249	0.998825		Glyma.07g247900	263	UniRef100_I1KMZ3 AA_TRNA_LIGASE_II_ALA domain-containing protein n=1 Tax=Glycine max TaxID=3847 RepID=I1KMZ3_SOYBN	0	99.62	UniRef100_I1KMZ3 AA_TRNA_LIGASE_II_ALA domain-containing protein n=1 Tax=Glycine max TaxID=3847 RepID=I1KMZ3_SOYBN	0	99.62	AT3G16565.2	AT3G16565.2 | Symbols: | alanine-tRNA ligases;nucleic acid binding;ligases, forming aminoacyl-tRNA and related compounds;nucleotide binding;ATP binding | chr3:5640531-5642675 REVERSE LENGTH=256	3e-114	97.72	GO:0006419	alanyl-tRNA aminoacylation;	GO:0003676 GO:0004813 GO:0005524	nucleic acid binding; alanine-tRNA ligase activity; ATP binding;	GO:0005737	cytoplasm	PF07973 PF01411	tRNA_SAD; tRNA-synt_2c;	AT3G16565			Glyma.07G247900
255	C4	G2-	41	Glyma.01G045200	-0.589737	0.286499		-0.784884	0.0116411		-0.240265	0.998012		Glyma.01g045200	183	UniRef100_I1J5N7 Uncharacterized protein n=2 Tax=Soja TaxID=1462606 RepID=I1J5N7_SOYBN	4e-130	99.45	UniRef100_UPI000F7C9EA2 uncharacterized protein LOC113869448 n=1 Tax=Abrus precatorius TaxID=3816 RepID=UPI000F7C9EA2	2e-83	97.81	AT1G69760.1	AT1G69760.1 | Symbols: | unknown protein; BEST Arabidopsis thaliana protein match is: unknown protein (TAIR:AT1G26920.1); Has 51 Blast hits to 51 proteins in 15 species: Archae - 0; Bacteria - 2; Metazoa - 2; Fungi - 7; Plants - 29; Viruses - 0; Other Eukaryotes - 11 (source: NCBI BLink). | chr1:26240094-26240627 REVERSE LENGTH=177	9e-24	92.9	GO:0008150	biological process;	GO:0003674	molecular function;	GO:0005634	nucleus	NA	NA	AT1G69760|T6C23.4|T6C23_4			Glyma.01G045200
256	C4	G2-	42	Glyma.13G118500	-1.5304	0.280142		-1.89819	0.0247769		-0.882326	0.937634		Glyma.13g118500	1266	UniRef100_UPI000233C8DD ABC transporter B family member 4 isoform X1 n=1 Tax=Glycine max TaxID=3847 RepID=UPI000233C8DD	0	99.92	UniRef100_UPI000233C8DD ABC transporter B family member 4 isoform X1 n=1 Tax=Glycine max TaxID=3847 RepID=UPI000233C8DD	0	99.92	AT1G02520.1	AT1G02520.1 | Symbols: PGP11 | P-glycoprotein 11 | chr1:524134-528745 FORWARD LENGTH=1278	0	98.03	GO:0055085	transmembrane transport;	GO:0005524 GO:0016887 GO:0042626	ATP binding; ATPase activity; ATPase-coupled transmembrane transporter activity;	GO:0005576 GO:0005634 GO:0005886 GO:0009506 GO:0016021	extracellular region; nucleus; plasma membrane; plasmodesma; integral component of membrane	PF00005 PF00664	ABC_tran; ABC_membrane;	AT1G02520|PGP11|ABCB11|MDR8|P-glycoprotein 11|ATP-binding cassette B11|multi-drug resistance 8|T14P4.15|T14P4_15			Glyma.13G118500
257	C4	G2-	43	Glyma.04G083200	-0.59627	0.830249		-1.83875	0.021882		0.152729	0.998825		Glyma.04g083200	247	UniRef100_A0A0R4J322 Uncharacterized protein n=1 Tax=Glycine max TaxID=3847 RepID=A0A0R4J322_SOYBN	5e-173	99.6	UniRef100_A0A445KYA6 Aquaporin TIP4-1 isoform A n=1 Tax=Glycine soja TaxID=3848 RepID=A0A445KYA6_GLYSO	1e-172	99.6	AT2G25810.1	AT2G25810.1 | Symbols: TIP4;1 | tonoplast intrinsic protein 4;1 | chr2:11012658-11013906 FORWARD LENGTH=249	4e-128	99.19	GO:0055085	transmembrane transport;	GO:0015250	water channel activity;	GO:0005737 GO:0009705 GO:0016021 GO:0042807	cytoplasm; plant-type vacuole membrane; integral component of membrane; central vacuole	PF00230	MIP;	AT2G25810|TIP4;1|tonoplast intrinsic protein 4;1|F17H15.16|F17H15_16			Glyma.04G083200
258	C4	G2-	44	Glyma.06G281800	-0.877069	0.851254		-3.35467	0.0150979		0.61626	0.998825		Glyma.06g281800	91	UniRef100_P33083 Auxin-induced protein 6B n=3 Tax=Soja TaxID=1462606 RepID=AX6B_SOYBN	2e-60	98.9	UniRef100_P33083 Auxin-induced protein 6B n=3 Tax=Soja TaxID=1462606 RepID=AX6B_SOYBN	2e-60	98.9	AT4G38840.1	AT4G38840.1 | Symbols: | SAUR-like auxin-responsive protein family | chr4:18125174-18125473 REVERSE LENGTH=99	7e-32	98.9	GO:0009409 GO:0009733	response to cold; response to auxin;	GO:0003674	molecular function;	GO:0005886 GO:0009507	plasma membrane; chloroplast	PF02519	Auxin_inducible;	AT4G38840|SAUR14|SMALL AUXIN UPREGULATED RNA 14|F19H22.7			Glyma.06G281800
259	C4	G2-	45	Glyma.02G238700	-0.45445	0.523013		-0.756614	0.0135594		-0.273005	0.979121		Glyma.02g238700	206	UniRef100_A0A445LT22 CBS domain-containing protein CBSX3, mitochondrial isoform A n=2 Tax=Soja TaxID=1462606 RepID=A0A445LT22_GLYSO	4e-148	99.51	UniRef100_A0A445LT22 CBS domain-containing protein CBSX3, mitochondrial isoform A n=2 Tax=Soja TaxID=1462606 RepID=A0A445LT22_GLYSO	4e-148	99.51	AT5G10860.1	AT5G10860.1 | Symbols: | Cystathionine beta-synthase (CBS) family protein | chr5:3429173-3430142 REVERSE LENGTH=206	1e-118	99.51	GO:0045454	cell redox homeostasis;	GO:0050897	cobalt ion binding;	GO:0005739 GO:0005829 GO:0005886	mitochondrion; cytosol; plasma membrane	PF00571	CBS;	AT5G10860|CBSX3|CBS domain containing protein 3|T30N20.130|T30N20_130			Glyma.02G238700
260	C4	G2-	46	Glyma.08G182900	-0.379851	0.898969		-2.16018	0.00547431		0.679756	0.967775		Glyma.08g182900	406	UniRef100_I1KUH3 WAT1-related protein n=2 Tax=Soja TaxID=1462606 RepID=I1KUH3_SOYBN	0	99.75	UniRef100_A0A2I4H4J4 uncharacterized protein LOC109013425 n=1 Tax=Juglans regia TaxID=51240 RepID=A0A2I4H4J4_JUGRE	1e-160	97.04	AT1G25270.1	AT1G25270.1 | Symbols: | nodulin MtN21 /EamA-like transporter family protein | chr1:8857726-8859909 FORWARD LENGTH=355	2e-91	81.53	NA	NA	GO:0022857	transmembrane transporter activity;	GO:0005576 GO:0005886 GO:0016021	extracellular region; plasma membrane; integral component of membrane	PF00892	EamA;	AT1G25270			Glyma.08G182900
261	C4	G2-	47	Glyma.16G200900	-1.05806	0.396159		-1.35381	0.0382218		-0.882042	0.789285		Glyma.16g200900	319	UniRef100_I1MQ52 Abhydrolase_3 domain-containing protein n=2 Tax=Soja TaxID=1462606 RepID=I1MQ52_SOYBN	0	99.69	UniRef100_I1MQ52 Abhydrolase_3 domain-containing protein n=2 Tax=Soja TaxID=1462606 RepID=I1MQ52_SOYBN	0	99.69	AT5G62180.1	AT5G62180.1 | Symbols: AtCXE20, CXE20 | carboxyesterase 20 | chr5:24978866-24979849 REVERSE LENGTH=327	3e-109	97.49	GO:0009056	catabolic process;	GO:0016787	hydrolase activity;	GO:0005634	nucleus	PF07859	Abhydrolase_3;	AT5G62180|AtCXE20|CXE20|carboxyesterase 20|MMI9.26			Glyma.16G200900
262	C4	G2-	48	Glyma.06G011700	0.0623059	0.984266		-1.44603	0.00979119		0.961958	0.541651		Glyma.06g011700	520	UniRef100_I1K764 Glucose-1-phosphate adenylyltransferase n=1 Tax=Glycine max TaxID=3847 RepID=I1K764_SOYBN	0	99.81	UniRef100_I1K764 Glucose-1-phosphate adenylyltransferase n=1 Tax=Glycine max TaxID=3847 RepID=I1K764_SOYBN	0	99.81	AT4G39210.1	AT4G39210.1 | Symbols: APL3 | Glucose-1-phosphate adenylyltransferase family protein | chr4:18260332-18263181 FORWARD LENGTH=521	0	98.65	GO:0005978 GO:0019252	glycogen biosynthetic process; starch biosynthetic process;	GO:0005524 GO:0008878	ATP binding; glucose-1-phosphate adenylyltransferase activity;	GO:0009507	chloroplast	PF00483	NTP_transferase;	AT4G39210|APL3|T22F8.110|T22F8_110			Glyma.06G011700
263	C4	G2-	49	Glyma.03G218900	-1.30266	0.652907		-2.35825	0.038788		-0.680096	0.998825		Glyma.03g218900	172	UniRef100_A0A0B2QC86 Uncharacterized protein n=1 Tax=Glycine soja TaxID=3848 RepID=A0A0B2QC86_GLYSO	5e-121	99.42	UniRef100_A0A1S3TPD8 uncharacterized protein LOC106757436 n=1 Tax=Vigna radiata var. radiata TaxID=3916 RepID=A0A1S3TPD8_VIGRR	7e-74	99.42	NA	NA	NA	NA	NA	NA	NA	NA	NA	NA	PF14009	DUF4228;	AT1G18290|F15H18.19			Glyma.03G218900
264	C4	G2-	50	Glyma.06G282700	-0.484564	0.925988		-2.91358	0.0315799		0.943269	0.991309		Glyma.06g282700	91	UniRef100_P33083 Auxin-induced protein 6B n=3 Tax=Soja TaxID=1462606 RepID=AX6B_SOYBN	2e-60	98.9	UniRef100_P33083 Auxin-induced protein 6B n=3 Tax=Soja TaxID=1462606 RepID=AX6B_SOYBN	2e-60	98.9	AT4G38840.1	AT4G38840.1 | Symbols: | SAUR-like auxin-responsive protein family | chr4:18125174-18125473 REVERSE LENGTH=99	7e-32	98.9	GO:0009409 GO:0009733	response to cold; response to auxin;	GO:0003674	molecular function;	GO:0005886 GO:0009507	plasma membrane; chloroplast	PF02519	Auxin_inducible;	AT4G38840|SAUR14|SMALL AUXIN UPREGULATED RNA 14|F19H22.7			Glyma.06G282700
265	C4	G2-	51	Glyma.06G028000	-0.812875	0.689157		-1.72263	0.0201085		-0.281663	0.998825		Glyma.06g028000	390	UniRef100_A0A0R4J3F5 WAT1-related protein n=2 Tax=Soja TaxID=1462606 RepID=A0A0R4J3F5_SOYBN	0	99.74	UniRef100_UPI00092E2A0E protein WALLS ARE THIN 1-like n=1 Tax=Lupinus angustifolius TaxID=3871 RepID=UPI00092E2A0E	0	99.74	AT1G75500.1	AT1G75500.1 | Symbols: WAT1 | Walls Are Thin 1 | chr1:28338282-28340091 REVERSE LENGTH=389	0	99.74	GO:0000162 GO:0006952 GO:0009734 GO:0009826 GO:0009834 GO:0009851 GO:0010315 GO:0071555 GO:0090355 GO:0090358	tryptophan biosynthetic process; defense response; auxin-activated signaling pathway; unidimensional cell growth; plant-type secondary cell wall biogenesis; auxin biosynthetic process; auxin efflux; cell wall organization; positive regulation of auxin metabolic process; positive regulation of tryptophan metabolic process;	GO:0022857	transmembrane transporter activity;	GO:0005739 GO:0005774 GO:0005886 GO:0009705 GO:0016021	mitochondrion; vacuolar membrane; plasma membrane; plant-type vacuole membrane; integral component of membrane	PF00892	EamA;	AT1G75500|WAT1|UMAMIT5|Walls Are Thin 1|Usually multiple acids move in and out Transporters 5|F1B16.19			Glyma.06G028000
266	C4	G2-	52	Glyma.10G156600	-1.48486	0.836999		-5.5666	0.0306128		0.887509	0.998825		Glyma.10g156600	333	UniRef100_I1LBE5 BHLH domain-containing protein n=1 Tax=Glycine max TaxID=3847 RepID=I1LBE5_SOYBN	0	99.7	UniRef100_I1LBE5 BHLH domain-containing protein n=1 Tax=Glycine max TaxID=3847 RepID=I1LBE5_SOYBN	0	99.7	AT1G72210.1	AT1G72210.1 | Symbols: | basic helix-loop-helix (bHLH) DNA-binding superfamily protein | chr1:27180066-27182268 FORWARD LENGTH=320	2e-79	94.89	NA	NA	GO:0003677 GO:0003700 GO:0005515 GO:0046983	DNA binding; DNA-binding transcription factor activity; protein binding; protein dimerization activity;	GO:0005634	nucleus	PF00010	HLH;	AT1G72210			Glyma.10G156600	bHLH
267	C4	G2-	53	Glyma.04G254500	-1.3432	0.576278		-2.14498	0.0429347		-0.87971	0.977415		Glyma.04g254500	369	UniRef100_K7KM97 RHOMBOID-like protein n=2 Tax=Soja TaxID=1462606 RepID=K7KM97_SOYBN	0	99.73	UniRef100_K7KM97 RHOMBOID-like protein n=2 Tax=Soja TaxID=1462606 RepID=K7KM97_SOYBN	0	99.73	AT1G77860.1	AT1G77860.1 | Symbols: KOM | Rhomboid-related intramembrane serine protease family protein | chr1:29282643-29284458 REVERSE LENGTH=351	1e-117	86.72	GO:0008150	biological process;	GO:0003674	molecular function;	GO:0005575	cellular component	PF01694	Rhomboid;	AT1G77860|KOM|KOMPEITO|F28K19.7|F28K19_7			Glyma.04G254500
268	C4	G2-	54	Glyma.04G082700	-0.423745	0.751459		-1.0683	0.0113786		-0.0503147	0.998825		Glyma.04g082700	569	UniRef100_I1JUU4 Uncharacterized protein n=1 Tax=Glycine max TaxID=3847 RepID=I1JUU4_SOYBN	0	99.82	UniRef100_A0A445KXH0 Protein NRT1/ PTR FAMILY 1.2 isoform A n=1 Tax=Glycine soja TaxID=3848 RepID=A0A445KXH0_GLYSO	0	99.82	AT1G52190.1	AT1G52190.1 | Symbols: | Major facilitator superfamily protein | chr1:19434671-19438673 FORWARD LENGTH=607	0	95.96	NA	NA	GO:0015333 GO:0035673 GO:0080054 GO:1904680	peptide:proton symporter activity; oligopeptide transmembrane transporter activity; low-affinity nitrate transmembrane transporter activity; peptide transmembrane transporter activity;	GO:0005634 GO:0005886 GO:0016021	nucleus; plasma membrane; integral component of membrane	PF07690	MFS_1;	AT1G52190|NRT1.11|NPF1.2|AtNPF1.2|nitrate transporter 1.11|NRT1/ PTR family 1.2|F9I5.4|F9I5_4			Glyma.04G082700
269	C4	G2-	55	Glyma.13G048500	-0.220523	0.843811		-0.640142	0.041304		0.0199389	0.998825		Glyma.13g048500	300	UniRef100_A0A0R0GIC4 Uncharacterized protein n=1 Tax=Glycine max TaxID=3847 RepID=A0A0R0GIC4_SOYBN	0	99.67	UniRef100_A0A445HBD9 2-oxoglutarate-dependent dioxygenase DAO isoform C n=1 Tax=Glycine soja TaxID=3848 RepID=A0A445HBD9_GLYSO	0	99.33	AT1G14130.1	AT1G14130.1 | Symbols: | 2-oxoglutarate (2OG) and Fe(II)-dependent oxygenase superfamily protein | chr1:4836041-4837040 REVERSE LENGTH=308	2e-84	94	GO:0009852 GO:0010252 GO:0055114	auxin catabolic process; auxin homeostasis; oxidation-reduction process;	GO:0046872 GO:0050302 GO:0051213	metal ion binding; indole-3-acetaldehyde oxidase activity; dioxygenase activity;	GO:0005634 GO:0005737	nucleus; cytoplasm	PF03171 PF14226	2OG-FeII_Oxy; DIOX_N;	AT1G14130|DAO1|AtDAO|DIOXYGENASE FOR AUXIN OXIDATION 1|F7A19.21|F7A19_21			Glyma.13G048500
270	C4	G2-	56	Glyma.02G270200	-0.173257	0.946059		-1.19758	0.041304		0.388055	0.998012		Glyma.02g270200	167	UniRef100_C6T049 WBb98N11.9 protein n=3 Tax=Soja TaxID=1462606 RepID=C6T049_SOYBN	2e-116	99.4	UniRef100_C6T049 WBb98N11.9 protein n=3 Tax=Soja TaxID=1462606 RepID=C6T049_SOYBN	2e-116	99.4	AT3G44100.1	AT3G44100.1 | Symbols: | MD-2-related lipid recognition domain-containing protein | chr3:15866162-15867273 REVERSE LENGTH=152	1e-35	78.44	GO:0015918 GO:0032366	sterol transport; intracellular sterol transport;	GO:0032934	sterol binding;	GO:0005576 GO:0005618 GO:0005773 GO:0005829 GO:0031225 GO:0099503	extracellular region; cell wall; vacuole; cytosol; anchored component of membrane; secretory vesicle	PF02221	E1_DerP2_DerF2;	AT3G44100|F26G5.50			Glyma.02G270200
271	C4	G2-	57	Glyma.14G166300	-0.425766	0.887786		-1.63939	0.0451282		0.254989	0.998825		Glyma.14g166300	398	UniRef100_I1MAN3 Hexosyltransferase n=1 Tax=Glycine max TaxID=3847 RepID=I1MAN3_SOYBN	0	99.75	UniRef100_I1MAN3 Hexosyltransferase n=1 Tax=Glycine max TaxID=3847 RepID=I1MAN3_SOYBN	0	99.75	AT1G77810.1	AT1G77810.1 | Symbols: | Galactosyltransferase family protein | chr1:29260899-29263001 REVERSE LENGTH=393	0	99.75	GO:0006486	protein glycosylation;	GO:0016757 GO:0048531	transferase activity, transferring glycosyl groups; beta-1,3-galactosyltransferase activity;	GO:0000139 GO:0005794 GO:0016021	Golgi membrane; Golgi apparatus; integral component of membrane	PF13334 PF01762	DUF4094; Galactosyl_T;	AT1G77810|T32E8.14			Glyma.14G166300
272	C4	G2-	58	Glyma.13G217400	-0.807589	0.738659		-1.79196	0.0345842		-0.196515	0.998825		Glyma.13g217400	514	UniRef100_I1M1E5 Uncharacterized protein n=1 Tax=Glycine max TaxID=3847 RepID=I1M1E5_SOYBN	0	99.81	UniRef100_A0A445I866 Cytochrome P450 710A11 n=1 Tax=Glycine soja TaxID=3848 RepID=A0A445I866_GLYSO	0	99.81	AT2G34500.1	AT2G34500.1 | Symbols: CYP710A1 | cytochrome P450, family 710, subfamily A, polypeptide 1 | chr2:14539712-14541199 REVERSE LENGTH=495	0	96.3	GO:0016125 GO:0016126 GO:0055114	sterol metabolic process; sterol biosynthetic process; oxidation-reduction process;	GO:0000249 GO:0004497 GO:0005506 GO:0016491 GO:0020037	C-22 sterol desaturase activity; monooxygenase activity; iron ion binding; oxidoreductase activity; heme binding;	GO:0005576 GO:0016021	extracellular region; integral component of membrane	PF00067	p450;	AT2G34500|CYP710A1|cytochrome P450, family 710, subfamily A, polypeptide 1|F13P17.35			Glyma.13G217400
273	C4	G2-	59	Glyma.11G239400	-0.307619	0.840366		-1.05955	0.0099365		0.160997	0.998825		Glyma.11g239400	185	UniRef100_I1LNL7 PLAT domain-containing protein n=2 Tax=Soja TaxID=1462606 RepID=I1LNL7_SOYBN	1e-134	99.46	UniRef100_I1LNL7 PLAT domain-containing protein n=2 Tax=Soja TaxID=1462606 RepID=I1LNL7_SOYBN	1e-134	99.46	AT2G22170.1	AT2G22170.1 | Symbols: | Lipase/lipooxygenase, PLAT/LH2 family protein | chr2:9427010-9427742 REVERSE LENGTH=183	3e-73	83.24	GO:0055114	oxidation-reduction process;	GO:0004096 GO:0020037	catalase activity; heme binding;	GO:0005576 GO:0005773 GO:0005783 GO:0009579 GO:0099503	extracellular region; vacuole; endoplasmic reticulum; thylakoid; secretory vesicle	PF01477	PLAT;	AT2G22170|PLAT2|PLAT domain protein 2|T26C19.17|T26C19_17			Glyma.11G239400
274	C4	G2-	60	Glyma.17G059800	-0.356156	0.842563		-1.28543	0.00750514		0.227885	0.998825		Glyma.17g059800	818	UniRef100_K7MK51 Uncharacterized protein n=1 Tax=Glycine max TaxID=3847 RepID=K7MK51_SOYBN	0	99.88	UniRef100_A0A445G2L0 Subtilisin-like protease SBT2.6 isoform A n=1 Tax=Glycine soja TaxID=3848 RepID=A0A445G2L0_GLYSO	0	99.88	AT4G30020.1	AT4G30020.1 | Symbols: | PA-domain containing subtilase family protein | chr4:14678251-14681762 FORWARD LENGTH=816	0	99.51	GO:0006508	proteolysis;	GO:0004252	serine-type endopeptidase activity;	GO:0005576	extracellular region	PF02225 PF06280 PF05922 PF00082	PA; fn3_5; Inhibitor_I9; Peptidase_S8;	AT4G30020|F6G3.50|F6G3_50			Glyma.17G059800
275	C4	G2-	61	Glyma.04G021400	-0.490028	0.740654		-0.993558	0.0444827		-0.184036	0.998825		Glyma.04g021400	237	UniRef100_C6T172 Thioredoxin-like_fold domain-containing protein n=2 Tax=Soja TaxID=1462606 RepID=C6T172_SOYBN	1e-173	99.58	UniRef100_C6T172 Thioredoxin-like_fold domain-containing protein n=2 Tax=Soja TaxID=1462606 RepID=C6T172_SOYBN	1e-173	99.58	AT1G76020.1	AT1G76020.1 | Symbols: | Thioredoxin superfamily protein | chr1:28532243-28533542 REVERSE LENGTH=225	4e-83	91.98	GO:0008150	biological process;	NA	NA	GO:0005576 GO:0005618 GO:0005773	extracellular region; cell wall; vacuole	PF13462	Thioredoxin_4;	AT1G76020|T4O12.23|T4O12_23			Glyma.04G021400
276	C4	G2-	62	Glyma.19G117800	-0.503931	0.848725		-1.65634	0.0316723		0.200154	0.998825		Glyma.19g117800	99	UniRef100_I1N8E9 Uncharacterized protein n=2 Tax=Soja TaxID=1462606 RepID=I1N8E9_SOYBN	2e-65	98.99	UniRef100_UPI000F7C3911 uncharacterized protein LOC113863719 n=1 Tax=Abrus precatorius TaxID=3816 RepID=UPI000F7C3911	3e-36	78.79	NA	NA	NA	NA	NA	NA	NA	NA	NA	NA	NA	NA	NA			Glyma.19G117800
277	C4	G2-	63	Glyma.14G070400	-0.541491	0.482393		-0.853314	0.0153893		-0.349764	0.956858		Glyma.14g070400	273	UniRef100_I1M876 Lon N-terminal domain-containing protein n=1 Tax=Glycine max TaxID=3847 RepID=I1M876_SOYBN	0	99.63	UniRef100_I1M876 Lon N-terminal domain-containing protein n=1 Tax=Glycine max TaxID=3847 RepID=I1M876_SOYBN	0	99.63	AT1G75460.1	AT1G75460.1 | Symbols: | ATP-dependent protease La (LON) domain protein | chr1:28327986-28328822 FORWARD LENGTH=278	2e-113	79.49	GO:0006508	proteolysis;	GO:0008233	peptidase activity;	GO:0009507	chloroplast	PF02190	LON_substr_bdg;	AT1G75460|F1B16.1|F1B16_1			Glyma.14G070400
278	C4	G2-	64	Glyma.07G006900	-0.671105	0.821992		-2.13561	0.0137175		0.267869	0.998825		Glyma.07g006900	860	UniRef100_A0A0R0IYE6 Lipoxygenase n=1 Tax=Glycine max TaxID=3847 RepID=A0A0R0IYE6_SOYBN	0	99.88	UniRef100_A0A0R0IYE6 Lipoxygenase n=1 Tax=Glycine max TaxID=3847 RepID=A0A0R0IYE6_SOYBN	0	99.88	AT1G55020.1	AT1G55020.1 | Symbols: LOX1, ATLOX1 | lipoxygenase 1 | chr1:20525798-20530143 FORWARD LENGTH=859	0	99.88	GO:0006952 GO:0009611 GO:0009695 GO:0009737 GO:0009753 GO:0009816 GO:0010311 GO:0030397 GO:0031408 GO:0034440 GO:0048364	defense response; response to wounding; jasmonic acid biosynthetic process; response to abscisic acid; response to jasmonic acid; defense response to bacterium, incompatible interaction; lateral root formation; membrane disassembly; oxylipin biosynthetic process; lipid oxidation; root development;	GO:0016702 GO:0046872 GO:1990136	oxidoreductase activity, acting on single donors with incorporation of molecular oxygen, incorporation of two atoms of oxygen; metal ion binding; linoleate 9S-lipoxygenase activity;	GO:0005737 GO:0009536	cytoplasm; plastid	PF01477 PF00305	PLAT; Lipoxygenase;	AT1G55020|LOX1|ATLOX1|lipoxygenase 1|ARABIDOPSIS LIPOXYGENASE 1|LIPOXYGENASE			Glyma.07G006900
279	C4	G2-	65	Glyma.19G156400	-0.99202	0.659583		-1.76314	0.0466256		-0.498598	0.998825		Glyma.19g156400	714	UniRef100_A0A0R0EMP2 BTB domain-containing protein n=1 Tax=Glycine max TaxID=3847 RepID=A0A0R0EMP2_SOYBN	0	99.86	UniRef100_A0A0R0EMP2 BTB domain-containing protein n=1 Tax=Glycine max TaxID=3847 RepID=A0A0R0EMP2_SOYBN	0	99.86	AT5G19330.1	AT5G19330.1 | Symbols: ARIA | ARM repeat protein interacting with ABF2 | chr5:6508095-6512701 REVERSE LENGTH=710	0	99.02	GO:0009651 GO:0009737 GO:0010187 GO:0016567	response to salt stress; response to abscisic acid; negative regulation of seed germination; protein ubiquitination;	GO:0005515	protein binding;	GO:0005634 GO:0005737 GO:0005886	nucleus; cytoplasm; plasma membrane	PF13646 PF00651 PF00514	HEAT_2; BTB; Arm;	AT5G19330|ARIA|ARM repeat protein interacting with ABF2|F7K24.80|F7K24_80			Glyma.19G156400	BTB/POZ
280	C4	G2-	66	Glyma.09G241100	-0.449976	0.587703		-0.699406	0.0456064		-0.289104	0.980791		Glyma.09g241100	1060	UniRef100_K7LFS7 Inositol hexakisphosphate and diphosphoinositol-pentakisphosphate kinase n=1 Tax=Glycine max TaxID=3847 RepID=K7LFS7_SOYBN	0	99.91	UniRef100_K7LFS7 Inositol hexakisphosphate and diphosphoinositol-pentakisphosphate kinase n=1 Tax=Glycine max TaxID=3847 RepID=K7LFS7_SOYBN	0	99.91	AT3G01310.1	AT3G01310.1 | Symbols: | Phosphoglycerate mutase-like family protein | chr3:94343-101603 REVERSE LENGTH=1056	0	99.62	GO:0009817 GO:0009861 GO:0032958	defense response to fungus, incompatible interaction; jasmonic acid and ethylene-dependent systemic resistance; inositol phosphate biosynthetic process;	GO:0000828 GO:0000829	inositol hexakisphosphate kinase activity; inositol heptakisphosphate kinase activity;	GO:0005737 GO:0005886	cytoplasm; plasma membrane	PF00328	His_Phos_2;	AT3G01310|AtVIP1|VIH2|VIP1|Arabidopsis homolog of yeast Vip1 1|VIP homolog2|VIP1 homolog 1|T22N4.6|T22N4_6|T4P13.1|T4P13_1			Glyma.09G241100
281	C4	G2-	67	Glyma.08G147000	-0.522809	0.79789		-1.26067	0.0486856		-0.0518453	0.998825		Glyma.08g147000	1319	UniRef100_I1KTF7 Uncharacterized protein n=2 Tax=Soja TaxID=1462606 RepID=I1KTF7_SOYBN	0	99.92	UniRef100_UPI0003DED1F9 protein TONSOKU isoform X2 n=1 Tax=Glycine max TaxID=3847 RepID=UPI0003DED1F9	0	99.92	AT3G18730.1	AT3G18730.1 | Symbols: TSK, MGO3, BRU1 | tetratricopeptide repeat (TPR)-containing protein | chr3:6446062-6453045 REVERSE LENGTH=1311	0	98.48	GO:0000086 GO:0006325 GO:0009933 GO:0009934 GO:0051301	G2/M transition of mitotic cell cycle; chromatin organization; meristem structural organization; regulation of meristem structural organization; cell division;	GO:0005515	protein binding;	GO:0005634 GO:0005654 GO:0005737	nucleus; nucleoplasm; cytoplasm	PF13424	TPR_12;	AT3G18730|TSK|MGO3|BRU1|TONSOKU|MGOUN3|BRUSHY1|MVE11.9			Glyma.08G147000	TPR
282	C4	G2-	68	Glyma.11G226200	-0.643547	0.158887		-0.967607	0.000610161		-0.437596	0.75605		Glyma.11g226200	448	UniRef100_UPI00103FFF45 probable sugar phosphate/phosphate translocator At3g11320 n=1 Tax=Glycine soja TaxID=3848 RepID=UPI00103FFF45	0	99.78	UniRef100_K7LRN7 TPT domain-containing protein n=2 Tax=Soja TaxID=1462606 RepID=K7LRN7_SOYBN	0	87.72	AT3G11320.1	AT3G11320.1 | Symbols: | Nucleotide-sugar transporter family protein | chr3:3547017-3548539 REVERSE LENGTH=308	0	68.08	GO:0008643	carbohydrate transport;	GO:0008514 GO:0015165 GO:0015297 GO:0022857	organic anion transmembrane transporter activity; pyrimidine nucleotide-sugar transmembrane transporter activity; antiporter activity; transmembrane transporter activity;	GO:0005783 GO:0005794 GO:0005886 GO:0016021	endoplasmic reticulum; Golgi apparatus; plasma membrane; integral component of membrane	PF08449	UAA;	AT3G11320|F11B9.28			Glyma.11G226200
283	C4	G2-	69	Glyma.01G179400	-0.350352	0.848725		-1.13179	0.0264182		0.160257	0.998825		Glyma.01g179400	507	UniRef100_A0A0R0LCL4 Uncharacterized protein n=2 Tax=Glycine max TaxID=3847 RepID=A0A0R0LCL4_SOYBN	0	99.8	UniRef100_A0A445M4R0 Cytochrome P450 71D8 n=1 Tax=Glycine soja TaxID=3848 RepID=A0A445M4R0_GLYSO	0	99.8	AT3G26300.1	AT3G26300.1 | Symbols: CYP71B34 | cytochrome P450, family 71, subfamily B, polypeptide 34 | chr3:9639199-9640866 REVERSE LENGTH=500	4e-135	97.24	GO:0055114	oxidation-reduction process;	GO:0005506 GO:0016709 GO:0020037	iron ion binding; oxidoreductase activity, acting on paired donors, with incorporation or reduction of molecular oxygen, NAD(P)H as one donor, and incorporation of one atom of oxygen; heme binding;	GO:0009507 GO:0016020 GO:0016021	chloroplast; membrane; integral component of membrane	PF00067	p450;	AT3G26300|CYP71B34|cytochrome P450, family 71, subfamily B, polypeptide 34|F20C19.2			Glyma.01G179400
284	C4	G2-	70	Glyma.05G023900	-0.991671	0.825496		-3.09849	0.0239526		0.3852	0.998825		Glyma.05g023900	139	UniRef100_K7KMH2 dCTP pyrophosphatase 1 n=3 Tax=Soja TaxID=1462606 RepID=K7KMH2_SOYBN	3e-96	99.28	UniRef100_K7KMH2 dCTP pyrophosphatase 1 n=3 Tax=Soja TaxID=1462606 RepID=K7KMH2_SOYBN	3e-96	99.28	AT3G25400.1	AT3G25400.1 | Symbols: | CONTAINS InterPro DOMAIN/s: NTP Pyrophosphohydrolase MazG-related, RS21-C6 (InterPro:IPR011394), EAR (InterPro:IPR009039), NTP pyrophosphohydrolase MazG, putative catalytic core (InterPro:IPR004518); Has 1123 Blast hits to 1121 proteins in 452 species: Archae - 22; Bacteria - 753; Metazoa - 81; Fungi - 3; Plants - 83; Viruses - 0; Other Eukaryotes - 181 (source: NCBI BLin…	7e-51	79.14	NA	NA	GO:0047840	dCTP diphosphatase activity;	GO:0005634 GO:0005829	nucleus; cytosol	PF03819	MazG;	AT3G25400			Glyma.05G023900
285	C4	G2-	71	Glyma.13G290600	-1.05775	0.864736		-4.20624	0.0332405		0.998912	0.998825		Glyma.13g290600	176	UniRef100_A0A445IBI8 Protein LIGHT-DEPENDENT SHORT HYPOCOTYLS 10 n=1 Tax=Glycine soja TaxID=3848 RepID=A0A445IBI8_GLYSO	2e-127	99.43	UniRef100_A0A445IBI8 Protein LIGHT-DEPENDENT SHORT HYPOCOTYLS 10 n=1 Tax=Glycine soja TaxID=3848 RepID=A0A445IBI8_GLYSO	2e-127	99.43	AT2G42610.1	AT2G42610.1 | Symbols: LSH10 | Protein of unknown function (DUF640) | chr2:17748005-17748538 FORWARD LENGTH=177	9e-91	83.52	GO:0007275 GO:0009299 GO:0009416	multicellular organism development; mRNA transcription; response to light stimulus;	GO:0003677	DNA binding;	GO:0005634	nucleus	PF04852	DUF640;	AT2G42610|LSH10|LIGHT SENSITIVE HYPOCOTYLS 10|F14N22.12|F14N22_12			Glyma.13G290600
286	C4	G2-	72	Glyma.16G208300	-0.386497	0.893782		-1.60312	0.0413724		0.411361	0.998825		Glyma.16g208300	332	UniRef100_I1MQC4 Abhydrolase_3 domain-containing protein n=1 Tax=Glycine max TaxID=3847 RepID=I1MQC4_SOYBN	0	99.7	UniRef100_I1MQC4 Abhydrolase_3 domain-containing protein n=1 Tax=Glycine max TaxID=3847 RepID=I1MQC4_SOYBN	0	99.7	AT5G23530.1	AT5G23530.1 | Symbols: AtCXE18, CXE18 | carboxyesterase 18 | chr5:7933366-7934373 REVERSE LENGTH=335	2e-139	97.89	GO:0009056 GO:0009860	catabolic process; pollen tube growth;	GO:0016787 GO:0052689 GO:0080030	hydrolase activity; carboxylic ester hydrolase activity; methyl indole-3-acetate esterase activity;	GO:0005634	nucleus	PF00135	COesterase;	AT5G23530|AtCXE18|CXE18|carboxyesterase 18|MQM1.21|MQM1_21			Glyma.16G208300
287	C4	G2-	73	Glyma.17G128100	-0.563779	0.523225		-1.06138	0.00421072		-0.200105	0.998825		Glyma.17g128100	557	UniRef100_I1MUM8 Malate synthase n=1 Tax=Glycine max TaxID=3847 RepID=I1MUM8_SOYBN	0	99.82	UniRef100_I1MUM8 Malate synthase n=1 Tax=Glycine max TaxID=3847 RepID=I1MUM8_SOYBN	0	99.82	AT5G03860.1	AT5G03860.1 | Symbols: MLS | malate synthase | chr5:1032276-1034527 REVERSE LENGTH=562	0	97.85	GO:0006097 GO:0006099	glyoxylate cycle; tricarboxylic acid cycle;	GO:0004474	malate synthase activity;	GO:0005634 GO:0005737 GO:0009514	nucleus; cytoplasm; glyoxysome	PF01274	Malate_synthase;	AT5G03860|MLS|malate synthase|MED24.5			Glyma.17G128100
288	C4	G2-	74	Glyma.09G239800	-0.262727	0.887301		-1.07127	0.0249527		0.337148	0.998012		Glyma.09g239800	372	UniRef100_I1L5Z2 Aldose 1-epimerase n=2 Tax=Soja TaxID=1462606 RepID=I1L5Z2_SOYBN	0	99.73	UniRef100_I1L5Z2 Aldose 1-epimerase n=2 Tax=Soja TaxID=1462606 RepID=I1L5Z2_SOYBN	0	99.73	AT5G15140.1	AT5G15140.1 | Symbols: | Galactose mutarotase-like superfamily protein | chr5:4908686-4910670 FORWARD LENGTH=490	2e-142	90.05	GO:0006006 GO:0033499	glucose metabolic process; galactose catabolic process via UDP-galactose;	GO:0004034 GO:0030246	aldose 1-epimerase activity; carbohydrate binding;	GO:0005737	cytoplasm	PF01263	Aldose_epim;	AT5G15140|PEG9|PATERNALLY EXPRESSED GENE 9|F8M21.30|F8M21_30			Glyma.09G239800
289	C4	G2-	75	Glyma.01G239500	-0.553132	0.79605		-1.55728	0.0144239		0.156352	0.998825		Glyma.01g239500	321	UniRef100_A0A0B2R7L6 2-hydroxyisoflavanone dehydratase n=2 Tax=Soja TaxID=1462606 RepID=A0A0B2R7L6_GLYSO	0	99.69	UniRef100_A0A0B2R7L6 2-hydroxyisoflavanone dehydratase n=2 Tax=Soja TaxID=1462606 RepID=A0A0B2R7L6_GLYSO	0	99.69	AT1G47480.1	AT1G47480.1 | Symbols: | alpha/beta-Hydrolases superfamily protein | chr1:17417623-17419296 FORWARD LENGTH=314	1e-84	97.51	GO:0009056	catabolic process;	GO:0016787 GO:0080030	hydrolase activity; methyl indole-3-acetate esterase activity;	GO:0005634	nucleus	PF00135	COesterase;	AT1G47480|F16N3.25|F16N3_25			Glyma.01G239500
290	C4	G2-	76	Glyma.17G174300	-1.11366	0.633245		-2.538	0.00515077		-0.108762	0.998825		Glyma.17g174300	411	UniRef100_A0A0B2PXU8 Remorin_C domain-containing protein n=2 Tax=Soja TaxID=1462606 RepID=A0A0B2PXU8_GLYSO	0	99.76	UniRef100_A0A0B2PXU8 Remorin_C domain-containing protein n=2 Tax=Soja TaxID=1462606 RepID=A0A0B2PXU8_GLYSO	0	99.76	AT4G36970.1	AT4G36970.1 | Symbols: | Remorin family protein | chr4:17429826-17431459 REVERSE LENGTH=427	1e-52	91.24	NA	NA	NA	NA	GO:0005886	plasma membrane	PF03763	Remorin_C;	AT4G36970			Glyma.17G174300
291	C4	G2-	77	Glyma.15G026500	-0.861857	0.678881		-2.33477	0.00161521		0.133148	0.998825		Glyma.15g026500	854	UniRef100_A0A445GN79 Lipoxygenase n=2 Tax=Glycine soja TaxID=3848 RepID=A0A445GN79_GLYSO	0	99.88	UniRef100_A0A445GN79 Lipoxygenase n=2 Tax=Glycine soja TaxID=3848 RepID=A0A445GN79_GLYSO	0	99.88	AT1G55020.1	AT1G55020.1 | Symbols: LOX1, ATLOX1 | lipoxygenase 1 | chr1:20525798-20530143 FORWARD LENGTH=859	0	98.95	GO:0006952 GO:0009611 GO:0009695 GO:0009737 GO:0009753 GO:0009816 GO:0010311 GO:0030397 GO:0031408 GO:0034440 GO:0048364	defense response; response to wounding; jasmonic acid biosynthetic process; response to abscisic acid; response to jasmonic acid; defense response to bacterium, incompatible interaction; lateral root formation; membrane disassembly; oxylipin biosynthetic process; lipid oxidation; root development;	GO:0016702 GO:0046872 GO:1990136	oxidoreductase activity, acting on single donors with incorporation of molecular oxygen, incorporation of two atoms of oxygen; metal ion binding; linoleate 9S-lipoxygenase activity;	GO:0005737 GO:0009536	cytoplasm; plastid	PF01477 PF00305	PLAT; Lipoxygenase;	AT1G55020|LOX1|ATLOX1|lipoxygenase 1|ARABIDOPSIS LIPOXYGENASE 1|LIPOXYGENASE			Glyma.15G026500
292	C4	G2-	78	Glyma.18G102700	-0.267259	0.811723		-0.665754	0.0445722		0.00144006	0.999252		Glyma.18g102700	410	UniRef100_A0A445FRF0 Glucose-6-phosphate/phosphate translocator 1, chloroplastic isoform A n=1 Tax=Glycine soja TaxID=3848 RepID=A0A445FRF0_GLYSO	0	99.76	UniRef100_A0A445FRF0 Glucose-6-phosphate/phosphate translocator 1, chloroplastic isoform A n=1 Tax=Glycine soja TaxID=3848 RepID=A0A445FRF0_GLYSO	0	99.76	AT5G54800.1	AT5G54800.1 | Symbols: GPT1, ATGPT1 | glucose 6-phosphate/phosphate translocator 1 | chr5:22261408-22263562 FORWARD LENGTH=388	0	86.59	GO:0007033 GO:0009553 GO:0009624 GO:0009793 GO:0010152 GO:0015713 GO:0015714 GO:0015760 GO:0034389 GO:0035436	vacuole organization; embryo sac development; response to nematode; embryo development ending in seed dormancy; pollen maturation; phosphoglycerate transmembrane transport; phosphoenolpyruvate transport; glucose-6-phosphate transport; lipid droplet organization; triose phosphate transmembrane transport;	GO:0005315 GO:0015120 GO:0015152 GO:0015297 GO:0022857 GO:0071917	inorganic phosphate transmembrane transporter activity; phosphoglycerate transmembrane transporter activity; glucose-6-phosphate transmembrane transporter activity; antiporter activity; transmembrane transporter activity; triose-phosphate transmembrane transporter activity;	GO:0005777 GO:0005794 GO:0009507 GO:0009536 GO:0016021 GO:0031969	peroxisome; Golgi apparatus; chloroplast; plastid; integral component of membrane; chloroplast membrane	PF00892	EamA;	AT5G54800|GPT1|ATGPT1|glucose 6-phosphate/phosphate translocator 1|ARABIDOPSIS GLUCOSE 6-PHOSPHATE/PHOSPHATE TRANSLOCATOR 1|Growing Plus-end Tracking 1|MBG8.6|MBG8_6			Glyma.18G102700
293	C4	G2-	79	Glyma.06G105600	-1.42755	0.346224		-2.26504	0.00474687		-0.860744	0.939642		Glyma.06g105600	346	UniRef100_A0A445K7P3 2,3-bisphosphoglycerate-dependent phosphoglycerate mutase isoform A n=3 Tax=Soja TaxID=1462606 RepID=A0A445K7P3_GLYSO	0	99.71	UniRef100_A0A445K7P3 2,3-bisphosphoglycerate-dependent phosphoglycerate mutase isoform A n=3 Tax=Soja TaxID=1462606 RepID=A0A445K7P3_GLYSO	0	99.71	AT1G22170.1	AT1G22170.1 | Symbols: | Phosphoglycerate mutase family protein | chr1:7826603-7828055 FORWARD LENGTH=334	3e-179	83.53	GO:0006096	glycolytic process;	GO:0004619	phosphoglycerate mutase activity;	GO:0009507	chloroplast	PF00300	His_Phos_1;	AT1G22170|F16L1.10|F16L1_10			Glyma.06G105600
294	C4	G2-	80	Glyma.13G324900	-0.374521	0.838987		-1.10285	0.0364206		0.113221	0.998825		Glyma.13g324900	350	UniRef100_A0A445ID99 UDP-xylose transporter 1 isoform A n=4 Tax=Soja TaxID=1462606 RepID=A0A445ID99_GLYSO	0	99.71	UniRef100_A0A445ID99 UDP-xylose transporter 1 isoform A n=4 Tax=Soja TaxID=1462606 RepID=A0A445ID99_GLYSO	0	99.71	AT2G28315.1	AT2G28315.1 | Symbols: | Nucleotide/sugar transporter family protein | chr2:12088896-12090570 FORWARD LENGTH=342	0	99.71	GO:0009834 GO:0015790 GO:1900030	plant-type secondary cell wall biogenesis; UDP-xylose transmembrane transport; regulation of pectin biosynthetic process;	GO:0005338 GO:0005464 GO:0015297 GO:0022857	nucleotide-sugar transmembrane transporter activity; UDP-xylose transmembrane transporter activity; antiporter activity; transmembrane transporter activity;	GO:0005783 GO:0005794 GO:0005886	endoplasmic reticulum; Golgi apparatus; plasma membrane	PF03151	TPT;	AT2G28315|UXT1|UDP-XYLOSE TRANSPORTER1			Glyma.13G324900
295	C4	G2-	81	Glyma.07G244867	-1.0533	0.363371		-2.69172	2.09777e-06		0.0751944	0.998825		Glyma.07g244867	167	UniRef100_A0A445K144 Ethylene-responsive transcription factor RAP2-3 n=1 Tax=Glycine soja TaxID=3848 RepID=A0A445K144_GLYSO	5e-120	99.4	UniRef100_A0A445K144 Ethylene-responsive transcription factor RAP2-3 n=1 Tax=Glycine soja TaxID=3848 RepID=A0A445K144_GLYSO	5e-120	99.4	AT3G16770.1	AT3G16770.1 | Symbols: RAP2.3, ATEBP, ERF72, EBP | ethylene-responsive element binding protein | chr3:5705784-5706768 FORWARD LENGTH=248	6e-44	83.23	GO:0006355 GO:0008219 GO:0009723 GO:0009735 GO:0009753 GO:0009873 GO:0010286 GO:0045893 GO:0051707	regulation of transcription, DNA-templated; cell death; response to ethylene; response to cytokinin; response to jasmonic acid; ethylene-activated signaling pathway; heat acclimation; positive regulation of transcription, DNA-templated; response to other organism;	GO:0003677 GO:0003700 GO:0005515 GO:0043565 GO:0044212	DNA binding; DNA-binding transcription factor activity; protein binding; sequence-specific DNA binding; transcription regulatory region DNA binding;	GO:0005634 GO:0005737 GO:0005886	nucleus; cytoplasm; plasma membrane	PF00847	AP2;	AT3G16770|RAP2.3|ATEBP|ERF72|EBP|RELATED TO AP2 3|ethylene-responsive element binding protein|ETHYLENE RESPONSE FACTOR 72|MGL6.1|RAP2.3			Glyma.07G244867
296	C4	G2-	82	Glyma.17G140000	-1.18291	0.816745		-3.96238	0.0150304		0.719742	0.998825		Glyma.17g140000	138	UniRef100_I1MUZ2 AAI domain-containing protein n=2 Tax=Soja TaxID=1462606 RepID=I1MUZ2_SOYBN	3e-88	99.28	UniRef100_I1MUZ2 AAI domain-containing protein n=2 Tax=Soja TaxID=1462606 RepID=I1MUZ2_SOYBN	3e-88	99.28	AT4G12510.1	AT4G12510.1 | Symbols: | Bifunctional inhibitor/lipid-transfer protein/seed storage 2S albumin superfamily protein | chr4:7417414-7417803 REVERSE LENGTH=129	3e-46	98.55	NA	NA	NA	NA	GO:0005576 GO:0005783 GO:0009506	extracellular region; endoplasmic reticulum; plasmodesma	PF14547	Hydrophob_seed;	AT4G12510			Glyma.17G140000
297	C4	G2-	83	Glyma.13G347700	-0.532164	0.856291		-1.83765	0.0266462		0.508417	0.998825		Glyma.13g347700	854	UniRef100_B3TDK7 Lipoxygenase n=1 Tax=Glycine max TaxID=3847 RepID=B3TDK7_SOYBN	0	99.88	UniRef100_B3TDK7 Lipoxygenase n=1 Tax=Glycine max TaxID=3847 RepID=B3TDK7_SOYBN	0	99.88	AT1G55020.1	AT1G55020.1 | Symbols: LOX1, ATLOX1 | lipoxygenase 1 | chr1:20525798-20530143 FORWARD LENGTH=859	0	98.95	GO:0006952 GO:0009611 GO:0009695 GO:0009737 GO:0009753 GO:0009816 GO:0010311 GO:0030397 GO:0031408 GO:0034440 GO:0048364	defense response; response to wounding; jasmonic acid biosynthetic process; response to abscisic acid; response to jasmonic acid; defense response to bacterium, incompatible interaction; lateral root formation; membrane disassembly; oxylipin biosynthetic process; lipid oxidation; root development;	GO:0016702 GO:0046872 GO:1990136	oxidoreductase activity, acting on single donors with incorporation of molecular oxygen, incorporation of two atoms of oxygen; metal ion binding; linoleate 9S-lipoxygenase activity;	GO:0005737 GO:0009536	cytoplasm; plastid	PF01477 PF00305	PLAT; Lipoxygenase;	AT1G55020|LOX1|ATLOX1|lipoxygenase 1|ARABIDOPSIS LIPOXYGENASE 1|LIPOXYGENASE			Glyma.13G347700
298	C4	G2-	84	Glyma.15G143600	-0.685059	0.637905		-1.44872	0.00771772		-0.0750568	0.998825		Glyma.15g143600	319	UniRef100_A0A0B2PZX3 Chitinase-like protein 2 n=2 Tax=Soja TaxID=1462606 RepID=A0A0B2PZX3_GLYSO	0	99.69	UniRef100_A0A0B2PZX3 Chitinase-like protein 2 n=2 Tax=Soja TaxID=1462606 RepID=A0A0B2PZX3_GLYSO	0	99.69	AT3G16920.1	AT3G16920.1 | Symbols: CTL2, ATCTL2 | chitinase-like protein 2 | chr3:5776663-5777886 REVERSE LENGTH=348	0	89.34	GO:0005975 GO:0006032 GO:0009809 GO:0016998	carbohydrate metabolic process; chitin catabolic process; lignin biosynthetic process; cell wall macromolecule catabolic process;	NA	NA	GO:0005576 GO:0005886	extracellular region; plasma membrane	PF00182	Glyco_hydro_19;	AT3G16920|CTL2|ATCTL2|chitinase-like protein 2|K14A17.26			Glyma.15G143600
299	C4	G2-	85	Glyma.02G192200	-0.642789	0.730805		-1.32053	0.0400299		-0.0989116	0.998825		Glyma.02g192200	389	UniRef100_I1JGE6 Metallophos domain-containing protein n=2 Tax=Soja TaxID=1462606 RepID=I1JGE6_SOYBN	0	99.74	UniRef100_I1JGE6 Metallophos domain-containing protein n=2 Tax=Soja TaxID=1462606 RepID=I1JGE6_SOYBN	0	99.74	AT3G10150.1	AT3G10150.1 | Symbols: ATPAP16, PAP16 | purple acid phosphatase 16 | chr3:3137502-3139056 REVERSE LENGTH=367	5e-177	96.66	NA	NA	GO:0003993 GO:0016788 GO:0046872	acid phosphatase activity; hydrolase activity, acting on ester bonds; metal ion binding;	GO:0005576 GO:0005737	extracellular region; cytoplasm	PF00149	Metallophos;	AT3G10150			Glyma.02G192200
300	C4	G2-	86	Glyma.18G204200	-0.232999	0.859922		-0.736599	0.0486903		0.171882	0.998825		Glyma.18g204200	609	UniRef100_A0A0R0F259 Uncharacterized protein n=1 Tax=Glycine max TaxID=3847 RepID=A0A0R0F259_SOYBN	0	99.84	UniRef100_A0A445FVV4 Pyruvate decarboxylase 1 isoform A n=1 Tax=Glycine soja TaxID=3848 RepID=A0A445FVV4_GLYSO	0	99.84	AT5G54960.1	AT5G54960.1 | Symbols: PDC2 | pyruvate decarboxylase-2 | chr5:22310858-22312681 REVERSE LENGTH=607	0	99.84	GO:0001666 GO:0071456	response to hypoxia; cellular response to hypoxia;	GO:0000287 GO:0004737 GO:0016831 GO:0030976	magnesium ion binding; pyruvate decarboxylase activity; carboxy-lyase activity; thiamine pyrophosphate binding;	GO:0005622 GO:0005829 GO:0009507 GO:0009536	intracellular; cytosol; chloroplast; plastid	PF02775 PF00205 PF02776	TPP_enzyme_C; TPP_enzyme_M; TPP_enzyme_N;	AT5G54960|PDC2|pyruvate decarboxylase-2|MBG8.23|MBG8_23|pyruvate decarboxylase			Glyma.18G204200
301	C4	G2-	87	Glyma.08G350800	-0.556544	0.843811		-2.01503	0.00923857		0.585307	0.99364		Glyma.08g350800	514	UniRef100_Q9XHC6 Beta-amyrin 24-hydroxylase n=3 Tax=Soja TaxID=1462606 RepID=C93E1_SOYBN	0	99.81	UniRef100_Q9XHC6 Beta-amyrin 24-hydroxylase n=3 Tax=Soja TaxID=1462606 RepID=C93E1_SOYBN	0	99.81	AT5G06900.1	AT5G06900.1 | Symbols: CYP93D1 | cytochrome P450, family 93, subfamily D, polypeptide 1 | chr5:2136160-2137925 REVERSE LENGTH=507	7e-134	98.64	GO:0055114	oxidation-reduction process;	GO:0005506 GO:0016709 GO:0020037	iron ion binding; oxidoreductase activity, acting on paired donors, with incorporation or reduction of molecular oxygen, NAD(P)H as one donor, and incorporation of one atom of oxygen; heme binding;	GO:0016020 GO:0016021	membrane; integral component of membrane	PF00067	p450;	AT5G06900|CYP93D1|cytochrome P450, family 93, subfamily D, polypeptide 1|MOJ9.6|MOJ9_6			Glyma.08G350800
302	C4	G2-	88	Glyma.06G077600	-0.417126	0.86852		-1.47004	0.0455757		0.396763	0.998825		Glyma.06g077600	727	UniRef100_I1K951 Cyclic nucleotide-binding domain-containing protein n=3 Tax=Soja TaxID=1462606 RepID=I1K951_SOYBN	0	99.86	UniRef100_I1K951 Cyclic nucleotide-binding domain-containing protein n=3 Tax=Soja TaxID=1462606 RepID=I1K951_SOYBN	0	99.86	AT2G24610.1	AT2G24610.1 | Symbols: ATCNGC14, CNGC14 | cyclic nucleotide-gated channel 14 | chr2:10457105-10460351 FORWARD LENGTH=726	0	99.31	NA	NA	GO:0005249 GO:0005516 GO:0030552 GO:0030553	voltage-gated potassium channel activity; calmodulin binding; cAMP binding; cGMP binding;	GO:0005634 GO:0005886 GO:0016021	nucleus; plasma membrane; integral component of membrane	PF00027 PF00520	cNMP_binding; Ion_trans;	AT2G24610			Glyma.06G077600
303	C4	G2-	89	Glyma.04G012300	-0.51143	0.758134		-1.14491	0.031911		-0.0234139	0.998825		Glyma.04g012300	311	UniRef100_Q9SDZ0 Isoflavone reductase homolog 2 n=4 Tax=Soja TaxID=1462606 RepID=Q9SDZ0_SOYBN	0	99.68	UniRef100_Q9SDZ0 Isoflavone reductase homolog 2 n=4 Tax=Soja TaxID=1462606 RepID=Q9SDZ0_SOYBN	0	99.68	AT4G39230.1	AT4G39230.1 | Symbols: | NmrA-like negative transcriptional regulator family protein | chr4:18266024-18267604 REVERSE LENGTH=308	0	98.39	GO:0009807 GO:0046686 GO:0055114	lignan biosynthetic process; response to cadmium ion; oxidation-reduction process;	GO:0032442 GO:0050664	phenylcoumaran benzylic ether reductase activity; oxidoreductase activity, acting on NAD(P)H, oxygen as acceptor;	GO:0005737	cytoplasm	PF05368	NmrA;	AT4G39230|AtPCBER1|PCBER1|phenylcoumaran benzylic ether reductase 1|T22F8.130|T22F8_130			Glyma.04G012300
304	C4	G2-	90	Glyma.02G036400	-0.634609	0.792815		-1.67476	0.0228484		0.163578	0.998825		Glyma.02g036400	367	UniRef100_I1JC45 F-box domain-containing protein n=2 Tax=Soja TaxID=1462606 RepID=I1JC45_SOYBN	0	99.73	UniRef100_I1JC45 F-box domain-containing protein n=2 Tax=Soja TaxID=1462606 RepID=I1JC45_SOYBN	0	99.73	AT1G23390.1	AT1G23390.1 | Symbols: | Kelch repeat-containing F-box family protein | chr1:8309449-8310633 REVERSE LENGTH=394	2e-83	95.37	GO:0043161	proteasome-mediated ubiquitin-dependent protein catabolic process;	GO:0005515	protein binding;	GO:0005634 GO:0005737 GO:0005829	nucleus; cytoplasm; cytosol	PF00646 PF01344	F-box; Kelch_1;	AT1G23390|KFB|Kelch domain-containing F-box protein|F26F24.26|F26F24_26			Glyma.02G036400
305	C4	G2-	91	Glyma.10G142200	-0.816898	0.584892		-1.53432	0.0116411		-0.270603	0.998825		Glyma.10g142200	430	UniRef100_I1LAY2 MYB/HD-like transcription factor n=1 Tax=Glycine max TaxID=3847 RepID=I1LAY2_SOYBN	0	99.77	UniRef100_I1LAY2 MYB/HD-like transcription factor n=1 Tax=Glycine max TaxID=3847 RepID=I1LAY2_SOYBN	0	99.77	AT1G09540.1	AT1G09540.1 | Symbols: MYB61, ATMYB61 | myb domain protein 61 | chr1:3086333-3087689 FORWARD LENGTH=366	1e-114	99.77	GO:0001944 GO:0010089 GO:0010119 GO:0010214 GO:0030154 GO:0048364	vasculature development; xylem development; regulation of stomatal movement; seed coat development; cell differentiation; root development;	GO:0003700 GO:0005515 GO:0043565 GO:0044212	DNA-binding transcription factor activity; protein binding; sequence-specific DNA binding; transcription regulatory region DNA binding;	GO:0005634	nucleus	PF00249	Myb_DNA-binding;	AT1G09540|MYB61|ATMYB61|myb domain protein 61|ARABIDOPSIS THALIANA MYB DOMAIN PROTEIN 61|F14J9.20|F14J9_20			Glyma.10G142200	MYB/HD-like
306	C4	G2-	92	Glyma.01G081600	-0.523039	0.532843		-1.05829	0.00234501		-0.117352	0.998825		Glyma.01g081600	577	UniRef100_A0A0B2SRQ7 Protein NRT1/ PTR FAMILY 3.1 n=2 Tax=Soja TaxID=1462606 RepID=A0A0B2SRQ7_GLYSO	0	99.83	UniRef100_A0A0B2SRQ7 Protein NRT1/ PTR FAMILY 3.1 n=2 Tax=Soja TaxID=1462606 RepID=A0A0B2SRQ7_GLYSO	0	99.83	AT1G68570.1	AT1G68570.1 | Symbols: | Major facilitator superfamily protein | chr1:25746811-25750110 FORWARD LENGTH=596	0	99.13	GO:0010336 GO:0042128	gibberellic acid homeostasis; nitrate assimilation;	GO:0015333 GO:0035673 GO:1904680	peptide:proton symporter activity; oligopeptide transmembrane transporter activity; peptide transmembrane transporter activity;	GO:0005737 GO:0005886 GO:0016021 GO:0097708	cytoplasm; plasma membrane; integral component of membrane; intracellular vesicle	PF00854	PTR2;	AT1G68570|NPF3.1|AtNPF3.1|NRT1/ PTR family 3.1|F24J5.19|F24J5_19			Glyma.01G081600
307	C4	G2-	93	Glyma.06G174700	-0.433708	0.79605		-1.01775	0.0496232		0.037989	0.998825		Glyma.06g174700	409	UniRef100_I1KC87 Pectate lyase n=2 Tax=Soja TaxID=1462606 RepID=I1KC87_SOYBN	0	99.76	UniRef100_I1KC87 Pectate lyase n=2 Tax=Soja TaxID=1462606 RepID=I1KC87_SOYBN	0	99.76	AT5G63180.1	AT5G63180.1 | Symbols: | Pectin lyase-like superfamily protein | chr5:25341106-25343113 REVERSE LENGTH=432	0	99.76	GO:0045490	pectin catabolic process;	GO:0016829 GO:0030570 GO:0046872	lyase activity; pectate lyase activity; metal ion binding;	GO:0005576 GO:0009536	extracellular region; plastid	PF00544	Pec_lyase_C;	AT5G63180|MDC12.15|MDC12_15			Glyma.06G174700
308	C4	G2-	94	Glyma.16G211700	-0.557855	0.885664		-2.35523	0.0239526		0.895986	0.971504		Glyma.16g211700	215	UniRef100_A0A445GLE5 Miraculin n=2 Tax=Soja TaxID=1462606 RepID=A0A445GLE5_GLYSO	7e-155	99.53	UniRef100_A0A445GLE5 Miraculin n=2 Tax=Soja TaxID=1462606 RepID=A0A445GLE5_GLYSO	7e-155	99.53	AT1G17860.1	AT1G17860.1 | Symbols: | Kunitz family trypsin and protease inhibitor protein | chr1:6149343-6149933 FORWARD LENGTH=196	5e-16	89.3	GO:0006952 GO:0009625 GO:0010466	defense response; response to insect; negative regulation of peptidase activity;	GO:0004867 GO:0004869 GO:0030414	serine-type endopeptidase inhibitor activity; cysteine-type endopeptidase inhibitor activity; peptidase inhibitor activity;	GO:0005576 GO:0005618 GO:0005783 GO:0048046 GO:0099503	extracellular region; cell wall; endoplasmic reticulum; apoplast; secretory vesicle	PF00197	Kunitz_legume;	AT1G17860|AtKTI5|ARABIDOPSIS THALIANA KUNITZ TRYPSIN INHIBITOR 5|F2H15.9|F2H15_9			Glyma.16G211700
309	C4	G2-	95	Glyma.16G024000	-0.37184	0.865604		-1.36622	0.0281813		0.43432	0.998012		Glyma.16g024000	477	UniRef100_A0A0R0FTZ3 Peptidase A1 domain-containing protein n=2 Tax=Soja TaxID=1462606 RepID=A0A0R0FTZ3_SOYBN	0	99.79	UniRef100_A0A0R0FTZ3 Peptidase A1 domain-containing protein n=2 Tax=Soja TaxID=1462606 RepID=A0A0R0FTZ3_SOYBN	0	99.79	AT1G01300.1	AT1G01300.1 | Symbols: | Eukaryotic aspartyl protease family protein | chr1:117065-118522 FORWARD LENGTH=485	0	86.37	GO:0006508 GO:0030163 GO:0080167	proteolysis; protein catabolic process; response to karrikin;	GO:0004190	aspartic-type endopeptidase activity;	GO:0005576 GO:0009505	extracellular region; plant-type cell wall	PF00026	Asp;	AT1G01300|F6F3.10|F6F3_10			Glyma.16G024000
310	C4	G2-	96	Glyma.07G202300	-1.90611	0.207836		-2.53285	0.00758502		-1.39245	0.7239		Glyma.07g202300	522	UniRef100_B5L5D9 2-hydroxyisoflavanone synthase n=3 Tax=Soja TaxID=1462606 RepID=B5L5D9_GLYSO	0	99.81	UniRef100_B5L5D9 2-hydroxyisoflavanone synthase n=3 Tax=Soja TaxID=1462606 RepID=B5L5D9_GLYSO	0	99.81	AT5G06900.1	AT5G06900.1 | Symbols: CYP93D1 | cytochrome P450, family 93, subfamily D, polypeptide 1 | chr5:2136160-2137925 REVERSE LENGTH=507	4e-104	93.1	GO:0055114	oxidation-reduction process;	GO:0005506 GO:0016709 GO:0020037	iron ion binding; oxidoreductase activity, acting on paired donors, with incorporation or reduction of molecular oxygen, NAD(P)H as one donor, and incorporation of one atom of oxygen; heme binding;	GO:0016020 GO:0016021	membrane; integral component of membrane	PF00067	p450;	AT5G06900|CYP93D1|cytochrome P450, family 93, subfamily D, polypeptide 1|MOJ9.6|MOJ9_6			Glyma.07G202300
311	C4	G2-	97	Glyma.17G163200	-1.02062	0.498728		-1.57841	0.0220232		-0.554712	0.98405		Glyma.17g163200	326	UniRef100_I1MVN5 Peroxidase n=1 Tax=Glycine max TaxID=3847 RepID=I1MVN5_SOYBN	0	99.69	UniRef100_I1MVN5 Peroxidase n=1 Tax=Glycine max TaxID=3847 RepID=I1MVN5_SOYBN	0	99.69	AT5G67400.1	AT5G67400.1 | Symbols: RHS19 | root hair specific 19 | chr5:26894896-26896300 FORWARD LENGTH=329	2e-163	99.69	GO:0006979 GO:0042744 GO:0055114	response to oxidative stress; hydrogen peroxide catabolic process; oxidation-reduction process;	GO:0004601 GO:0020037 GO:0046872	peroxidase activity; heme binding; metal ion binding;	GO:0005576	extracellular region	PF00141	peroxidase;	AT5G67400|RHS19|root hair specific 19|K8K14.13|K8K14_13			Glyma.17G163200
312	C4	G2-	98	Glyma.12G193500	-0.399469	0.678427		-0.975237	0.00376164		0.0797284	0.998825		Glyma.12g193500	351	UniRef100_A0A0B2SJ52 (+)-pulegone reductase n=2 Tax=Soja TaxID=1462606 RepID=A0A0B2SJ52_GLYSO	0	99.72	UniRef100_A0A0B2SJ52 (+)-pulegone reductase n=2 Tax=Soja TaxID=1462606 RepID=A0A0B2SJ52_GLYSO	0	99.72	AT5G16970.1	AT5G16970.1 | Symbols: AT-AER, AER | alkenal reductase | chr5:5576291-5578001 REVERSE LENGTH=345	8e-80	94.3	GO:0006979 GO:0046686 GO:0055114	response to oxidative stress; response to cadmium ion; oxidation-reduction process;	GO:0032440	2-alkenal reductase [NAD(P)+] activity;	GO:0005634 GO:0005654 GO:0005737 GO:0005829 GO:0009536	nucleus; nucleoplasm; cytoplasm; cytosol; plastid	PF00107 PF16884	ADH_zinc_N; ADH_N_2;	AT5G16970|AT-AER|AER|alkenal reductase|F2K13.120|F2K13_120			Glyma.12G193500
313	C4	G2-	99	Glyma.05G073800	-0.54592	0.627567		-1.00802	0.0208595		-0.15182	0.998825		Glyma.05g073800	687	UniRef100_I1K142 ANK_REP_REGION domain-containing protein n=1 Tax=Glycine max TaxID=3847 RepID=I1K142_SOYBN	0	99.85	UniRef100_I1K142 ANK_REP_REGION domain-containing protein n=1 Tax=Glycine max TaxID=3847 RepID=I1K142_SOYBN	0	99.85	AT3G01750.1	AT3G01750.1 | Symbols: | Ankyrin repeat family protein | chr3:270615-272691 FORWARD LENGTH=664	0	96.94	NA	NA	NA	NA	GO:0005737	cytoplasm	PF12796 PF13857	Ank_2; Ank_5;	AT3G01750			Glyma.05G073800
314	C4	G2-	100	Glyma.16G108900	-1.01128	0.498871		-1.82602	0.00679549		-0.318327	0.998825		Glyma.16g108900	829	UniRef100_A0A0B2RT31 Long-chain-alcohol oxidase FAO4A n=2 Tax=Soja TaxID=1462606 RepID=A0A0B2RT31_GLYSO	0	99.88	UniRef100_A0A0B2RT31 Long-chain-alcohol oxidase FAO4A n=2 Tax=Soja TaxID=1462606 RepID=A0A0B2RT31_GLYSO	0	99.88	AT4G19380.1	AT4G19380.1 | Symbols: | Long-chain fatty alcohol dehydrogenase family protein | chr4:10568427-10572288 REVERSE LENGTH=726	0	90.23	GO:0055114	oxidation-reduction process;	GO:0046577 GO:0050660	long-chain-alcohol oxidase activity; flavin adenine dinucleotide binding;	GO:0009507 GO:0016021	chloroplast; integral component of membrane	PF05199 PF00732	GMC_oxred_C; GMC_oxred_N;	AT4G19380|T5K18.160|T5K18_160			Glyma.16G108900
315	C4	G2-	101	Glyma.19G262400	-1.56822	0.617943		-3.20087	0.0131944		-0.184336	0.998825		Glyma.19g262400	133	UniRef100_A0A0B2PUK4 Uncharacterized protein n=2 Tax=Soja TaxID=1462606 RepID=A0A0B2PUK4_GLYSO	1e-93	99.25	UniRef100_UPI000F7CBDDF uncharacterized protein LOC113863713 isoform X3 n=1 Tax=Abrus precatorius TaxID=3816 RepID=UPI000F7CBDDF	9e-73	99.25	AT3G14280.1	AT3G14280.1 | Symbols: | unknown protein; Has 51 Blast hits to 51 proteins in 13 species: Archae - 0; Bacteria - 0; Metazoa - 0; Fungi - 0; Plants - 51; Viruses - 0; Other Eukaryotes - 0 (source: NCBI BLink). | chr3:4761654-4762286 REVERSE LENGTH=141	3e-14	70.68	GO:0008150	biological process;	GO:0008483	transaminase activity;	GO:0005634	nucleus	NA	NA	AT3G14280|MLN21.7			Glyma.19G262400
316	C4	G2-	102	Glyma.17G134200	-0.505893	0.633333		-1.02689	0.0100405		-0.0654235	0.998825		Glyma.17g134200	512	UniRef100_I1MUT8 Uncharacterized protein n=1 Tax=Glycine max TaxID=3847 RepID=I1MUT8_SOYBN	0	99.8	UniRef100_A0A445G6D5 Flavonoid 3'-monooxygenase n=1 Tax=Glycine soja TaxID=3848 RepID=A0A445G6D5_GLYSO	0	99.8	AT4G12300.1	AT4G12300.1 | Symbols: CYP706A4 | cytochrome P450, family 706, subfamily A, polypeptide 4 | chr4:7308016-7309692 REVERSE LENGTH=516	0	98.05	GO:0055114	oxidation-reduction process;	GO:0005506 GO:0016709 GO:0020037	iron ion binding; oxidoreductase activity, acting on paired donors, with incorporation or reduction of molecular oxygen, NAD(P)H as one donor, and incorporation of one atom of oxygen; heme binding;	GO:0005829 GO:0009507 GO:0016020 GO:0016021	cytosol; chloroplast; membrane; integral component of membrane	PF00067	p450;	AT4G12300|CYP706A4|cytochrome P450, family 706, subfamily A, polypeptide 4|T4C9.140|T4C9_140			Glyma.17G134200
317	C4	G2-	103	Glyma.13G231700	-0.635617	0.59264		-1.50777	0.00105511		0.110905	0.998825		Glyma.13g231700	615	UniRef100_I1M1V8 Uncharacterized protein n=2 Tax=Soja TaxID=1462606 RepID=I1M1V8_SOYBN	0	94.96	UniRef100_UPI000F7CE822 pyruvate decarboxylase 1 n=1 Tax=Abrus precatorius TaxID=3816 RepID=UPI000F7CE822	0	94.96	AT5G54960.1	AT5G54960.1 | Symbols: PDC2 | pyruvate decarboxylase-2 | chr5:22310858-22312681 REVERSE LENGTH=607	0	93.66	GO:0001666 GO:0071456	response to hypoxia; cellular response to hypoxia;	GO:0000287 GO:0004737 GO:0016831 GO:0030976	magnesium ion binding; pyruvate decarboxylase activity; carboxy-lyase activity; thiamine pyrophosphate binding;	GO:0005622 GO:0005829 GO:0009507 GO:0009536	intracellular; cytosol; chloroplast; plastid	PF02775 PF00205 PF02776 PF02776 PF02775 PF00205	TPP_enzyme_C; TPP_enzyme_M; TPP_enzyme_N; TPP_enzyme_N; TPP_enzyme_C; TPP_enzyme_M;	AT5G54960|PDC2|pyruvate decarboxylase-2|MBG8.23|MBG8_23|pyruvate decarboxylase			Glyma.13G231700
318	C4	G2-	104	Glyma.11G238400	-0.801641	0.678219		-1.93281	0.00474687		0.170745	0.998825		Glyma.11g238400	654	UniRef100_I1LN03 STAS domain-containing protein n=1 Tax=Glycine max TaxID=3847 RepID=I1LN03_SOYBN	0	99.85	UniRef100_I1LN03 STAS domain-containing protein n=1 Tax=Glycine max TaxID=3847 RepID=I1LN03_SOYBN	0	99.85	AT5G10180.1	AT5G10180.1 | Symbols: AST68, SULTR2;1 | slufate transporter 2;1 | chr5:3193225-3196818 FORWARD LENGTH=677	0	95.57	GO:0008272 GO:1902358	sulfate transport; sulfate transmembrane transport;	GO:0008271 GO:0015116 GO:0015293 GO:0015301	secondary active sulfate transmembrane transporter activity; sulfate transmembrane transporter activity; symporter activity; anion:anion antiporter activity;	GO:0005887 GO:0009507	integral component of plasma membrane; chloroplast	PF01740 PF00916	STAS; Sulfate_transp;	AT5G10180|AST68|SULTR2;1|ARABIDOPSIS SULFATE TRANSPORTER 68|sulfate transporter 2;1			Glyma.11G238400
319	C4	G2-	105	Glyma.17G008500	-0.967421	0.797183		-3.65851	0.00181357		1.3802	0.846628		Glyma.17g008500	119	UniRef100_C6SVU3 Uncharacterized protein n=2 Tax=Soja TaxID=1462606 RepID=C6SVU3_SOYBN	1e-60	99.16	UniRef100_UPI0007192675 major latex allergen Hev b 5 n=1 Tax=Glycine max TaxID=3847 RepID=UPI0007192675	7e-21	95.8	NA	NA	NA	NA	NA	NA	NA	NA	NA	NA	NA	NA	NA			Glyma.17G008500
320	C4	G2-	106	Glyma.07G254600	-0.349074	0.892597		-1.53858	0.0201366		0.687323	0.935178		Glyma.07g254600	477	UniRef100_I1KN68 Glycosyltransferase n=2 Tax=Soja TaxID=1462606 RepID=I1KN68_SOYBN	0	99.79	UniRef100_I1KN68 Glycosyltransferase n=2 Tax=Soja TaxID=1462606 RepID=I1KN68_SOYBN	0	99.79	AT2G36770.1	AT2G36770.1 | Symbols: | UDP-Glycosyltransferase superfamily protein | chr2:15415227-15416717 REVERSE LENGTH=496	2e-121	97.48	NA	NA	GO:0008194 GO:0016757 GO:0016758	UDP-glycosyltransferase activity; transferase activity, transferring glycosyl groups; transferase activity, transferring hexosyl groups;	GO:0009507 GO:0043231	chloroplast; intracellular membrane-bounded organelle	PF00201	UDPGT;	AT2G36770			Glyma.07G254600
321	C4	G2-	107	Glyma.02G303000	-0.869604	0.183423		-1.2021	0.00278022		-0.581722	0.786103		Glyma.02g303000	358	UniRef100_I1JJM3 Fructose-bisphosphate aldolase n=1 Tax=Glycine max TaxID=3847 RepID=I1JJM3_SOYBN	0	99.72	UniRef100_I1JJM3 Fructose-bisphosphate aldolase n=1 Tax=Glycine max TaxID=3847 RepID=I1JJM3_SOYBN	0	99.72	AT4G26530.1	AT4G26530.1 | Symbols: | Aldolase superfamily protein | chr4:13391566-13392937 FORWARD LENGTH=358	0	99.72	GO:0006094 GO:0006096 GO:0030388	gluconeogenesis; glycolytic process; fructose 1,6-bisphosphate metabolic process;	GO:0004332 GO:0005515	fructose-bisphosphate aldolase activity; protein binding;	GO:0005737 GO:0005829	cytoplasm; cytosol	PF00274	Glycolytic;	AT4G26530|FBA5|AtFBA5|fructose-bisphosphate aldolase 5|M3E9.40|M3E9_40			Glyma.02G303000
322	C4	G2-	108	Glyma.06G176100	-0.390002	0.578068		-0.671604	0.020662		-0.136043	0.998825		Glyma.06g176100	514	UniRef100_A0A0B2PJR5 Cytochrome P450 71A1 n=2 Tax=Soja TaxID=1462606 RepID=A0A0B2PJR5_GLYSO	0	99.81	UniRef100_A0A0B2PJR5 Cytochrome P450 71A1 n=2 Tax=Soja TaxID=1462606 RepID=A0A0B2PJR5_GLYSO	0	99.81	AT3G48310.1	AT3G48310.1 | Symbols: CYP71A22 | cytochrome P450, family 71, subfamily A, polypeptide 22 | chr3:17888192-17889749 FORWARD LENGTH=490	7e-140	91.05	GO:0055114	oxidation-reduction process;	GO:0005506 GO:0016709 GO:0020037	iron ion binding; oxidoreductase activity, acting on paired donors, with incorporation or reduction of molecular oxygen, NAD(P)H as one donor, and incorporation of one atom of oxygen; heme binding;	GO:0005739 GO:0016020 GO:0016021	mitochondrion; membrane; integral component of membrane	PF00067	p450;	AT3G48310|CYP71A22|cytochrome P450, family 71, subfamily A, polypeptide 22			Glyma.06G176100
323	C4	G2-	109	Glyma.07G150400	-0.529323	0.848629		-1.96546	0.00909241		0.775294	0.941911		Glyma.07g150400	257	UniRef100_A0A0B2SPD4 GDSL esterase/lipase CPRD49 n=2 Tax=Soja TaxID=1462606 RepID=A0A0B2SPD4_GLYSO	0	99.61	UniRef100_A0A0B2SPD4 GDSL esterase/lipase CPRD49 n=2 Tax=Soja TaxID=1462606 RepID=A0A0B2SPD4_GLYSO	0	99.61	AT3G11210.1	AT3G11210.1 | Symbols: | SGNH hydrolase-type esterase superfamily protein | chr3:3511101-3512899 REVERSE LENGTH=256	2e-117	99.22	GO:0016042	lipid catabolic process;	GO:0016787	hydrolase activity;	GO:0005576 GO:0005737	extracellular region; cytoplasm	PF00657	Lipase_GDSL;	AT3G11210|F11B9.13			Glyma.07G150400
324	C4	G2-	110	Glyma.12G217400	-1.24093	0.669738		-3.13718	0.0035783		0.45184	0.998825		Glyma.12g217400	277	UniRef100_C6TI83 BURP domain-containing protein n=1 Tax=Glycine max TaxID=3847 RepID=C6TI83_SOYBN	0	99.64	UniRef100_C6TI83 BURP domain-containing protein n=1 Tax=Glycine max TaxID=3847 RepID=C6TI83_SOYBN	0	99.64	AT5G25610.1	AT5G25610.1 | Symbols: RD22, ATRD22 | BURP domain-containing protein | chr5:8914498-8916684 REVERSE LENGTH=392	2e-32	70.4	GO:0009269 GO:0009651 GO:0009737	response to desiccation; response to salt stress; response to abscisic acid;	GO:0045735	nutrient reservoir activity;	GO:0005576 GO:0005768 GO:0005794 GO:0005802	extracellular region; endosome; Golgi apparatus; trans-Golgi network	PF03181	BURP;	AT5G25610|RD22|ATRD22|RESPONSIVE TO DESICCATION 22|T14C9.150|T14C9_150			Glyma.12G217400
325	C4	G2-	111	Glyma.07G265500	-0.685383	0.900262		-3.03828	0.0481404		0.406008	0.998825		Glyma.07g265500	148	UniRef100_I1KNJ0 Uncharacterized protein n=2 Tax=Soja TaxID=1462606 RepID=I1KNJ0_SOYBN	9e-65	84.46	UniRef100_A0A445IKC2 Phosphate transporter PHO1-like 10 n=1 Tax=Glycine soja TaxID=3848 RepID=A0A445IKC2_GLYSO	3e-62	85.14	NA	NA	NA	NA	NA	NA	NA	NA	NA	NA	NA	NA	NA			Glyma.07G265500
326	C4	G2-	112	Glyma.10G231600	-0.575839	0.698869		-1.14038	0.0342439		-0.313629	0.998825		Glyma.10g231600	703	UniRef100_I1LDM6 FAD-binding FR-type domain-containing protein n=3 Tax=Soja TaxID=1462606 RepID=I1LDM6_SOYBN	0	99.86	UniRef100_I1LDM6 FAD-binding FR-type domain-containing protein n=3 Tax=Soja TaxID=1462606 RepID=I1LDM6_SOYBN	0	99.86	AT5G23980.1	AT5G23980.1 | Symbols: ATFRO4, FRO4 | ferric reduction oxidase 4 | chr5:8098167-8101282 REVERSE LENGTH=699	0	99.86	GO:0006811 GO:0055114	ion transport; oxidation-reduction process;	GO:0000293 GO:0046872	ferric-chelate reductase activity; metal ion binding;	GO:0005886 GO:0016021	plasma membrane; integral component of membrane	PF01794 PF08022 PF08030	Ferric_reduct; FAD_binding_8; NAD_binding_6;	AT5G23980|ATFRO4|FRO4|ferric reduction oxidase 4|MZF18.14|MZF18_14			Glyma.10G231600
327	C4	G2-	113	Glyma.08G063700	-0.338361	0.861063		-1.22669	0.0239526		0.0753447	0.998825		Glyma.08g063700	526	UniRef100_I1KQU3 SE domain-containing protein n=2 Tax=Glycine max TaxID=3847 RepID=I1KQU3_SOYBN	0	99.81	UniRef100_I1KQU3 SE domain-containing protein n=2 Tax=Glycine max TaxID=3847 RepID=I1KQU3_SOYBN	0	99.81	AT1G58440.1	AT1G58440.1 | Symbols: XF1, SQE1 | FAD/NAD(P)-binding oxidoreductase family protein | chr1:21714094-21717246 REVERSE LENGTH=531	0	88.02	GO:0009414 GO:0016126 GO:0055114	response to water deprivation; sterol biosynthetic process; oxidation-reduction process;	GO:0004506 GO:0050660	squalene monooxygenase activity; flavin adenine dinucleotide binding;	GO:0005576 GO:0005783 GO:0016021	extracellular region; endoplasmic reticulum; integral component of membrane	PF01494	FAD_binding_3;	AT1G58440|XF1|SQE1|DRY2|SQUALENE EPOXIDASE 1|DROUGHT HYPERSENSITIVE 2|F9K23.3|F9K23_3			Glyma.08G063700
328	C4	G2-	114	Glyma.08G215500	-0.535402	0.840498		-1.86871	0.0135594		0.0911517	0.998825		Glyma.08g215500	329	UniRef100_K7L801 BHLH domain-containing protein n=1 Tax=Glycine max TaxID=3847 RepID=K7L801_SOYBN	0	99.7	UniRef100_K7L801 BHLH domain-containing protein n=1 Tax=Glycine max TaxID=3847 RepID=K7L801_SOYBN	0	99.7	AT4G37850.1	AT4G37850.1 | Symbols: | basic helix-loop-helix (bHLH) DNA-binding superfamily protein | chr4:17796362-17797647 REVERSE LENGTH=328	9e-45	54.71	GO:0006355	regulation of transcription, DNA-templated;	GO:0003700 GO:0044212 GO:0046983	DNA-binding transcription factor activity; transcription regulatory region DNA binding; protein dimerization activity;	GO:0005634	nucleus	PF00010	HLH;	AT4G37850|T28I19.130|T28I19_130			Glyma.08G215500	bHLH
329	C4	G2-	115	Glyma.03G244300	-0.738695	0.91795		-4.49578	0.0332405		1.05452	0.998825		Glyma.03g244300	465	UniRef100_I1JRK1 Uncharacterized protein n=1 Tax=Glycine max TaxID=3847 RepID=I1JRK1_SOYBN	0	99.78	UniRef100_A0A445LGJ5 Benzyl alcohol O-benzoyltransferase n=1 Tax=Glycine soja TaxID=3848 RepID=A0A445LGJ5_GLYSO	0	99.78	AT5G17540.1	AT5G17540.1 | Symbols: | HXXXD-type acyl-transferase family protein | chr5:5782061-5783682 REVERSE LENGTH=461	9e-157	94.62	NA	NA	GO:0016747	transferase activity, transferring acyl groups other than amino-acyl groups;	GO:0005737	cytoplasm	PF02458	Transferase;	AT5G17540			Glyma.03G244300
330	C4	G2-	116	Glyma.06G196700	-0.681918	0.741091		-1.42309	0.0444609		-0.328224	0.998825		Glyma.06g196700	329	UniRef100_C6TDM7 Uncharacterized protein n=1 Tax=Glycine max TaxID=3847 RepID=C6TDM7_SOYBN	0	99.7	UniRef100_A0A1S3TNN6 uncharacterized protein LOC106757222 n=1 Tax=Vigna radiata var. radiata TaxID=3916 RepID=A0A1S3TNN6_VIGRR	0	99.7	AT5G61340.1	AT5G61340.1 | Symbols: | unknown protein; BEST Arabidopsis thaliana protein match is: unknown protein (TAIR:AT1G26650.1); Has 30201 Blast hits to 17322 proteins in 780 species: Archae - 12; Bacteria - 1396; Metazoa - 17338; Fungi - 3422; Plants - 5037; Viruses - 0; Other Eukaryotes - 2996 (source: NCBI BLink). | chr5:24662064-24663044 REVERSE LENGTH=326	4e-83	99.39	GO:0008150	biological process;	GO:0003674	molecular function;	GO:0005739 GO:0009507 GO:0016021	mitochondrion; chloroplast; integral component of membrane	NA	NA	AT5G61340|MFB13.11|MFB13_11			Glyma.06G196700
331	C4	G2-	117	Glyma.16G096200	-0.680628	0.794633		-2.30504	0.00278022		0.0706655	0.998825		Glyma.16g096200	172	UniRef100_A0A445GGI3 Linoleate 9S-lipoxygenase-4 n=2 Tax=Soja TaxID=1462606 RepID=A0A445GGI3_GLYSO	7e-120	99.42	UniRef100_A0A445GGI3 Linoleate 9S-lipoxygenase-4 n=2 Tax=Soja TaxID=1462606 RepID=A0A445GGI3_GLYSO	7e-120	99.42	AT1G55020.1	AT1G55020.1 | Symbols: LOX1, ATLOX1 | lipoxygenase 1 | chr1:20525798-20530143 FORWARD LENGTH=859	5e-68	99.42	GO:0006952 GO:0009611 GO:0009695 GO:0009737 GO:0009753 GO:0009816 GO:0010311 GO:0030397 GO:0031408 GO:0034440 GO:0048364	defense response; response to wounding; jasmonic acid biosynthetic process; response to abscisic acid; response to jasmonic acid; defense response to bacterium, incompatible interaction; lateral root formation; membrane disassembly; oxylipin biosynthetic process; lipid oxidation; root development;	GO:0016702 GO:0046872 GO:1990136	oxidoreductase activity, acting on single donors with incorporation of molecular oxygen, incorporation of two atoms of oxygen; metal ion binding; linoleate 9S-lipoxygenase activity;	GO:0005737 GO:0009536	cytoplasm; plastid	PF00305	Lipoxygenase;	AT1G55020|LOX1|ATLOX1|lipoxygenase 1|ARABIDOPSIS LIPOXYGENASE 1|LIPOXYGENASE			Glyma.16G096200
332	C4	G2-	118	Glyma.20G057500	-0.476389	0.907105		-3.00418	0.00299465		0.690799	0.998012		Glyma.20g057500	483	UniRef100_A0A0B2QGQ0 Glycosyltransferase n=2 Tax=Soja TaxID=1462606 RepID=A0A0B2QGQ0_GLYSO	0	99.79	UniRef100_A0A0B2QGQ0 Glycosyltransferase n=2 Tax=Soja TaxID=1462606 RepID=A0A0B2QGQ0_GLYSO	0	99.79	AT1G22360.1	AT1G22360.1 | Symbols: AtUGT85A2, UGT85A2 | UDP-glucosyl transferase 85A2 | chr1:7895068-7897527 REVERSE LENGTH=481	0	98.76	NA	NA	GO:0008194 GO:0015020 GO:0016757 GO:0080043 GO:0080044	UDP-glycosyltransferase activity; glucuronosyltransferase activity; transferase activity, transferring glycosyl groups; quercetin 3-O-glucosyltransferase activity; quercetin 7-O-glucosyltransferase activity;	GO:0005634 GO:0043231	nucleus; intracellular membrane-bounded organelle	PF00201	UDPGT;	AT1G22360			Glyma.20G057500
333	C4	G2-	119	Glyma.15G221300	-0.0429933	0.991205		-1.40035	0.0298846		0.580465	0.967413		Glyma.15g221300	502	UniRef100_I1MIG3 Glycosyltransferase n=2 Tax=Soja TaxID=1462606 RepID=I1MIG3_SOYBN	0	99.8	UniRef100_I1MIG3 Glycosyltransferase n=2 Tax=Soja TaxID=1462606 RepID=I1MIG3_SOYBN	0	99.8	AT4G34131.1	AT4G34131.1 | Symbols: UGT73B3 | UDP-glucosyl transferase 73B3 | chr4:16343268-16344713 REVERSE LENGTH=481	5e-123	95.62	GO:0006952 GO:0051707 GO:0071456	defense response; response to other organism; cellular response to hypoxia;	GO:0008194 GO:0035251 GO:0047893 GO:0080043 GO:0102360 GO:0102425	UDP-glycosyltransferase activity; UDP-glucosyltransferase activity; flavonol 3-O-glucosyltransferase activity; quercetin 3-O-glucosyltransferase activity; daphnetin 3-O-glucosyltransferase activity; myricetin 3-O-glucosyltransferase activity;	GO:0009507 GO:0043231	chloroplast; intracellular membrane-bounded organelle	PF00201	UDPGT;	AT4G34131|UGT73B3|UDP-glucosyl transferase 73B3|F28A23.2			Glyma.15G221300
334	C4	G2-	120	Glyma.03G063900	-1.33535	0.81263		-6.03958	0.00215552		0.796598	0.998825		Glyma.03g063900	507	UniRef100_A0A0B2SQV3 Auxin transporter-like protein 4 n=2 Tax=Soja TaxID=1462606 RepID=A0A0B2SQV3_GLYSO	0	99.8	UniRef100_A0A0B2SQV3 Auxin transporter-like protein 4 n=2 Tax=Soja TaxID=1462606 RepID=A0A0B2SQV3_GLYSO	0	99.8	AT2G38120.1	AT2G38120.1 | Symbols: AUX1, WAV5, PIR1, MAP1 | Transmembrane amino acid transporter family protein | chr2:15973493-15976792 FORWARD LENGTH=485	0	94.67	GO:0001736 GO:0003333 GO:0009624 GO:0009723 GO:0009733 GO:0009734 GO:0009926 GO:0009958 GO:0010311 GO:0048765 GO:0048829	establishment of planar polarity; amino acid transmembrane transport; response to nematode; response to ethylene; response to auxin; auxin-activated signaling pathway; auxin polar transport; positive gravitropism; lateral root formation; root hair cell differentiation; root cap development;	GO:0010011 GO:0010328 GO:0015171 GO:0015293	auxin binding; auxin influx transmembrane transporter activity; amino acid transmembrane transporter activity; symporter activity;	GO:0005768 GO:0005794 GO:0005886 GO:0009986 GO:0016021	endosome; Golgi apparatus; plasma membrane; cell surface; integral component of membrane	PF01490	Aa_trans;	AT2G38120|AUX1|WAV5|PIR1|MAP1|AtAUX1|AUXIN RESISTANT 1|WAVY ROOTS 5|MODIFIER OF ARF7/NPH4 PHENOTYPES 1|F16M14.5|F16M14_5			Glyma.03G063900
335	C4	G2-	121	Glyma.06G306900	-0.658067	0.87		-3.42377	0.00261138		0.541895	0.998825		Glyma.06g306900	59	UniRef100_K7KYC0 Uncharacterized protein n=2 Tax=Soja TaxID=1462606 RepID=K7KYC0_SOYBN	1e-32	98.31	NA	NA	NA	NA	NA	NA	NA	NA	NA	NA	NA	NA	NA	NA	NA	NA			Glyma.06G306900
336	C4	G2-	122	Glyma.18G205800	-0.176987	0.928146		-1.04919	0.0253496		0.201777	0.998825		Glyma.18g205800	251	UniRef100_C6TCN5 Ferritin n=2 Tax=Soja TaxID=1462606 RepID=C6TCN5_SOYBN	0	99.6	UniRef100_C6TCN5 Ferritin n=2 Tax=Soja TaxID=1462606 RepID=C6TCN5_SOYBN	0	99.6	AT5G01600.1	AT5G01600.1 | Symbols: ATFER1, FER1 | ferretin 1 | chr5:228149-229594 REVERSE LENGTH=255	6e-117	98.8	GO:0000302 GO:0006826 GO:0006880 GO:0009409 GO:0009617 GO:0009908 GO:0010039 GO:0010043 GO:0015979 GO:0042542 GO:0048366 GO:0055072 GO:0055114	response to reactive oxygen species; iron ion transport; intracellular sequestering of iron ion; response to cold; response to bacterium; flower development; response to iron ion; response to zinc ion; photosynthesis; response to hydrogen peroxide; leaf development; iron ion homeostasis; oxidation-reduction process;	GO:0004322 GO:0005506 GO:0008198 GO:0008199	ferroxidase activity; iron ion binding; ferrous iron binding; ferric iron binding;	GO:0005737 GO:0005739 GO:0005886 GO:0009507 GO:0009535 GO:0009570 GO:0009579	cytoplasm; mitochondrion; plasma membrane; chloroplast; chloroplast thylakoid membrane; chloroplast stroma; thylakoid	PF00210	Ferritin;	AT5G01600|ATFER1|FER1|ARABIDOPSIS THALIANA FERRETIN 1|ferretin 1|F7A7.120|F7A7_120			Glyma.18G205800
337	C4	G2-	123	Glyma.01G142400	-0.522793	0.864767		-2.93041	0.000480791		0.520113	0.998825		Glyma.01g142400	284	UniRef100_P39657 RuBisCO-associated protein n=3 Tax=Soja TaxID=1462606 RepID=RUAP_SOYBN	0	99.65	UniRef100_P39657 RuBisCO-associated protein n=3 Tax=Soja TaxID=1462606 RepID=RUAP_SOYBN	0	99.65	NA	NA	NA	NA	NA	NA	NA	NA	NA	NA	PF00704	Glyco_hydro_18;	NA			Glyma.01G142400
338	C4	G2-	124	Glyma.13G321700	-0.372209	0.88293		-1.95125	0.00236995		0.315388	0.998825		Glyma.13g321700	459	UniRef100_I1M4G0 Carboxypeptidase n=1 Tax=Glycine max TaxID=3847 RepID=I1M4G0_SOYBN	0	99.78	UniRef100_I1M4G0 Carboxypeptidase n=1 Tax=Glycine max TaxID=3847 RepID=I1M4G0_SOYBN	0	99.78	AT2G27920.1	AT2G27920.1 | Symbols: SCPL51 | serine carboxypeptidase-like 51 | chr2:11885777-11889043 REVERSE LENGTH=461	0	98.69	GO:0051603	proteolysis involved in cellular protein catabolic process;	GO:0004185	serine-type carboxypeptidase activity;	GO:0005576	extracellular region	PF00450	Peptidase_S10;	AT2G27920|SCPL51|serine carboxypeptidase-like 51|T1E2.16|T1E2_16			Glyma.13G321700
339	C4	G2-	125	Glyma.18G127500	-0.0695843	0.96762		-0.727867	0.0294161		0.21657	0.998012		Glyma.18g127500	290	UniRef100_A0A0B2Q2N5 DnaJ-like subfamily B member 1 n=2 Tax=Soja TaxID=1462606 RepID=A0A0B2Q2N5_GLYSO	0	99.66	UniRef100_A0A0B2Q2N5 DnaJ-like subfamily B member 1 n=2 Tax=Soja TaxID=1462606 RepID=A0A0B2Q2N5_GLYSO	0	99.66	AT1G59725.1	AT1G59725.1 | Symbols: | DNAJ heat shock family protein | chr1:21950738-21952210 FORWARD LENGTH=331	3e-109	98.28	GO:0051085	chaperone cofactor-dependent protein refolding;	GO:0051082 GO:0051087	unfolded protein binding; chaperone binding;	GO:0005737 GO:0005829	cytoplasm; cytosol	PF00226 PF01556	DnaJ; DnaJ_C;	AT1G59725|F23H11.4|F23H11_4			Glyma.18G127500
340	C4	G2-	126	Glyma.18G065700	-0.324918	0.798522		-0.923326	0.0130985		-0.066976	0.998825		Glyma.18g065700	653	UniRef100_I1N019 Uncharacterized protein n=1 Tax=Glycine max TaxID=3847 RepID=I1N019_SOYBN	0	99.08	UniRef100_A0A0B2PFC2 Phosphomethylpyrimidine synthase, chloroplastic n=2 Tax=Glycine soja TaxID=3848 RepID=A0A0B2PFC2_GLYSO	0	99.08	AT2G29630.2	AT2G29630.2 | Symbols: THIC | thiaminC | chr2:12667395-12669569 FORWARD LENGTH=644	0	98.47	GO:0009228 GO:0009229 GO:0010266 GO:0016045	thiamine biosynthetic process; thiamine diphosphate biosynthetic process; response to vitamin B1; detection of bacterium;	GO:0016830 GO:0046872 GO:0051536 GO:0051539 GO:0080041	carbon-carbon lyase activity; metal ion binding; iron-sulfur cluster binding; 4 iron, 4 sulfur cluster binding; ADP-ribose pyrophosphohydrolase activity;	GO:0005737 GO:0009507 GO:0009536 GO:0009570	cytoplasm; chloroplast; plastid; chloroplast stroma	PF01964	ThiC_Rad_SAM;	AT2G29630|PY|THIC|PYRIMIDINE REQUIRING|thiaminC|T27A16.27|T27A16_27			Glyma.18G065700
341	C4	G2-	127	Glyma.03G109300	-0.763306	0.689237		-1.71279	0.0137175		-0.346915	0.998825		Glyma.03g109300	945	UniRef100_A0A0R0KHF5 Protein kinase domain-containing protein n=1 Tax=Glycine max TaxID=3847 RepID=A0A0R0KHF5_SOYBN	0	99.89	UniRef100_A0A0R0KHF5 Protein kinase domain-containing protein n=1 Tax=Glycine max TaxID=3847 RepID=A0A0R0KHF5_SOYBN	0	99.89	AT4G16970.1	AT4G16970.1 | Symbols: | Protein kinase superfamily protein | chr4:9551516-9555766 REVERSE LENGTH=889	2e-179	67.62	GO:0000727 GO:0018105 GO:0046777	double-strand break repair via break-induced replication; peptidyl-serine phosphorylation; protein autophosphorylation;	GO:0004674 GO:0005524	protein serine/threonine kinase activity; ATP binding;	GO:0005634 GO:0005737	nucleus; cytoplasm	PF00069	Pkinase;	AT4G16970|DL4515C|FCAALL.319			Glyma.03G109300
342	C4	G2-	128	Glyma.02G299500	-1.22896	0.79605		-6.43659	0.000347357		1.05001	0.991393		Glyma.02g299500	258	UniRef100_A0A0B2SFU1 Uncharacterized protein n=2 Tax=Soja TaxID=1462606 RepID=A0A0B2SFU1_GLYSO	0	99.61	UniRef100_A0A1S3UDQ0 ring-infected erythrocyte surface antigen n=1 Tax=Vigna radiata var. radiata TaxID=3916 RepID=A0A1S3UDQ0_VIGRR	5e-116	98.84	NA	NA	NA	NA	NA	NA	NA	NA	NA	NA	NA	NA	AT3G13130|MJG19.8			Glyma.02G299500
343	C4	G2-	129	Glyma.13G135500	-0.302628	0.745258		-0.682936	0.0242032		-0.1352	0.998825		Glyma.13g135500	240	UniRef100_Q9FQ95 In2-1 protein n=1 Tax=Glycine max TaxID=3847 RepID=Q9FQ95_SOYBN	7e-170	97.5	UniRef100_Q9FQ95 In2-1 protein n=1 Tax=Glycine max TaxID=3847 RepID=Q9FQ95_SOYBN	7e-170	97.5	AT5G02790.1	AT5G02790.1 | Symbols: GSTL3 | Glutathione S-transferase family protein | chr5:632877-634858 FORWARD LENGTH=235	1e-115	93.33	GO:0009636 GO:0010731 GO:0046686	response to toxic substance; protein glutathionylation; response to cadmium ion;	GO:0004364	glutathione transferase activity;	GO:0005737 GO:0005829 GO:0005886	cytoplasm; cytosol; plasma membrane	PF13410 PF13417	GST_C_2; GST_N_3;	AT5G02790|GSTL3|Glutathione transferase L3|F9G14.100|F9G14_100			Glyma.13G135500
344	C4	G2-	130	Glyma.09G034900	-0.552165	0.932289		-4.52205	0.0177797		1.10578	0.991231		Glyma.09g034900	109	UniRef100_K7LBM0 Uncharacterized protein n=1 Tax=Glycine max TaxID=3847 RepID=K7LBM0_SOYBN	8e-73	99.08	UniRef100_A0A445GTM4 GDSL esterase/lipase isoform E n=1 Tax=Glycine soja TaxID=3848 RepID=A0A445GTM4_GLYSO	3e-18	41.28	AT4G16230.1	AT4G16230.1 | Symbols: | GDSL-like Lipase/Acylhydrolase superfamily protein | chr4:9185298-9186447 FORWARD LENGTH=251	6e-10	41.28	GO:0016042	lipid catabolic process;	GO:0016788	hydrolase activity, acting on ester bonds;	GO:0005576	extracellular region	NA	NA	AT4G16230|DL4155W|FCAALL.318			Glyma.09G034900
345	C4	G2-	131	Glyma.06G319700	-0.605992	0.78818		-1.56497	0.0208595		-0.203972	0.998825		Glyma.06g319700	490	UniRef100_C6ZS00 Disease resistance protein/LRR protein-related protein n=3 Tax=Soja TaxID=1462606 RepID=C6ZS00_SOYBN	0	99.8	UniRef100_A0A371GX31 DNA damage-repair/toleration protein DRT100 (Fragment) n=1 Tax=Mucuna pruriens TaxID=157652 RepID=A0A371GX31_MUCPR	0	93.67	AT1G33590.1	AT1G33590.1 | Symbols: | Leucine-rich repeat (LRR) family protein | chr1:12177788-12179221 FORWARD LENGTH=477	0	95.71	GO:0007165 GO:0080167	signal transduction; response to karrikin;	NA	NA	GO:0005618 GO:0005634 GO:0005886 GO:0009505	cell wall; nucleus; plasma membrane; plant-type cell wall	PF08263 PF00560 PF13855	LRRNT_2; LRR_1; LRR_8;	AT1G33590|T1E4.3|T1E4_3			Glyma.06G319700
346	C4	G2-	132	Glyma.19G102400	-1.3074	0.381297		-2.49647	0.000981327		-0.80262	0.938451		Glyma.19g102400	138	UniRef100_I1N806 Uncharacterized protein n=4 Tax=Soja TaxID=1462606 RepID=I1N806_SOYBN	8e-96	99.28	UniRef100_A0A0B2NVF8 Light-regulated protein n=4 Tax=Soja TaxID=1462606 RepID=A0A0B2NVF8_GLYSO	6e-90	99.28	AT3G26740.1	AT3G26740.1 | Symbols: CCL | CCR-like | chr3:9827868-9828461 FORWARD LENGTH=141	3e-31	60.87	GO:0007623	circadian rhythm;	GO:0003674	molecular function;	GO:0005829 GO:0009507 GO:0009570 GO:0009941 GO:0098807	cytosol; chloroplast; chloroplast stroma; chloroplast envelope; chloroplast thylakoid membrane protein complex	PF07207	Lir1;	AT3G26740|CCL|CCR-like|MLJ15.9			Glyma.19G102400
347	C4	G2-	133	Glyma.04G222000	-0.777618	0.309147		-1.26486	0.00201118		-0.526148	0.860654		Glyma.04g222000	591	UniRef100_I1JYB4 Uncharacterized protein n=3 Tax=Soja TaxID=1462606 RepID=I1JYB4_SOYBN	0	99.83	UniRef100_A0A0B2R195 Mini-chromosome maintenance complex-binding protein n=2 Tax=Soja TaxID=1462606 RepID=A0A0B2R195_GLYSO	0	97.97	AT2G40550.1	AT2G40550.1 | Symbols: ETG1 | E2F target gene 1 | chr2:16934927-16938033 FORWARD LENGTH=589	0	99.83	GO:0006260 GO:0006261 GO:0006301 GO:0007062 GO:0051301	DNA replication; DNA-dependent DNA replication; postreplication repair; sister chromatid cohesion; cell division;	GO:0003682 GO:0005515	chromatin binding; protein binding;	GO:0000790 GO:0005634 GO:0009941 GO:0042555 GO:0043601	nuclear chromatin; nucleus; chloroplast envelope; MCM complex; nuclear replisome	PF09739	MCM_bind;	AT2G40550|ETG1|E2F target gene 1|T2P4.10|T2P4_10			Glyma.04G222000
348	C4	G2-	134	Glyma.18G042900	-0.258685	0.79605		-0.627695	0.0383583		-0.068519	0.998825		Glyma.18g042900	228	UniRef100_I1MZH0 Uncharacterized protein n=1 Tax=Glycine max TaxID=3847 RepID=I1MZH0_SOYBN	2e-160	99.56	UniRef100_UPI000F7C86FB uncharacterized protein LOC113850093 isoform X1 n=1 Tax=Abrus precatorius TaxID=3816 RepID=UPI000F7C86FB	7e-123	99.12	AT5G16550.1	AT5G16550.1 | Symbols: | unknown protein; Has 30201 Blast hits to 17322 proteins in 780 species: Archae - 12; Bacteria - 1396; Metazoa - 17338; Fungi - 3422; Plants - 5037; Viruses - 0; Other Eukaryotes - 2996 (source: NCBI BLink). | chr5:5405526-5406641 FORWARD LENGTH=249	1e-61	92.98	GO:0008150	biological process;	GO:0005515	protein binding;	GO:0005634 GO:0005783 GO:0005811 GO:0016021	nucleus; endoplasmic reticulum; lipid droplet; integral component of membrane	NA	NA	AT5G16550|LDIP|LDAP Interacting Protein|MQK4.30|MQK4_30			Glyma.18G042900
349	C4	G2-	135	Glyma.18G045900	-0.365159	0.692371		-0.806271	0.0133015		-0.138854	0.998825		Glyma.18g045900	388	UniRef100_I1MZJ8 Uncharacterized protein n=2 Tax=Soja TaxID=1462606 RepID=I1MZJ8_SOYBN	0	99.74	UniRef100_A0A445FP44 Protein DJ-1-like D n=2 Tax=NPAAA clade TaxID=2231382 RepID=A0A445FP44_GLYSO	0	98.97	AT3G02720.1	AT3G02720.1 | Symbols: | Class I glutamine amidotransferase-like superfamily protein | chr3:586336-588088 FORWARD LENGTH=388	0	98.97	NA	NA	GO:0004462 GO:0019172	lactoylglutathione lyase activity; glyoxalase III activity;	GO:0005737 GO:0005829	cytoplasm; cytosol	PF01965	DJ-1_PfpI;	AT3G02720			Glyma.18G045900
350	C4	G2-	136	Glyma.18G257700	-0.581415	0.554267		-0.937597	0.0268835		-0.395888	0.966557		Glyma.18g257700	372	UniRef100_I1N4B8 Aldose 1-epimerase n=1 Tax=Glycine max TaxID=3847 RepID=I1N4B8_SOYBN	0	99.73	UniRef100_I1N4B8 Aldose 1-epimerase n=1 Tax=Glycine max TaxID=3847 RepID=I1N4B8_SOYBN	0	99.73	AT3G47800.1	AT3G47800.1 | Symbols: | Galactose mutarotase-like superfamily protein | chr3:17634971-17636998 FORWARD LENGTH=358	4e-141	89.52	GO:0006006 GO:0033499	glucose metabolic process; galactose catabolic process via UDP-galactose;	GO:0004034 GO:0030246	aldose 1-epimerase activity; carbohydrate binding;	GO:0005737	cytoplasm	PF01263	Aldose_epim;	AT3G47800|T23J7.130			Glyma.18G257700
351	C4	G2-	137	Glyma.04G089000	-0.488815	0.864736		-1.67917	0.0454072		0.144832	0.998825		Glyma.04g089000	538	UniRef100_K7KJ05 Protein DETOXIFICATION n=1 Tax=Glycine max TaxID=3847 RepID=K7KJ05_SOYBN	0	99.81	UniRef100_K7KJ05 Protein DETOXIFICATION n=1 Tax=Glycine max TaxID=3847 RepID=K7KJ05_SOYBN	0	99.81	AT1G58340.1	AT1G58340.1 | Symbols: ZF14 | MATE efflux family protein | chr1:21653162-21655117 FORWARD LENGTH=532	0	96.84	GO:0006826 GO:0006970 GO:0009408 GO:0009624 GO:0009646 GO:0009737 GO:0010015 GO:0055072 GO:1905428	iron ion transport; response to osmotic stress; response to heat; response to nematode; response to absence of light; response to abscisic acid; root morphogenesis; iron ion homeostasis; regulation of plant organ formation;	GO:0005381 GO:0015297 GO:0022857 GO:0042910	iron ion transmembrane transporter activity; antiporter activity; transmembrane transporter activity; xenobiotic transmembrane transporter activity;	GO:0000139 GO:0005770 GO:0005794 GO:0009507 GO:0016020 GO:0016021 GO:0017119 GO:0031902 GO:0043229	Golgi membrane; late endosome; Golgi apparatus; chloroplast; membrane; integral component of membrane; Golgi transport complex; late endosome membrane; intracellular organelle	PF01554	MatE;	AT1G58340|ZF14|ZRZ|BCD1|ABS4|ZRIZI|BUSH-AND-CHLOROTIC-DWARF 1|Arabidopsis abnormal shoot4|F19C14.5|F19C14_5			Glyma.04G089000
352	C4	G2-	138	Glyma.16G175200	-0.383896	0.823384		-1.30344	0.00608283		0.107092	0.998825		Glyma.16g175200	474	UniRef100_A0A445GK01 Glycosyltransferase n=2 Tax=Glycine soja TaxID=3848 RepID=A0A445GK01_GLYSO	0	99.79	UniRef100_A0A445GK01 Glycosyltransferase n=2 Tax=Glycine soja TaxID=3848 RepID=A0A445GK01_GLYSO	0	99.79	AT3G16520.3	AT3G16520.3 | Symbols: UGT88A1 | UDP-glucosyl transferase 88A1 | chr3:5619355-5620833 REVERSE LENGTH=462	2e-131	98.52	NA	NA	GO:0008194 GO:0016757 GO:0080043 GO:0080044 GO:0080045 GO:0080046	UDP-glycosyltransferase activity; transferase activity, transferring glycosyl groups; quercetin 3-O-glucosyltransferase activity; quercetin 7-O-glucosyltransferase activity; quercetin 3'-O-glucosyltransferase activity; quercetin 4'-O-glucosyltransferase activity;	GO:0005634 GO:0005829 GO:0043231	nucleus; cytosol; intracellular membrane-bounded organelle	PF00201	UDPGT;	AT3G16520			Glyma.16G175200
353	C4	G2-	139	Glyma.17G140300	-1.05034	0.543943		-2.28623	0.0019598		-0.440195	0.998825		Glyma.17g140300	132	UniRef100_K7MLK2 AAI domain-containing protein n=1 Tax=Glycine max TaxID=3847 RepID=K7MLK2_SOYBN	2e-84	99.24	UniRef100_K7MLK2 AAI domain-containing protein n=1 Tax=Glycine max TaxID=3847 RepID=K7MLK2_SOYBN	2e-84	99.24	AT2G45180.1	AT2G45180.1 | Symbols: | Bifunctional inhibitor/lipid-transfer protein/seed storage 2S albumin superfamily protein | chr2:18626377-18626781 FORWARD LENGTH=134	1e-46	98.48	NA	NA	NA	NA	GO:0005576 GO:0009535	extracellular region; chloroplast thylakoid membrane	PF00234	Tryp_alpha_amyl;	AT2G45180			Glyma.17G140300
354	C4	G2-	140	Glyma.06G122600	-0.629212	0.53859		-1.25306	0.00334431		-0.322175	0.998012		Glyma.06g122600	418	UniRef100_A0A0R0JL19 Uncharacterized protein n=4 Tax=Magnoliopsida TaxID=3398 RepID=A0A0R0JL19_SOYBN	0	99.76	UniRef100_A0A0B2SJ43 Alcohol dehydrogenase 1 n=2 Tax=Soja TaxID=1462606 RepID=A0A0B2SJ43_GLYSO	0	99.28	AT1G77120.1	AT1G77120.1 | Symbols: ADH1, ADH, ATADH, ATADH1 | alcohol dehydrogenase 1 | chr1:28975509-28977216 FORWARD LENGTH=379	0	98.8	GO:0001666 GO:0006970 GO:0009409 GO:0009413 GO:0009414 GO:0009651 GO:0009737 GO:0009744 GO:0031000 GO:0032355 GO:0042542 GO:0045333 GO:0046294 GO:0046686 GO:0055114 GO:0071456 GO:1900039	response to hypoxia; response to osmotic stress; response to cold; response to flooding; response to water deprivation; response to salt stress; response to abscisic acid; response to sucrose; response to caffeine; response to estradiol; response to hydrogen peroxide; cellular respiration; formaldehyde catabolic process; response to cadmium ion; oxidation-reduction process; cellular response to h…	GO:0000166 GO:0004022 GO:0004024 GO:0008270 GO:0042803 GO:0051903	nucleotide binding; alcohol dehydrogenase (NAD+) activity; alcohol dehydrogenase activity, zinc-dependent; zinc ion binding; protein homodimerization activity; S-(hydroxymethyl)glutathione dehydrogenase activity;	GO:0005737 GO:0005829 GO:0005886	cytoplasm; cytosol; plasma membrane	PF08240 PF00107 PF00107 PF08240	ADH_N; ADH_zinc_N; ADH_zinc_N; ADH_N;	AT1G77120|ADH1|ADH|ATADH|ATADH1|alcohol dehydrogenase 1|ALCOHOL DEHYDROGENASE|ARABIDOPSIS THALIANA ALCOHOL DEHYDROGENASE|F22K20.19|F22K20_19|ALCOHOL DEHYDROGENASE			Glyma.06G122600
355	C4	G2-	141	Glyma.11G188300	-0.801148	0.714171		-1.88085	0.0129245		-0.264626	0.998825		Glyma.11g188300	106	UniRef100_A0A445I2H0 Stress-response A/B barrel domain-containing protein n=3 Tax=Soja TaxID=1462606 RepID=A0A445I2H0_GLYSO	2e-70	99.06	UniRef100_A0A445I2H0 Stress-response A/B barrel domain-containing protein n=3 Tax=Soja TaxID=1462606 RepID=A0A445I2H0_GLYSO	2e-70	99.06	AT5G22580.1	AT5G22580.1 | Symbols: | Stress responsive A/B Barrel Domain | chr5:7502709-7503137 FORWARD LENGTH=111	7e-40	94.34	GO:0008150	biological process;	GO:0046872	metal ion binding;	GO:0005829 GO:0009507 GO:0009536	cytosol; chloroplast; plastid	PF07876	Dabb;	AT5G22580|MQJ16.12|MQJ16_12			Glyma.11G188300
356	C4	G2-	142	Glyma.08G350900	-0.400201	0.766126		-1.00768	0.0156087		-0.178403	0.998825		Glyma.08g350900	356	UniRef100_K7LAP6 RING-type domain-containing protein n=4 Tax=Soja TaxID=1462606 RepID=K7LAP6_SOYBN	0	99.72	UniRef100_K7LAP6 RING-type domain-containing protein n=4 Tax=Soja TaxID=1462606 RepID=K7LAP6_SOYBN	0	99.72	AT3G07120.1	AT3G07120.1 | Symbols: | RING/U-box superfamily protein | chr3:2254560-2255642 FORWARD LENGTH=360	2e-53	94.94	NA	NA	NA	NA	GO:0005634	nucleus	PF13920	zf-C3HC4_3;	AT3G07120			Glyma.08G350900
357	C4	G2-	143	Glyma.10G183000	-0.985731	0.556527		-2.22162	0.00210773		-0.531759	0.998012		Glyma.10g183000	758	UniRef100_A0A0R0HV52 Long-chain-alcohol oxidase n=1 Tax=Glycine max TaxID=3847 RepID=A0A0R0HV52_SOYBN	0	97.63	UniRef100_A0A0R0HV52 Long-chain-alcohol oxidase n=1 Tax=Glycine max TaxID=3847 RepID=A0A0R0HV52_SOYBN	0	97.63	AT3G23410.1	AT3G23410.1 | Symbols: ATFAO3, FAO3 | fatty alcohol oxidase 3 | chr3:8382860-8386024 FORWARD LENGTH=746	0	93.93	GO:0006066 GO:0055114	alcohol metabolic process; oxidation-reduction process;	GO:0046577 GO:0050660	long-chain-alcohol oxidase activity; flavin adenine dinucleotide binding;	GO:0005576 GO:0016021 GO:0043231	extracellular region; integral component of membrane; intracellular membrane-bounded organelle	PF13450 PF05199	NAD_binding_8; GMC_oxred_C;	AT3G23410|ATFAO3|FAO3|ARABIDOPSIS FATTY ALCOHOL OXIDASE 3|fatty alcohol oxidase 3|MLM24.14			Glyma.10G183000
358	C4	G2-	144	Glyma.05G105000	-0.394286	0.718941		-1.06884	0.00278022		-0.144987	0.998825		Glyma.05g105000	625	UniRef100_I1K2D2 Uncharacterized protein n=1 Tax=Glycine max TaxID=3847 RepID=I1K2D2_SOYBN	0	99.84	UniRef100_A0A445KLV9 BTB/POZ domain-containing protein NPY2 isoform A n=1 Tax=Glycine soja TaxID=3848 RepID=A0A445KLV9_GLYSO	0	99.84	AT2G14820.1	AT2G14820.1 | Symbols: NPY2 | Phototropic-responsive NPH3 family protein | chr2:6358864-6361300 FORWARD LENGTH=634	0	93.28	GO:0009958 GO:0016567	positive gravitropism; protein ubiquitination;	NA	NA	GO:0005634 GO:0071944	nucleus; cell periphery	PF00651 PF03000	BTB; NPH3;	AT2G14820|NPY2|MEL3|NAKED PINS IN YUC MUTANTS 2|MAB4/ENP/NPY1-LIKE 3|F26C24.4|F26C24_4			Glyma.05G105000	BTB/POZ
359	C4	G2-	145	Glyma.05G053300	-0.344323	0.836574		-0.973018	0.0420518		-0.112399	0.998825		Glyma.05g053300	298	UniRef100_A0A445KKF8 Methylsterol monooxygenase 1-1 isoform A n=4 Tax=Soja TaxID=1462606 RepID=A0A445KKF8_GLYSO	0	99.66	UniRef100_A0A445KKF8 Methylsterol monooxygenase 1-1 isoform A n=4 Tax=Soja TaxID=1462606 RepID=A0A445KKF8_GLYSO	0	99.66	AT4G12110.1	AT4G12110.1 | Symbols: SMO1-1, ATSMO1, ATSMO1-1 | sterol-4alpha-methyl oxidase 1-1 | chr4:7254197-7256004 FORWARD LENGTH=298	3e-172	97.99	GO:0009790 GO:0016126 GO:0080064	embryo development; sterol biosynthetic process; 4,4-dimethyl-9beta,19-cyclopropylsterol oxidation;	GO:0000254 GO:0016491	C-4 methylsterol oxidase activity; oxidoreductase activity;	GO:0005783 GO:0005789 GO:0016020	endoplasmic reticulum; endoplasmic reticulum membrane; membrane	PF04116	FA_hydroxylase;	AT4G12110|SMO1-1|ATSMO1-1|sterol-4alpha-methyl oxidase 1-1|F16J13.180|F16J13_180			Glyma.05G053300
360	C4	G2-	146	Glyma.05G180600	-0.502513	0.789225		-1.4822	0.00634243		-0.151353	0.998825		Glyma.05g180600	511	UniRef100_A0A445KQ26 Inositol-3-phosphate synthase isoform A n=2 Tax=Soja TaxID=1462606 RepID=A0A445KQ26_GLYSO	0	99.8	UniRef100_A0A445KQ26 Inositol-3-phosphate synthase isoform A n=2 Tax=Soja TaxID=1462606 RepID=A0A445KQ26_GLYSO	0	99.8	AT5G10170.1	AT5G10170.1 | Symbols: ATMIPS3, MIPS3 | myo-inositol-1-phosphate synthase 3 | chr5:3187538-3190161 REVERSE LENGTH=510	0	99.8	GO:0006021 GO:0008654 GO:0009793	inositol biosynthetic process; phospholipid biosynthetic process; embryo development ending in seed dormancy;	GO:0004512	inositol-3-phosphate synthase activity;	GO:0005737	cytoplasm	PF01658 PF07994	Inos-1-P_synth; NAD_binding_5;	AT5G10170|ATMIPS3|MIPS3|MYO-INOSITOL-1-PHOSTPATE SYNTHASE 3|myo-inositol-1-phosphate synthase 3|T31P16.160|T31P16_160			Glyma.05G180600
361	C4	G2-	147	Glyma.06G286200	0.390469	0.957462		-5.03548	0.00771772		2.25895	0.659153		Glyma.06g286200	360	UniRef100_A0A0B2PEG9 8-hydroxyquercetin 8-O-methyltransferase n=2 Tax=Soja TaxID=1462606 RepID=A0A0B2PEG9_GLYSO	0	99.72	UniRef100_A0A0B2PEG9 8-hydroxyquercetin 8-O-methyltransferase n=2 Tax=Soja TaxID=1462606 RepID=A0A0B2PEG9_GLYSO	0	99.72	AT4G35160.1	AT4G35160.1 | Symbols: | O-methyltransferase family protein | chr4:16730989-16732808 REVERSE LENGTH=382	7e-64	98.06	GO:0008152 GO:0019438 GO:0030187 GO:0032259	metabolic process; aromatic compound biosynthetic process; melatonin biosynthetic process; methylation;	GO:0008171 GO:0008757 GO:0017096 GO:0046983	O-methyltransferase activity; S-adenosylmethionine-dependent methyltransferase activity; acetylserotonin O-methyltransferase activity; protein dimerization activity;	GO:0005634 GO:0005737 GO:0005829	nucleus; cytoplasm; cytosol	PF08100 PF00891	Dimerisation; Methyltransf_2;	AT4G35160|ASMT|N-acetylserotonin O-methyltransferase|T12J5.30|T12J5_30			Glyma.06G286200
362	C4	G2-	148	Glyma.07G050600	-0.395871	0.814413		-1.4668	0.0020289		-0.0266779	0.998825		Glyma.07g050600	401	UniRef100_A0A445JSM2 NAC domain-containing protein 43 n=2 Tax=Soja TaxID=1462606 RepID=A0A445JSM2_GLYSO	0	99.75	UniRef100_A0A445JSM2 NAC domain-containing protein 43 n=2 Tax=Soja TaxID=1462606 RepID=A0A445JSM2_GLYSO	0	99.75	AT2G46770.1	AT2G46770.1 | Symbols: NST1, ANAC043 | NAC (No Apical Meristem) domain transcriptional regulator superfamily protein | chr2:19220917-19222822 REVERSE LENGTH=365	1e-131	97.76	GO:0009793 GO:0009809 GO:0009834 GO:0009901 GO:0010047 GO:0045893	embryo development ending in seed dormancy; lignin biosynthetic process; plant-type secondary cell wall biogenesis; anther dehiscence; fruit dehiscence; positive regulation of transcription, DNA-templated;	GO:0003677 GO:0003700 GO:0005515	DNA binding; DNA-binding transcription factor activity; protein binding;	GO:0005634	nucleus	PF02365	NAM;	AT2G46770|NST1|ANAC043|NAC SECONDARY WALL THICKENING PROMOTING FACTOR1|Arabidopsis NAC domain containing protein 43|F19D11.5			Glyma.07G050600	NAC
363	C4	G2-	149	Glyma.16G212500	-0.201256	0.961927		-2.06753	0.0160457		0.44482	0.998825		Glyma.16g212500	205	UniRef100_C6T3V8 Uncharacterized protein n=1 Tax=Glycine max TaxID=3847 RepID=C6T3V8_SOYBN	5e-145	99.51	UniRef100_A0A445GLE2 Kunitz trypsin inhibitor 2 n=1 Tax=Glycine soja TaxID=3848 RepID=A0A445GLE2_GLYSO	2e-144	99.51	AT1G17860.1	AT1G17860.1 | Symbols: | Kunitz family trypsin and protease inhibitor protein | chr1:6149343-6149933 FORWARD LENGTH=196	6e-55	98.05	GO:0006952 GO:0009625 GO:0010466	defense response; response to insect; negative regulation of peptidase activity;	GO:0004867 GO:0004869 GO:0030414	serine-type endopeptidase inhibitor activity; cysteine-type endopeptidase inhibitor activity; peptidase inhibitor activity;	GO:0005576 GO:0005618 GO:0005783 GO:0048046 GO:0099503	extracellular region; cell wall; endoplasmic reticulum; apoplast; secretory vesicle	PF00197	Kunitz_legume;	AT1G17860|AtKTI5|ARABIDOPSIS THALIANA KUNITZ TRYPSIN INHIBITOR 5|F2H15.9|F2H15_9			Glyma.16G212500
364	C4	G2-	150	Glyma.20G002400	-0.178344	0.93731		-1.22441	0.020479		0.183916	0.998825		Glyma.20g002400	492	UniRef100_A0A0R0EFF5 J domain-containing protein n=2 Tax=Glycine max TaxID=3847 RepID=A0A0R0EFF5_SOYBN	0	99.59	UniRef100_A0A0R0EFF5 J domain-containing protein n=2 Tax=Glycine max TaxID=3847 RepID=A0A0R0EFF5_SOYBN	0	99.59	AT5G23240.1	AT5G23240.1 | Symbols: | DNAJ heat shock N-terminal domain-containing protein | chr5:7826857-7828534 REVERSE LENGTH=465	4e-163	86.99	NA	NA	NA	NA	GO:0009507	chloroplast	PF13370 PF00226	Fer4_13; DnaJ;	AT5G23240			Glyma.20G002400
365	C4	G2-	151	Glyma.06G038000	-0.427988	0.808335		-1.18837	0.0201085		-0.1619	0.998825		Glyma.06g038000	327	UniRef100_I1K7Y1 Abhydrolase_3 domain-containing protein n=1 Tax=Glycine max TaxID=3847 RepID=I1K7Y1_SOYBN	0	99.69	UniRef100_I1K7Y1 Abhydrolase_3 domain-containing protein n=1 Tax=Glycine max TaxID=3847 RepID=I1K7Y1_SOYBN	0	99.69	AT1G47480.1	AT1G47480.1 | Symbols: | alpha/beta-Hydrolases superfamily protein | chr1:17417623-17419296 FORWARD LENGTH=314	4e-128	97.25	GO:0009056	catabolic process;	GO:0016787 GO:0080030	hydrolase activity; methyl indole-3-acetate esterase activity;	GO:0005634	nucleus	PF12695	Abhydrolase_5;	AT1G47480|F16N3.25|F16N3_25			Glyma.06G038000
366	C4	G2-	152	Glyma.12G191400	-0.230141	0.78818		-0.518875	0.0469431		-0.118218	0.998825		Glyma.12g191400	475	UniRef100_A0A0B2QDW7 Allene oxide synthase, chloroplastic n=2 Tax=Soja TaxID=1462606 RepID=A0A0B2QDW7_GLYSO	0	99.79	UniRef100_A0A0B2QDW7 Allene oxide synthase, chloroplastic n=2 Tax=Soja TaxID=1462606 RepID=A0A0B2QDW7_GLYSO	0	99.79	AT4G15440.1	AT4G15440.1 | Symbols: HPL1, CYP74B2 | hydroperoxide lyase 1 | chr4:8835869-8838462 FORWARD LENGTH=384	3e-178	80	GO:0006631 GO:0009611 GO:0016125 GO:0055114	fatty acid metabolic process; response to wounding; sterol metabolic process; oxidation-reduction process;	GO:0004497 GO:0005506 GO:0016491 GO:0016705 GO:0020037	monooxygenase activity; iron ion binding; oxidoreductase activity; oxidoreductase activity, acting on paired donors, with incorporation or reduction of molecular oxygen; heme binding;	GO:0009941	chloroplast envelope	PF00067	p450;	AT4G15440|HPL1|CYP74B2|hydroperoxide lyase 1|DL3766W|FCAALL.125|HYDROPEROXIDE LYASE 1			Glyma.12G191400
367	C4	G2-	153	Glyma.16G043500	-0.630323	0.867645		-2.21736	0.0425244		-0.0165145	0.998842		Glyma.16g043500	464	UniRef100_A0A368UGT8 Uncharacterized protein n=3 Tax=Soja TaxID=1462606 RepID=A0A368UGT8_SOYBN	0	99.78	UniRef100_Q9FVC3 Apyrase GS50 (Fragment) n=1 Tax=Glycine soja TaxID=3848 RepID=Q9FVC3_GLYSO	0	99.78	AT3G04080.1	AT3G04080.1 | Symbols: ATAPY1, APY1 | apyrase 1 | chr3:1068068-1070917 REVERSE LENGTH=471	5e-177	86.42	GO:0009846	pollen germination;	GO:0004382 GO:0005516 GO:0005524 GO:0016887 GO:0017110 GO:0045134 GO:0102485 GO:0102486 GO:0102487 GO:0102488 GO:0102489 GO:0102490 GO:0102491	guanosine-diphosphatase activity; calmodulin binding; ATP binding; ATPase activity; nucleoside-diphosphatase activity; uridine-diphosphatase activity; dATP phosphohydrolase activity; dCTP phosphohydrolase activity; dUTP phosphohydrolase activity; dTTP phosphohydrolase activity; GTP phosphohydrolase activity; 8-oxo-dGTP phosphohydrolase activity; dGTP phosphohydrolase activity;	GO:0000139 GO:0005737 GO:0005768 GO:0005794 GO:0005797 GO:0005802 GO:0016021	Golgi membrane; cytoplasm; endosome; Golgi apparatus; Golgi medial cisterna; trans-Golgi network; integral component of membrane	PF01150	GDA1_CD39;	AT3G04080|ATAPY1|APY1|apyrase 1|T6K12.30|T6K12_30|APYRASE 1			Glyma.16G043500
368	C4	G2-	154	Glyma.09G204800	0.159153	0.975655		-2.601	0.0161563		1.23373	0.872657		Glyma.09g204800	362	UniRef100_A0A445J3R1 Uncharacterized protein n=2 Tax=Glycine soja TaxID=3848 RepID=A0A445J3R1_GLYSO	0	99.72	NA	NA	NA	NA	NA	NA	NA	NA	NA	NA	NA	NA	NA	NA	NA	NA			Glyma.09G204800
369	C4	G2-	155	Glyma.14G059900	-0.387952	0.87698		-1.43298	0.0431715		0.0130395	0.998842		Glyma.14g059900	479	UniRef100_I1M7U5 Uncharacterized protein n=1 Tax=Glycine max TaxID=3847 RepID=I1M7U5_SOYBN	0	99.79	UniRef100_A0A445H203 Cytochrome P450 90A1 isoform A n=1 Tax=Glycine soja TaxID=3848 RepID=A0A445H203_GLYSO	0	99.79	AT5G05690.1	AT5G05690.1 | Symbols: CPD, CYP90A, CYP90, CBB3, DWF3, CYP90A1 | Cytochrome P450 superfamily protein | chr5:1702907-1706705 REVERSE LENGTH=472	0	97.7	GO:0007275 GO:0009826 GO:0009911 GO:0010224 GO:0010268 GO:0010584 GO:0016125 GO:0016132 GO:0048657 GO:0055114	multicellular organism development; unidimensional cell growth; positive regulation of flower development; response to UV-B; brassinosteroid homeostasis; pollen exine formation; sterol metabolic process; brassinosteroid biosynthetic process; anther wall tapetum cell differentiation; oxidation-reduction process;	GO:0004497 GO:0005506 GO:0016491 GO:0016705 GO:0020037	monooxygenase activity; iron ion binding; oxidoreductase activity; oxidoreductase activity, acting on paired donors, with incorporation or reduction of molecular oxygen; heme binding;	GO:0005739 GO:0016021	mitochondrion; integral component of membrane	PF00067	p450;	AT5G05690|CPD|CYP90A|CYP90|CBB3|DWF3|CYP90A1|CONSTITUTIVE PHOTOMORPHOGENIC DWARF|CABBAGE 3|DWARF 3|CYTOCHROME P450 90A1|MJJ3.9|MJJ3_9|CYTOCHROME P450 MONOOXYGENASE|CYP90A1|CYTOCHROME P450			Glyma.14G059900
370	C4	G2-	156	Glyma.09G039500	-0.95364	0.499005		-1.32907	0.0449437		-0.809134	0.84799		Glyma.09g039500	267	UniRef100_C6TLG2 Uncharacterized protein n=3 Tax=Soja TaxID=1462606 RepID=C6TLG2_SOYBN	0	99.63	UniRef100_UPI000F7C742A uncharacterized protein LOC113852460 n=1 Tax=Abrus precatorius TaxID=3816 RepID=UPI000F7C742A	0	99.63	AT5G49320.1	AT5G49320.1 | Symbols: | Protein of unknown function (DUF1218) | chr5:19995083-19996214 REVERSE LENGTH=257	4e-104	91.76	GO:0008150	biological process;	GO:0003674	molecular function;	GO:0016021	integral component of membrane	PF06749	DUF1218;	AT5G49320|K21P3.22|K21P3_22			Glyma.09G039500
371	C4	G2-	157	Glyma.15G271000	-0.623557	0.916236		-3.36179	0.0316723		0.413731	0.998825		Glyma.15g271000	511	UniRef100_A0A0R0GFB2 Uncharacterized protein n=4 Tax=Glycine max TaxID=3847 RepID=A0A0R0GFB2_SOYBN	0	99.8	UniRef100_A0A445GZ88 Vicianin hydrolase isoform A n=2 Tax=Glycine soja TaxID=3848 RepID=A0A445GZ88_GLYSO	0	99.8	AT2G44480.1	AT2G44480.1 | Symbols: BGLU17 | beta glucosidase 17 | chr2:18359780-18363001 FORWARD LENGTH=517	0	92.76	GO:0005975 GO:0009651 GO:0019762	carbohydrate metabolic process; response to salt stress; glucosinolate catabolic process;	GO:0008422 GO:0102483	beta-glucosidase activity; scopolin beta-glucosidase activity;	GO:0005576 GO:0005634 GO:0009507	extracellular region; nucleus; chloroplast	PF00232	Glyco_hydro_1;	AT2G44480|BGLU17|beta glucosidase 17|F4I1.29			Glyma.15G271000
372	C4	G2-	158	Glyma.05G150500	-0.995739	0.494581		-2.07237	0.00127249		-0.58754	0.975014		Glyma.05g150500	1030	UniRef100_K7KQC5 Uncharacterized protein n=1 Tax=Glycine max TaxID=3847 RepID=K7KQC5_SOYBN	0	99.9	UniRef100_UPI00104086C3 uncharacterized protein LOC114412860 isoform X2 n=1 Tax=Glycine soja TaxID=3848 RepID=UPI00104086C3	0	99.9	AT3G23740.1	AT3G23740.1 | Symbols: | unknown protein; FUNCTIONS IN: molecular_function unknown; INVOLVED IN: biological_process unknown; LOCATED IN: chloroplast; EXPRESSED IN: 9 plant structures; EXPRESSED DURING: C globular stage, F mature embryo stage, petal differentiation and expansion stage, E expanded cotyledon stage, D bilateral stage; BEST Arabidopsis thaliana protein match is: unknown protein (TAIR:…	1e-34	12.33	GO:0008150	biological process;	GO:0003674	molecular function;	GO:0005634	nucleus	NA	NA	AT3G23740|MYM9.8			Glyma.05G150500
373	C4	G2-	159	Glyma.05G125800	-0.684482	0.759733		-1.46462	0.0454072		-0.391168	0.998825		Glyma.05g125800	532	UniRef100_I1K2X6 FAD-binding PCMH-type domain-containing protein n=2 Tax=Soja TaxID=1462606 RepID=I1K2X6_SOYBN	0	99.81	UniRef100_I1K2X6 FAD-binding PCMH-type domain-containing protein n=2 Tax=Soja TaxID=1462606 RepID=I1K2X6_SOYBN	0	99.81	AT1G30760.1	AT1G30760.1 | Symbols: | FAD-binding Berberine family protein | chr1:10918321-10920441 FORWARD LENGTH=534	0	94.74	GO:0055114	oxidation-reduction process;	GO:0045551 GO:0050268 GO:0052747 GO:0071949	cinnamyl-alcohol dehydrogenase activity; coniferyl-alcohol dehydrogenase activity; sinapyl alcohol dehydrogenase activity; FAD binding;	GO:0005576 GO:0005737	extracellular region; cytoplasm	PF08031 PF01565	BBE; FAD_binding_4;	AT1G30760|AtBBE-like 13|Berberine Bridge Enzyme-Like 13|T17H7.1			Glyma.05G125800
374	C4	G2-	160	Glyma.07G125900	-0.156911	0.934622		-0.996326	0.0226352		0.120674	0.998825		Glyma.07g125900	254	UniRef100_I1KJR7 Uncharacterized protein n=2 Tax=Soja TaxID=1462606 RepID=I1KJR7_SOYBN	0	99.61	UniRef100_A0A151T2U1 Acid phosphatase 1 n=1 Tax=Cajanus cajan TaxID=3821 RepID=A0A151T2U1_CAJCA	2e-146	99.61	AT4G29260.1	AT4G29260.1 | Symbols: | HAD superfamily, subfamily IIIB acid phosphatase | chr4:14422310-14423409 REVERSE LENGTH=255	2e-96	84.25	NA	NA	GO:0003993	acid phosphatase activity;	GO:0005576 GO:0005773 GO:0005774 GO:0005829 GO:0099503	extracellular region; vacuole; vacuolar membrane; cytosol; secretory vesicle	PF03767	Acid_phosphat_B;	AT4G29260			Glyma.07G125900
375	C4	G2-	161	Glyma.U031117	-0.147147	0.89967		-0.780266	0.00547431		0.0622874	0.998825		Glyma.u031117	338	UniRef100_I1J454 Uncharacterized protein n=3 Tax=Soja TaxID=1462606 RepID=I1J454_SOYBN	0	99.7	UniRef100_UPI0003DEB9A1 uncharacterized protein LOC100792004 isoform X3 n=1 Tax=Glycine max TaxID=3847 RepID=UPI0003DEB9A1	0	99.7	AT5G03880.1	AT5G03880.1 | Symbols: | Thioredoxin family protein | chr5:1038674-1041453 REVERSE LENGTH=339	2e-158	84.91	GO:0045454	cell redox homeostasis;	GO:0009055	electron transfer activity;	GO:0005886 GO:0009507 GO:0009534 GO:0009535 GO:0009941	plasma membrane; chloroplast; chloroplast thylakoid; chloroplast thylakoid membrane; chloroplast envelope	PF13417	GST_N_3;	AT5G03880|MED24.18|MED24_18			Glyma.U031117
376	C4	G2-	162	Glyma.08G081100	-0.322457	0.666828		-0.665393	0.0137105		-0.209473	0.99364		Glyma.08g081100	444	UniRef100_I1KRC0 Tubulin beta chain n=3 Tax=Soja TaxID=1462606 RepID=I1KRC0_SOYBN	0	99.77	UniRef100_I1KRC0 Tubulin beta chain n=3 Tax=Soja TaxID=1462606 RepID=I1KRC0_SOYBN	0	99.77	AT2G29550.1	AT2G29550.1 | Symbols: TUB7 | tubulin beta-7 chain | chr2:12644258-12645932 REVERSE LENGTH=449	0	97.07	GO:0000226 GO:0000278 GO:0007017 GO:0046686	microtubule cytoskeleton organization; mitotic cell cycle; microtubule-based process; response to cadmium ion;	GO:0003924 GO:0005200 GO:0005525	GTPase activity; structural constituent of cytoskeleton; GTP binding;	GO:0005618 GO:0005737 GO:0005773 GO:0005777 GO:0005794 GO:0005829 GO:0005874 GO:0005886 GO:0009506 GO:0045298	cell wall; cytoplasm; vacuole; peroxisome; Golgi apparatus; cytosol; microtubule; plasma membrane; plasmodesma; tubulin complex	PF03953 PF00091	Tubulin_C; Tubulin;	AT2G29550|TUB7|TBB7|tubulin beta-7 chain|tubulin beta 7|F16P2.7|F16P2_7			Glyma.08G081100
377	C4	G2-	163	Glyma.04G105900	-0.543365	0.851989		-2.33986	0.00329402		0.0486804	0.998825		Glyma.04g105900	228	UniRef100_A0A0R0KDG4 Lipoxygenase domain-containing protein n=1 Tax=Glycine max TaxID=3847 RepID=A0A0R0KDG4_SOYBN	3e-164	99.56	UniRef100_A0A0R0KDG4 Lipoxygenase domain-containing protein n=1 Tax=Glycine max TaxID=3847 RepID=A0A0R0KDG4_SOYBN	3e-164	99.56	AT1G55020.1	AT1G55020.1 | Symbols: LOX1, ATLOX1 | lipoxygenase 1 | chr1:20525798-20530143 FORWARD LENGTH=859	3e-86	91.67	GO:0006952 GO:0009611 GO:0009695 GO:0009737 GO:0009753 GO:0009816 GO:0010311 GO:0030397 GO:0031408 GO:0034440 GO:0048364	defense response; response to wounding; jasmonic acid biosynthetic process; response to abscisic acid; response to jasmonic acid; defense response to bacterium, incompatible interaction; lateral root formation; membrane disassembly; oxylipin biosynthetic process; lipid oxidation; root development;	GO:0016702 GO:0046872 GO:1990136	oxidoreductase activity, acting on single donors with incorporation of molecular oxygen, incorporation of two atoms of oxygen; metal ion binding; linoleate 9S-lipoxygenase activity;	GO:0005737 GO:0009536	cytoplasm; plastid	PF00305	Lipoxygenase;	AT1G55020|LOX1|ATLOX1|lipoxygenase 1|ARABIDOPSIS LIPOXYGENASE 1|LIPOXYGENASE			Glyma.04G105900
378	C4	G2-	164	Glyma.07G059700	-0.604985	0.623309		-0.960117	0.0496232		-0.486706	0.95036		Glyma.07g059700	472	UniRef100_A0A0B2R023 Adenine DNA glycosylase n=2 Tax=Soja TaxID=1462606 RepID=A0A0B2R023_GLYSO	0	99.79	UniRef100_A0A0B2R023 Adenine DNA glycosylase n=2 Tax=Soja TaxID=1462606 RepID=A0A0B2R023_GLYSO	0	99.79	AT4G12740.1	AT4G12740.1 | Symbols: | HhH-GPD base excision DNA repair family protein | chr4:7494578-7497596 REVERSE LENGTH=630	7e-172	84.11	GO:0006281 GO:0006284 GO:0006298	DNA repair; base-excision repair; mismatch repair;	GO:0000701 GO:0032357 GO:0034039 GO:0035485	purine-specific mismatch base pair DNA N-glycosylase activity; oxidized purine DNA binding; 8-oxo-7,8-dihydroguanine DNA N-glycosylase activity; adenine/guanine mispair binding;	GO:0005634	nucleus	PF14815 PF00730	NUDIX_4; HhH-GPD;	AT4G12740|T20K18.90|T20K18_90			Glyma.07G059700
379	C4	G2-	165	Glyma.17G127600	-1.37639	0.662777		-3.85313	0.00217112		-0.542407	0.998825		Glyma.17g127600	70	UniRef100_A0A0B2Q248 Uncharacterized protein n=2 Tax=Soja TaxID=1462606 RepID=A0A0B2Q248_GLYSO	4e-41	98.57	UniRef100_UPI0009049597 uncharacterized protein LOC109228224 n=1 Tax=Nicotiana attenuata TaxID=49451 RepID=UPI0009049597	6e-22	97.14	AT5G50335.1	AT5G50335.1 | Symbols: | unknown protein; Has 30201 Blast hits to 17322 proteins in 780 species: Archae - 12; Bacteria - 1396; Metazoa - 17338; Fungi - 3422; Plants - 5037; Viruses - 0; Other Eukaryotes - 2996 (source: NCBI BLink). | chr5:20489391-20489615 REVERSE LENGTH=74	1e-17	97.14	GO:0008150	biological process;	GO:0003674	molecular function;	GO:0005634	nucleus	NA	NA	AT5G50335			Glyma.17G127600
380	C4	G2-	166	Glyma.09G031400	-0.795032	0.828742		-2.22994	0.0466465		-0.326225	0.998825		Glyma.09g031400	724	UniRef100_UPI00071932A1 probable boron transporter 2 isoform X1 n=1 Tax=Glycine max TaxID=3847 RepID=UPI00071932A1	0	99.86	UniRef100_UPI00071932A1 probable boron transporter 2 isoform X1 n=1 Tax=Glycine max TaxID=3847 RepID=UPI00071932A1	0	99.86	AT3G62270.1	AT3G62270.1 | Symbols: | HCO3- transporter family | chr3:23042528-23045633 REVERSE LENGTH=703	0	97.65	GO:0046713 GO:0048364	borate transport; root development;	GO:0005452 GO:0015301 GO:0046715 GO:0080139	inorganic anion exchanger activity; anion:anion antiporter activity; active borate transmembrane transporter activity; borate efflux transmembrane transporter activity;	GO:0005886 GO:0016021	plasma membrane; integral component of membrane	PF00955	HCO3_cotransp;	AT3G62270|BOR2|REQUIRES HIGH BORON 2|T17J13.230			Glyma.09G031400
381	C4	G2-	167	Glyma.03G132700	-0.787332	0.776526		-3.49836	1.57609e-05		0.0960258	0.998825		Glyma.03g132700	348	UniRef100_Q03773 Glucan endo-1,3-beta-glucosidase n=4 Tax=Soja TaxID=1462606 RepID=E13A_SOYBN	0	99.71	UniRef100_Q03773 Glucan endo-1,3-beta-glucosidase n=4 Tax=Soja TaxID=1462606 RepID=E13A_SOYBN	0	99.71	AT3G57270.1	AT3G57270.1 | Symbols: BG1 | beta-1,3-glucanase 1 | chr3:21191336-21193118 REVERSE LENGTH=340	1e-140	91.95	GO:0005975 GO:0006952	carbohydrate metabolic process; defense response;	GO:0042973	glucan endo-1,3-beta-D-glucosidase activity;	GO:0005576 GO:0005618 GO:0046658	extracellular region; cell wall; anchored component of plasma membrane	PF00332	Glyco_hydro_17;	AT3G57270|BG1|GNS1|beta-1,3-glucanase 1|&#946;-1,3-Glucanase 1|F28O9.120			Glyma.03G132700
382	C4	G2-	168	Glyma.05G046900	-0.60861	0.816137		-1.78925	0.0212979		-0.225471	0.998825		Glyma.05g046900	424	UniRef100_UPI00103A850C argininosuccinate synthase, chloroplastic n=1 Tax=Glycine soja TaxID=3848 RepID=UPI00103A850C	0	99.76	UniRef100_UPI00103A850C argininosuccinate synthase, chloroplastic n=1 Tax=Glycine soja TaxID=3848 RepID=UPI00103A850C	0	99.76	AT4G24830.1	AT4G24830.1 | Symbols: | arginosuccinate synthase family | chr4:12793085-12795857 REVERSE LENGTH=494	0	96.93	GO:0000050 GO:0000053 GO:0006526	urea cycle; argininosuccinate metabolic process; arginine biosynthetic process;	GO:0004055 GO:0005524	argininosuccinate synthase activity; ATP binding;	GO:0005737 GO:0009507 GO:0009536 GO:0009570	cytoplasm; chloroplast; plastid; chloroplast stroma	PF00764	Arginosuc_synth;	AT4G24830|F6I7.40|F6I7_40			Glyma.05G046900
383	C4	G2-	169	Glyma.03G156700	-0.454879	0.81761		-1.49867	0.00634243		-0.121389	0.998825		Glyma.03g156700	657	UniRef100_I1JNX0 STAS domain-containing protein n=2 Tax=Soja TaxID=1462606 RepID=I1JNX0_SOYBN	0	99.85	UniRef100_I1JNX0 STAS domain-containing protein n=2 Tax=Soja TaxID=1462606 RepID=I1JNX0_SOYBN	0	99.85	AT3G51895.1	AT3G51895.1 | Symbols: SULTR3;1, AST12 | sulfate transporter 3;1 | chr3:19251503-19255677 REVERSE LENGTH=658	0	99.7	GO:0008272	sulfate transport;	GO:0008271 GO:0015116 GO:0015293 GO:0015301	secondary active sulfate transmembrane transporter activity; sulfate transmembrane transporter activity; symporter activity; anion:anion antiporter activity;	GO:0005737 GO:0005887 GO:0009507	cytoplasm; integral component of plasma membrane; chloroplast	PF01740 PF00916	STAS; Sulfate_transp;	AT3G51895|SULTR3;1|AST12|sulfate transporter 3;1|SULFATE TRANSPORTER 1			Glyma.03G156700
384	C4	G2-	170	Glyma.15G139600	-0.599342	0.859775		-2.18002	0.0294161		-0.0980752	0.998825		Glyma.15g139600	386	UniRef100_A0A0R0G9Q7 Lipase_GDSL domain-containing protein n=2 Tax=Soja TaxID=1462606 RepID=A0A0R0G9Q7_SOYBN	0	99.74	UniRef100_A0A0R0G9Q7 Lipase_GDSL domain-containing protein n=2 Tax=Soja TaxID=1462606 RepID=A0A0R0G9Q7_SOYBN	0	99.74	AT4G16230.1	AT4G16230.1 | Symbols: | GDSL-like Lipase/Acylhydrolase superfamily protein | chr4:9185298-9186447 FORWARD LENGTH=251	3e-97	62.95	GO:0016042	lipid catabolic process;	GO:0016788	hydrolase activity, acting on ester bonds;	GO:0005576	extracellular region	PF00657	Lipase_GDSL;	AT4G16230|DL4155W|FCAALL.318			Glyma.15G139600
385	C4	G2-	171	Glyma.05G113300	-0.464394	0.567865		-0.813446	0.015933		-0.3546	0.941911		Glyma.05g113300	713	UniRef100_K7KPM1 Smr domain-containing protein n=3 Tax=Soja TaxID=1462606 RepID=K7KPM1_SOYBN	0	99.86	UniRef100_K7KPM1 Smr domain-containing protein n=3 Tax=Soja TaxID=1462606 RepID=K7KPM1_SOYBN	0	99.86	AT5G46580.1	AT5G46580.1 | Symbols: | pentatricopeptide (PPR) repeat-containing protein | chr5:18897510-18899645 REVERSE LENGTH=711	0	99.02	NA	NA	NA	NA	GO:0009507	chloroplast	PF01535 PF13041	PPR; PPR_2;	AT5G46580			Glyma.05G113300
386	C4	G2-	172	Glyma.12G205900	-0.345493	0.87		-1.52135	0.00758604		-0.0201008	0.998825		Glyma.12g205900	458	UniRef100_I1LUI0 Aminotran_1_2 domain-containing protein n=2 Tax=Soja TaxID=1462606 RepID=I1LUI0_SOYBN	0	99.78	UniRef100_I1LUI0 Aminotran_1_2 domain-containing protein n=2 Tax=Soja TaxID=1462606 RepID=I1LUI0_SOYBN	0	99.78	AT5G36160.1	AT5G36160.1 | Symbols: | Tyrosine transaminase family protein | chr5:14233261-14235129 REVERSE LENGTH=420	1e-166	90.61	GO:0006520 GO:0006559 GO:0006572 GO:0009058	cellular amino acid metabolic process; L-phenylalanine catabolic process; tyrosine catabolic process; biosynthetic process;	GO:0004838 GO:0030170	L-tyrosine:2-oxoglutarate aminotransferase activity; pyridoxal phosphate binding;	GO:0005737 GO:0005829 GO:0009536	cytoplasm; cytosol; plastid	PF00155 PF01212	Aminotran_1_2; Beta_elim_lyase;	AT5G36160|AtTAT2|TAT2|Tyr Aminotransferase 2|MAB16.11|MAB16_11			Glyma.12G205900
387	C4	G2-	173	Glyma.08G137000	-0.0784003	0.98263		-1.80456	0.00443025		0.396842	0.998825		Glyma.08g137000	190	UniRef100_I1KT36 PLAT domain-containing protein n=1 Tax=Glycine max TaxID=3847 RepID=I1KT36_SOYBN	8e-136	99.47	UniRef100_I1KT36 PLAT domain-containing protein n=1 Tax=Glycine max TaxID=3847 RepID=I1KT36_SOYBN	8e-136	99.47	AT2G22170.1	AT2G22170.1 | Symbols: | Lipase/lipooxygenase, PLAT/LH2 family protein | chr2:9427010-9427742 REVERSE LENGTH=183	3e-70	86.32	GO:0055114	oxidation-reduction process;	GO:0004096 GO:0020037	catalase activity; heme binding;	GO:0005576 GO:0005773 GO:0005783 GO:0009579 GO:0099503	extracellular region; vacuole; endoplasmic reticulum; thylakoid; secretory vesicle	PF01477	PLAT;	AT2G22170|PLAT2|PLAT domain protein 2|T26C19.17|T26C19_17			Glyma.08G137000
388	C4	G2-	174	Glyma.20G205500	-0.382548	0.681915		-0.804002	0.015777		-0.267447	0.990955		Glyma.20g205500	372	UniRef100_I1NI56 Uncharacterized protein n=1 Tax=Glycine max TaxID=3847 RepID=I1NI56_SOYBN	0	99.73	UniRef100_A0A445F7Z2 Ureidoglycolate hydrolase n=1 Tax=Glycine soja TaxID=3848 RepID=A0A445F7Z2_GLYSO	0	99.73	AT5G43600.1	AT5G43600.1 | Symbols: ATAAH-2, UAH | ureidoglycolate amidohydrolase | chr5:17512651-17515280 FORWARD LENGTH=476	0	99.19	GO:0000256 GO:0006145 GO:0010136	allantoin catabolic process; purine nucleobase catabolic process; ureide catabolic process;	GO:0004848 GO:0030145	ureidoglycolate hydrolase activity; manganese ion binding;	GO:0005783 GO:0009507 GO:0009536	endoplasmic reticulum; chloroplast; plastid	PF01546	Peptidase_M20;	AT5G43600|ATAAH-2|UAH|ARABIDOPSIS THALIANA ALLANTOATE AMIDOHYDROLASE 2|ureidoglycolate amidohydrolase|K9D7.10|K9D7_10			Glyma.20G205500
389	C4	G2-	175	Glyma.15G169600	-0.551379	0.854714		-2.03512	0.0157156		-0.145968	0.998825		Glyma.15g169600	582	UniRef100_K7MBX1 Amino_oxidase domain-containing protein n=2 Tax=Soja TaxID=1462606 RepID=K7MBX1_SOYBN	0	99.83	UniRef100_K7MBX1 Amino_oxidase domain-containing protein n=2 Tax=Soja TaxID=1462606 RepID=K7MBX1_SOYBN	0	99.83	AT4G29720.1	AT4G29720.1 | Symbols: ATPAO5, PAO5 | polyamine oxidase 5 | chr4:14553456-14555057 REVERSE LENGTH=533	0	98.63	GO:0046208 GO:0048510 GO:0055114	spermine catabolic process; regulation of timing of transition from vegetative to reproductive phase; oxidation-reduction process;	GO:0016491 GO:0046592 GO:1990534	oxidoreductase activity; polyamine oxidase activity; thermospermine oxidase activity;	GO:0005737 GO:0005739	cytoplasm; mitochondrion	PF13450	NAD_binding_8;	AT4G29720|AtPAO5|PAO5|polyamine oxidase 5|T16L4.230|T16L4_230			Glyma.15G169600
390	C4	G2-	176	Glyma.05G057800	-0.350685	0.906788		-2.06376	0.00412751		0.109754	0.998825		Glyma.05g057800	132	UniRef100_C6SVJ1 Proline-rich protein n=2 Tax=Soja TaxID=1462606 RepID=C6SVJ1_SOYBN	3e-85	99.24	UniRef100_C6SVJ1 Proline-rich protein n=2 Tax=Soja TaxID=1462606 RepID=C6SVJ1_SOYBN	3e-85	99.24	AT2G45180.1	AT2G45180.1 | Symbols: | Bifunctional inhibitor/lipid-transfer protein/seed storage 2S albumin superfamily protein | chr2:18626377-18626781 FORWARD LENGTH=134	7e-46	98.48	NA	NA	NA	NA	GO:0005576 GO:0009535	extracellular region; chloroplast thylakoid membrane	PF00234	Tryp_alpha_amyl;	AT2G45180			Glyma.05G057800
391	C4	G2-	177	Glyma.09G282900	-0.771962	0.477498		-1.40831	0.00395664		-0.590951	0.890294		Glyma.09g282900	480	UniRef100_I1L786 Uncharacterized protein n=2 Tax=Soja TaxID=1462606 RepID=I1L786_SOYBN	0	99.79	UniRef100_UPI00092E9EFF abscisic acid 8'-hydroxylase 2 isoform X1 n=1 Tax=Lupinus angustifolius TaxID=3871 RepID=UPI00092E9EFF	0	97.71	AT2G29090.1	AT2G29090.1 | Symbols: CYP707A2 | cytochrome P450, family 707, subfamily A, polypeptide 2 | chr2:12495038-12499080 REVERSE LENGTH=482	0	92.29	GO:0009639 GO:0009687 GO:0010114 GO:0016125 GO:0046345 GO:0048838 GO:0055114	response to red or far red light; abscisic acid metabolic process; response to red light; sterol metabolic process; abscisic acid catabolic process; release of seed from dormancy; oxidation-reduction process;	GO:0004497 GO:0005506 GO:0010295 GO:0016491 GO:0020037	monooxygenase activity; iron ion binding; (+)-abscisic acid 8'-hydroxylase activity; oxidoreductase activity; heme binding;	GO:0005739 GO:0009507 GO:0016021	mitochondrion; chloroplast; integral component of membrane	PF00067	p450;	AT2G29090|CYP707A2|cytochrome P450, family 707, subfamily A, polypeptide 2|T9I4.17|T9I4_17			Glyma.09G282900
392	C4	G2-	178	Glyma.15G270900	-0.384375	0.955287		-3.34428	0.0273712		0.505894	0.998825		Glyma.15g270900	407	UniRef100_A0A0R0G789 Uncharacterized protein n=1 Tax=Glycine max TaxID=3847 RepID=A0A0R0G789_SOYBN	0	99.75	UniRef100_A0A445GYZ5 Vicianin hydrolase n=1 Tax=Glycine soja TaxID=3848 RepID=A0A445GYZ5_GLYSO	0	99.75	AT2G44480.1	AT2G44480.1 | Symbols: BGLU17 | beta glucosidase 17 | chr2:18359780-18363001 FORWARD LENGTH=517	3e-171	99.02	GO:0005975 GO:0009651 GO:0019762	carbohydrate metabolic process; response to salt stress; glucosinolate catabolic process;	GO:0008422 GO:0102483	beta-glucosidase activity; scopolin beta-glucosidase activity;	GO:0005576 GO:0005634 GO:0009507	extracellular region; nucleus; chloroplast	PF00232	Glyco_hydro_1;	AT2G44480|BGLU17|beta glucosidase 17|F4I1.29			Glyma.15G270900
393	C4	G2-	179	Glyma.07G261400	0.0112911	0.996844		-0.91452	0.0435007		0.289171	0.998012		Glyma.07g261400	281	UniRef100_A0A0B2RU45 Lactoylglutathione lyase GLX1 isoform A n=4 Tax=Soja TaxID=1462606 RepID=A0A0B2RU45_GLYSO	0	99.64	UniRef100_A0A0B2RU45 Lactoylglutathione lyase GLX1 isoform A n=4 Tax=Soja TaxID=1462606 RepID=A0A0B2RU45_GLYSO	0	99.64	AT1G11840.6	AT1G11840.6 | Symbols: GLX1 | glyoxalase I homolog | chr1:3995928-3997518 FORWARD LENGTH=322	5e-167	99.29	GO:0019243 GO:0046686 GO:0055114	methylglyoxal catabolic process to D-lactate via S-lactoyl-glutathione; response to cadmium ion; oxidation-reduction process;	GO:0004462 GO:0046872 GO:0051213	lactoylglutathione lyase activity; metal ion binding; dioxygenase activity;	GO:0005576 GO:0005737 GO:0005739 GO:0005773 GO:0005777 GO:0005829 GO:0005886 GO:0009507 GO:0009941 GO:0099503	extracellular region; cytoplasm; mitochondrion; vacuole; peroxisome; cytosol; plasma membrane; chloroplast; chloroplast envelope; secretory vesicle	PF00903	Glyoxalase;	AT1G11840|ATGLX1|GLX1|AtGLYI3|glyoxalase I homolog|glyoxalaseI 3|F12F1.32|F12F1_32|GLYOXALASE I			Glyma.07G261400
394	C4	G2-	180	Glyma.18G010200	-0.460108	0.779858		-1.10668	0.0309546		-0.265005	0.998825		Glyma.18g010200	709	UniRef100_I1MYJ4 Peptidase_M3 domain-containing protein n=3 Tax=Glycine max TaxID=3847 RepID=I1MYJ4_SOYBN	0	99.86	UniRef100_I1MYJ4 Peptidase_M3 domain-containing protein n=3 Tax=Glycine max TaxID=3847 RepID=I1MYJ4_SOYBN	0	99.86	AT1G67690.1	AT1G67690.1 | Symbols: | Zincin-like metalloproteases family protein | chr1:25369086-25373730 FORWARD LENGTH=710	0	99.86	GO:0006508 GO:0006518	proteolysis; peptide metabolic process;	GO:0004222	metalloendopeptidase activity;	GO:0005739	mitochondrion	PF01432	Peptidase_M3;	AT1G67690|PSPM3|plant-specific protein of M3 family|F12A21.16			Glyma.18G010200
395	C4	G2-	181	Glyma.14G173500	-0.534569	0.848725		-2.61148	0.000562146		0.0918177	0.998825		Glyma.14g173500	232	UniRef100_A0A0R0GP54 Lipoxygenase domain-containing protein n=1 Tax=Glycine max TaxID=3847 RepID=A0A0R0GP54_SOYBN	4e-168	99.57	UniRef100_A0A0R0GP54 Lipoxygenase domain-containing protein n=1 Tax=Glycine max TaxID=3847 RepID=A0A0R0GP54_SOYBN	4e-168	99.57	AT1G55020.1	AT1G55020.1 | Symbols: LOX1, ATLOX1 | lipoxygenase 1 | chr1:20525798-20530143 FORWARD LENGTH=859	1e-91	96.55	GO:0006952 GO:0009611 GO:0009695 GO:0009737 GO:0009753 GO:0009816 GO:0010311 GO:0030397 GO:0031408 GO:0034440 GO:0048364	defense response; response to wounding; jasmonic acid biosynthetic process; response to abscisic acid; response to jasmonic acid; defense response to bacterium, incompatible interaction; lateral root formation; membrane disassembly; oxylipin biosynthetic process; lipid oxidation; root development;	GO:0016702 GO:0046872 GO:1990136	oxidoreductase activity, acting on single donors with incorporation of molecular oxygen, incorporation of two atoms of oxygen; metal ion binding; linoleate 9S-lipoxygenase activity;	GO:0005737 GO:0009536	cytoplasm; plastid	PF00305	Lipoxygenase;	AT1G55020|LOX1|ATLOX1|lipoxygenase 1|ARABIDOPSIS LIPOXYGENASE 1|LIPOXYGENASE			Glyma.14G173500
396	C4	G2-	182	Glyma.10G293800	-0.376819	0.626086		-0.802957	0.00474687		-0.24731	0.982179		Glyma.10g293800	658	UniRef100_I1LFG6 Uncharacterized protein n=2 Tax=Soja TaxID=1462606 RepID=I1LFG6_SOYBN	0	95.74	UniRef100_A0A0B2QZH4 Formate--tetrahydrofolate ligase n=1 Tax=Glycine soja TaxID=3848 RepID=A0A0B2QZH4_GLYSO	0	95.74	AT1G50480.1	AT1G50480.1 | Symbols: THFS | 10-formyltetrahydrofolate synthetase | chr1:18702064-18704687 FORWARD LENGTH=634	0	96.05	GO:0009113 GO:0009257 GO:0035999 GO:0046686	purine nucleobase biosynthetic process; 10-formyltetrahydrofolate biosynthetic process; tetrahydrofolate interconversion; response to cadmium ion;	GO:0004329 GO:0004477 GO:0004488 GO:0005507 GO:0005524	formate-tetrahydrofolate ligase activity; methenyltetrahydrofolate cyclohydrolase activity; methylenetetrahydrofolate dehydrogenase (NADP+) activity; copper ion binding; ATP binding;	GO:0005634 GO:0005737 GO:0005829 GO:0005886 GO:0009507 GO:0048046	nucleus; cytoplasm; cytosol; plasma membrane; chloroplast; apoplast	PF01268	FTHFS;	AT1G50480|THFS|10-formyltetrahydrofolate synthetase|F11F12.17|10-FORMYLTETRAHYDROFOLATE SYNTHETASE			Glyma.10G293800
397	C4	G2-	183	Glyma.11G084400	-0.219958	0.845028		-0.679263	0.0299637		-0.0806591	0.998825		Glyma.11g084400	409	UniRef100_I1LI96 Phosphoserine aminotransferase n=1 Tax=Glycine max TaxID=3847 RepID=I1LI96_SOYBN	0	99.76	UniRef100_I1LI96 Phosphoserine aminotransferase n=1 Tax=Glycine max TaxID=3847 RepID=I1LI96_SOYBN	0	99.76	AT4G35630.1	AT4G35630.1 | Symbols: PSAT | phosphoserine aminotransferase | chr4:16904205-16905497 FORWARD LENGTH=430	0	98.53	GO:0006564	L-serine biosynthetic process;	GO:0004648 GO:0030170 GO:0042803	O-phospho-L-serine:2-oxoglutarate aminotransferase activity; pyridoxal phosphate binding; protein homodimerization activity;	GO:0005737 GO:0009507 GO:0009536 GO:0009570	cytoplasm; chloroplast; plastid; chloroplast stroma	PF00266	Aminotran_5;	AT4G35630|PSAT1|phosphoserine aminotransferase 1|PHOSPHOSERINE AMINOTRANSFERASE			Glyma.11G084400
398	C4	G2-	184	Glyma.18G111301	-0.403515	0.921421		-2.42618	0.0250826		0.198923	0.998825		Glyma.18g111301	98	UniRef100_UPI00071927A8 glutathione S-transferase F9 n=1 Tax=Glycine max TaxID=3847 RepID=UPI00071927A8	1e-62	98.98	UniRef100_UPI00071927A8 glutathione S-transferase F9 n=1 Tax=Glycine max TaxID=3847 RepID=UPI00071927A8	1e-62	98.98	AT2G30860.1	AT2G30860.1 | Symbols: ATGSTF9, GLUTTR, ATGSTF7, GSTF9 | glutathione S-transferase PHI 9 | chr2:13139132-13140057 FORWARD LENGTH=215	2e-43	98.98	GO:0006749 GO:0006952 GO:0009407 GO:0010043 GO:0042742 GO:0046686 GO:0055114	glutathione metabolic process; defense response; toxin catabolic process; response to zinc ion; defense response to bacterium; response to cadmium ion; oxidation-reduction process;	GO:0004364 GO:0004602 GO:0005507 GO:0043295	glutathione transferase activity; glutathione peroxidase activity; copper ion binding; glutathione binding;	GO:0005737 GO:0005773 GO:0005777 GO:0005829 GO:0005886 GO:0009506 GO:0009507 GO:0009570 GO:0009579 GO:0048046	cytoplasm; vacuole; peroxisome; cytosol; plasma membrane; plasmodesma; chloroplast; chloroplast stroma; thylakoid; apoplast	PF02798	GST_N;	AT2G30860|ATGSTF9|GLUTTR|ATGSTF7|GSTF9|glutathione S-transferase PHI 9|F7F1.7|F7F1_7|glutathione transferase			Glyma.18G111301
399	C4	G2-	185	Glyma.13G301400	0.0636667	0.986667		-1.56464	0.0303858		0.548363	0.988564		Glyma.13g301400	89	UniRef100_I1M3X2 Uncharacterized protein n=2 Tax=Soja TaxID=1462606 RepID=I1M3X2_SOYBN	7e-55	98.88	UniRef100_A0A1S2XCR5 uncharacterized protein LOC101508491 n=1 Tax=Cicer arietinum TaxID=3827 RepID=A0A1S2XCR5_CICAR	1e-42	97.75	AT4G10265.1	AT4G10265.1 | Symbols: | Wound-responsive family protein | chr4:6373226-6373477 REVERSE LENGTH=83	4e-29	96.63	GO:0071456	cellular response to hypoxia;	GO:0003674	molecular function;	GO:0005634	nucleus	PF12609	DUF3774;	AT4G10265|WIP3|Wound-induced polypeptide 3			Glyma.13G301400
400	C4	G2-	186	Glyma.02G217900	-0.740337	0.794669		-1.8779	0.0320518		-0.404985	0.998825		Glyma.02g217900	133	UniRef100_A0A445LSD3 Uncharacterized protein n=2 Tax=Soja TaxID=1462606 RepID=A0A445LSD3_GLYSO	1e-92	99.25	UniRef100_B7FMD8 Transmembrane protein, putative n=1 Tax=Medicago truncatula TaxID=3880 RepID=B7FMD8_MEDTR	7e-44	98.5	AT5G65660.1	AT5G65660.1 | Symbols: | hydroxyproline-rich glycoprotein family protein | chr5:26245444-26246245 REVERSE LENGTH=136	8e-29	84.96	GO:0008150	biological process;	GO:0003674	molecular function;	GO:0005634 GO:0005886 GO:0016021	nucleus; plasma membrane; integral component of membrane	NA	NA	AT5G65660|K21L13.18|K21L13_18			Glyma.02G217900
401	C4	G2-	187	Glyma.05G157600	-0.516242	0.666393		-0.914691	0.0429103		-0.415649	0.967413		Glyma.05g157600	726	UniRef100_I1K3Y1 Uncharacterized protein n=3 Tax=Soja TaxID=1462606 RepID=I1K3Y1_SOYBN	0	99.86	UniRef100_UPI0003DEA0C7 probable acyl-activating enzyme 18, peroxisomal isoform X2 n=1 Tax=Glycine max TaxID=3847 RepID=UPI0003DEA0C7	0	99.86	AT1G55320.1	AT1G55320.1 | Symbols: AAE18 | acyl-activating enzyme 18 | chr1:20633371-20636659 FORWARD LENGTH=727	0	99.86	GO:0006631 GO:0009850	fatty acid metabolic process; auxin metabolic process;	GO:0016874	ligase activity;	GO:0005737 GO:0005777 GO:0009507	cytoplasm; peroxisome; chloroplast	PF13193 PF00501	AMP-binding_C; AMP-binding;	AT1G55320|AAE18|acyl-activating enzyme 18|F7A10.14|F7A10_14|AAE18			Glyma.05G157600
402	C4	G2-	188	Glyma.17G046000	-0.739239	0.791369		-2.18148	0.00957059		-0.376921	0.998825		Glyma.17g046000	128	UniRef100_K7MJY9 Uncharacterized protein n=1 Tax=Glycine max TaxID=3847 RepID=K7MJY9_SOYBN	1e-88	99.22	UniRef100_A0A445G2D7 Auxin-responsive protein SAUR76 n=1 Tax=Glycine soja TaxID=3848 RepID=A0A445G2D7_GLYSO	7e-88	99.22	AT1G72430.1	AT1G72430.1 | Symbols: | SAUR-like auxin-responsive protein family | chr1:27265150-27265509 REVERSE LENGTH=119	4e-35	97.66	GO:0007275 GO:0009733 GO:0009873 GO:0030307 GO:0071456	multicellular organism development; response to auxin; ethylene-activated signaling pathway; positive regulation of cell growth; cellular response to hypoxia;	GO:0005515	protein binding;	GO:0005634 GO:0005737 GO:0019897	nucleus; cytoplasm; extrinsic component of plasma membrane	PF02519	Auxin_inducible;	AT1G72430|SAUR78|SMALL AUXIN UPREGULATED RNA 78|T10D10.10|T10D10_10			Glyma.17G046000
403	C4	G2-	189	Glyma.13G361700	-0.379651	0.825496		-1.87447	3.96113e-05		-0.0124195	0.998825		Glyma.13g361700	353	UniRef100_I1M5P4 Fe2OG dioxygenase domain-containing protein n=1 Tax=Glycine max TaxID=3847 RepID=I1M5P4_SOYBN	0	99.72	UniRef100_I1M5P4 Fe2OG dioxygenase domain-containing protein n=1 Tax=Glycine max TaxID=3847 RepID=I1M5P4_SOYBN	0	99.72	AT1G15550.1	AT1G15550.1 | Symbols: GA4, ATGA3OX1, GA3OX1 | gibberellin 3-oxidase 1 | chr1:5344569-5346078 REVERSE LENGTH=358	1e-151	98.3	GO:0009416 GO:0009639 GO:0009686 GO:0009739 GO:0009740 GO:0010114 GO:0055114	response to light stimulus; response to red or far red light; gibberellin biosynthetic process; response to gibberellin; gibberellic acid mediated signaling pathway; response to red light; oxidation-reduction process;	GO:0008134 GO:0016707 GO:0046872 GO:0051213	transcription factor binding; gibberellin 3-beta-dioxygenase activity; metal ion binding; dioxygenase activity;	GO:0005737	cytoplasm	PF14226 PF03171	DIOX_N; 2OG-FeII_Oxy;	AT1G15550|GA4|ATGA3OX1|GA3OX1|GA REQUIRING 4|ARABIDOPSIS THALIANA GIBBERELLIN 3 BETA-HYDROXYLASE 1|gibberellin 3-oxidase 1|T16N11.6|T16N11_6|GIBBERELLIN 3 BETA-HYDROXYLASE			Glyma.13G361700
404	C4	G2-	190	Glyma.07G100500	-0.648746	0.668321		-1.32563	0.0161078		-0.473672	0.98012		Glyma.07g100500	516	UniRef100_I1KJ35 Uncharacterized protein n=1 Tax=Glycine max TaxID=3847 RepID=I1KJ35_SOYBN	0	99.81	UniRef100_A0A445JUS5 Beta-glucosidase 44 n=2 Tax=Glycine soja TaxID=3848 RepID=A0A445JUS5_GLYSO	0	99.81	AT3G18080.1	AT3G18080.1 | Symbols: BGLU44 | B-S glucosidase 44 | chr3:6191586-6194124 FORWARD LENGTH=512	0	94.19	GO:0005975	carbohydrate metabolic process;	GO:0004567 GO:0008422 GO:0046872 GO:0047668 GO:0080079 GO:0080081 GO:0080082 GO:0080083 GO:0102483	beta-mannosidase activity; beta-glucosidase activity; metal ion binding; amygdalin beta-glucosidase activity; cellobiose glucosidase activity; 4-methylumbelliferyl-beta-D-glucopyranoside beta-glucosidase activity; esculin beta-glucosidase activity; beta-gentiobiose beta-glucosidase activity; scopolin beta-glucosidase activity;	GO:0005576 GO:0005618 GO:0009505 GO:0009507 GO:0022626	extracellular region; cell wall; plant-type cell wall; chloroplast; cytosolic ribosome	PF00232	Glyco_hydro_1;	AT3G18080|BGLU44|B-S glucosidase 44|MRC8.20|BGLU44			Glyma.07G100500
405	C4	G2-	191	Glyma.20G019600	0.0232672	0.994835		-1.30472	0.0335472		0.368238	0.998825		Glyma.20g019600	156	UniRef100_I1NDC6 Glycine cleavage system H protein n=2 Tax=Soja TaxID=1462606 RepID=I1NDC6_SOYBN	3e-110	99.36	UniRef100_I1NDC6 Glycine cleavage system H protein n=2 Tax=Soja TaxID=1462606 RepID=I1NDC6_SOYBN	3e-110	99.36	AT2G35120.1	AT2G35120.1 | Symbols: | Single hybrid motif superfamily protein | chr2:14805913-14807274 REVERSE LENGTH=156	3e-88	99.36	GO:0019464	glycine decarboxylation via glycine cleavage system;	GO:0005524	ATP binding;	GO:0005739 GO:0005960	mitochondrion; glycine cleavage complex	PF01597	GCV_H;	AT2G35120|T4C15.21|T4C15_21			Glyma.20G019600
406	C4	G2-	192	Glyma.12G014400	-0.253348	0.891005		-1.01447	0.0333311		-0.0574126	0.998825		Glyma.12g014400	249	UniRef100_A0A445HJ84 Protein CDI n=3 Tax=Soja TaxID=1462606 RepID=A0A445HJ84_GLYSO	0	99.6	UniRef100_A0A445HJ84 Protein CDI n=3 Tax=Soja TaxID=1462606 RepID=A0A445HJ84_GLYSO	0	99.6	AT1G64980.1	AT1G64980.1 | Symbols: | Nucleotide-diphospho-sugar transferases superfamily protein | chr1:24137840-24138619 REVERSE LENGTH=259	5e-152	99.6	GO:0009846 GO:0009860	pollen germination; pollen tube growth;	GO:0016740	transferase activity;	GO:0005634 GO:0005829 GO:0009507	nucleus; cytosol; chloroplast	NA	NA	AT1G64980|CDI|cadmium 2+ induced|F13O11.28|F13O11_28			Glyma.12G014400
407	C4	G2-	193	Glyma.04G105500	-0.291898	0.924312		-2.21441	0.00277878		0.203166	0.998825		Glyma.04g105500	237	UniRef100_A0A0R0KHI0 Lipoxygenase domain-containing protein n=1 Tax=Glycine max TaxID=3847 RepID=A0A0R0KHI0_SOYBN	2e-172	99.58	UniRef100_A0A0R0KHI0 Lipoxygenase domain-containing protein n=1 Tax=Glycine max TaxID=3847 RepID=A0A0R0KHI0_SOYBN	2e-172	99.58	AT1G55020.1	AT1G55020.1 | Symbols: LOX1, ATLOX1 | lipoxygenase 1 | chr1:20525798-20530143 FORWARD LENGTH=859	1e-90	97.89	GO:0006952 GO:0009611 GO:0009695 GO:0009737 GO:0009753 GO:0009816 GO:0010311 GO:0030397 GO:0031408 GO:0034440 GO:0048364	defense response; response to wounding; jasmonic acid biosynthetic process; response to abscisic acid; response to jasmonic acid; defense response to bacterium, incompatible interaction; lateral root formation; membrane disassembly; oxylipin biosynthetic process; lipid oxidation; root development;	GO:0016702 GO:0046872 GO:1990136	oxidoreductase activity, acting on single donors with incorporation of molecular oxygen, incorporation of two atoms of oxygen; metal ion binding; linoleate 9S-lipoxygenase activity;	GO:0005737 GO:0009536	cytoplasm; plastid	PF00305	Lipoxygenase;	AT1G55020|LOX1|ATLOX1|lipoxygenase 1|ARABIDOPSIS LIPOXYGENASE 1|LIPOXYGENASE			Glyma.04G105500
408	C4	G2-	194	Glyma.02G256800	-0.465412	0.788548		-1.23629	0.0161078		-0.267478	0.998825		Glyma.02g256800	480	UniRef100_A0A0R4J2S7 Uncharacterized protein n=2 Tax=Soja TaxID=1462606 RepID=A0A0R4J2S7_SOYBN	0	99.79	UniRef100_A0A0B2SWB1 Cytochrome P450 90A1 n=1 Tax=Glycine soja TaxID=3848 RepID=A0A0B2SWB1_GLYSO	0	99.79	AT5G05690.1	AT5G05690.1 | Symbols: CPD, CYP90A, CYP90, CBB3, DWF3, CYP90A1 | Cytochrome P450 superfamily protein | chr5:1702907-1706705 REVERSE LENGTH=472	0	91.46	GO:0007275 GO:0009826 GO:0009911 GO:0010224 GO:0010268 GO:0010584 GO:0016125 GO:0016132 GO:0048657 GO:0055114	multicellular organism development; unidimensional cell growth; positive regulation of flower development; response to UV-B; brassinosteroid homeostasis; pollen exine formation; sterol metabolic process; brassinosteroid biosynthetic process; anther wall tapetum cell differentiation; oxidation-reduction process;	GO:0004497 GO:0005506 GO:0016491 GO:0016705 GO:0020037	monooxygenase activity; iron ion binding; oxidoreductase activity; oxidoreductase activity, acting on paired donors, with incorporation or reduction of molecular oxygen; heme binding;	GO:0005739 GO:0016021	mitochondrion; integral component of membrane	PF00067	p450;	AT5G05690|CPD|CYP90A|CYP90|CBB3|DWF3|CYP90A1|CONSTITUTIVE PHOTOMORPHOGENIC DWARF|CABBAGE 3|DWARF 3|CYTOCHROME P450 90A1|MJJ3.9|MJJ3_9|CYTOCHROME P450 MONOOXYGENASE|CYP90A1|CYTOCHROME P450			Glyma.02G256800
409	C4	G2-	195	Glyma.20G186100	-0.576038	0.809226		-1.6623	0.0208542		-0.289744	0.998825		Glyma.20g186100	627	UniRef100_I1NHL4 Malectin_like domain-containing protein n=1 Tax=Glycine max TaxID=3847 RepID=I1NHL4_SOYBN	0	99.84	UniRef100_I1NHL4 Malectin_like domain-containing protein n=1 Tax=Glycine max TaxID=3847 RepID=I1NHL4_SOYBN	0	99.84	AT1G25570.1	AT1G25570.1 | Symbols: | Di-glucose binding protein with Leucine-rich repeat domain | chr1:8992183-8995430 REVERSE LENGTH=628	0	94.9	NA	NA	NA	NA	GO:0005768 GO:0005773 GO:0005794 GO:0005802 GO:0005886 GO:0009507 GO:0016020	endosome; vacuole; Golgi apparatus; trans-Golgi network; plasma membrane; chloroplast; membrane	PF11721	Malectin;	AT1G25570			Glyma.20G186100
410	C4	G2-	196	Glyma.08G200200	0.0661336	0.992186		-2.40644	0.0294646		0.718	0.998012		Glyma.08g200200	272	UniRef100_A0A0B2P801 Stem 28 kDa glycoprotein n=2 Tax=Soja TaxID=1462606 RepID=A0A0B2P801_GLYSO	0	99.63	UniRef100_A0A0B2P801 Stem 28 kDa glycoprotein n=2 Tax=Soja TaxID=1462606 RepID=A0A0B2P801_GLYSO	0	99.63	AT5G51260.1	AT5G51260.1 | Symbols: | HAD superfamily, subfamily IIIB acid phosphatase | chr5:20832222-20833466 REVERSE LENGTH=257	3e-74	84.19	NA	NA	GO:0003993	acid phosphatase activity;	GO:0009507	chloroplast	PF03767	Acid_phosphat_B;	AT5G51260			Glyma.08G200200
411	C4	G2-	197	Glyma.18G009700	-0.541153	0.79143		-1.24194	0.0499183		-0.356878	0.998825		Glyma.18g009700	341	UniRef100_A0A0B2QVL3 Glyceraldehyde-3-phosphate dehydrogenase n=4 Tax=Soja TaxID=1462606 RepID=A0A0B2QVL3_GLYSO	0	99.71	UniRef100_A0A0B2QVL3 Glyceraldehyde-3-phosphate dehydrogenase n=4 Tax=Soja TaxID=1462606 RepID=A0A0B2QVL3_GLYSO	0	99.71	AT3G04120.1	AT3G04120.1 | Symbols: GAPC, GAPC-1, GAPC1 | glyceraldehyde-3-phosphate dehydrogenase C subunit 1 | chr3:1081077-1083131 FORWARD LENGTH=338	0	98.24	GO:0006094 GO:0006096 GO:0006979 GO:0009408 GO:0009744 GO:0010154 GO:0042542 GO:0046686 GO:0048316 GO:0051775 GO:0055114	gluconeogenesis; glycolytic process; response to oxidative stress; response to heat; response to sucrose; fruit development; response to hydrogen peroxide; response to cadmium ion; seed development; response to redox state; oxidation-reduction process;	GO:0003677 GO:0004365 GO:0005507 GO:0005515 GO:0008886 GO:0050661 GO:0051287	DNA binding; glyceraldehyde-3-phosphate dehydrogenase (NAD+) (phosphorylating) activity; copper ion binding; protein binding; glyceraldehyde-3-phosphate dehydrogenase (NADP+) (non-phosphorylating) activity; NADP binding; NAD binding;	GO:0005634 GO:0005737 GO:0005739 GO:0005740 GO:0005774 GO:0005829 GO:0005886 GO:0009507 GO:0048046	nucleus; cytoplasm; mitochondrion; mitochondrial envelope; vacuolar membrane; cytosol; plasma membrane; chloroplast; apoplast	PF00044 PF02800	Gp_dh_N; Gp_dh_C;	AT3G04120|GAPC|GAPC-1|GAPC1|GLYCERALDEHYDE-3-PHOSPHATE DEHYDROGENASE C SUBUNIT|glyceraldehyde-3-phosphate dehydrogenase C subunit 1|T6K12.26|T6K12_26|glyceraldehyde-3-phosphate dehydrogenase c subunit|GAPC1			Glyma.18G009700
412	C4	G2-	198	Glyma.08G303800	-0.284891	0.843811		-1.12449	0.00323879		-0.0641076	0.998825		Glyma.08g303800	491	UniRef100_I1KXW2 Amino_oxidase domain-containing protein n=2 Tax=Soja TaxID=1462606 RepID=I1KXW2_SOYBN	0	99.8	UniRef100_I1KXW2 Amino_oxidase domain-containing protein n=2 Tax=Soja TaxID=1462606 RepID=I1KXW2_SOYBN	0	99.8	AT2G43020.1	AT2G43020.1 | Symbols: ATPAO2, PAO2 | polyamine oxidase 2 | chr2:17891945-17894440 FORWARD LENGTH=490	0	99.8	GO:0006598 GO:0046203 GO:0046208 GO:0055114	polyamine catabolic process; spermidine catabolic process; spermine catabolic process; oxidation-reduction process;	GO:0016491 GO:0046592	oxidoreductase activity; polyamine oxidase activity;	GO:0005739 GO:0005777	mitochondrion; peroxisome	PF13450	NAD_binding_8;	AT2G43020|ATPAO2|PAO2|polyamine oxidase 2|MFL8.12|MFL8_12			Glyma.08G303800
413	C4	G2-	199	Glyma.13G046800	-0.573257	0.83126		-1.57533	0.0459759		-0.311055	0.998825		Glyma.13g046800	731	UniRef100_I1LX15 DDT domain-containing protein n=1 Tax=Glycine max TaxID=3847 RepID=I1LX15_SOYBN	0	99.86	UniRef100_I1LX15 DDT domain-containing protein n=1 Tax=Glycine max TaxID=3847 RepID=I1LX15_SOYBN	0	99.86	AT5G38690.1	AT5G38690.1 | Symbols: | Zinc-finger domain of monoamine-oxidase A repressor R1 protein | chr5:15479424-15482992 REVERSE LENGTH=572	5e-75	43.91	GO:0006355	regulation of transcription, DNA-templated;	GO:0003674	molecular function;	GO:0005634	nucleus	PF10497	zf-4CXXC_R1;	AT5G38690|MBB18.24|MBB18_24			Glyma.13G046800	DDT
414	C4	G2-	200	Glyma.07G083100	-0.496176	0.864767		-1.72582	0.0451282		-0.226367	0.998825		Glyma.07g083100	224	UniRef100_A0A0R0JA25 Uncharacterized protein n=1 Tax=Glycine max TaxID=3847 RepID=A0A0R0JA25_SOYBN	8e-130	79.91	UniRef100_A0A445L669 BEACH domain-containing protein C2 n=1 Tax=Glycine soja TaxID=3848 RepID=A0A445L669_GLYSO	2e-74	64.29	AT2G45540.2	AT2G45540.2 | Symbols: | WD-40 repeat family protein / beige-related | chr2:18757881-18772229 REVERSE LENGTH=3001	3e-52	64.29	NA	NA	NA	NA	GO:0005634	nucleus	NA	NA	AT2G45540			Glyma.07G083100
415	C4	G2-	201	Glyma.02G013300	-0.709422	0.77669		-2.24051	0.00474687		-0.369295	0.998825		Glyma.02g013300	773	UniRef100_I1JBG9 Fn3_like domain-containing protein n=2 Tax=Soja TaxID=1462606 RepID=I1JBG9_SOYBN	0	99.87	UniRef100_I1JBG9 Fn3_like domain-containing protein n=2 Tax=Soja TaxID=1462606 RepID=I1JBG9_SOYBN	0	99.87	AT1G02640.1	AT1G02640.1 | Symbols: BXL2, ATBXL2 | beta-xylosidase 2 | chr1:564293-567580 FORWARD LENGTH=768	0	97.02	GO:0031222 GO:0045493	arabinan catabolic process; xylan catabolic process;	GO:0004553 GO:0009044 GO:0046556	hydrolase activity, hydrolyzing O-glycosyl compounds; xylan 1,4-beta-xylosidase activity; alpha-L-arabinofuranosidase activity;	GO:0005576 GO:0009505	extracellular region; plant-type cell wall	PF14310 PF00933 PF01915	Fn3-like; Glyco_hydro_3; Glyco_hydro_3_C;	AT1G02640|BXL2|ATBXL2|beta-xylosidase 2|T14P4.8|T14P4_8			Glyma.02G013300
416	C4	G2-	202	Glyma.19G216100	-0.731091	0.636424		-1.7098	0.00288627		-0.508591	0.980575		Glyma.19g216100	721	UniRef100_I1NBC2 DNA replication licensing factor MCM7 n=2 Tax=Soja TaxID=1462606 RepID=I1NBC2_SOYBN	0	99.86	UniRef100_I1NBC2 DNA replication licensing factor MCM7 n=2 Tax=Soja TaxID=1462606 RepID=I1NBC2_SOYBN	0	99.86	AT4G02060.1	AT4G02060.1 | Symbols: PRL, MCM7 | Minichromosome maintenance (MCM2/3/5) family protein | chr4:901484-905297 FORWARD LENGTH=716	0	99.17	GO:0000727 GO:0006260 GO:0006267 GO:0006268 GO:0006270 GO:0006271 GO:0008283 GO:0009555 GO:0009790 GO:0010182	double-strand break repair via break-induced replication; DNA replication; pre-replicative complex assembly involved in nuclear cell cycle DNA replication; DNA unwinding involved in DNA replication; DNA replication initiation; DNA strand elongation involved in DNA replication; cell population proliferation; pollen development; embryo development; sugar mediated signaling pathway;	GO:0003688 GO:0003697 GO:0005515 GO:0005524 GO:0046872 GO:1990518	DNA replication origin binding; single-stranded DNA binding; protein binding; ATP binding; metal ion binding; single-stranded 3'-5' DNA helicase activity;	GO:0000347 GO:0000790 GO:0005634 GO:0005737 GO:0042555	THO complex; nuclear chromatin; nucleus; cytoplasm; MCM complex	PF14551 PF00493	MCM_N; MCM;	AT4G02060|PRL|MCM7|PROLIFERA|T10M13.7|T10M13_7			Glyma.19G216100
417	C4	G2-	203	Glyma.15G129600	-1.25401	0.887945		-5.74076	0.0466465		-0.228679	0.998825		Glyma.15g129600	144	UniRef100_I1MG29 Uncharacterized protein n=2 Tax=Soja TaxID=1462606 RepID=I1MG29_SOYBN	4e-102	99.31	UniRef100_A0A4D6KL72 Plant self-incompatibility S1 n=1 Tax=Vigna unguiculata TaxID=3917 RepID=A0A4D6KL72_VIGUN	4e-91	99.31	AT3G24060.1	AT3G24060.1 | Symbols: | Plant self-incompatibility protein S1 family | chr3:8689589-8690032 REVERSE LENGTH=147	1e-49	95.14	GO:0008150	biological process;	GO:0003674	molecular function;	GO:0005576 GO:0016021	extracellular region; integral component of membrane	PF05938	Self-incomp_S1;	AT3G24060|F14O13.25			Glyma.15G129600
418	C4	G2-	204	Glyma.02G068900	-0.109643	0.981962		-2.17366	0.0192452		0.35677	0.998825		Glyma.02g068900	310	UniRef100_A0A0R0KYU7 Xyloglucan endotransglucosylase/hydrolase n=3 Tax=Soja TaxID=1462606 RepID=A0A0R0KYU7_SOYBN	0	99.68	UniRef100_A0A0R0KYU7 Xyloglucan endotransglucosylase/hydrolase n=3 Tax=Soja TaxID=1462606 RepID=A0A0R0KYU7_SOYBN	0	99.68	AT5G13870.1	AT5G13870.1 | Symbols: EXGT-A4, XTH5 | xyloglucan endotransglucosylase/hydrolase 5 | chr5:4475089-4476217 REVERSE LENGTH=293	0	94.52	GO:0010411 GO:0042546 GO:0071555	xyloglucan metabolic process; cell wall biogenesis; cell wall organization;	GO:0004553 GO:0016762	hydrolase activity, hydrolyzing O-glycosyl compounds; xyloglucan:xyloglucosyl transferase activity;	GO:0005576 GO:0005618 GO:0048046	extracellular region; cell wall; apoplast	PF06955 PF00722	XET_C; Glyco_hydro_16;	AT5G13870|EXGT-A4|XTH5|endoxyloglucan transferase A4|xyloglucan endotransglucosylase/hydrolase 5|MAC12.33|MAC12_33|ENDOXYLOGLUCAN TRANSFERASE			Glyma.02G068900
419	C4	G2-	205	Glyma.03G261600	-0.250919	0.94843		-1.8029	0.0448752		0.121801	0.998825		Glyma.03g261600	350	UniRef100_A0A0R0KVX2 Fe2OG dioxygenase domain-containing protein n=1 Tax=Glycine max TaxID=3847 RepID=A0A0R0KVX2_SOYBN	0	99.71	UniRef100_A0A0R0KVX2 Fe2OG dioxygenase domain-containing protein n=1 Tax=Glycine max TaxID=3847 RepID=A0A0R0KVX2_SOYBN	0	99.71	AT4G10500.1	AT4G10500.1 | Symbols: | 2-oxoglutarate (2OG) and Fe(II)-dependent oxygenase superfamily protein | chr4:6491089-6492342 FORWARD LENGTH=349	6e-165	98.29	GO:0002229 GO:0002239 GO:0009617 GO:0009620 GO:0009751 GO:0010150 GO:0046244 GO:0055114	defense response to oomycetes; response to oomycetes; response to bacterium; response to fungus; response to salicylic acid; leaf senescence; salicylic acid catabolic process; oxidation-reduction process;	GO:0046872 GO:0051213	metal ion binding; dioxygenase activity;	GO:0009507	chloroplast	PF14226 PF03171	DIOX_N; 2OG-FeII_Oxy;	AT4G10500|DLO1|DMR6-LIKE OXYGENASE 1|F7L13.80|F7L13_80			Glyma.03G261600
420	C4	G2-	206	Glyma.02G091600	-0.256347	0.880066		-1.07529	0.0167112		-0.0586051	0.998825		Glyma.02g091600	228	UniRef100_I1JDN6 Uncharacterized protein n=2 Tax=Soja TaxID=1462606 RepID=I1JDN6_SOYBN	1e-167	99.56	UniRef100_A0A1S3TU50 uncharacterized protein LOC106758803 n=1 Tax=Vigna radiata var. radiata TaxID=3916 RepID=A0A1S3TU50_VIGRR	3e-151	93.42	AT3G55420.1	AT3G55420.1 | Symbols: | unknown protein; Has 21 Blast hits to 21 proteins in 8 species: Archae - 0; Bacteria - 0; Metazoa - 0; Fungi - 0; Plants - 21; Viruses - 0; Other Eukaryotes - 0 (source: NCBI BLink). | chr3:20547920-20548570 FORWARD LENGTH=216	3e-90	89.04	GO:0008150	biological process;	GO:0003674	molecular function;	GO:0005634	nucleus	NA	NA	AT3G55420|T22E16.80			Glyma.02G091600
421	C4	G2-	207	Glyma.13G229500	-1.25551	0.53859		-1.90382	0.0361743		-1.10134	0.856838		Glyma.13g229500	241	UniRef100_I1M1T7 Uncharacterized protein n=2 Tax=Soja TaxID=1462606 RepID=I1M1T7_SOYBN	5e-138	80.91	UniRef100_A0A1S3VI49 uncharacterized protein LOC106775429 n=1 Tax=Vigna radiata var. radiata TaxID=3916 RepID=A0A1S3VI49_VIGRR	7e-88	75.52	AT1G29195.1	AT1G29195.1 | Symbols: | unknown protein; FUNCTIONS IN: molecular_function unknown; INVOLVED IN: biological_process unknown; LOCATED IN: chloroplast; EXPRESSED IN: 13 plant structures; EXPRESSED DURING: 4 anthesis, C globular stage, 4 leaf senescence stage, petal differentiation and expansion stage; BEST Arabidopsis thaliana protein match is: unknown protein (TAIR:AT2G30230.1); Has 180 Blast hits…	2e-67	71.78	GO:0016310	phosphorylation;	GO:0016301	kinase activity;	GO:0009507	chloroplast	PF14009	DUF4228;	AT1G29195			Glyma.13G229500
422	C4	G2-	208	Glyma.06G308600	-0.276794	0.787581		-0.684528	0.0249689		-0.181414	0.998825		Glyma.06g308600	489	UniRef100_I1KFG9 Uncharacterized protein n=1 Tax=Glycine max TaxID=3847 RepID=I1KFG9_SOYBN	0	87.32	UniRef100_A0A445KG79 Fasciclin-like arabinogalactan protein 16 isoform A n=1 Tax=Glycine soja TaxID=3848 RepID=A0A445KG79_GLYSO	0	87.32	AT2G35860.1	AT2G35860.1 | Symbols: FLA16 | FASCICLIN-like arabinogalactan protein 16 precursor | chr2:15059859-15061810 FORWARD LENGTH=445	0	82.41	NA	NA	NA	NA	GO:0005576	extracellular region	PF02469	Fasciclin;	AT2G35860			Glyma.06G308600
423	C4	G2-	209	Glyma.20G026700	-0.351721	0.885664		-1.45408	0.0249978		-0.0947045	0.998825		Glyma.20g026700	996	UniRef100_K7N0Z8 Alpha-1,4 glucan phosphorylase n=1 Tax=Glycine max TaxID=3847 RepID=K7N0Z8_SOYBN	0	98.19	UniRef100_K7N0Z8 Alpha-1,4 glucan phosphorylase n=1 Tax=Glycine max TaxID=3847 RepID=K7N0Z8_SOYBN	0	98.19	AT3G29320.1	AT3G29320.1 | Symbols: | Glycosyl transferase, family 35 | chr3:11252871-11257587 FORWARD LENGTH=962	0	93.88	GO:0005980 GO:0009266 GO:0009414	glycogen catabolic process; response to temperature stimulus; response to water deprivation;	GO:0004645 GO:0008184 GO:0016757 GO:0030170 GO:0102250 GO:0102499	1,4-alpha-oligoglucan phosphorylase activity; glycogen phosphorylase activity; transferase activity, transferring glycosyl groups; pyridoxal phosphate binding; linear malto-oligosaccharide phosphorylase activity; SHG alpha-glucan phosphorylase activity;	GO:0005737 GO:0005829 GO:0009507 GO:0009536 GO:0009570	cytoplasm; cytosol; chloroplast; plastid; chloroplast stroma	PF00343	Phosphorylase;	AT3G29320|PHS1|alpha-glucan phosphorylase 1|MUO10.17|AtPHS1			Glyma.20G026700
424	C4	G2-	210	Glyma.09G256800	-0.249385	0.894164		-1.00651	0.0448224		-0.071379	0.998825		Glyma.09g256800	172	UniRef100_I1L6H3 RING-type domain-containing protein n=2 Tax=Soja TaxID=1462606 RepID=I1L6H3_SOYBN	5e-121	99.42	UniRef100_I1L6H3 RING-type domain-containing protein n=2 Tax=Soja TaxID=1462606 RepID=I1L6H3_SOYBN	5e-121	99.42	AT3G61460.1	AT3G61460.1 | Symbols: BRH1 | brassinosteroid-responsive RING-H2 | chr3:22741701-22742213 REVERSE LENGTH=170	3e-59	94.19	GO:0009741 GO:0009742 GO:0010200 GO:0016567 GO:1901371 GO:1905421	response to brassinosteroid; brassinosteroid mediated signaling pathway; response to chitin; protein ubiquitination; regulation of leaf morphogenesis; regulation of plant organ morphogenesis;	GO:0008270 GO:0061630	zinc ion binding; ubiquitin protein ligase activity;	GO:0005634 GO:0016021	nucleus; integral component of membrane	PF13639	zf-RING_2;	AT3G61460|BRH1|brassinosteroid-responsive RING-H2|F2A19.60			Glyma.09G256800
425	C4	G2-	211	Glyma.14G031800	-0.300415	0.823291		-0.962783	0.00979119		-0.160678	0.998825		Glyma.14g031800	265	UniRef100_I1M712 Oxygen-evolving enhancer protein 2 n=2 Tax=Soja TaxID=1462606 RepID=I1M712_SOYBN	0	99.62	UniRef100_I1M712 Oxygen-evolving enhancer protein 2 n=2 Tax=Soja TaxID=1462606 RepID=I1M712_SOYBN	0	99.62	AT1G06680.1	AT1G06680.1 | Symbols: PSBP-1, OEE2, PSII-P, OE23 | photosystem II subunit P-1 | chr1:2047940-2049186 FORWARD LENGTH=263	1e-138	99.62	GO:0019684 GO:0042742	photosynthesis, light reaction; defense response to bacterium;	GO:0005509 GO:0008266	calcium ion binding; poly(U) RNA binding;	GO:0005576 GO:0009507 GO:0009534 GO:0009535 GO:0009543 GO:0009570 GO:0009579 GO:0009654 GO:0009941 GO:0019898 GO:0031977 GO:0048046	extracellular region; chloroplast; chloroplast thylakoid; chloroplast thylakoid membrane; chloroplast thylakoid lumen; chloroplast stroma; thylakoid; photosystem II oxygen evolving complex; chloroplast envelope; extrinsic component of membrane; thylakoid lumen; apoplast	PF01789	PsbP;	AT1G06680|PSBP-1|OEE2|PSII-P|OE23|photosystem II subunit P-1|OXYGEN-EVOLVING ENHANCER PROTEIN 2|PHOTOSYSTEM II SUBUNIT P|OXYGEN EVOLVING COMPLEX SUBUNIT 23 KDA|F12K11.3|F12K11_3|OE23|OXYGEN EVOLVING COMPLEX SUBUNIT 23 KDA			Glyma.14G031800
426	C4	G2-	212	Glyma.03G184500	0.0428208	0.995556		-2.52764	0.0488982		0.598016	0.998825		Glyma.03g184500	294	UniRef100_I1JPQ7 Xyloglucan endotransglucosylase/hydrolase n=3 Tax=Soja TaxID=1462606 RepID=I1JPQ7_SOYBN	0	99.66	UniRef100_I1JPQ7 Xyloglucan endotransglucosylase/hydrolase n=3 Tax=Soja TaxID=1462606 RepID=I1JPQ7_SOYBN	0	99.66	AT2G36870.1	AT2G36870.1 | Symbols: XTH32 | xyloglucan endotransglucosylase/hydrolase 32 | chr2:15472869-15474630 REVERSE LENGTH=299	0	97.96	GO:0010411 GO:0016998 GO:0042546 GO:0071555	xyloglucan metabolic process; cell wall macromolecule catabolic process; cell wall biogenesis; cell wall organization;	GO:0004553 GO:0016762	hydrolase activity, hydrolyzing O-glycosyl compounds; xyloglucan:xyloglucosyl transferase activity;	GO:0005576 GO:0005618 GO:0009507 GO:0048046	extracellular region; cell wall; chloroplast; apoplast	PF06955 PF00722	XET_C; Glyco_hydro_16;	AT2G36870|XTH32|AtXTH32|xyloglucan endotransglucosylase/hydrolase 32|T1J8.5|T1J8_5			Glyma.03G184500
427	C4	G2-	213	Glyma.15G248401	0.0515125	0.993836		-3.26105	0.0160956		0.732582	0.998012		Glyma.15g248401	154	UniRef100_A0A0R0GEB7 Fe2OG dioxygenase domain-containing protein n=2 Tax=Glycine max TaxID=3847 RepID=A0A0R0GEB7_SOYBN	4e-82	79.22	UniRef100_A0A0R0GEB7 Fe2OG dioxygenase domain-containing protein n=2 Tax=Glycine max TaxID=3847 RepID=A0A0R0GEB7_SOYBN	4e-82	79.22	AT1G78440.1	AT1G78440.1 | Symbols: ATGA2OX1, GA2OX1 | Arabidopsis thaliana gibberellin 2-oxidase 1 | chr1:29511772-29512990 REVERSE LENGTH=329	3e-62	88.96	GO:0009416 GO:0009686 GO:0045487 GO:0055114	response to light stimulus; gibberellin biosynthetic process; gibberellin catabolic process; oxidation-reduction process;	GO:0046872 GO:0051213 GO:0052634	metal ion binding; dioxygenase activity; C-19 gibberellin 2-beta-dioxygenase activity;	NA	NA	PF03171	2OG-FeII_Oxy;	AT1G78440|ATGA2OX1|GA2OX1|Arabidopsis thaliana gibberellin 2-oxidase 1|gibberellin 2-oxidase 1|F3F9.5|F3F9_5			Glyma.15G248401
428	C4	G2-	214	Glyma.16G105300	-0.11272	0.945372		-0.778829	0.0375611		0.0211853	0.998825		Glyma.16g105300	599	UniRef100_A0A445GGW2 Methyltransferase n=4 Tax=Soja TaxID=1462606 RepID=A0A445GGW2_GLYSO	0	99.83	UniRef100_A0A445GGW2 Methyltransferase n=4 Tax=Soja TaxID=1462606 RepID=A0A445GGW2_GLYSO	0	99.83	AT1G31850.1	AT1G31850.1 | Symbols: | S-adenosyl-L-methionine-dependent methyltransferases superfamily protein | chr1:11431165-11433443 FORWARD LENGTH=603	0	99.17	GO:0032259	methylation;	GO:0008168	methyltransferase activity;	GO:0000139 GO:0005737 GO:0005768 GO:0005794 GO:0005797 GO:0005802 GO:0009507 GO:0016021	Golgi membrane; cytoplasm; endosome; Golgi apparatus; Golgi medial cisterna; trans-Golgi network; chloroplast; integral component of membrane	PF03141	Methyltransf_29;	AT1G31850|F5M6.14|F5M6_14			Glyma.16G105300
429	C4	G2-	215	Glyma.06G298600	0.0323531	0.992804		-1.55271	0.00655951		0.281372	0.998825		Glyma.06g298600	87	UniRef100_A0A445KGJ1 Uncharacterized protein n=2 Tax=Soja TaxID=1462606 RepID=A0A445KGJ1_GLYSO	6e-56	98.85	UniRef100_UPI00054A3865 uncharacterized protein LOC114417260 n=1 Tax=Glycine soja TaxID=3848 RepID=UPI00054A3865	2e-53	98.85	AT4G10265.1	AT4G10265.1 | Symbols: | Wound-responsive family protein | chr4:6373226-6373477 REVERSE LENGTH=83	8e-32	97.7	GO:0071456	cellular response to hypoxia;	GO:0003674	molecular function;	GO:0005634	nucleus	PF12609	DUF3774;	AT4G10265|WIP3|Wound-induced polypeptide 3			Glyma.06G298600
430	C4	G2-	216	Glyma.13G279900	-0.697039	0.695826		-1.346	0.0398772		-0.594576	0.967413		Glyma.13g279900	344	UniRef100_I1M3B9 NAC transcription factor n=2 Tax=Soja TaxID=1462606 RepID=I1M3B9_SOYBN	0	99.71	UniRef100_I1M3B9 NAC transcription factor n=2 Tax=Soja TaxID=1462606 RepID=I1M3B9_SOYBN	0	99.71	AT3G15500.1	AT3G15500.1 | Symbols: ATNAC3, ANAC055, NAC055, NAC3 | NAC domain containing protein 3 | chr3:5234731-5235882 FORWARD LENGTH=317	2e-121	79.65	GO:0006355 GO:0009414 GO:0009867	regulation of transcription, DNA-templated; response to water deprivation; jasmonic acid mediated signaling pathway;	GO:0003677 GO:0003700 GO:0005515	DNA binding; DNA-binding transcription factor activity; protein binding;	GO:0005634	nucleus	PF02365	NAM;	AT3G15500|ATNAC3|ANAC055|NAC055|NAC3|ANAC55|NAC domain containing protein 3|NAC domain containing protein 55|MJK13.16|NAC-DOMAIN ENCODING GENE			Glyma.13G279900	NAC
431	C4	G2-	217	Glyma.15G018100	-0.294917	0.899075		-1.22444	0.0432787		-0.147153	0.998825		Glyma.15g018100	248	UniRef100_C6TJW9 Uncharacterized protein n=2 Tax=Soja TaxID=1462606 RepID=C6TJW9_SOYBN	5e-168	99.6	UniRef100_A0A0B2NU35 Aquaporin TIP2-1 n=1 Tax=Glycine soja TaxID=3848 RepID=A0A0B2NU35_GLYSO	7e-168	99.6	AT3G16240.1	AT3G16240.1 | Symbols: DELTA-TIP, TIP2;1, DELTA-TIP1, AQP1, ATTIP2;1 | delta tonoplast integral protein | chr3:5505534-5506788 FORWARD LENGTH=250	7e-136	99.6	GO:0006833 GO:0015840 GO:0055085	water transport; urea transport; transmembrane transport;	GO:0008519 GO:0015200 GO:0015204 GO:0015250 GO:0042802	ammonium transmembrane transporter activity; methylammonium transmembrane transporter activity; urea transmembrane transporter activity; water channel activity; identical protein binding;	GO:0000326 GO:0005618 GO:0005773 GO:0005774 GO:0005794 GO:0005886 GO:0009505 GO:0009506 GO:0009705 GO:0009941 GO:0016021 GO:0042807	protein storage vacuole; cell wall; vacuole; vacuolar membrane; Golgi apparatus; plasma membrane; plant-type cell wall; plasmodesma; plant-type vacuole membrane; chloroplast envelope; integral component of membrane; central vacuole	PF00230	MIP;	AT3G16240|DELTA-TIP|TIP2;1|DELTA-TIP1|AQP1|ATTIP2;1|delta tonoplast integral protein|MYA6.10			Glyma.15G018100
432	C4	G2-	218	Glyma.06G185300	1.28866	0.0344855		0.602913	0.320907		1.39499	0.0439122		Glyma.06g185300	120	UniRef100_A0A445KBK7 Snakin-2 n=1 Tax=Glycine soja TaxID=3848 RepID=A0A445KBK7_GLYSO	5e-80	99.17	UniRef100_A0A445KBK7 Snakin-2 n=1 Tax=Glycine soja TaxID=3848 RepID=A0A445KBK7_GLYSO	5e-80	99.17	AT5G14920.1	AT5G14920.1 | Symbols: | Gibberellin-regulated family protein | chr5:4826598-4827761 FORWARD LENGTH=275	1e-23	51.67	GO:0009651 GO:0009737 GO:0009739 GO:0009740 GO:2000377	response to salt stress; response to abscisic acid; response to gibberellin; gibberellic acid mediated signaling pathway; regulation of reactive oxygen species metabolic process;	GO:0005515	protein binding;	GO:0005576 GO:0005886 GO:0009536	extracellular region; plasma membrane; plastid	PF02704	GASA;	AT5G14920|GASA14|A-stimulated in Arabidopsis 14|F2G14.40|F2G14_40			Glyma.06G185300
433	C4	G2-	219	Glyma.18G238400	-0.135538	0.917684		-0.660948	0.0429347		-0.0544635	0.998825		Glyma.18g238400	521	UniRef100_K7MUD9 AB hydrolase-1 domain-containing protein n=1 Tax=Glycine max TaxID=3847 RepID=K7MUD9_SOYBN	0	99.81	UniRef100_K7MUD9 AB hydrolase-1 domain-containing protein n=1 Tax=Glycine max TaxID=3847 RepID=K7MUD9_SOYBN	0	99.81	AT3G61540.1	AT3G61540.1 | Symbols: | alpha/beta-Hydrolases superfamily protein | chr3:22773399-22775699 FORWARD LENGTH=515	0	87.91	GO:0006508	proteolysis;	GO:0004177	aminopeptidase activity;	GO:0005773 GO:0005829 GO:0009507	vacuole; cytosol; chloroplast	PF00561	Abhydrolase_1;	AT3G61540|F2A19.140			Glyma.18G238400
434	C4	G2-	220	Glyma.19G226600	-0.407678	0.741246		-0.826502	0.0444609		-0.340218	0.980791		Glyma.19g226600	223	UniRef100_I1NBP3 Uncharacterized protein n=1 Tax=Glycine max TaxID=3847 RepID=I1NBP3_SOYBN	5e-164	99.55	UniRef100_A0A445FKE6 Pyrrolidone-carboxylate peptidase isoform A n=1 Tax=Glycine soja TaxID=3848 RepID=A0A445FKE6_GLYSO	4e-156	99.55	AT1G56700.1	AT1G56700.1 | Symbols: | Peptidase C15, pyroglutamyl peptidase I-like | chr1:21256743-21257640 FORWARD LENGTH=219	1e-117	98.65	GO:0006508	proteolysis;	GO:0016920	pyroglutamyl-peptidase activity;	GO:0005737 GO:0005829	cytoplasm; cytosol	PF01470	Peptidase_C15;	AT1G56700|F25P12.86|F25P12_86			Glyma.19G226600
435	C4	G2-	221	Glyma.20G129300	0.0489797	0.990046		-1.32329	0.0495289		0.269145	0.998825		Glyma.20g129300	257	UniRef100_I1NFX6 SASA domain-containing protein n=2 Tax=Soja TaxID=1462606 RepID=I1NFX6_SOYBN	0	99.61	UniRef100_I1NFX6 SASA domain-containing protein n=2 Tax=Soja TaxID=1462606 RepID=I1NFX6_SOYBN	0	99.61	AT4G34215.1	AT4G34215.1 | Symbols: | Domain of unknown function (DUF303) _x0001_| chr4:16380203-16381192 REVERSE LENGTH=260	1e-109	96.5	GO:0008150	biological process;	GO:0016787	hydrolase activity;	GO:0005634 GO:0005829	nucleus; cytosol	PF03629	SASA;	AT4G34215			Glyma.20G129300
436	C4	G2-	222	Glyma.03G234400	-0.283411	0.876005		-1.4995	0.00117761		-0.084534	0.998825		Glyma.03g234400	319	UniRef100_A0A445LG41 Epoxide hydrolase A isoform A n=2 Tax=Soja TaxID=1462606 RepID=A0A445LG41_GLYSO	0	99.69	UniRef100_A0A445LG41 Epoxide hydrolase A isoform A n=2 Tax=Soja TaxID=1462606 RepID=A0A445LG41_GLYSO	0	99.69	AT3G05600.1	AT3G05600.1 | Symbols: | alpha/beta-Hydrolases superfamily protein | chr3:1623485-1624704 REVERSE LENGTH=331	2e-146	99.69	GO:0010143	cutin biosynthetic process;	GO:0004301	epoxide hydrolase activity;	GO:0005829	cytosol	PF00561	Abhydrolase_1;	AT3G05600|AtEH1|Epoxide hydrolase 1|F18C1.13|F18C1_13			Glyma.03G234400
437	C4	G2-	223	Glyma.04G033100	-0.711621	0.619243		-1.60874	0.00299848		-0.565053	0.94886		Glyma.04g033100	722	UniRef100_K7KHV7 Uncharacterized protein n=2 Tax=Soja TaxID=1462606 RepID=K7KHV7_SOYBN	0	99.86	UniRef100_UPI00098DD0F1 myb-like protein X n=1 Tax=Cajanus cajan TaxID=3821 RepID=UPI00098DD0F1	0	99.86	AT1G75150.1	AT1G75150.1 | Symbols: | unknown protein; Has 38228 Blast hits to 24529 proteins in 1168 species: Archae - 169; Bacteria - 4103; Metazoa - 14594; Fungi - 5866; Plants - 1861; Viruses - 317; Other Eukaryotes - 11318 (source: NCBI BLink). | chr1:28204709-28208512 REVERSE LENGTH=784	6e-77	97.51	GO:0008150	biological process;	GO:0003674	molecular function;	GO:0005634	nucleus	NA	NA	AT1G75150|F22H5.12|F22H5_12			Glyma.04G033100
438	C4	G2-	224	Glyma.17G003200	-0.368248	0.793391		-0.895545	0.0339374		-0.287869	0.998012		Glyma.17g003200	239	UniRef100_K7MJ78 Uncharacterized protein n=1 Tax=Glycine max TaxID=3847 RepID=K7MJ78_SOYBN	1e-174	99.58	UniRef100_A0A445G0A4 Glutathione S-transferase zeta class isoform A n=1 Tax=Glycine soja TaxID=3848 RepID=A0A445G0A4_GLYSO	3e-174	99.58	AT2G02390.3	AT2G02390.3 | Symbols: ATGSTZ1, GST18, GSTZ1 | glutathione S-transferase zeta 1 | chr2:629015-630955 FORWARD LENGTH=228	2e-90	86.61	GO:0006559 GO:0006749 GO:0009072 GO:0009407 GO:0055114 GO:1902000	L-phenylalanine catabolic process; glutathione metabolic process; aromatic amino acid family metabolic process; toxin catabolic process; oxidation-reduction process; homogentisate catabolic process;	GO:0004364 GO:0004601 GO:0016034	glutathione transferase activity; peroxidase activity; maleylacetoacetate isomerase activity;	GO:0005737 GO:0005829	cytoplasm; cytosol	PF13417	GST_N_3;	AT2G02390|ATGSTZ1|GST18|GSTZ1|MAAI|AtMAAI|glutathione S-transferase zeta 1|GLUTATHIONE S-TRANSFERASE 18|maleylacetoacetate isomerase|T16F16.18|T16F16_18|GLUTATHIONE S-TRANSFERASE 18			Glyma.17G003200
439	C4	G2-	225	Glyma.15G040000	-0.3781	0.678881		-0.75439	0.023975		-0.321122	0.961975		Glyma.15g040000	349	UniRef100_A0A445GNW4 UDP-glucuronic acid decarboxylase 5 isoform A n=2 Tax=Soja TaxID=1462606 RepID=A0A445GNW4_GLYSO	0	99.71	UniRef100_A0A445GNW4 UDP-glucuronic acid decarboxylase 5 isoform A n=2 Tax=Soja TaxID=1462606 RepID=A0A445GNW4_GLYSO	0	99.71	AT3G46440.1	AT3G46440.1 | Symbols: UXS5 | UDP-XYL synthase 5 | chr3:17089268-17091611 REVERSE LENGTH=341	0	92.26	GO:0033320 GO:0042732	UDP-D-xylose biosynthetic process; D-xylose metabolic process;	GO:0048040 GO:0070403	UDP-glucuronate decarboxylase activity; NAD+ binding;	GO:0005737 GO:0005829 GO:0005886 GO:0009507	cytoplasm; cytosol; plasma membrane; chloroplast	PF01073	3Beta_HSD;	AT3G46440|UXS5|UDP-XYL synthase 5|F18L15.160			Glyma.15G040000
440	C4	G2-	226	Glyma.13G147500	-0.13109	0.932289		-0.757328	0.0343531		-0.0376942	0.998825		Glyma.13g147500	535	UniRef100_A0A0R0GPC6 Uncharacterized protein n=2 Tax=Soja TaxID=1462606 RepID=A0A0R0GPC6_SOYBN	0	99.81	UniRef100_A0A445HG84 Carotene epsilon-monooxygenase, chloroplastic isoform B n=1 Tax=Glycine soja TaxID=3848 RepID=A0A445HG84_GLYSO	0	99.81	AT3G53130.1	AT3G53130.1 | Symbols: LUT1, CYP97C1 | Cytochrome P450 superfamily protein | chr3:19692812-19695278 FORWARD LENGTH=539	0	96.45	GO:0016117	carotenoid biosynthetic process;	GO:0009974	zeinoxanthin epsilon hydroxylase activity;	GO:0009507 GO:0009941	chloroplast; chloroplast envelope	PF00067	p450;	AT3G53130|LUT1|CYP97C1|LUTEIN DEFICIENT 1|CYTOCHROME P450 97C1|T4D2.60			Glyma.13G147500
441	C4	G2-	227	Glyma.02G015000	-0.325679	0.825496		-1.18585	0.00321522		-0.200014	0.998825		Glyma.02g015000	210	UniRef100_I1JBI6 Uncharacterized protein n=2 Tax=Soja TaxID=1462606 RepID=I1JBI6_SOYBN	3e-119	99.52	NA	NA	NA	NA	NA	NA	NA	NA	NA	NA	NA	NA	NA	NA	NA	NA			Glyma.02G015000
442	C4	G2-	228	Glyma.12G193700	-0.418915	0.863114		-1.41528	0.0414884		-0.275359	0.998825		Glyma.12g193700	123	UniRef100_I1LU52 Uncharacterized protein n=2 Tax=Soja TaxID=1462606 RepID=I1LU52_SOYBN	9e-80	99.19	UniRef100_UPI000F7C720D uncharacterized protein LOC113856483 n=1 Tax=Abrus precatorius TaxID=3816 RepID=UPI000F7C720D	6e-53	99.19	AT5G54970.1	AT5G54970.1 | Symbols: | unknown protein; BEST Arabidopsis thaliana protein match is: unknown protein (TAIR:AT4G26960.1); Has 1807 Blast hits to 1807 proteins in 277 species: Archae - 0; Bacteria - 0; Metazoa - 736; Fungi - 347; Plants - 385; Viruses - 0; Other Eukaryotes - 339 (source: NCBI BLink). | chr5:22313271-22313648 FORWARD LENGTH=125	1e-15	76.42	GO:0008150	biological process;	GO:0003674	molecular function;	GO:0005634	nucleus	NA	NA	AT5G54970|MBG8.24|MBG8_24			Glyma.12G193700
443	C4	G2-	229	Glyma.06G179800	-0.482132	0.839767		-1.80957	0.00619332		-0.300645	0.998825		Glyma.06g179800	331	UniRef100_I1KCD5 Uncharacterized protein n=1 Tax=Glycine max TaxID=3847 RepID=I1KCD5_SOYBN	0	99.7	UniRef100_A0A445KBD1 Short-chain dehydrogenase TIC 32, chloroplastic isoform A n=1 Tax=Glycine soja TaxID=3848 RepID=A0A445KBD1_GLYSO	0	99.7	AT5G50130.1	AT5G50130.1 | Symbols: | NAD(P)-binding Rossmann-fold superfamily protein | chr5:20390066-20393053 FORWARD LENGTH=339	3e-167	99.7	GO:0055114	oxidation-reduction process;	NA	NA	GO:0005634 GO:0005739	nucleus; mitochondrion	PF08659	KR;	AT5G50130|MPF21.15|MPF21_15			Glyma.06G179800
444	C4	G2-	230	Glyma.09G217900	-0.361048	0.89067		-1.50596	0.029371		-0.206135	0.998825		Glyma.09g217900	265	UniRef100_I1L5B6 Uncharacterized protein n=3 Tax=Soja TaxID=1462606 RepID=I1L5B6_SOYBN	0	99.62	UniRef100_UPI000F7C1C76 uncharacterized protein LOC113868786 isoform X1 n=1 Tax=Abrus precatorius TaxID=3816 RepID=UPI000F7C1C76	1e-138	93.21	AT4G19390.1	AT4G19390.1 | Symbols: | Uncharacterised protein family (UPF0114) | chr4:10574903-10576355 REVERSE LENGTH=273	1e-84	65.28	GO:0008150	biological process;	GO:0003674	molecular function;	GO:0005886 GO:0009941 GO:0016021	plasma membrane; chloroplast envelope; integral component of membrane	PF03350	UPF0114;	AT4G19390|T5K18.170|T5K18_170			Glyma.09G217900
445	C4	G2-	231	Glyma.11G238800	-0.236253	0.854714		-0.939425	0.00545706		-0.142909	0.998825		Glyma.11g238800	511	UniRef100_Q94C02 Myo-inositol-1-phosphate synthase n=5 Tax=Soja TaxID=1462606 RepID=Q94C02_SOYBN	0	99.8	UniRef100_Q94C02 Myo-inositol-1-phosphate synthase n=5 Tax=Soja TaxID=1462606 RepID=Q94C02_SOYBN	0	99.8	AT2G22240.1	AT2G22240.1 | Symbols: ATMIPS2, MIPS2, ATIPS2 | myo-inositol-1-phosphate synthase 2 | chr2:9451901-9453938 REVERSE LENGTH=510	0	99.8	GO:0006021 GO:0008654 GO:0009733 GO:0009793 GO:0010264 GO:0016036 GO:0042742 GO:0050832 GO:0051607	inositol biosynthetic process; phospholipid biosynthetic process; response to auxin; embryo development ending in seed dormancy; myo-inositol hexakisphosphate biosynthetic process; cellular response to phosphate starvation; defense response to bacterium; defense response to fungus; defense response to virus;	GO:0004512 GO:0005515	inositol-3-phosphate synthase activity; protein binding;	GO:0005737	cytoplasm	PF01658 PF07994	Inos-1-P_synth; NAD_binding_5;	AT2G22240|ATMIPS2|MIPS2|ATIPS2|MYO-INOSITOL-1-PHOSTPATE SYNTHASE 2|myo-inositol-1-phosphate synthase 2|INOSITOL 3-PHOSPHATE SYNTHASE 2|T26C19.10|T26C19_10			Glyma.11G238800
446	C4	G2-	232	Glyma.08G017000	0.117955	0.964525		-1.19153	0.0285292		0.300437	0.998825		Glyma.08g017000	504	UniRef100_I1KPE3 Uncharacterized protein n=2 Tax=Soja TaxID=1462606 RepID=I1KPE3_SOYBN	0	99.8	UniRef100_UPI000F7CBF0B uncharacterized protein LOC113854613 n=1 Tax=Abrus precatorius TaxID=3816 RepID=UPI000F7CBF0B	0	99.8	AT4G23490.1	AT4G23490.1 | Symbols: | Protein of unknown function (DUF604) | chr4:12251580-12253973 REVERSE LENGTH=526	0	94.44	GO:0008150	biological process;	GO:0008375 GO:0016757	acetylglucosaminyltransferase activity; transferase activity, transferring glycosyl groups;	GO:0005794 GO:0016021	Golgi apparatus; integral component of membrane	PF02434	Fringe;	AT4G23490|F16G20.2			Glyma.08G017000
447	C4	G2-	233	Glyma.07G266000	0.0276498	0.990966		-0.882452	0.0303858		0.154325	0.998825		Glyma.07g266000	115	UniRef100_A0A0R0J8T0 Cystatin domain-containing protein n=3 Tax=Soja TaxID=1462606 RepID=A0A0R0J8T0_SOYBN	5e-79	99.13	UniRef100_A0A0R0J8T0 Cystatin domain-containing protein n=3 Tax=Soja TaxID=1462606 RepID=A0A0R0J8T0_SOYBN	5e-79	99.13	AT5G47550.1	AT5G47550.1 | Symbols: | Cystatin/monellin superfamily protein | chr5:19286596-19286964 REVERSE LENGTH=122	3e-27	75.65	GO:0006952 GO:0010030 GO:0034605	defense response; positive regulation of seed germination; cellular response to heat;	GO:0004869	cysteine-type endopeptidase inhibitor activity;	GO:0005576 GO:0005618	extracellular region; cell wall	PF16845	SQAPI;	AT5G47550|CYS5|Cysteine proteinase inhibitor 5|MNJ7.14|MNJ7_14			Glyma.07G266000
448	C4	G2-	234	Glyma.13G202100	-0.675801	0.727617		-1.69399	0.00853716		-0.534301	0.98405		Glyma.13g202100	1177	UniRef100_I1M0W9 Structural maintenance of chromosomes protein n=1 Tax=Glycine max TaxID=3847 RepID=I1M0W9_SOYBN	0	99.92	UniRef100_I1M0W9 Structural maintenance of chromosomes protein n=1 Tax=Glycine max TaxID=3847 RepID=I1M0W9_SOYBN	0	99.92	AT5G62410.1	AT5G62410.1 | Symbols: SMC2, TTN3, ATCAP-E1, ATSMC4 | structural maintenance of chromosomes 2 | chr5:25056308-25062436 FORWARD LENGTH=1175	0	99.92	GO:0030261 GO:0051301 GO:0051321	chromosome condensation; cell division; meiotic cell cycle;	GO:0005215 GO:0005524	transporter activity; ATP binding;	GO:0000796 GO:0005634	condensin complex; nucleus	PF13304 PF06470 PF02463	AAA_21; SMC_hinge; SMC_N;	AT5G62410|SMC2|TTN3|ATCAP-E1|ATSMC4|structural maintenance of chromosomes 2|TITAN 3|MMI9.19|MMI9_19			Glyma.13G202100
449	C4	G2-	235	Glyma.10G231200	-0.678792	0.757408		-2.13058	0.0023064		-0.431893	0.998825		Glyma.10g231200	302	UniRef100_I1LDM1 Fatty acid hydroxylase domain-containing protein n=2 Tax=Soja TaxID=1462606 RepID=I1LDM1_SOYBN	0	99.67	UniRef100_I1LDM1 Fatty acid hydroxylase domain-containing protein n=2 Tax=Soja TaxID=1462606 RepID=I1LDM1_SOYBN	0	99.67	AT4G25700.1	AT4G25700.1 | Symbols: BETA-OHASE 1, B1, chy1, BCH1 | beta-hydroxylase 1 | chr4:13094142-13095866 REVERSE LENGTH=310	2e-143	99.01	GO:0016119 GO:0016123 GO:0055114	carotene metabolic process; xanthophyll biosynthetic process; oxidation-reduction process;	GO:0005506 GO:0010291 GO:0016491 GO:0016787	iron ion binding; carotene beta-ring hydroxylase activity; oxidoreductase activity; hydrolase activity;	GO:0009507 GO:0016021 GO:0031969	chloroplast; integral component of membrane; chloroplast membrane	PF04116	FA_hydroxylase;	AT4G25700|BETA-OHASE 1|B1|chy1|BCH1|beta-hydroxylase 1|BETA CAROTENOID HYDROXYLASE 1|L73G19.80|L73G19_80			Glyma.10G231200
450	C4	G2-	236	Glyma.06G284400	-0.756018	0.808987		-1.93807	0.0429347		-0.554664	0.998825		Glyma.06g284400	123	UniRef100_K7KXX6 Uncharacterized protein n=1 Tax=Glycine max TaxID=3847 RepID=K7KXX6_SOYBN	1e-78	99.19	NA	NA	NA	NA	NA	NA	NA	NA	NA	NA	NA	NA	NA	NA	NA	NA			Glyma.06G284400
451	C4	G2-	237	Glyma.02G030200	0.0954106	0.977561		-1.51312	0.0241969		0.379107	0.998825		Glyma.02g030200	340	UniRef100_A0A0B2RA92 Cyclin-D1-1 n=2 Tax=Soja TaxID=1462606 RepID=A0A0B2RA92_GLYSO	0	99.71	UniRef100_A0A0B2RA92 Cyclin-D1-1 n=2 Tax=Soja TaxID=1462606 RepID=A0A0B2RA92_GLYSO	0	99.71	AT1G70210.1	AT1G70210.1 | Symbols: CYCD1;1, ATCYCD1;1 | CYCLIN D1;1 | chr1:26440015-26441980 FORWARD LENGTH=339	3e-137	99.41	GO:0000079 GO:0044772 GO:0051301	regulation of cyclin-dependent protein serine/threonine kinase activity; mitotic cell cycle phase transition; cell division;	GO:0004672 GO:0005515 GO:0016538 GO:0019901	protein kinase activity; protein binding; cyclin-dependent protein serine/threonine kinase regulator activity; protein kinase binding;	GO:0000307 GO:0005634 GO:0005737	cyclin-dependent protein kinase holoenzyme complex; nucleus; cytoplasm	PF02984 PF00134	Cyclin_C; Cyclin_N;	AT1G70210|CYCD1;1|ATCYCD1;1|CYCLIN D1;1|F20P5.7|F20P5_7			Glyma.02G030200
452	C4	G2-	238	Glyma.03G144500	-0.151409	0.919095		-0.736696	0.0466256		-0.0378111	0.998825		Glyma.03g144500	384	UniRef100_A0A445LBI3 Omega-6 fatty acid desaturase, endoplasmic reticulum isozyme 2 isoform B n=1 Tax=Glycine soja TaxID=3848 RepID=A0A445LBI3_GLYSO	0	99.74	UniRef100_A0A445LBI3 Omega-6 fatty acid desaturase, endoplasmic reticulum isozyme 2 isoform B n=1 Tax=Glycine soja TaxID=3848 RepID=A0A445LBI3_GLYSO	0	99.74	AT3G12120.1	AT3G12120.1 | Symbols: FAD2 | fatty acid desaturase 2 | chr3:3860592-3861743 REVERSE LENGTH=383	0	99.74	GO:0006636 GO:0055114	unsaturated fatty acid biosynthetic process; oxidation-reduction process;	GO:0016720 GO:0045485 GO:0102985	delta12-fatty acid dehydrogenase activity; omega-6 fatty acid desaturase activity; Delta12-fatty-acid desaturase activity;	GO:0005634 GO:0005783 GO:0005789 GO:0016021	nucleus; endoplasmic reticulum; endoplasmic reticulum membrane; integral component of membrane	PF11960 PF00487	DUF3474; FA_desaturase;	AT3G12120|FAD2|AtFAD2|fatty acid desaturase 2|T21B14.6|DELTA-12 DESATURASE			Glyma.03G144500
453	C4	G2-	239	Glyma.15G099800	-0.216449	0.87269		-0.771714	0.0372954		-0.108865	0.998825		Glyma.15g099800	156	UniRef100_C6SZQ5 HPt domain-containing protein n=2 Tax=Glycine max TaxID=3847 RepID=C6SZQ5_SOYBN	4e-109	99.36	UniRef100_C6SZQ5 HPt domain-containing protein n=2 Tax=Glycine max TaxID=3847 RepID=C6SZQ5_SOYBN	4e-109	99.36	AT3G21510.1	AT3G21510.1 | Symbols: AHP1 | histidine-containing phosphotransmitter 1 | chr3:7578432-7579537 REVERSE LENGTH=154	3e-73	98.08	GO:0000160 GO:0007165 GO:0009553 GO:0009736 GO:0009825 GO:0016310 GO:0051781 GO:0080036	phosphorelay signal transduction system; signal transduction; embryo sac development; cytokinin-activated signaling pathway; multidimensional cell growth; phosphorylation; positive regulation of cell division; regulation of cytokinin-activated signaling pathway;	GO:0005515 GO:0009927 GO:0043424	protein binding; histidine phosphotransfer kinase activity; protein histidine kinase binding;	GO:0005634 GO:0005737 GO:0005829	nucleus; cytoplasm; cytosol	PF01627	Hpt;	AT3G21510|AHP1|histidine-containing phosphotransmitter 1|MIL23.7			Glyma.15G099800
454	C4	G2-	240	Glyma.11G154900	-0.452181	0.759733		-1.233	0.00602928		-0.301878	0.998012		Glyma.11g154900	91	UniRef100_P15642 Repetitive proline-rich cell wall protein 3 n=3 Tax=Soja TaxID=1462606 RepID=PRP3_SOYBN	2e-48	98.9	UniRef100_P15642 Repetitive proline-rich cell wall protein 3 n=3 Tax=Soja TaxID=1462606 RepID=PRP3_SOYBN	2e-48	98.9	NA	NA	NA	NA	NA	NA	NA	NA	NA	NA	PF02095	Extensin_1;	NA			Glyma.11G154900
455	C4	G2-	241	Glyma.18G097300	-0.317124	0.850049		-0.954208	0.0448752		-0.196052	0.998825		Glyma.18g097300	259	UniRef100_I1N0P8 Uncharacterized protein n=1 Tax=Glycine max TaxID=3847 RepID=I1N0P8_SOYBN	0	99.61	UniRef100_A0A1S3VWI6 uncharacterized protein LOC106779185 n=1 Tax=Vigna radiata var. radiata TaxID=3916 RepID=A0A1S3VWI6_VIGRR	2e-144	99.61	AT3G32930.1	AT3G32930.1 | Symbols: | unknown protein; FUNCTIONS IN: molecular_function unknown; INVOLVED IN: biological_process unknown; LOCATED IN: chloroplast envelope; EXPRESSED IN: 22 plant structures; EXPRESSED DURING: 13 growth stages; Has 57 Blast hits to 57 proteins in 11 species: Archae - 0; Bacteria - 0; Metazoa - 0; Fungi - 0; Plants - 57; Viruses - 0; Other Eukaryotes - 0 (source: NCBI BLink). | …	2e-104	98.84	GO:0008150	biological process;	GO:0003674	molecular function;	GO:0009507 GO:0009941	chloroplast; chloroplast envelope	NA	NA	AT3G32930|T13O13.1			Glyma.18G097300
456	C4	G2-	242	Glyma.05G103600	-0.827416	0.144428		-0.875641	0.0219081		-0.217478	0.998825		Glyma.05g103600	326	UniRef100_A0A0B2P9E8 Peroxidase n=2 Tax=Soja TaxID=1462606 RepID=A0A0B2P9E8_GLYSO	0	99.69	UniRef100_A0A0B2P9E8 Peroxidase n=2 Tax=Soja TaxID=1462606 RepID=A0A0B2P9E8_GLYSO	0	99.69	AT5G67400.1	AT5G67400.1 | Symbols: RHS19 | root hair specific 19 | chr5:26894896-26896300 FORWARD LENGTH=329	6e-162	99.69	GO:0006979 GO:0042744 GO:0055114	response to oxidative stress; hydrogen peroxide catabolic process; oxidation-reduction process;	GO:0004601 GO:0020037 GO:0046872	peroxidase activity; heme binding; metal ion binding;	GO:0005576	extracellular region	PF00141	peroxidase;	AT5G67400|RHS19|root hair specific 19|K8K14.13|K8K14_13			Glyma.05G103600
[truncated: 860 more rows]
