# Supplementary material for: Investigating the Role of Known Arabidopsis Iron Genes in a Stress Resilient Soybean Line
Source: Int J Mol Sci. 2024 Oct 25;25(21):11480. doi: 10.3390/ijms252111480 (PMC11545859; doi:10.3390/ijms252111480)
Supplement: Supplementary file 1 [file ijms-25-11480-s001.zip › ORourke_Table S3.xlsx]

## Sheet: +Fe
Table S3. Gene ontology (GO) biological process terms significantly overrepresed in +Fe conditions when comparing VIGS constructs to EV control. A negative sign (-) after the construct names indicte GO terms identified among repressed DEGs of intrest. A positive sign (+) after the construct name indcates GO terms were identified among induced DEGs of interest. GO Term enrichment was conducted usi…
Comparison	GO Term	GO Term Description	Genome Count	DEG Count	Corrected P (P<0.05)
VIGS_FIT-Fe+	GO:0006334	nucleosome assembly	128	43	9.16041e-47
VIGS_FIT-Fe+	GO:0006261	DNA-dependent DNA replication	234	38	4.03541e-28
VIGS_FIT-Fe+	GO:0008283	cell proliferation	388	41	6.32419e-23
VIGS_FIT-Fe+	GO:0006260	DNA replication	270	35	2.16507e-22
VIGS_FIT-Fe+	GO:0006270	DNA replication initiation	159	25	9.4584e-18
VIGS_FIT-Fe+	GO:0006275	regulation of DNA replication	255	28	9.8033e-16
VIGS_FIT-Fe+	GO:0006306	DNA methylation	421	34	3.72298e-15
VIGS_FIT-Fe+	GO:0051567	histone H3-K9 methylation	443	33	1.20442e-13
VIGS_FIT-Fe+	GO:0006268	DNA unwinding involved in replication	22	11	2.20397e-13
VIGS_FIT-Fe+	GO:0051726	regulation of cell cycle	345	29	3.26455e-13
VIGS_FIT-Fe+	GO:0034968	histone lysine methylation	258	18	1.83941e-06
VIGS_FIT-Fe+	GO:0009909	regulation of flower development	744	30	8.5515e-06
VIGS_FIT-Fe+	GO:0010389	regulation of G2/M transition of mitotic cell cycle	155	13	2.98531e-05
VIGS_FIT-Fe+	GO:0006346	methylation-dependent chromatin silencing	306	16	0.000638507
VIGS_FIT-Fe+	GO:0009944	polarity specification of adaxial/abaxial axis	203	13	0.000660601
VIGS_FIT-Fe+	GO:0000911	cytokinesis by cell plate formation	471	20	0.000853411
VIGS_FIT-Fe+	GO:0016458	gene silencing	156	11	0.00165036
VIGS_FIT-Fe+	GO:0031047	gene silencing by RNA	256	14	0.00169346
VIGS_FIT-Fe+	GO:0042127	regulation of cell proliferation	108	9	0.00322129
VIGS_FIT-Fe+	GO:0048439	flower morphogenesis	191	11	0.0111411
VIGS_FIT-Fe+	GO:0048519	negative regulation of biological process	139	9	0.0241497
VIGS_FIT-Fe+	GO:0006269	DNA replication, synthesis of RNA primer	8	3	0.0409387
VIGS_FIT+Fe+	GO:0015979	photosynthesis	452	85	1.37454e-40
VIGS_FIT+Fe+	GO:0010027	thylakoid membrane organization	469	86	3.50415e-40
VIGS_FIT+Fe+	GO:0019288	isopentenyl diphosphate biosynthetic process, mevalonate-independent pathway	581	94	2.88276e-39
VIGS_FIT+Fe+	GO:0019684	photosynthesis, light reaction	320	70	1.06324e-37
VIGS_FIT+Fe+	GO:0006098	pentose-phosphate shunt	421	78	1.16675e-36
VIGS_FIT+Fe+	GO:0006364	rRNA processing	532	84	3.85327e-34
VIGS_FIT+Fe+	GO:0009902	chloroplast relocation	230	55	1.64637e-31
VIGS_FIT+Fe+	GO:0015995	chlorophyll biosynthetic process	294	59	2.101e-29
VIGS_FIT+Fe+	GO:0016117	carotenoid biosynthetic process	259	55	1.17814e-28
VIGS_FIT+Fe+	GO:0010114	response to red light	252	52	2.18287e-26
VIGS_FIT+Fe+	GO:0009657	plastid organization	201	47	2.77156e-26
VIGS_FIT+Fe+	GO:0010207	photosystem II assembly	372	62	3.26745e-26
VIGS_FIT+Fe+	GO:0009637	response to blue light	269	53	7.02763e-26
VIGS_FIT+Fe+	GO:0010218	response to far red light	251	51	1.6028e-25
VIGS_FIT+Fe+	GO:0009773	photosynthetic electron transport in photosystem I	121	37	5.56433e-25
VIGS_FIT+Fe+	GO:0034660	ncRNA metabolic process	187	41	1.28236e-21
VIGS_FIT+Fe+	GO:0035304	regulation of protein dephosphorylation	337	49	7.84105e-18
VIGS_FIT+Fe+	GO:0009765	photosynthesis, light harvesting	44	20	6.26245e-17
VIGS_FIT+Fe+	GO:0043085	positive regulation of catalytic activity	232	38	2.47935e-15
VIGS_FIT+Fe+	GO:0019252	starch biosynthetic process	372	48	2.81346e-15
VIGS_FIT+Fe+	GO:0019344	cysteine biosynthetic process	459	51	1.47814e-13
VIGS_FIT+Fe+	GO:0042793	transcription from plastid promoter	169	30	8.0778e-13
VIGS_FIT+Fe+	GO:0000023	maltose metabolic process	304	39	4.2266e-12
VIGS_FIT+Fe+	GO:0010155	regulation of proton transport	191	29	1.54495e-10
VIGS_FIT+Fe+	GO:0010103	stomatal complex morphogenesis	362	39	1.17055e-09
VIGS_FIT+Fe+	GO:0006636	unsaturated fatty acid biosynthetic process	204	27	2.64225e-08
VIGS_FIT+Fe+	GO:0016556	mRNA modification	220	25	3.34251e-06
VIGS_FIT+Fe+	GO:0009658	chloroplast organization	316	30	7.47487e-06
VIGS_FIT+Fe+	GO:0030154	cell differentiation	324	30	1.31707e-05
VIGS_FIT+Fe+	GO:0010196	nonphotochemical quenching	19	8	1.43209e-05
VIGS_FIT+Fe+	GO:0070838	divalent metal ion transport	237	24	6.11725e-05
VIGS_FIT+Fe+	GO:0006655	phosphatidylglycerol biosynthetic process	176	20	0.0001069
VIGS_FIT+Fe+	GO:0009814	defense response, incompatible interaction	196	20	0.000603309
VIGS_FIT+Fe+	GO:0030003	cellular cation homeostasis	274	24	0.000859045
VIGS_FIT+Fe+	GO:0019676	ammonia assimilation cycle	15	6	0.00124526
VIGS_FIT+Fe+	GO:0042549	photosystem II stabilization	15	6	0.00124526
VIGS_FIT+Fe+	GO:0015729	oxaloacetate transport	5	4	0.00187566
VIGS_FIT+Fe+	GO:0071423	malate transmembrane transport	5	4	0.00187566
VIGS_FIT+Fe+	GO:0019761	glucosinolate biosynthetic process	349	27	0.00212702
VIGS_FIT+Fe+	GO:0009768	photosynthesis, light harvesting in photosystem I	10	5	0.00244105
VIGS_FIT+Fe+	GO:0016226	iron-sulfur cluster assembly	227	19	0.0190863
VIGS_FIT+Fe+	GO:0018119	peptidyl-cysteine S-nitrosylation	47	8	0.0292825
VIGS_HY5-Fe+	GO:0008283	cell proliferation	388	119	2.90572e-42
VIGS_HY5-Fe+	GO:0006260	DNA replication	270	89	5.42958e-34
VIGS_HY5-Fe+	GO:0006270	DNA replication initiation	159	59	3.59828e-25
VIGS_HY5-Fe+	GO:0006275	regulation of DNA replication	255	75	8.31257e-25
VIGS_HY5-Fe+	GO:0006334	nucleosome assembly	128	51	2.96302e-23
VIGS_HY5-Fe+	GO:0051567	histone H3-K9 methylation	443	97	1.41333e-21
VIGS_HY5-Fe+	GO:0000911	cytokinesis by cell plate formation	471	95	2.02949e-18
VIGS_HY5-Fe+	GO:0006261	DNA-dependent DNA replication	234	63	2.29402e-18
VIGS_HY5-Fe+	GO:0010389	regulation of G2/M transition of mitotic cell cycle	155	50	5.42645e-18
VIGS_HY5-Fe+	GO:0051726	regulation of cell cycle	345	74	1.38235e-15
VIGS_HY5-Fe+	GO:0006306	DNA methylation	421	80	1.03295e-13
VIGS_HY5-Fe+	GO:0016126	sterol biosynthetic process	363	72	3.30421e-13
VIGS_HY5-Fe+	GO:0016458	gene silencing	156	41	4.81697e-11
VIGS_HY5-Fe+	GO:0006084	acetyl-CoA metabolic process	178	44	6.26207e-11
VIGS_HY5-Fe+	GO:0055114	oxidation-reduction process	2341	253	1.12462e-09
VIGS_HY5-Fe+	GO:0006633	fatty acid biosynthetic process	237	49	3.38088e-09
VIGS_HY5-Fe+	GO:0010075	regulation of meristem growth	450	74	3.40985e-09
VIGS_HY5-Fe+	GO:0009813	flavonoid biosynthetic process	218	46	7.29444e-09
VIGS_HY5-Fe+	GO:0010224	response to UV-B	278	53	1.22119e-08
VIGS_HY5-Fe+	GO:0034968	histone lysine methylation	258	50	2.47802e-08
VIGS_HY5-Fe+	GO:0034440	lipid oxidation	54	20	1.80393e-07
VIGS_HY5-Fe+	GO:0009611	response to wounding	1031	127	1.999e-07
VIGS_HY5-Fe+	GO:0016132	brassinosteroid biosynthetic process	271	48	1.46867e-06
VIGS_HY5-Fe+	GO:0000280	nuclear division	93	25	2.44271e-06
VIGS_HY5-Fe+	GO:0042398	cellular modified amino acid biosynthetic process	130	30	3.43366e-06
VIGS_HY5-Fe+	GO:0040007	growth	201	39	3.56503e-06
VIGS_HY5-Fe+	GO:0007018	microtubule-based movement	184	36	1.11966e-05
VIGS_HY5-Fe+	GO:0009699	phenylpropanoid biosynthetic process	34	14	2.05783e-05
VIGS_HY5-Fe+	GO:0000271	polysaccharide biosynthetic process	274	46	2.25976e-05
VIGS_HY5-Fe+	GO:0007000	nucleolus organization	59	18	5.00715e-05
VIGS_HY5-Fe+	GO:0030397	membrane disassembly	31	13	5.13677e-05
VIGS_HY5-Fe+	GO:0010817	regulation of hormone levels	212	38	5.23098e-05
VIGS_HY5-Fe+	GO:0006268	DNA unwinding involved in replication	22	11	6.03079e-05
VIGS_HY5-Fe+	GO:0009698	phenylpropanoid metabolic process	163	32	6.61727e-05
VIGS_HY5-Fe+	GO:0042335	cuticle development	131	28	6.64616e-05
VIGS_HY5-Fe+	GO:0051258	protein polymerization	73	20	6.82185e-05
VIGS_HY5-Fe+	GO:0016572	histone phosphorylation	159	31	0.000124515
VIGS_HY5-Fe+	GO:0009765	photosynthesis, light harvesting	44	15	0.000127536
VIGS_HY5-Fe+	GO:0051225	spindle assembly	98	23	0.000164714
VIGS_HY5-Fe+	GO:0009932	cell tip growth	248	41	0.000190314
VIGS_HY5-Fe+	GO:0009411	response to UV	116	25	0.000281712
VIGS_HY5-Fe+	GO:0009718	anthocyanin-containing compound biosynthetic process	142	28	0.00039341
VIGS_HY5-Fe+	GO:0043481	anthocyanin accumulation in tissues in response to UV light	310	47	0.000401292
VIGS_HY5-Fe+	GO:0009744	response to sucrose stimulus	531	69	0.000458047
VIGS_HY5-Fe+	GO:0009695	jasmonic acid biosynthetic process	417	57	0.000865432
VIGS_HY5-Fe+	GO:0006085	acetyl-CoA biosynthetic process	23	10	0.00127314
VIGS_HY5-Fe+	GO:0010025	wax biosynthetic process	59	16	0.00164057
VIGS_HY5-Fe+	GO:0006564	L-serine biosynthetic process	11	7	0.00208157
VIGS_HY5-Fe+	GO:0008299	isoprenoid biosynthetic process	41	13	0.00229701
VIGS_HY5-Fe+	GO:0009664	plant-type cell wall organization	337	48	0.00240211
VIGS_HY5-Fe+	GO:0006629	lipid metabolic process	534	66	0.00469914
VIGS_HY5-Fe+	GO:0010253	UDP-rhamnose biosynthetic process	12	7	0.00469928
VIGS_HY5-Fe+	GO:0006598	polyamine catabolic process	126	24	0.00495452
VIGS_HY5-Fe+	GO:0006094	gluconeogenesis	463	59	0.0053731
VIGS_HY5-Fe+	GO:0010498	proteasomal protein catabolic process	244	37	0.00597188
VIGS_HY5-Fe+	GO:0009805	coumarin biosynthetic process	186	31	0.00658441
VIGS_HY5-Fe+	GO:0000038	very long-chain fatty acid metabolic process	104	21	0.00746785
VIGS_HY5-Fe+	GO:0019287	isopentenyl diphosphate biosynthetic process, mevalonate pathway	17	8	0.00762393
VIGS_HY5-Fe+	GO:0010143	cutin biosynthetic process	34	11	0.011361
VIGS_HY5-Fe+	GO:0046686	response to cadmium ion	1310	132	0.0117407
VIGS_HY5-Fe+	GO:0006342	chromatin silencing	372	49	0.0133621
VIGS_HY5-Fe+	GO:0009825	multidimensional cell growth	265	38	0.0165536
VIGS_HY5-Fe+	GO:0045226	extracellular polysaccharide biosynthetic process	14	7	0.0180218
VIGS_HY5-Fe+	GO:0006631	fatty acid metabolic process	86	18	0.0199601
VIGS_HY5-Fe+	GO:0080167	response to karrikin	356	47	0.0220426
VIGS_HY5-Fe+	GO:0010583	response to cyclopentenone	454	56	0.0256537
VIGS_HY5-Fe+	GO:0010311	lateral root formation	139	24	0.0278323
VIGS_HY5-Fe+	GO:0051555	flavonol biosynthetic process	39	11	0.048429
VIGS_HY5-Fe+	GO:0006184	GTP catabolic process	100	19	0.0493325
VIGS_HY5-Fe+	GO:0009715	chalcone biosynthetic process	21	8	0.0498257
VIGS_HY5+Fe+	GO:0030422	production of siRNA involved in RNA interference	102	10	0.0119919
VIGS_HY5+Fe+	GO:0006914	autophagy	138	11	0.0323896
VIGS_PYE-Fe+	No significant GO terms identified.
VIGS_PYE+Fe+	No significant GO terms identified.

## Sheet: -Fe
Table S3. Gene ontology (GO) biological process terms significantly overrepresed in -Fe conditions when comparing VIGS constructs to EV control. A negative sign (-) after the construct names indicte GO terms identified among repressed DEGs of intrest. A positive sign (+) after the construct name indcates GO terms were identified among induced DEGs of interest. GO Term enrichment was conducted usi…
Comparison	GO Term	GO Term Description	Genome Count	DEG Count	Corrected P (P<0.05)
FIT-Fe-	No significant GO terms identified.
FIT+Fe-	No significant GO terms identified.
HY5-Fe-	GO:0009765	photosynthesis, light harvesting	44	18	6.18786e-16
HY5-Fe-	GO:0015979	photosynthesis	452	47	2.67075e-15
HY5-Fe-	GO:0006268	DNA unwinding involved in replication	22	11	2.29177e-10
HY5-Fe-	GO:0006260	DNA replication	270	30	4.85155e-10
HY5-Fe-	GO:0006334	nucleosome assembly	128	21	7.09249e-10
HY5-Fe-	GO:0006270	DNA replication initiation	159	23	9.33199e-10
HY5-Fe-	GO:0019684	photosynthesis, light reaction	320	27	3.15201e-06
HY5-Fe-	GO:0006364	rRNA processing	532	35	1.25266e-05
HY5-Fe-	GO:0019344	cysteine biosynthetic process	459	32	1.30442e-05
HY5-Fe-	GO:0051726	regulation of cell cycle	345	27	1.53623e-05
HY5-Fe-	GO:0006261	DNA-dependent DNA replication	234	21	5.41912e-05
HY5-Fe-	GO:0070838	divalent metal ion transport	237	21	6.72894e-05
HY5-Fe-	GO:0010196	nonphotochemical quenching	19	7	6.7838e-05
HY5-Fe-	GO:0019288	isopentenyl diphosphate biosynthetic process, mevalonate-independent pathway	581	35	0.000105961
HY5-Fe-	GO:0015995	chlorophyll biosynthetic process	294	23	0.00016289
HY5-Fe-	GO:0008283	cell proliferation	388	27	0.000165598
HY5-Fe-	GO:0030397	membrane disassembly	31	8	0.000188326
HY5-Fe-	GO:0006275	regulation of DNA replication	255	21	0.000229104
HY5-Fe-	GO:0030003	cellular cation homeostasis	274	21	0.000738533
HY5-Fe-	GO:0006098	pentose-phosphate shunt	421	26	0.00247737
HY5-Fe-	GO:0006306	DNA methylation	421	26	0.00247737
HY5-Fe-	GO:0010207	photosystem II assembly	372	23	0.00854774
HY5-Fe-	GO:0019761	glucosinolate biosynthetic process	349	22	0.00968144
HY5-Fe-	GO:0034440	lipid oxidation	54	8	0.0157974
HY5-Fe-	GO:0009657	plastid organization	201	15	0.0323721
HY5-Fe-	GO:0010114	response to red light	252	17	0.0377024
HY5-Fe-	GO:0051567	histone H3-K9 methylation	443	24	0.0463609
HY5-Fe-	GO:0006949	syncytium formation	63	8	0.0492987
HY5+Fe-	GO:0016441	posttranscriptional gene silencing	25	5	0.368392
HY5+Fe-	GO:0009616	virus induced gene silencing	267	14	3.93443
PYE-Fe-	No significant GO terms identified.
PYE+Fe-	No significant GO terms identified.

## Sheet: Trt
Table S3. Gene ontology (GO) biological process terms significantly overrepresed in Fe Trt conditions when comparing VIGS constructs in -Fe and +Fe conditions. A negative sign (-) after the construct names indicte GO terms identified among repressed DEGs of intrest. A positive sign (+) after the construct name indcates GO terms were identified among induced DEGs of interest. GO Term enrichment wa…
Comparison	GO Term	GO Term Description	Genome Count	DEG Count	Corrected P (P<0.05)
FIT-Trt	No significant GO terms identified.
FIT+Trt	GO:0016117	carotenoid biosynthetic process	259	50	8.41314e-30
FIT+Trt	GO:0009902	chloroplast relocation	230	46	4.97831e-28
FIT+Trt	GO:0010027	thylakoid membrane organization	469	61	1.28791e-26
FIT+Trt	GO:0015995	chlorophyll biosynthetic process	294	47	3.65386e-24
FIT+Trt	GO:0034660	ncRNA metabolic process	187	38	3.31611e-23
FIT+Trt	GO:0019288	isopentenyl diphosphate biosynthetic process, mevalonate-independent pathway	581	55	2.99547e-17
FIT+Trt	GO:0006098	pentose-phosphate shunt	421	42	1.10152e-13
FIT+Trt	GO:0006364	rRNA processing	532	47	2.11887e-13
FIT+Trt	GO:0015979	photosynthesis	452	43	2.7082e-13
FIT+Trt	GO:0042793	transcription from plastid promoter	169	26	2.12949e-12
FIT+Trt	GO:0019684	photosynthesis, light reaction	320	34	1.22806e-11
FIT+Trt	GO:0009765	photosynthesis, light harvesting	44	13	2.62826e-09
FIT+Trt	GO:0010218	response to far red light	251	27	4.16217e-09
FIT+Trt	GO:0010207	photosystem II assembly	372	32	2.00343e-08
FIT+Trt	GO:0010114	response to red light	252	26	2.57102e-08
FIT+Trt	GO:0035304	regulation of protein dephosphorylation	337	30	3.50528e-08
FIT+Trt	GO:0010155	regulation of proton transport	191	22	9.37021e-08
FIT+Trt	GO:0009637	response to blue light	269	26	1.08598e-07
FIT+Trt	GO:0043085	positive regulation of catalytic activity	232	23	7.22014e-07
FIT+Trt	GO:0019252	starch biosynthetic process	372	29	1.5688e-06
FIT+Trt	GO:0006655	phosphatidylglycerol biosynthetic process	176	19	4.76165e-06
FIT+Trt	GO:0016556	mRNA modification	220	21	7.25881e-06
FIT+Trt	GO:0006636	unsaturated fatty acid biosynthetic process	204	20	1.01783e-05
FIT+Trt	GO:0010103	stomatal complex morphogenesis	362	27	1.36839e-05
FIT+Trt	GO:0009658	chloroplast organization	316	25	1.41295e-05
FIT+Trt	GO:0000023	maltose metabolic process	304	24	2.77233e-05
FIT+Trt	GO:0015969	guanosine tetraphosphate metabolic process	8	5	0.000128416
FIT+Trt	GO:0015729	oxaloacetate transport	5	4	0.000563909
FIT+Trt	GO:0071423	malate transmembrane transport	5	4	0.000563909
FIT+Trt	GO:0019676	ammonia assimilation cycle	15	5	0.00608545
FIT+Trt	GO:0042549	photosystem II stabilization	15	5	0.00608545
FIT+Trt	GO:0015743	malate transport	16	5	0.00869693
FIT+Trt	GO:0016120	carotene biosynthetic process	16	5	0.00869693
FIT+Trt	GO:0010264	myo-inositol hexakisphosphate biosynthetic process	140	12	0.0268254
FIT+Trt	GO:0009773	photosynthetic electron transport in photosystem I	121	11	0.0321606
FIT+Trt	GO:0019344	cysteine biosynthetic process	459	24	0.0337462
HY5-Trt	GO:0008610	lipid biosynthetic process	57	8	1.76666e-06
HY5-Trt	GO:0042335	cuticle development	131	10	9.59223e-06
HY5-Trt	GO:0000038	very long-chain fatty acid metabolic process	104	9	1.54167e-05
HY5-Trt	GO:0006629	lipid metabolic process	534	15	0.00210781
HY5-Trt	GO:0009718	anthocyanin-containing compound biosynthetic process	142	8	0.00211015
HY5-Trt	GO:0010143	cutin biosynthetic process	34	4	0.022719
HY5-Trt	GO:0009813	flavonoid biosynthetic process	218	8	0.0436327
HY5-Trt	GO:0010224	response to UV-B	278	9	0.0451208
HY5+Trt	No signifiant GO terms identified.
PYE-Trt	No signifiant GO terms identified.
PYE+Trt	GO:0006334	nucleosome assembly	128	5	0.000121988
