# Supplementary material for: Investigating the Role of Known Arabidopsis Iron Genes in a Stress Resilient Soybean Line
Source: Int J Mol Sci. 2024 Oct 25;25(21):11480. doi: 10.3390/ijms252111480 (PMC11545859; doi:10.3390/ijms252111480)
Supplement: Supplementary file 1 [file ijms-25-11480-s001.zip › ORourke_Table S4.xlsx]

## Sheet: Sheet1
Table S4. Identification of over-represented transcription factor binding sites from Cis-eLement OVERrepresentation (CLOVER) analyses using the JASPAR 2020 plant database and 1000 bp promoter region upstream of start codons. The Motif ID, motif name raw score and P-value (using all soybean genes with 1000 bp promoters as background) are provided. The number of DEGs with this TFBS from the compari…
Silencing Effect
Comparison	Motif ID		Motif Name	Raw Score	P-value	# DEGs	Comparison
VIGS_FIT vs EV +Fe repressed genes
	MA0934.1		AHL25	101	0	53	FIT +Fe Repressed
	MA0932.1		AHL12	94.3	0	20	FIT +Fe Repressed
	MA0933.1		AHL20	85.9	0	104	FIT +Fe Repressed
	MA0997.1		ERF069	74.6	0	209	FIT +Fe Repressed
	MA1426.1		MYB124	65.9	0	179	FIT +Fe Repressed
	MA1344.1		BZIP28	63.1	0	84	FIT +Fe Repressed
	MA0987.1		PHYPADRAFT_140773	62.6	0	134	FIT +Fe Repressed
	MA0936.1		NAC046	60.7	0	208	FIT +Fe Repressed
	MA1022.1		PHYPADRAFT_38837	58.8	0	113	FIT +Fe Repressed
	MA0981.1		DOF1.8	56.6	0	95	FIT +Fe Repressed
	MA0993.1		ERF7	52	0	202	FIT +Fe Repressed
	MA1162.1		TCX2	44.7	0	170	FIT +Fe Repressed
	MA1732.1		E2FD	39.1	0	21	FIT +Fe Repressed
	MA1750.1		E2FE	39.1	0	21	FIT +Fe Repressed
	MA1327.2		ATHB-23	32.6	0	241	FIT +Fe Repressed
	MA1414.1		E2FA	31.7	0	144	FIT +Fe Repressed
	MA1786.1		NAC019	27	0	217	FIT +Fe Repressed
	MA1275.1		DOF1.6	25.7	0	239	FIT +Fe Repressed
	MA0983.1		DOF5.6	17	0	89	FIT +Fe Repressed
	MA0097.1		bZIP911	16.5	0	59	FIT +Fe Repressed
	MA1172.1		MYB3R5	10.8	0	78	FIT +Fe Repressed
	MA1017.1		GATA8	10.6	0	178	FIT +Fe Repressed
	MA1755.1		GATA4	10	0	115	FIT +Fe Repressed
	MA1180.1		MYB3R4	9.02	0	83	FIT +Fe Repressed
	MA1016.1		GATA15	7.86	0	163	FIT +Fe Repressed
	MA1058.1		SPL4	-0.629	0	108	FIT +Fe Repressed
	MA1015.1		GATA12	-1.01	0	107	FIT +Fe Repressed
VIGS_FIT vs EV +Fe induced genes
	MA1672.1		GBF2	249	0	355	FIT +Fe Induced
	MA1808.1		GLYMA-06G314400	246	0	394	FIT +Fe Induced
	MA1659.1		ABF4	236	0	356	FIT +Fe Induced
	MA1811.1		GLYMA-13G317000	234	0	379	FIT +Fe Induced
	MA1351.2		GBF3	232	0	366	FIT +Fe Induced
	MA1428.1		TCP8	219	0	404	FIT +Fe Induced
	MA1011.1		PHYPADRAFT_72483	206	0	330	FIT +Fe Induced
	MA0956.1		BEE2	205	0	328	FIT +Fe Induced
	MA0570.2		ABF1	187	0	243	FIT +Fe Induced
	MA1364.1		BHLH72	186	0	213	FIT +Fe Induced
	MA1359.2		BPE	177	0	176	FIT +Fe Induced
	MA1061.1		SPT	176	0	350	FIT +Fe Induced
	MA1338.2		DPBF3	170	0	173	FIT +Fe Induced
	MA0941.1		ABF2	168	0	327	FIT +Fe Induced
	MA1063.1		TCP19	167	0	340	FIT +Fe Induced
	MA0931.1		ABI5	159	0	216	FIT +Fe Induced
	MA0932.1		AHL12	157	0	30	FIT +Fe Induced
	MA0552.1		PIF1	156	0	212	FIT +Fe Induced
	MA0561.1		PIF4	155	0	205	FIT +Fe Induced
	MA0968.2		BZIP68	150	0	175	FIT +Fe Induced
	MA0568.1		MYC3	150	0	283	FIT +Fe Induced
	MA0560.1		PIF3	147	0	219	FIT +Fe Induced
	MA0551.1		HY5	146	0	113	FIT +Fe Induced
	MA0965.2		BIM2	145	0	180	FIT +Fe Induced
	MA1834.1		Zm00001d034298	145	0	334	FIT +Fe Induced
	MA0988.1		PHYPADRAFT_143875	143	0	266	FIT +Fe Induced
	MA1349.1		BZIP16	136	0	128	FIT +Fe Induced
	MA1019.1		Glyma19g26560.1	134	0	291	FIT +Fe Induced
	MA1031.1		OJ1581_H09.2	131	0	258	FIT +Fe Induced
	MA1344.1		BZIP28	124	0	182	FIT +Fe Induced
	MA0930.2		ABF3	122	0	317	FIT +Fe Induced
	MA1360.2		BHLH74	121	0	145	FIT +Fe Induced
	MA0562.1		PIF5	118	0	199	FIT +Fe Induced
	MA0128.1		EmBP-1	109	0	372	FIT +Fe Induced
	MA1816.1		O11	107	0	154	FIT +Fe Induced
	MA0549.1		BZR2	106	0	205	FIT +Fe Induced
	MA1287.1		TCP21	103	0	146	FIT +Fe Induced
	MA1033.1		OJ1058_F05.8	102	0	119	FIT +Fe Induced
	MA1745.1		BZIP63	101	0	233	FIT +Fe Induced
	MA1425.1		HYH	96	0	234	FIT +Fe Induced
	MA1288.1		TCP22	95	0	122	FIT +Fe Induced
	MA1065.2		TCP20	92	0	115	FIT +Fe Induced
	MA1062.2		TCP15	89	0	107	FIT +Fe Induced
	MA1050.1		OsI_08196	87	0	221	FIT +Fe Induced
	MA1021.1		PHYPADRAFT_48267	79	0	211	FIT +Fe Induced
	MA1363.1		LRL2	74	0	186	FIT +Fe Induced
	MA1074.1		UNE10	71	0	110	FIT +Fe Induced
	MA1827.1		Zm00001d044785	63	0	380	FIT +Fe Induced
	MA1066.1		TCP23	59	0	156	FIT +Fe Induced
	MA1340.1		BZIP3	58	0	154	FIT +Fe Induced
	MA1743.1		BZIP2	46	0	104	FIT +Fe Induced
	MA1186.1		YAB4	36	0	333	FIT +Fe Induced
	MA1398.2		KUA1	31	0	332	FIT +Fe Induced
	MA1193.1		AT2G38090	23	0	286	FIT +Fe Induced
	MA1196.1		AT5G05790	23	0	323	FIT +Fe Induced
	MA1400.1		AT1G19000	18	0	254	FIT +Fe Induced
	MA1189.1		AT5G61620	18	0	315	FIT +Fe Induced
	MA2031.1		AT5G04760	17	0	356	FIT +Fe Induced
	MA1397.1		AT1G74840	17	0	306	FIT +Fe Induced
	MA1195.1		AT5G56840	16	0	267	FIT +Fe Induced
	MA1192.1		DIV1	14	0	288	FIT +Fe Induced
	MA1825.1		Zm00001d044409	10	0	272	FIT +Fe Induced
	MA1793.1		NID1	9.8	0	379	FIT +Fe Induced
	MA1681.1		SRM1	5.1	0	287	FIT +Fe Induced
VIGS_FIT vs EV -Fe repressed genes
	MA2029.1		MYB88	11	0	8	FIT -Fe Repressed
	MA1346.1		TGA10	4.09	0	5	FIT -Fe Repressed
	MA1348.1		TGA9	2.87	0	3	FIT -Fe Repressed
VIGS_FIT vs EV -Fe induced genes
	MA1781.1		MYB94	19.3	0	30	FIT -Fe Induced
	MA1039.1		MYB4	13.8	0	29	FIT -Fe Induced
	MA0978.1		DREB1E	2.76	0	8	FIT -Fe Induced
VIGS_PYE vs EV +Fe repressed genes
	No Statistically Significant TFBS identified
VIGS_PYE vs EV +Fe induced genes
	No Statistically Significant TFBS identified
VIGS_PYE vs EV -Fe repressed genes
	No Statistically Significant TFBS identified
VIGS_PYE vs EV -Fe induced genes
	No Statistically Significant TFBS identified
VIGS_HY5 vs EV+Fe repressed genes
	MA0941.1		ABF2	447	0	1225	HY5 +Fe Repressed
	MA0930.2		ABF3	339	0	1167	HY5 +Fe Repressed
	MA1659.1		ABF4	417	0	1227	HY5 +Fe Repressed
	MA0123.1		abi4	201	0	1027	HY5 +Fe Repressed
	MA0932.1		AHL12	533	0	61	HY5 +Fe Repressed
	MA0933.1		AHL20	473	0	662	HY5 +Fe Repressed
	MA0934.1		AHL25	579	0	291	HY5 +Fe Repressed
	MA0942.1		ARF1	9.16	0	274	HY5 +Fe Repressed
	MA0944.1		ARF8	28.6	0	1166	HY5 +Fe Repressed
	MA1738.1		ATMYB31	382	0	1193	HY5 +Fe Repressed
	MA2014.1		BAM8	205	0	588	HY5 +Fe Repressed
	MA0956.1		BEE2	inf	0	1233	HY5 +Fe Repressed
	MA1331.1		BEH4	65.7	0	267	HY5 +Fe Repressed
	MA0958.1		BHLH13	155	0	674	HY5 +Fe Repressed
	MA1826.1		bHLH145	241	0	706	HY5 +Fe Repressed
	MA1361.1		bHLH18	218	0	624	HY5 +Fe Repressed
	MA0957.1		BHLH3	244	0	815	HY5 +Fe Repressed
	MA0962.1		BHLH34	374	0	977	HY5 +Fe Repressed
	MA1740.1		BHLH49	179	0	369	HY5 +Fe Repressed
	MA1364.1		BHLH72	277	0	682	HY5 +Fe Repressed
	MA1360.2		BHLH74	316	0	508	HY5 +Fe Repressed
	MA1362.1		bHLH77	189	0	798	HY5 +Fe Repressed
	MA0964.2		BIM1	127	0	412	HY5 +Fe Repressed
	MA0965.2		BIM2	458	0	687	HY5 +Fe Repressed
	MA0966.1		BIM3	475	0	1054	HY5 +Fe Repressed
	MA1359.2		BPE	385	0	616	HY5 +Fe Repressed
	MA1743.1		BZIP2	92.8	0	286	HY5 +Fe Repressed
	MA1340.1		BZIP3	118	0	402	HY5 +Fe Repressed
	MA1745.1		BZIP63	270	0	861	HY5 +Fe Repressed
	MA0096.1		bZIP910	-5.64	0	412	HY5 +Fe Repressed
	MA0550.2		BZR1	117	0	374	HY5 +Fe Repressed
	MA0549.1		BZR2	251	0	710	HY5 +Fe Repressed
	MA1197.1		CAMTA1	68.3	0	431	HY5 +Fe Repressed
	MA0969.1		CAMTA2	94.8	0	1083	HY5 +Fe Repressed
	MA0970.1		CAMTA3	136	0	1071	HY5 +Fe Repressed
	MA1268.1		CDF5	inf	1	1744	HY5 +Fe Repressed
	MA1279.1		DOF1.5	inf	1	1765	HY5 +Fe Repressed
	MA1277.1		DOF1.7	inf	1	1829	HY5 +Fe Repressed
	MA0981.1		DOF1.8	310	0	654	HY5 +Fe Repressed
	MA0020.1		Dof2	23	1	1463	HY5 +Fe Repressed
	MA1278.1		DOF3.4	inf	1	1796	HY5 +Fe Repressed
	MA1274.1		DOF3.6	inf	1	1859	HY5 +Fe Repressed
	MA1281.1		DOF5.1	inf	1	1708	HY5 +Fe Repressed
	MA1267.1		DOF5.8	inf	1	1757	HY5 +Fe Repressed
	MA0971.1		DREB1A	20.2	0	528	HY5 +Fe Repressed
	MA1670.1		DREB1C	18.9	0	556	HY5 +Fe Repressed
	MA1218.1		DREB1D	23.4	0	326	HY5 +Fe Repressed
	MA1414.1		E2FA	50.2	0	824	HY5 +Fe Repressed
	MA0128.1		EmBP-1	269	0	1367	HY5 +Fe Repressed
	MA2011.1		ERF010	109	0	669	HY5 +Fe Repressed
	MA1219.2		ERF011	119	0	722	HY5 +Fe Repressed
	MA1265.2		ERF015	81	0	555	HY5 +Fe Repressed
	MA1259.1		ERF023	58.5	0	336	HY5 +Fe Repressed
	MA2012.1		ERF023	52.9	0	571	HY5 +Fe Repressed
	MA1227.2		ERF027	48.7	0	678	HY5 +Fe Repressed
	MA1223.1		ERF035	27.2	0	229	HY5 +Fe Repressed
	MA1253.1		ERF036	65.5	0	600	HY5 +Fe Repressed
	MA1230.1		ERF037	38.3	0	289	HY5 +Fe Repressed
	MA1238.2		ERF038	79.9	0	598	HY5 +Fe Repressed
	MA0995.2		ERF039	67.5	0	729	HY5 +Fe Repressed
	MA0557.1		FHY3	156	0	735	HY5 +Fe Repressed
	MA1809.1		GLYMA-07G038400	161	0	1288	HY5 +Fe Repressed
	MA1019.1		Glyma19g26560.1	392	0	1005	HY5 +Fe Repressed
	MA1025.1		HBI1	301	0	948	HY5 +Fe Repressed
	MA0990.1		HDG11	0.186	0	904	HY5 +Fe Repressed
	MA1425.1		HYH	257	0	871	HY5 +Fe Repressed
	MA1673.1		LBD18	18.7	0	845	HY5 +Fe Repressed
	MA1363.1		LRL2	262	0	751	HY5 +Fe Repressed
	MA0053.1		MNB1A	6.47	1	1421	HY5 +Fe Repressed
	MA1762.1		MYB10	222	0	864	HY5 +Fe Repressed
	MA2007.1		MYB107	455	0	1377	HY5 +Fe Repressed
	MA1036.1		MYB111	73.3	0	1101	HY5 +Fe Repressed
	MA1765.1		MYB121	31.7	0	1074	HY5 +Fe Repressed
	MA1426.1		MYB124	165	0	987	HY5 +Fe Repressed
	MA2041.1		MYB13	606	0	1266	HY5 +Fe Repressed
	MA1766.1		MYB17	278	0	1033	HY5 +Fe Repressed
	MA1037.1		MYB24	165	0	1418	HY5 +Fe Repressed
	MA1038.1		MYB3	58.3	0	748	HY5 +Fe Repressed
	MA1768.1		MYB30	557	0	1323	HY5 +Fe Repressed
	MA1769.1		MYB39	134	0	1037	HY5 +Fe Repressed
	MA1178.2		MYB3R1	16.9	0	662	HY5 +Fe Repressed
	MA1180.1		MYB3R4	66.2	0	471	HY5 +Fe Repressed
	MA1172.1		MYB3R5	49.3	0	455	HY5 +Fe Repressed
	MA1039.1		MYB4	254	0	1409	HY5 +Fe Repressed
	MA1770.1		MYB40	155	0	885	HY5 +Fe Repressed
	MA1771.1		MYB41	45.8	0	962	HY5 +Fe Repressed
	MA1772.1		MYB43	148	0	803	HY5 +Fe Repressed
	MA2027.1		MYB44	10.5	0	632	HY5 +Fe Repressed
	MA1040.1		MYB46	51.8	0	1064	HY5 +Fe Repressed
	MA1773.1		MYB51	297	0	1075	HY5 +Fe Repressed
	MA2042.1		MYB58	inf	0	1286	HY5 +Fe Repressed
	MA1774.1		MYB60	366	0	1115	HY5 +Fe Repressed
	MA1775.1		MYB61	324	0	1083	HY5 +Fe Repressed
	MA2024.1		MYB63	330	0	1046	HY5 +Fe Repressed
	MA1776.1		MYB67	309	0	954	HY5 +Fe Repressed
	MA1394.2		MYB73	12.2	0	666	HY5 +Fe Repressed
	MA1777.1		MYB74	145	0	943	HY5 +Fe Repressed
	MA1778.1		MYB80	130	0	1234	HY5 +Fe Repressed
	MA1779.1		MYB83	inf	0	1477	HY5 +Fe Repressed
	MA1780.1		MYB92	79.7	0	1216	HY5 +Fe Repressed
	MA1781.1		MYB94	388	0	1101	HY5 +Fe Repressed
	MA2030.1		MYB96	363	0	1046	HY5 +Fe Repressed
	MA1392.2		MYB98	-5.64	0	354	HY5 +Fe Repressed
	MA2008.1		MYB99	49.9	0	660	HY5 +Fe Repressed
	MA0566.1		MYC2	323	0	955	HY5 +Fe Repressed
	MA0568.1		MYC3	487	0	1082	HY5 +Fe Repressed
	MA0569.1		MYC4	236	0	850	HY5 +Fe Repressed
	MA1783.1		NAC005	-6.48	1	294	HY5 +Fe Repressed
	MA2044.1		NAC007	78.7	1	1293	HY5 +Fe Repressed
	MA1784.1		NAC011	-8.22	1	108	HY5 +Fe Repressed
	MA1786.1		NAC019	105	0	1366	HY5 +Fe Repressed
	MA2046.1		NAC035	108	0	1053	HY5 +Fe Repressed
	MA0936.1		NAC046	204	0	1317	HY5 +Fe Repressed
	MA1816.1		O11	271	0	535	HY5 +Fe Repressed
	MA1417.1		O2	83.2	0	339	HY5 +Fe Repressed
	MA1031.1		OJ1581_H09.2	378	0	846	HY5 +Fe Repressed
	MA1050.1		OsI_08196	216	0	701	HY5 +Fe Repressed
	MA0064.1		PBF	3.49	1	1357	HY5 +Fe Repressed
	MA0988.1		PHYPADRAFT_143875	484	0	1035	HY5 +Fe Repressed
	MA1007.1		PHYPADRAFT_173530	27.7	0	345	HY5 +Fe Repressed
	MA1008.1		PHYPADRAFT_182268	38.1	0	271	HY5 +Fe Repressed
	MA1023.1		PHYPADRAFT_28324	24.8	0	254	HY5 +Fe Repressed
	MA1021.1		PHYPADRAFT_48267	249	0	706	HY5 +Fe Repressed
	MA1011.1		PHYPADRAFT_72483	inf	0	1251	HY5 +Fe Repressed
	MA0560.1		PIF3	287	0	801	HY5 +Fe Repressed
	MA0561.1		PIF4	338	0	721	HY5 +Fe Repressed
	MA0562.1		PIF5	259	0	631	HY5 +Fe Repressed
	MA0980.2		RAP2-10	29.5	0	516	HY5 +Fe Repressed
	MA1795.1		RAP2-4	249	0	1362	HY5 +Fe Repressed
	MA0576.1		RAX3	85.5	0	332	HY5 +Fe Repressed
	MA1799.1		SPL10	-5.44	0	739	HY5 +Fe Repressed
	MA1057.1		SPL12	-5.96	0	955	HY5 +Fe Repressed
	MA1058.1		SPL4	-3.02	0	804	HY5 +Fe Repressed
	MA1061.1		SPT	517	0	1290	HY5 +Fe Repressed
	MA1410.1		StBRC1	332	0	842	HY5 +Fe Repressed
	MA1430.1		TB1	99.6	0	354	HY5 +Fe Repressed
	MA0587.1		TCP16	143	0	730	HY5 +Fe Repressed
	MA1063.1		TCP19	532	0	1221	HY5 +Fe Repressed
	MA1064.1		TCP2	482	0	1062	HY5 +Fe Repressed
	MA1428.1		TCP8	676	0	1427	HY5 +Fe Repressed
	MA1412.1		TSAR2	99.3	0	395	HY5 +Fe Repressed
	MA1074.1		UNE10	221	0	364	HY5 +Fe Repressed
	MA1823.1		Zm00001d027846	inf	1	1887	HY5 +Fe Repressed
	MA1834.1		Zm00001d034298	422	0	1178	HY5 +Fe Repressed
VIGS_HY5 vs EV +Fe induced genes
	MA0934.1		AHL25	157	0	99	HY5 +Fe Induced
	MA1044.1		NAC92	121	0	440	HY5 +Fe Induced
	MA0582.1		RAV1	116	0	449	HY5 +Fe Induced
	MA0936.1		NAC046	78.3	0	367	HY5 +Fe Induced
	MA1789.1		NAC071	43.9	0	204	HY5 +Fe Induced
	MA1786.1		NAC019	36.1	0	381	HY5 +Fe Induced
	MA1783.1		NAC005	28	0	138	HY5 +Fe Induced
	MA1043.1		NAC083	1.68	0	163	HY5 +Fe Induced
	MA0935.1		NAC025	-0.997	0	225	HY5 +Fe Induced
VIGS_HY5 vs EV -Fe repressed genes
	MA0570.2		ABF1	80.2	0	117	HY5 -Fe Repressed
	MA0941.1		ABF2	89.4	0	163	HY5 -Fe Repressed
	MA0931.1		ABI5	72.5	0	119	HY5 -Fe Repressed
	MA0956.1		BEE2	98.4	0	167	HY5 -Fe Repressed
	MA1364.1		BHLH72	73.1	0	107	HY5 -Fe Repressed
	MA1349.1		BZIP16	47	0	55	HY5 -Fe Repressed
	MA1338.2		DPBF3	70.1	0	80	HY5 -Fe Repressed
	MA1672.1		GBF2	104	0	159	HY5 -Fe Repressed
	MA1351.2		GBF3	87.7	0	162	HY5 -Fe Repressed
	MA0551.1		HY5	62.9	0	50	HY5 -Fe Repressed
	MA1033.1		OJ1058_F05.8	48.8	0	66	HY5 -Fe Repressed
	MA0560.1		PIF3	58.1	0	107	HY5 -Fe Repressed
	MA0561.1		PIF4	65.6	0	98	HY5 -Fe Repressed
	MA1061.1		SPT	73.7	0	160	HY5 -Fe Repressed
	MA1825.1		Zm00001d044409	4.2	0	133	HY5 -Fe Repressed
VIGS_HY5 vs EV -Fe induced genes
	MA0930.2		ABF3	68.3	0	143	HY5 -Fe Induced
	MA0932.1		AHL12	72.3	0	12	HY5 -Fe Induced
	MA0933.1		AHL20	62.6	0	80	HY5 -Fe Induced
	MA0934.1		AHL25	75.6	0	38	HY5 -Fe Induced
	MA1734.1		AT1G19040	27	0	51	HY5 -Fe Induced
	MA1741.1		BRN2	13.1	0	90	HY5 -Fe Induced
	MA1742.1		BZIP18	16.1	0	56	HY5 -Fe Induced
	MA1344.1		BZIP28	58.4	0	70	HY5 -Fe Induced
	MA1744.1		BZIP30	28.3	0	111	HY5 -Fe Induced
	MA1343.1		BZIP52	14.4	0	63	HY5 -Fe Induced
	MA1746.1		BZIP69	12.7	0	26	HY5 -Fe Induced
	MA1197.1		CAMTA1	21.3	0	73	HY5 -Fe Induced
	MA0969.1		CAMTA2	53.6	0	149	HY5 -Fe Induced
	MA0970.1		CAMTA3	55.5	0	146	HY5 -Fe Induced
	MA1268.1		CDF5	323	0	215	HY5 -Fe Induced
	MA0976.2		CRF4	31.7	0	64	HY5 -Fe Induced
	MA1338.2		DPBF3	63.7	0	66	HY5 -Fe Induced
	MA1258.1		DREB2A	53.6	0	78	HY5 -Fe Induced
	MA1250.1		DREB2D	52.7	0	80	HY5 -Fe Induced
	MA1243.1		DREB2E	28.8	0	52	HY5 -Fe Induced
	MA0979.1		ERF008	47.3	0	145	HY5 -Fe Induced
	MA2011.1		ERF010	35.5	0	97	HY5 -Fe Induced
	MA1265.2		ERF015	24.2	0	88	HY5 -Fe Induced
	MA1233.2		ERF021	43.5	0	96	HY5 -Fe Induced
	MA2012.1		ERF023	17.9	0	88	HY5 -Fe Induced
	MA1227.2		ERF027	16.2	0	76	HY5 -Fe Induced
	MA1229.1		ERF034	18.8	0	57	HY5 -Fe Induced
	MA1230.1		ERF037	9.68	0	44	HY5 -Fe Induced
	MA1238.2		ERF038	23.1	0	88	HY5 -Fe Induced
	MA0995.2		ERF039	26.6	0	88	HY5 -Fe Induced
	MA0997.1		ERF069	67.5	0	152	HY5 -Fe Induced
	MA1001.3		ERF11	31.5	0	67	HY5 -Fe Induced
	MA1261.1		ERF122	36.8	0	105	HY5 -Fe Induced
	MA0993.1		ERF7	50.1	0	153	HY5 -Fe Induced
	MA0551.1		HY5	59.4	0	43	HY5 -Fe Induced
	MA2021.1		LBD13	63.6	0	131	HY5 -Fe Induced
	MA1426.1		MYB124	33.1	0	132	HY5 -Fe Induced
	MA2015.1		NAC002	8.35	0	108	HY5 -Fe Induced
	MA1783.1		NAC005	17.9	0	67	HY5 -Fe Induced
	MA2009.1		NAC010	8.77	0	49	HY5 -Fe Induced
	MA1785.1		NAC018	9.66	0	124	HY5 -Fe Induced
	MA1786.1		NAC019	28.1	0	171	HY5 -Fe Induced
	MA1675.1		NAC029	5	0	94	HY5 -Fe Induced
	MA0936.1		NAC046	36.4	0	147	HY5 -Fe Induced
	MA1787.1		NAC047	14.1	0	124	HY5 -Fe Induced
	MA1788.1		NAC054	21.6	0	54	HY5 -Fe Induced
	MA0938.2		NAC058	8.06	0	40	HY5 -Fe Induced
	MA1789.1		NAC071	27.6	0	101	HY5 -Fe Induced
	MA2035.1		NAC075	16.2	0	56	HY5 -Fe Induced
	MA1792.1		NAC098	13.7	0	61	HY5 -Fe Induced
	MA0552.1		PIF1	67.9	0	94	HY5 -Fe Induced
	MA1679.1		RAP2-1	32.9	0	87	HY5 -Fe Induced
	MA1795.1		RAP2-4	51.8	0	163	HY5 -Fe Induced
	MA0587.1		TCP16	35.4	0	86	HY5 -Fe Induced
	MA1220.1		TINY	24.6	0	60	HY5 -Fe Induced
	MA1803.1		VIP1	22	0	46	HY5 -Fe Induced
	MA1804.1		WIN1	87.5	0	171	HY5 -Fe Induced
	MA1834.1		Zm00001d034298	73.5	0	151	HY5 -Fe Induced
Treatment Effect
FIT +Fe vs -Fe induced
	MA1428.1		TCP8	198	0	363	Trt FIT Induced
	MA1808.1		GLYMA-06G314400	169	0	328	Trt FIT Induced
	MA1659.1		ABF4	166	0	311	Trt FIT Induced
	MA1811.1		GLYMA-13G317000	164	0	315	Trt FIT Induced
	MA1672.1		GBF2	161	0	294	Trt FIT Induced
	MA0956.1		BEE2	159	0	292	Trt FIT Induced
	MA1063.1		TCP19	157	0	309	Trt FIT Induced
	MA1351.2		GBF3	157	0	313	Trt FIT Induced
	MA0941.1		ABF2	137	0	299	Trt FIT Induced
	MA1061.1		SPT	125	0	315	Trt FIT Induced
	MA1364.1		BHLH72	123	0	174	Trt FIT Induced
	MA1031.1		OJ1581_H09.2	122	0	218	Trt FIT Induced
	MA0570.2		ABF1	122	0	205	Trt FIT Induced
	MA1019.1		Glyma19g26560.1	119	0	248	Trt FIT Induced
	MA1359.2		BPE	117	0	150	Trt FIT Induced
	MA0552.1		PIF1	115	0	192	Trt FIT Induced
	MA1338.2		DPBF3	104	0	144	Trt FIT Induced
	MA0561.1		PIF4	103	0	173	Trt FIT Induced
	MA0968.2		BZIP68	98.7	0	135	Trt FIT Induced
	MA0931.1		ABI5	98.3	0	208	Trt FIT Induced
	MA1287.1		TCP21	90.8	0	132	Trt FIT Induced
	MA0560.1		PIF3	89.4	0	182	Trt FIT Induced
	MA1425.1		HYH	89.3	0	218	Trt FIT Induced
	MA0128.1		EmBP-1	87.1	0	341	Trt FIT Induced
	MA1349.1		BZIP16	83.3	0	98	Trt FIT Induced
	MA1344.1		BZIP28	83.1	0	145	Trt FIT Induced
	MA1065.2		TCP20	78.8	0	92	Trt FIT Induced
	MA0551.1		HY5	78	0	93	Trt FIT Induced
	MA1062.2		TCP15	75.2	0	89	Trt FIT Induced
	MA0961.1		BHLH112	56.2	0	138	Trt FIT Induced
	MA1358.1		bHLH130	54	0	178	Trt FIT Induced
	MA1340.1		BZIP3	50.2	0	118	Trt FIT Induced
	MA1357.1		bHLH80	41	0	138	Trt FIT Induced
	MA1186.1		YAB4	23.4	0	305	Trt FIT Induced
	MA1398.2		KUA1	19.4	0	261	Trt FIT Induced
	MA2031.1		AT5G04760	11.2	0	295	Trt FIT Induced
	MA1192.1		DIV1	10.7	0	248	Trt FIT Induced
	MA0575.1		MYB77	9.82	0	140	Trt FIT Induced
	MA1189.1		AT5G61620	9.77	0	287	Trt FIT Induced
	MA1397.1		AT1G74840	8.69	0	265	Trt FIT Induced
	MA1825.1		Zm00001d044409	6.18	0	219	Trt FIT Induced
	MA1195.1		AT5G56840	5.54	0	240	Trt FIT Induced
	MA1793.1		NID1	4.89	0	306	Trt FIT Induced
	MA1400.1		AT1G19000	4.87	0	220	Trt FIT Induced
FIT +Fe vs -Fe repressed
	MA1039.1		MYB4	20.6	0	81	Trt FIT Repressed
	MA0970.1		CAMTA3	16.9	0	58	Trt FIT Repressed
PYE +Fe vs -Fe inducedd
	No Statistically Significant TFBS identified
PYE +Fe vs -Fe repressed
	No Statistically Significant TFBS identified
HY5 +Fe vs -Fe repressed
	MA1738.1		ATMYB31	43.6	0	60	Trt HY5 Repressed
	MA0971.1		DREB1A	5.28	0	30	Trt HY5 Repressed
	MA1000.2		ERF105	-7.44	1	4	Trt HY5 Repressed
	MA0990.1		HDG11	7.6	0	48	Trt HY5 Repressed
	MA1757.1		HDG7	6.09	0	66	Trt HY5 Repressed
	MA1036.1		MYB111	8.5	0	65	Trt HY5 Repressed
	MA1766.1		MYB17	24.6	0	56	Trt HY5 Repressed
	MA1040.1		MYB46	7.15	0	62	Trt HY5 Repressed
	MA1774.1		MYB60	47.2	0	65	Trt HY5 Repressed
	MA1777.1		MYB74	11.9	0	52	Trt HY5 Repressed
	MA1778.1		MYB80	16.2	0	77	Trt HY5 Repressed
	MA1781.1		MYB94	46.5	0	62	Trt HY5 Repressed
	MA2030.1		MYB96	42	0	60	Trt HY5 Repressed
	MA1044.1		NAC92	39.3	0	80	Trt HY5 Repressed
	MA1388.1		PHL2	-4.64	1	49	Trt HY5 Repressed
	MA1379.1		SOL1	-2.44	1	52	Trt HY5 Repressed
	MA1161.1		TSO1	-1.99	1	52	Trt HY5 Repressed
HY5 +Fe vs -Fe induced
	No Statistically Significant TFBS identified
