# Supplementary material for: Investigating the Role of Known Arabidopsis Iron Genes in a Stress Resilient Soybean Line
Source: Int J Mol Sci. 2024 Oct 25;25(21):11480. doi: 10.3390/ijms252111480 (PMC11545859; doi:10.3390/ijms252111480)
Supplement: Supplementary file 1 [file ijms-25-11480-s001.zip › ORourke_Table S5.xlsx]

## Sheet: SilencingEffect+Fe
Table S5. Gene Ontology (GO) biological process terms significantly overrepresented in gene clusters of the silencing effect heatmap under +Fe conditions. Clusters are denoted by their designations S1+-S7+. GO Term enrichment was conducted using the SoyBase GO Term Enrichment Tool: https://www.soybase.org/goslimgraphic_v2/dashboard.php.
Cluster	GO Term	GO Term Description	Genome Count	DEG Count	Corrected P (P<0.05)
S1+	GO:0008283	cell proliferation	388	105	1.7669e-65
S1+	GO:0006260	DNA replication	270	81	4.39773e-54
S1+	GO:0051567	histone H3-K9 methylation	443	88	1.04921e-42
S1+	GO:0006270	DNA replication initiation	159	55	4.39925e-40
S1+	GO:0006275	regulation of DNA replication	255	66	2.58569e-39
S1+	GO:0000911	cytokinesis by cell plate formation	471	86	1.06746e-38
S1+	GO:0051726	regulation of cell cycle	345	66	1.15723e-30
S1+	GO:0006306	DNA methylation	421	72	2.84499e-30
S1+	GO:0006334	nucleosome assembly	128	42	3.28209e-29
S1+	GO:0010389	regulation of G2/M transition of mitotic cell cycle	155	45	9.11077e-29
S1+	GO:0006261	DNA-dependent DNA replication	234	53	3.56026e-28
S1+	GO:0016458	gene silencing	156	39	4.34956e-22
S1+	GO:0034968	histone lysine methylation	258	47	1.62361e-20
S1+	GO:0006342	chromatin silencing	372	45	1.6566e-12
S1+	GO:0016572	histone phosphorylation	159	29	3.64105e-12
S1+	GO:0009909	regulation of flower development	744	63	1.4535e-10
S1+	GO:0000280	nuclear division	93	21	2.5461e-10
S1+	GO:0000226	microtubule cytoskeleton organization	379	42	2.74467e-10
S1+	GO:0051225	spindle assembly	98	21	7.59519e-10
S1+	GO:0006268	DNA unwinding involved in replication	22	11	5.69083e-09
S1+	GO:0007000	nucleolus organization	59	15	9.58066e-08
S1+	GO:0006346	methylation-dependent chromatin silencing	306	31	2.7241e-06
S1+	GO:0031048	chromatin silencing by small RNA	261	27	1.72458e-05
S1+	GO:0042023	DNA endoreduplication	257	26	4.86652e-05
S1+	GO:0007018	microtubule-based movement	184	21	0.000114583
S1+	GO:0006085	acetyl-CoA biosynthetic process	23	8	0.000140275
S1+	GO:0031047	gene silencing by RNA	256	25	0.000169515
S1+	GO:0010075	regulation of meristem growth	450	33	0.00272805
S1+	GO:0006564	L-serine biosynthetic process	11	5	0.00660532
S1+	GO:0042127	regulation of cell proliferation	108	13	0.0142581
S1+	GO:0006084	acetyl-CoA metabolic process	178	17	0.0182036
S1+	GO:0009202	deoxyribonucleoside triphosphate biosynthetic process	3	3	0.0190622
S1+	GO:0010069	zygote asymmetric cytokinesis in embryo sac	3	3	0.0190622
S1+	GO:0000271	polysaccharide biosynthetic process	274	22	0.0200174
S1+	GO:0009957	epidermal cell fate specification	33	7	0.0313739
S1+	GO:0006269	DNA replication, synthesis of RNA primer	8	4	0.0357923
S1+	GO:0055047	generative cell mitosis	8	4	0.0357923
S1+	GO:0051258	protein polymerization	73	10	0.0420821
S2+	GO:0006633	fatty acid biosynthetic process	237	31	1.65413e-10
S2+	GO:0016126	sterol biosynthetic process	363	35	3.58473e-08
S2+	GO:0006084	acetyl-CoA metabolic process	178	22	1.3919e-06
S2+	GO:0016132	brassinosteroid biosynthetic process	271	27	2.70754e-06
S2+	GO:0042335	cuticle development	131	18	7.47851e-06
S2+	GO:0006629	lipid metabolic process	534	39	9.055e-06
S2+	GO:0009698	phenylpropanoid metabolic process	163	18	0.000223732
S2+	GO:0030397	membrane disassembly	31	8	0.000707045
S2+	GO:0007030	Golgi organization	539	35	0.00077599
S2+	GO:0010224	response to UV-B	278	23	0.0010229
S2+	GO:0042398	cellular modified amino acid biosynthetic process	130	15	0.00121502
S2+	GO:0009744	response to sucrose stimulus	531	34	0.00212552
S2+	GO:0009813	flavonoid biosynthetic process	218	19	0.00385997
S2+	GO:0010253	UDP-rhamnose biosynthetic process	12	5	0.00597782
S2+	GO:0009805	coumarin biosynthetic process	186	17	0.00634386
S2+	GO:0009932	cell tip growth	248	20	0.0070709
S2+	GO:0010817	regulation of hormone levels	212	18	0.00966003
S2+	GO:0010623	developmental programmed cell death	7	4	0.0111493
S2+	GO:0009765	photosynthesis, light harvesting	44	8	0.0117679
S2+	GO:0000160	phosphorelay signal transduction system	103	12	0.011816
S2+	GO:0000038	very long-chain fatty acid metabolic process	104	12	0.0130429
S2+	GO:0045226	extracellular polysaccharide biosynthetic process	14	5	0.0144681
S2+	GO:0009718	anthocyanin-containing compound biosynthetic process	142	14	0.0165356
S2+	GO:0010143	cutin biosynthetic process	34	7	0.0171493
S2+	GO:0040007	growth	201	17	0.0174492
S2+	GO:0006598	polyamine catabolic process	126	13	0.0198526
S2+	GO:0000271	polysaccharide biosynthetic process	274	20	0.0296711
S2+	GO:0009651	response to salt stress	1845	77	0.0481432
S2+	GO:0006355	regulation of transcription, DNA-dependent	4060	40	1.32854e-10
S2+	GO:0009909	regulation of flower development	744	2	0.000956298
S2+	GO:0016567	protein ubiquitination	597	2	0.0334042
S3+	GO:0009944	polarity specification of adaxial/abaxial axis	203	15	6.85476e-07
S3+	GO:0006261	DNA-dependent DNA replication	234	15	4.70909e-06
S3+	GO:0048439	flower morphogenesis	191	12	0.00016406
S3+	GO:0010051	xylem and phloem pattern formation	193	12	0.000183353
S3+	GO:0006334	nucleosome assembly	128	10	0.000204221
S3+	GO:0009855	determination of bilateral symmetry	326	15	0.000342506
S3+	GO:0048519	negative regulation of biological process	139	10	0.000435988
S3+	GO:0008283	cell proliferation	388	16	0.000627852
S3+	GO:0010073	meristem maintenance	198	10	0.00996198
S3+	GO:0010014	meristem initiation	342	13	0.0133927
S4+	No statistically significant GO terms identified
S5+	GO:0010267	production of ta-siRNAs involved in RNA interference	296	16	0.00428239
S5+	GO:0009616	virus induced gene silencing	267	15	0.00517145
S5+	GO:0030422	production of siRNA involved in RNA interference	102	9	0.00973651
S5+	GO:0016441	posttranscriptional gene silencing	25	5	0.0142213
S5+	GO:0006914	autophagy	138	10	0.01883
S5+	GO:0016569	covalent chromatin modification	69	7	0.0343777
S6+	GO:0006098	pentose-phosphate shunt	421	90	4.55475e-38
S6+	GO:0019288	isopentenyl diphosphate biosynthetic process, mevalonate-independent pathway	581	102	2.5416e-35
S6+	GO:0015979	photosynthesis	452	83	6.10044e-30
S6+	GO:0010027	thylakoid membrane organization	469	84	1.6744e-29
S6+	GO:0019684	photosynthesis, light reaction	320	67	1.96676e-27
S6+	GO:0015995	chlorophyll biosynthetic process	294	64	3.58882e-27
S6+	GO:0016117	carotenoid biosynthetic process	259	59	4.58661e-26
S6+	GO:0006364	rRNA processing	532	83	8.20663e-25
S6+	GO:0009902	chloroplast relocation	230	51	8.89624e-22
S6+	GO:0009657	plastid organization	201	46	4.02675e-20
S6+	GO:0010207	photosystem II assembly	372	62	9.94391e-20
S6+	GO:0009773	photosynthetic electron transport in photosystem I	121	35	1.41529e-18
S6+	GO:0009637	response to blue light	269	51	1.55703e-18
S6+	GO:0019252	starch biosynthetic process	372	60	2.59067e-18
S6+	GO:0010114	response to red light	252	49	3.01447e-18
S6+	GO:0034660	ncRNA metabolic process	187	41	4.69955e-17
S6+	GO:0010218	response to far red light	251	47	9.54569e-17
S6+	GO:0043085	positive regulation of catalytic activity	232	45	1.32195e-16
S6+	GO:0009765	photosynthesis, light harvesting	44	21	8.41596e-16
S6+	GO:0000023	maltose metabolic process	304	49	1.0577e-14
S6+	GO:0035304	regulation of protein dephosphorylation	337	51	3.57415e-14
S6+	GO:0019344	cysteine biosynthetic process	459	54	2.09352e-10
S6+	GO:0006636	unsaturated fatty acid biosynthetic process	204	33	1.67209e-09
S6+	GO:0042793	transcription from plastid promoter	169	27	2.1433e-07
S6+	GO:0010196	nonphotochemical quenching	19	10	3.08443e-07
S6+	GO:0070838	divalent metal ion transport	237	30	6.80699e-06
S6+	GO:0010155	regulation of proton transport	191	26	1.44578e-05
S6+	GO:0010103	stomatal complex morphogenesis	362	38	1.4983e-05
S6+	GO:0030003	cellular cation homeostasis	274	30	0.000178657
S6+	GO:0006655	phosphatidylglycerol biosynthetic process	176	23	0.000197233
S6+	GO:0019676	ammonia assimilation cycle	15	7	0.000421863
S6+	GO:0010205	photoinhibition	16	7	0.000725389
S6+	GO:0019216	regulation of lipid metabolic process	81	14	0.00154281
S6+	GO:0030154	cell differentiation	324	31	0.00208112
S6+	GO:0009744	response to sucrose stimulus	531	43	0.00274956
S6+	GO:0019761	glucosinolate biosynthetic process	349	32	0.00473888
S6+	GO:0015994	chlorophyll metabolic process	90	14	0.00556905
S6+	GO:0015729	oxaloacetate transport	5	4	0.00778268
S6+	GO:0071423	malate transmembrane transport	5	4	0.00778268
S6+	GO:0006733	oxidoreduction coenzyme metabolic process	121	16	0.010828
S6+	GO:0006766	vitamin metabolic process	121	16	0.010828
S6+	GO:0009106	lipoate metabolic process	121	16	0.010828
S6+	GO:0009108	coenzyme biosynthetic process	121	16	0.010828
S6+	GO:0044272	sulfur compound biosynthetic process	121	16	0.010828
S6+	GO:0019748	secondary metabolic process	135	17	0.0113838
S6+	GO:0031408	oxylipin biosynthetic process	96	14	0.0119375
S6+	GO:0009117	nucleotide metabolic process	150	18	0.0126242
S6+	GO:0016120	carotene biosynthetic process	16	6	0.0131397
S6+	GO:0000096	sulfur amino acid metabolic process	137	17	0.013834
S6+	GO:0009073	aromatic amino acid family biosynthetic process	139	17	0.0167431
S6+	GO:0009072	aromatic amino acid family metabolic process	128	16	0.0220491
S6+	GO:0006546	glycine catabolic process	157	18	0.0234886
S6+	GO:0016556	mRNA modification	220	22	0.0282848
S6+	GO:0010304	PSII associated light-harvesting complex II catabolic process	70	11	0.0476621
S7+	GO:0015969	guanosine tetraphosphate metabolic process	8	3	0.00829897
S7+	GO:0080114	positive regulation of glycine hydroxymethyltransferase activity	2	2	0.020468

## Sheet: SilencingEffect -Fe
Table S5. Gene Ontology (GO) biological process terms significantly overrepresented in gene clusters of the silencing effect heatmap under +Fe conditions. Clusters are denoted by their designations S1- -S6-. GO Term enrichment was conducted using the SoyBase GO Term Enrichment Tool: https://www.soybase.org/goslimgraphic_v2/dashboard.php.
Cluster	GO Term	GO Term Description	Genome Count	DEG Count	Corrected P (P<0.05)
S1-	GO:0006075	(1->3)-beta-D-glucan biosynthetic process	31	4	0.0142481
S2-	GO:0030397	membrane disassembly	31	8	2.99936e-07
S2-	GO:0034440	lipid oxidation	54	8	3.22413e-05
S2-	GO:0080037	negative regulation of cytokinin mediated signaling pathway	5	3	0.00455005
S2-	GO:0010311	lateral root formation	139	9	0.00595116
S2-	GO:0009816	defense response to bacterium, incompatible interaction	143	9	0.00746922
S2-	GO:0040007	growth	201	10	0.0195562
S3-	GO:0030422	production of siRNA involved in RNA interference	102	8	0.00396884
S3-	GO:0051607	defense response to virus	145	9	0.00744381
S3-	GO:0071076	RNA 3' uridylation	2	2	0.0416392
S4-	No statistically significant GO terms identified
S5-	GO:0015979	photosynthesis	452	44	6.17427e-20
S5-	GO:0009765	photosynthesis, light harvesting	44	18	3.27526e-19
S5-	GO:0006334	nucleosome assembly	128	21	1.9466e-13
S5-	GO:0006260	DNA replication	270	26	3.48384e-11
S5-	GO:0006268	DNA unwinding involved in replication	22	10	1.21741e-10
S5-	GO:0006364	rRNA processing	532	34	8.67266e-10
S5-	GO:0019684	photosynthesis, light reaction	320	26	1.74995e-09
S5-	GO:0006270	DNA replication initiation	159	18	1.56777e-08
S5-	GO:0006261	DNA-dependent DNA replication	234	19	1.35131e-06
S5-	GO:0015995	chlorophyll biosynthetic process	294	21	2.0254e-06
S5-	GO:0010196	nonphotochemical quenching	19	7	3.04063e-06
S5-	GO:0051726	regulation of cell cycle	345	22	6.90502e-06
S5-	GO:0019288	isopentenyl diphosphate biosynthetic process, mevalonate-independent pathway	581	29	9.5785e-06
S5-	GO:0008283	cell proliferation	388	23	1.26466e-05
S5-	GO:0019344	cysteine biosynthetic process	459	24	6.61768e-05
S5-	GO:0010207	photosystem II assembly	372	21	0.000112492
S5-	GO:0006275	regulation of DNA replication	255	17	0.000156204
S5-	GO:0006098	pentose-phosphate shunt	421	22	0.000217835
S5-	GO:0006306	DNA methylation	421	21	0.000822321
S5-	GO:0009657	plastid organization	201	14	0.000998417
S5-	GO:0009637	response to blue light	269	16	0.00151622
S5-	GO:0034968	histone lysine methylation	258	14	0.0168982
S5-	GO:0016117	carotenoid biosynthetic process	259	14	0.0176245
S5-	GO:0051567	histone H3-K9 methylation	443	19	0.0201457
S5-	GO:0043085	positive regulation of catalytic activity	232	13	0.0228794
S5-	GO:0070838	divalent metal ion transport	237	13	0.0284376
S5-	GO:0010206	photosystem II repair	16	4	0.0353064
S6-	No statistically significant GO terms identified

## Sheet: Treatment
Table S5. Gene Ontology (GO) biological process terms significantly overrepresented in gene clusters of the silencing effect heatmap under +Fe conditions. Clusters are denoted by their designations T1-T5. GO Term enrichment was conducted using the SoyBase GO Term Enrichment Tool: https://www.soybase.org/goslimgraphic_v2/dashboard.php.
Cluster	GO Term	GO Term Description	Genome Count	DEG Count	Corrected P (P<0.05)
T1	GO:0015995	chlorophyll biosynthetic process	294	37	4.1019e-19
T1	GO:0016117	carotenoid biosynthetic process	259	35	4.80142e-19
T1	GO:0006355	regulation of transcription, DNA-dependent	4060	10	6.3234e-15
T1	GO:0010027	thylakoid membrane organization	469	38	3.94203e-13
T1	GO:0009902	chloroplast relocation	230	27	7.31841e-13
T1	GO:0015979	photosynthesis	452	35	2.03567e-11
T1	GO:0009765	photosynthesis, light harvesting	44	13	7.35201e-11
T1	GO:0034660	ncRNA metabolic process	187	21	2.32722e-09
T1	GO:0019288	isopentenyl diphosphate biosynthetic process, mevalonate-independent pathway	581	36	6.00003e-09
T1	GO:0006364	rRNA processing	532	34	9.60675e-09
T1	GO:0009637	response to blue light	269	23	6.2128e-08
T1	GO:0006098	pentose-phosphate shunt	421	28	2.2543e-07
T1	GO:0010218	response to far red light	251	21	5.77071e-07
T1	GO:0019684	photosynthesis, light reaction	320	23	1.81256e-06
T1	GO:0010114	response to red light	252	20	3.49879e-06
T1	GO:0006636	unsaturated fatty acid biosynthetic process	204	17	2.25249e-05
T1	GO:0043085	positive regulation of catalytic activity	232	17	0.000143335
T1	GO:0008610	lipid biosynthetic process	57	9	0.000154463
T1	GO:0010155	regulation of proton transport	191	15	0.000292734
T1	GO:0042793	transcription from plastid promoter	169	14	0.00036286
T1	GO:0035304	regulation of protein dephosphorylation	337	20	0.000394864
T1	GO:0010207	photosystem II assembly	372	20	0.00177529
T1	GO:0016120	carotene biosynthetic process	16	5	0.00196392
T1	GO:0006499	N-terminal protein myristoylation	1045	2	0.00842497
T1	GO:0009414	response to water deprivation	888	1	0.00979485
T1	GO:0006468	protein phosphorylation	2386	15	0.0116713
T1	GO:0009773	photosynthetic electron transport in photosystem I	121	10	0.0138464
T1	GO:0010103	stomatal complex morphogenesis	362	18	0.0149798
T1	GO:0006655	phosphatidylglycerol biosynthetic process	176	12	0.0157437
T1	GO:0019344	cysteine biosynthetic process	459	20	0.0354646
T1	GO:0009073	aromatic amino acid family biosynthetic process	139	10	0.0449712
T2	No statistically significant GO terms identified
T3	GO:0009902	chloroplast relocation	230	19	1.02011e-08
T3	GO:0034660	ncRNA metabolic process	187	17	2.50421e-08
T3	GO:0010027	thylakoid membrane organization	469	25	1.09092e-07
T3	GO:0016117	carotenoid biosynthetic process	259	17	3.70191e-06
T3	GO:0015969	guanosine tetraphosphate metabolic process	8	5	3.94616e-06
T3	GO:0016556	mRNA modification	220	15	1.64909e-05
T3	GO:0006355	regulation of transcription, DNA-dependent	4060	16	0.000180926
T3	GO:0042793	transcription from plastid promoter	169	12	0.000238564
T3	GO:0009658	chloroplast organization	316	15	0.00161915
T3	GO:0019288	isopentenyl diphosphate biosynthetic process, mevalonate-independent pathway	581	21	0.00166332
T3	GO:0019252	starch biosynthetic process	372	15	0.0110471
T3	GO:0010264	myo-inositol hexakisphosphate biosynthetic process	140	9	0.0133671
T3	GO:0009416	response to light stimulus	440	16	0.0208253
T3	GO:0009904	chloroplast accumulation movement	20	4	0.0271268
T3	GO:0010155	regulation of proton transport	191	10	0.0284933
T4	GO:0006334	nucleosome assembly	128	5	0.0296827
T5	GO:0035825	reciprocal DNA recombination	2	1	0.0383534
