# Supplementary material for: Investigating the Role of Known Arabidopsis Iron Genes in a Stress Resilient Soybean Line
Source: Int J Mol Sci. 2024 Oct 25;25(21):11480. doi: 10.3390/ijms252111480 (PMC11545859; doi:10.3390/ijms252111480)
Supplement: Supplementary file 1 [file ijms-25-11480-s001.zip › ORourke_Table S6.xlsx]

## Sheet: Treatment_FIT_HY5_PYE_FeYvsF
Table S6. Annotation of DEGs identified in Silencing Effect comparison under +Fe conditions. Genes are ordered according to the heatmap (Figure 2 A). The descriptions of columns is as follows:
(A) HM_order: Heatmap order of genes
(B) Cluster ID. The cluster each gene is assigned to in Figure 2
( C) HM Cluster Order: Order of genes within the cluster
(D) Locus ID from Gmax_508_Wm82.a4.v1. Only primary predicted proteins were included in analyses. For more information on gene annotated in this assembly see http://www.phytozome.net/soybean.php.
(E) LogFC_FIT. The log fold change for genes in the FIT+ vs FIT -Fe comparison
(F) FDR_FIT. The False discovery rate (FDR) for the gene in the FIT+ vs FIT -Fe comparison. Genes with FDR < or = to 0.05 were considered differentially expressed, regardless of the Log FC
(G) Empty
(H) LogFC_HY5 The log fold change for genes in the HY5+Fe vs HY5 -Fe comparison
(I) FDR_HY5. The False discovery rate (FDR) for the gene in the HY5+Fe vs HY5 -Fe comparison. Genes with FDR < or = to 0.05 were considered differentially expressed, regardless of the Log FC
(J) Empty
(K) LogFC_PYE The log fold change for genes in the PYE+Fe vs PYE -Fe comparison
(L) FDR_PYE. The False discovery rate (FDR) for the gene in the PYE+Fe vs PYE -Fe comparison. Genes with FDR < or = to 0.05 were considered differentially expressed, regardless of the Log FC
(M) Empty
(N) Locus ID from Gmax_508_Wm82.a4.v1. Only primary predicted proteins were included in analyses. For more information on gene annotated in this assembly see http://www.phytozome.net/soybean.php.
(P) Top Uniref100 Viridaeplantae BLASTP Hit. Match determined via BLASTP (BLAST version 2.10.0) of Gmax_508_Wm82.a4.v1 primary proteins against sequences with the Viridaeplantae (green plants) within Uniref100 (version 02/1/2020). E-value for the top high scoring pair(HSP) is indicated (cutoff of 1E-6). Percent coverage determined by dividing the length of the top HSP by the length of predicted s…
(S) Top Most Descriptive Uniref100 Viridaeplantae BLASTP Hit. The BLAST report generated above (2) was parsed to eliminate uninformative hits. Hits including the words uncharacterized, putative, related, predicted, orf, expressed or containing Arabidopsis or Rice gene identifiers (AtXgXXXXX, OsXXgXXXXX) were ignored. E-value for the top high scoring pair(HSP) is indicated. Percent coverage determ…
(V) Top Arabidopsis (TAIR 10) BlastP gene ID
(W) Top Arabidopsis (TAIR10) BLASTP Hit (4). Match determined via BLASTP (BLAST version 2.10.0) of Gmax_508_Wm82.a4.v1 primary proteins against Arabidopsis thaliana proteins in TAIR10 (TAIR10_pep_20110103_representative_gene_model_updated). An E-value cutoff of 1E-10 was used. For additional details see www.arabidopsis.org. E-value for the top high scoring pair(HSP) is indicated. Percent coverage…
(Z-AA) Gene Ontology Biological Process IDs. GO Biological Process IDs were assigned to each Gmax_508_Wm82.a4.v1 ID using the GO terms associated with the Top TAIR10 BLASTP Hit (4). The annotation information was obtained from TAIR10 (03/01/20). Descriptions for the GO terms are also provided.
(AB-AC) Gene Ontology Molecular Function IDs. GO Molecular Function IDs were assigned to each Gmax_508_Wm82.a4.v1 ID using the GO terms associated with the Top TAIR10 BLASTP Hit (4). The annotation information was obtained from TAIR10 (03/01/20). Descriptions for the GO terms are also provided.
(AD-AE)Gene Ontology Cellular Component IDs. GO Cellular Component IDs were assigned to each Gmax_508_Wm82.a4.v1 ID using the GO terms associated with the Top TAIR10 BLASTP Hit (4). The annotation information was obtained from TAIR10 (03/01/20). Descriptions for the GO terms are also provided.
(AF-AG) PFAM IDs and descriptions were assigned by Phytozome. For more information see http://www.phytozome.net/soybean.php.
(AH) Alternative TAIR10 IDs were determined by querying the TAIR10 gene association file (01012020) by the Arabidopsis gene ID (AtXGXXXXX).
(AL) Transcription factor family ID
Columns N-AH are obtained using the Gene Annotation tool on SoyBase.org
HM_Order	ClusterID	ClusterOrder	GeneID	logFC_FIT	FDR_FIT		logFC_HY5	FDR_HY5		logFC_PYE	FDR_PYE		Gmax_508_Wm82.a4.v1 Locus	Length of Primary Predicted Protein (AA)	Top Uniref100 Viridaeplantae Hit	Best HSP Evalue (E<10-6)	Best HSP Percent Coverage	Top Most Descriptive Uniref100 Viridaeplantae Hit	Best HSP Evalue (E<10-6)	Best HSP Percent Coverage	Arabidopsis ID	Top Arabidopsis (TAIR10) BLASTP Hit	Best HSP Evalue (E<10-10)	Best HSP Percent Coverage	GO Biological Process IDs	GO Biological Process Descriptions	GO Molecular Function IDs	GO Molecular Function Descriptions	GO Cellular Component IDs	GO Cellular Component Descriptions	PFAM IDs	PFAM Names	Alternative TAIR10 IDs			GeneID	TFs
1	T1	1	Glyma.04G014800	0.00538995	0.996987		-1.49837	0.0385959		0.178814	0.932413		Glyma.04g014800	350	UniRef100_A0A445KUX9 Cysteine protease XCP2 isoform A n=4 Tax=Soja TaxID=1462606 RepID=A0A445KUX9_GLYSO	0	99.71	UniRef100_A0A445KUX9 Cysteine protease XCP2 isoform A n=4 Tax=Soja TaxID=1462606 RepID=A0A445KUX9_GLYSO	0	99.71	AT1G20850.1	AT1G20850.1 | Symbols: XCP2 | xylem cysteine peptidase 2 | chr1:7252208-7253537 FORWARD LENGTH=356	0	92.86	GO:0010623 GO:0042742 GO:0051603	programmed cell death involved in cell development; defense response to bacterium; proteolysis involved in cellular protein catabolic process;	GO:0004197 GO:0005515	cysteine-type endopeptidase activity; protein binding;	GO:0005615 GO:0005618 GO:0005764 GO:0005886 GO:0009507	extracellular space; cell wall; lysosome; plasma membrane; chloroplast	PF08246 PF00112	Inhibitor_I29; Peptidase_C1;	AT1G20850|XCP2|xylem cysteine peptidase 2|F9H16.17|F9H16_17|PAPAIN-TYPE CYSTEINE ENDOPEPTIDASE XCP2			Glyma.04G014800
2	T1	2	Glyma.11G055400	0.0267987	0.970654		-0.870062	0.0300285		0.117053	0.92488		Glyma.11g055400	398	UniRef100_A0A0R0HCN9 Lipase_3 domain-containing protein n=1 Tax=Glycine max TaxID=3847 RepID=A0A0R0HCN9_SOYBN	0	99.75	UniRef100_A0A0R0HCN9 Lipase_3 domain-containing protein n=1 Tax=Glycine max TaxID=3847 RepID=A0A0R0HCN9_SOYBN	0	99.75	AT5G42930.1	AT5G42930.1 | Symbols: | alpha/beta-Hydrolases superfamily protein | chr5:17210738-17214152 REVERSE LENGTH=467	2e-114	74.37	NA	NA	NA	NA	GO:0005576	extracellular region	PF01764	Lipase_3;	AT5G42930			Glyma.11G055400
3	T1	3	Glyma.05G163400	0.338827	0.68918		-1.34689	0.0265892		0.472064	0.748414		Glyma.05g163400	367	UniRef100_A0A0R4J3B7 Lipase_GDSL domain-containing protein n=2 Tax=Soja TaxID=1462606 RepID=A0A0R4J3B7_SOYBN	0	99.73	UniRef100_A0A0R4J3B7 Lipase_GDSL domain-containing protein n=2 Tax=Soja TaxID=1462606 RepID=A0A0R4J3B7_SOYBN	0	99.73	AT5G45670.1	AT5G45670.1 | Symbols: | GDSL-like Lipase/Acylhydrolase superfamily protein | chr5:18528600-18530164 FORWARD LENGTH=362	0	97.82	GO:0016042	lipid catabolic process;	GO:0016788	hydrolase activity, acting on ester bonds;	GO:0005576	extracellular region	PF00657	Lipase_GDSL;	AT5G45670|MRA19.6|MRA19_6			Glyma.05G163400
4	T1	4	Glyma.01G232400	0.323292	0.576841		-1.04414	0.0123509		0.433882	0.669482		Glyma.01g232400	563	UniRef100_P31687 4-coumarate--CoA ligase 2 n=2 Tax=Soja TaxID=1462606 RepID=4CL2_SOYBN	0	99.82	UniRef100_P31687 4-coumarate--CoA ligase 2 n=2 Tax=Soja TaxID=1462606 RepID=4CL2_SOYBN	0	99.82	AT1G65060.1	AT1G65060.1 | Symbols: 4CL3 | 4-coumarate:CoA ligase 3 | chr1:24167385-24171457 REVERSE LENGTH=561	0	98.4	GO:0009411 GO:0009698 GO:0010584	response to UV; phenylpropanoid metabolic process; pollen exine formation;	GO:0005524 GO:0016207	ATP binding; 4-coumarate-CoA ligase activity;	GO:0009507	chloroplast	PF13193 PF00501	AMP-binding_C; AMP-binding;	AT1G65060|4CL3|4-coumarate:CoA ligase 3|4-COUMARATE:COA LIGASE|F16G16.6|F16G16_6			Glyma.01G232400
5	T1	5	Glyma.18G103500	0.340487	0.625564		-1.34068	0.00453546		0.482092	0.689198		Glyma.18g103500	454	UniRef100_I1N0U1 Uncharacterized protein n=1 Tax=Glycine max TaxID=3847 RepID=I1N0U1_SOYBN	0	99.78	UniRef100_UPI00103A020A spermidine hydroxycinnamoyl transferase-like n=1 Tax=Glycine soja TaxID=3848 RepID=UPI00103A020A	0	99.78	AT2G19070.1	AT2G19070.1 | Symbols: SHT | spermidine hydroxycinnamoyl transferase | chr2:8260185-8261958 REVERSE LENGTH=451	7e-84	98.46	GO:0009555 GO:0010584 GO:0080088	pollen development; pollen exine formation; spermidine hydroxycinnamate conjugate biosynthetic process;	GO:0016410 GO:0050734 GO:0080072 GO:0080073 GO:0080074 GO:0080075	N-acyltransferase activity; hydroxycinnamoyltransferase activity; spermidine:sinapoyl CoA N-acyltransferase activity; spermidine:coumaroyl CoA N-acyltransferase activity; spermidine:caffeoyl CoA N-acyltransferase activity; spermidine:feruloyl CoA N-acyltransferase activity;	GO:0005737	cytoplasm	PF02458	Transferase;	AT2G19070|SHT|spermidine hydroxycinnamoyl transferase|T20K24.8|T20K24_8			Glyma.18G103500
6	T1	6	Glyma.19G122300	-0.425911	0.720428		-3.46975	0.00249646		-0.021916	0.99429		Glyma.19g122300	323	UniRef100_I1N8J0 Uncharacterized protein n=1 Tax=Glycine max TaxID=3847 RepID=I1N8J0_SOYBN	0	99.69	UniRef100_A0A445FFF7 Metacaspase-9 n=1 Tax=Glycine soja TaxID=3848 RepID=A0A445FFF7_GLYSO	0	99.38	AT5G04200.1	AT5G04200.1 | Symbols: AtMC9, MC9 | metacaspase 9 | chr5:1153893-1154870 FORWARD LENGTH=325	5e-142	98.45	GO:0006508	proteolysis;	GO:0008234	cysteine-type peptidase activity;	GO:0005634 GO:0048046	nucleus; apoplast	PF00656	Peptidase_C14;	AT5G04200|AtMC9|MC9|MCP2f|AtMCP2f|metacaspase 9|metacaspase 2f|F21E1.120|F21E1_120			Glyma.19G122300
7	T1	7	Glyma.02G048600	0.173257	0.833725		-1.43642	0.00453546		0.374382	0.787681		Glyma.02g048600	392	UniRef100_Q3T7D5 Flavanone 3-hydroxylase n=1 Tax=Glycine max TaxID=3847 RepID=Q3T7D5_SOYBN	0	99.74	UniRef100_Q3T7D5 Flavanone 3-hydroxylase n=1 Tax=Glycine max TaxID=3847 RepID=Q3T7D5_SOYBN	0	99.74	AT3G51240.1	AT3G51240.1 | Symbols: F3H, TT6, F3'H | flavanone 3-hydroxylase | chr3:19025409-19026658 FORWARD LENGTH=358	0	99.74	GO:0009813 GO:0010224 GO:0055114	flavonoid biosynthetic process; response to UV-B; oxidation-reduction process;	GO:0005524 GO:0031418 GO:0045486 GO:0046872 GO:0051213	ATP binding; L-ascorbic acid binding; naringenin 3-dioxygenase activity; metal ion binding; dioxygenase activity;	GO:0005737	cytoplasm	PF14226 PF03171	DIOX_N; 2OG-FeII_Oxy;	AT3G51240|F3H|TT6|F3'H|flavanone 3-hydroxylase|TRANSPARENT TESTA 6|F24M12.280|FLAVANONE 3-HYDROXYLASE			Glyma.02G048600
8	T1	8	Glyma.08G318400	-0.644377	0.262954		-1.08006	0.0417901		-0.582448	0.602109		Glyma.08g318400	367	UniRef100_A0A0R4J3X1 Lipase_GDSL domain-containing protein n=1 Tax=Glycine max TaxID=3847 RepID=A0A0R4J3X1_SOYBN	0	99.73	UniRef100_A0A0R4J3X1 Lipase_GDSL domain-containing protein n=1 Tax=Glycine max TaxID=3847 RepID=A0A0R4J3X1_SOYBN	0	99.73	AT5G55050.1	AT5G55050.1 | Symbols: | GDSL-like Lipase/Acylhydrolase superfamily protein | chr5:22337745-22339741 FORWARD LENGTH=376	4e-120	94.28	GO:0016042	lipid catabolic process;	GO:0016298	lipase activity;	GO:0005576 GO:0009507 GO:0009536	extracellular region; chloroplast; plastid	PF00657	Lipase_GDSL;	AT5G55050|K13P22.5|K13P22_5			Glyma.08G318400
9	T1	9	Glyma.13G322600	-0.160891	0.863481		-1.48937	0.0246593		0.140695	0.946053		Glyma.13g322600	507	UniRef100_I1M4H1 Carboxypeptidase n=1 Tax=Glycine max TaxID=3847 RepID=I1M4H1_SOYBN	0	99.8	UniRef100_I1M4H1 Carboxypeptidase n=1 Tax=Glycine max TaxID=3847 RepID=I1M4H1_SOYBN	0	99.8	AT3G45010.1	AT3G45010.1 | Symbols: scpl48 | serine carboxypeptidase-like 48 | chr3:16466328-16468845 FORWARD LENGTH=510	0	93.89	GO:0051603	proteolysis involved in cellular protein catabolic process;	GO:0004185	serine-type carboxypeptidase activity;	GO:0005576 GO:0005773	extracellular region; vacuole	PF00450	Peptidase_S10;	AT3G45010|scpl48|serine carboxypeptidase-like 48|F14D17.80			Glyma.13G322600
10	T1	10	Glyma.05G044600	-0.177466	0.841799		-1.38763	0.0122786		0.0962214	0.962626		Glyma.05g044600	381	UniRef100_I1K075 Lipase_GDSL domain-containing protein n=2 Tax=Soja TaxID=1462606 RepID=I1K075_SOYBN	0	99.74	UniRef100_I1K075 Lipase_GDSL domain-containing protein n=2 Tax=Soja TaxID=1462606 RepID=I1K075_SOYBN	0	99.74	AT3G48460.1	AT3G48460.1 | Symbols: | GDSL-like Lipase/Acylhydrolase superfamily protein | chr3:17949496-17951082 FORWARD LENGTH=381	4e-169	98.69	GO:0006631 GO:0016042	fatty acid metabolic process; lipid catabolic process;	GO:0008126	acetylesterase activity;	GO:0005576 GO:0009507	extracellular region; chloroplast	PF00657	Lipase_GDSL;	AT3G48460|SFAR4|SEED FATTY ACID REDUCER 4|T29H11.20			Glyma.05G044600
11	T1	11	Glyma.08G120700	0.167444	0.852352		-1.38227	0.00821012		0.508327	0.70034		Glyma.08g120700	368	UniRef100_A0A0R0ITU9 Lipase_GDSL domain-containing protein n=1 Tax=Glycine max TaxID=3847 RepID=A0A0R0ITU9_SOYBN	0	99.73	UniRef100_A0A0R0ITU9 Lipase_GDSL domain-containing protein n=1 Tax=Glycine max TaxID=3847 RepID=A0A0R0ITU9_SOYBN	0	99.73	AT5G45670.1	AT5G45670.1 | Symbols: | GDSL-like Lipase/Acylhydrolase superfamily protein | chr5:18528600-18530164 FORWARD LENGTH=362	0	99.73	GO:0016042	lipid catabolic process;	GO:0016788	hydrolase activity, acting on ester bonds;	GO:0005576	extracellular region	PF00657	Lipase_GDSL;	AT5G45670|MRA19.6|MRA19_6			Glyma.08G120700
12	T1	12	Glyma.02G051500	0.158548	0.772685		-0.809833	0.0366861		0.362356	0.688198		Glyma.02g051500	486	UniRef100_I1JCK5 Aldehyde dehydrogenase n=2 Tax=Soja TaxID=1462606 RepID=I1JCK5_SOYBN	0	99.79	UniRef100_I1JCK5 Aldehyde dehydrogenase n=2 Tax=Soja TaxID=1462606 RepID=I1JCK5_SOYBN	0	99.79	AT4G36250.1	AT4G36250.1 | Symbols: ALDH3F1 | aldehyde dehydrogenase 3F1 | chr4:17151029-17153381 FORWARD LENGTH=484	0	98.15	GO:0006081 GO:0055114	cellular aldehyde metabolic process; oxidation-reduction process;	GO:0004028 GO:0004029 GO:0043878	3-chloroallyl aldehyde dehydrogenase activity; aldehyde dehydrogenase (NAD+) activity; glyceraldehyde-3-phosphate dehydrogenase (NAD+) (non-phosphorylating) activity;	GO:0005737 GO:0005783 GO:0005886	cytoplasm; endoplasmic reticulum; plasma membrane	PF00171	Aldedh;	AT4G36250|ALDH3F1|aldehyde dehydrogenase 3F1|F23E13.140|F23E13_140			Glyma.02G051500
13	T1	13	Glyma.17G127000	0.354357	0.638418		-1.3584	0.00810575		0.669276	0.572571		Glyma.17g127000	381	UniRef100_I1MUL7 Lipase_GDSL domain-containing protein n=3 Tax=Soja TaxID=1462606 RepID=I1MUL7_SOYBN	0	99.74	UniRef100_I1MUL7 Lipase_GDSL domain-containing protein n=3 Tax=Soja TaxID=1462606 RepID=I1MUL7_SOYBN	0	99.74	AT3G48460.1	AT3G48460.1 | Symbols: | GDSL-like Lipase/Acylhydrolase superfamily protein | chr3:17949496-17951082 FORWARD LENGTH=381	4e-171	98.69	GO:0006631 GO:0016042	fatty acid metabolic process; lipid catabolic process;	GO:0008126	acetylesterase activity;	GO:0005576 GO:0009507	extracellular region; chloroplast	PF00657	Lipase_GDSL;	AT3G48460|SFAR4|SEED FATTY ACID REDUCER 4|T29H11.20			Glyma.17G127000
14	T1	14	Glyma.07G014100	0.254107	0.653552		-1.37715	2.37067e-05		0.346485	0.727913		Glyma.07g014100	354	UniRef100_I1KGH3 Lipase_GDSL domain-containing protein n=2 Tax=Soja TaxID=1462606 RepID=I1KGH3_SOYBN	0	99.72	UniRef100_I1KGH3 Lipase_GDSL domain-containing protein n=2 Tax=Soja TaxID=1462606 RepID=I1KGH3_SOYBN	0	99.72	AT3G16370.1	AT3G16370.1 | Symbols: | GDSL-like Lipase/Acylhydrolase superfamily protein | chr3:5556928-5558351 FORWARD LENGTH=353	0	95.2	GO:0016042	lipid catabolic process;	GO:0016788	hydrolase activity, acting on ester bonds;	GO:0009507 GO:0048046	chloroplast; apoplast	PF00657	Lipase_GDSL;	AT3G16370|T2O4.2			Glyma.07G014100
15	T1	15	Glyma.15G068600	-0.505411	0.643577		-2.2151	0.0165486		-0.405569	0.862828		Glyma.15g068600	309	UniRef100_I1MEB5 Uncharacterized protein n=2 Tax=Soja TaxID=1462606 RepID=I1MEB5_SOYBN	0	99.68	UniRef100_A5A338 Endonuclease n=1 Tax=Glycine max TaxID=3847 RepID=A5A338_SOYBN	0	99.68	AT1G11190.1	AT1G11190.1 | Symbols: BFN1, ENDO1 | bifunctional nuclease i | chr1:3750338-3752696 REVERSE LENGTH=305	9e-155	88.35	GO:0006308 GO:0010150 GO:0080187 GO:0090502	DNA catabolic process; leaf senescence; floral organ senescence; RNA phosphodiester bond hydrolysis, endonucleolytic;	GO:0000014 GO:0003676 GO:0004519 GO:0004521 GO:0008309 GO:0016891 GO:0043765 GO:0046872	single-stranded DNA endodeoxyribonuclease activity; nucleic acid binding; endonuclease activity; endoribonuclease activity; double-stranded DNA exodeoxyribonuclease activity; endoribonuclease activity, producing 5'-phosphomonoesters; T/G mismatch-specific endonuclease activity; metal ion binding;	GO:0005576	extracellular region	PF02265	S1-P1_nuclease;	AT1G11190|BFN1|ENDO1|bifunctional nuclease i|ENDONUCLEASE 1|T28P6.14|T28P6_14			Glyma.15G068600
16	T1	16	Glyma.07G079500	0.0171188	0.982259		-0.997818	0.00453546		0.0703053	0.958744		Glyma.07g079500	414	UniRef100_K7L0C9 Uncharacterized protein n=1 Tax=Glycine max TaxID=3847 RepID=K7L0C9_SOYBN	0	99.76	UniRef100_A0A1S3VVY7 uncharacterized protein LOC106778985 n=1 Tax=Vigna radiata var. radiata TaxID=3916 RepID=A0A1S3VVY7_VIGRR	7e-176	99.03	AT4G00770.1	AT4G00770.1 | Symbols: | unknown protein; Has 127 Blast hits to 120 proteins in 33 species: Archae - 0; Bacteria - 2; Metazoa - 6; Fungi - 8; Plants - 62; Viruses - 3; Other Eukaryotes - 46 (source: NCBI BLink). | chr4:331195-333050 FORWARD LENGTH=440	1e-42	96.38	NA	NA	NA	NA	GO:0005634	nucleus	NA	NA	AT4G00770			Glyma.07G079500
17	T1	17	Glyma.02G266700	0.509204	0.448424		-1.58407	0.00105413		0.590153	0.633232		Glyma.02g266700	359	UniRef100_I1JIH2 Lipase_GDSL domain-containing protein n=1 Tax=Glycine max TaxID=3847 RepID=I1JIH2_SOYBN	0	99.72	UniRef100_I1JIH2 Lipase_GDSL domain-containing protein n=1 Tax=Glycine max TaxID=3847 RepID=I1JIH2_SOYBN	0	99.72	AT2G04570.1	AT2G04570.1 | Symbols: | GDSL-like Lipase/Acylhydrolase superfamily protein | chr2:1594747-1596129 FORWARD LENGTH=350	1e-171	94.99	GO:0016042	lipid catabolic process;	GO:0016788	hydrolase activity, acting on ester bonds;	GO:0005576	extracellular region	PF00657	Lipase_GDSL;	AT2G04570|T1O3.2|T1O3_2			Glyma.02G266700
18	T1	18	Glyma.08G199500	0.236229	0.666419		-1.25114	7.38025e-05		0.249577	0.807336		Glyma.08g199500	394	UniRef100_A0A445JH86 GDSL esterase/lipase APG isoform A n=3 Tax=Soja TaxID=1462606 RepID=A0A445JH86_GLYSO	0	99.75	UniRef100_A0A445JH86 GDSL esterase/lipase APG isoform A n=3 Tax=Soja TaxID=1462606 RepID=A0A445JH86_GLYSO	0	99.75	AT3G16370.1	AT3G16370.1 | Symbols: | GDSL-like Lipase/Acylhydrolase superfamily protein | chr3:5556928-5558351 FORWARD LENGTH=353	0	82.74	GO:0016042	lipid catabolic process;	GO:0016788	hydrolase activity, acting on ester bonds;	GO:0009507 GO:0048046	chloroplast; apoplast	PF00657	Lipase_GDSL;	AT3G16370|T2O4.2			Glyma.08G199500
19	T1	19	Glyma.09G273500	0.0563465	0.960558		-1.7954	0.00759698		0.0771078	0.975932		Glyma.09g273500	490	UniRef100_I1L6Z0 Cellulase domain-containing protein n=1 Tax=Glycine max TaxID=3847 RepID=I1L6Z0_SOYBN	0	99.8	UniRef100_I1L6Z0 Cellulase domain-containing protein n=1 Tax=Glycine max TaxID=3847 RepID=I1L6Z0_SOYBN	0	99.8	AT5G01930.1	AT5G01930.1 | Symbols: MAN6, AtMAN6 | Glycosyl hydrolase superfamily protein | chr5:361189-362867 REVERSE LENGTH=448	0	82.65	GO:0005975 GO:0009845	carbohydrate metabolic process; seed germination;	GO:0016985	mannan endo-1,4-beta-mannosidase activity;	GO:0005576	extracellular region	PF00150	Cellulase;	AT5G01930|MAN6|AtMAN6|endo-beta-mannase 6|T20L15.200|T20L15_200			Glyma.09G273500
20	T1	20	Glyma.06G202300	-0.128114	0.878888		-1.28578	0.00475476		-0.109427	0.949155		Glyma.06g202300	514	UniRef100_Q8W3Y5 Flavonoid 3'-hydroxylase n=4 Tax=Glycine max TaxID=3847 RepID=Q8W3Y5_SOYBN	0	99.81	UniRef100_Q8W3Y5 Flavonoid 3'-hydroxylase n=4 Tax=Glycine max TaxID=3847 RepID=Q8W3Y5_SOYBN	0	99.81	AT5G07990.1	AT5G07990.1 | Symbols: TT7, CYP75B1, D501 | Cytochrome P450 superfamily protein | chr5:2560437-2562859 FORWARD LENGTH=513	0	93.97	GO:0009411 GO:0009733 GO:0009813 GO:0055114	response to UV; response to auxin; flavonoid biosynthetic process; oxidation-reduction process;	GO:0005506 GO:0016709 GO:0016711 GO:0020037	iron ion binding; oxidoreductase activity, acting on paired donors, with incorporation or reduction of molecular oxygen, NAD(P)H as one donor, and incorporation of one atom of oxygen; flavonoid 3'-monooxygenase activity; heme binding;	GO:0005576 GO:0005789 GO:0016020 GO:0016021	extracellular region; endoplasmic reticulum membrane; membrane; integral component of membrane	PF00067	p450;	AT5G07990|TT7|CYP75B1|D501|TRANSPARENT TESTA 7|CYTOCHROME P450 75B1|F13G24.190|F13G24_190|FLAVONOID 3'-HYDROXYLASE|F3'H			Glyma.06G202300
21	T1	21	Glyma.16G209400	-0.0599466	0.940158		-1.35805	8.59651e-05		-0.0587501	0.971023		Glyma.16g209400	707	UniRef100_I1MQD4 ABC transporter domain-containing protein n=2 Tax=Soja TaxID=1462606 RepID=I1MQD4_SOYBN	0	99.86	UniRef100_I1MQD4 ABC transporter domain-containing protein n=2 Tax=Soja TaxID=1462606 RepID=I1MQD4_SOYBN	0	99.86	AT1G17840.1	AT1G17840.1 | Symbols: WBC11, ABCG11, DSO, COF1, ATWBC11 | white-brown complex homolog protein 11 | chr1:6142870-6145894 FORWARD LENGTH=703	0	98.16	GO:0009611 GO:0009651 GO:0009737 GO:0010222 GO:0010588 GO:0015908 GO:0055085 GO:0080051	response to wounding; response to salt stress; response to abscisic acid; stem vascular tissue pattern formation; cotyledon vascular tissue pattern formation; fatty acid transport; transmembrane transport; cutin transport;	GO:0005515 GO:0005524 GO:0015245 GO:0016887 GO:0042626 GO:0042803	protein binding; ATP binding; fatty acid transmembrane transporter activity; ATPase activity; ATPase-coupled transmembrane transporter activity; protein homodimerization activity;	GO:0005634 GO:0005886 GO:0009897 GO:0016021	nucleus; plasma membrane; external side of plasma membrane; integral component of membrane	PF00005 PF01061	ABC_tran; ABC2_membrane;	AT1G17840|WBC11|ABCG11|DSO|COF1|ATWBC11|AtABCG11|white-brown complex homolog protein 11|ATP-binding cassette G11|DESPERADO|CUTICULAR DEFECT AND ORGAN FUSION 1|ARABIDOPSIS THALIANA WHITE-BROWN COMPLEX HOMOLOG PROTEIN 11|F2H15.7|F2H15_7			Glyma.16G209400
22	T1	22	Glyma.19G145700	0.47818	0.641291		-2.68489	0.00475476		0.492959	0.818047		Glyma.19g145700	396	UniRef100_I1N963 Pectinesterase n=1 Tax=Glycine max TaxID=3847 RepID=I1N963_SOYBN	0	99.75	UniRef100_I1N963 Pectinesterase n=1 Tax=Glycine max TaxID=3847 RepID=I1N963_SOYBN	0	99.75	AT1G05310.1	AT1G05310.1 | Symbols: | Pectin lyase-like superfamily protein | chr1:1550615-1552434 REVERSE LENGTH=393	0	83.33	GO:0042545 GO:0045490	cell wall modification; pectin catabolic process;	GO:0030599 GO:0045330 GO:0052689	pectinesterase activity; aspartyl esterase activity; carboxylic ester hydrolase activity;	GO:0005576 GO:0005618	extracellular region; cell wall	PF01095	Pectinesterase;	AT1G05310|YUP8H12.7|YUP8H12_7			Glyma.19G145700
23	T1	23	Glyma.13G308200	0.278187	0.732002		-1.5058	0.002017		0.215153	0.897898		Glyma.13g308200	782	UniRef100_A0A445ICA9 Homeobox-leucine zipper protein HDG2 isoform A n=3 Tax=Soja TaxID=1462606 RepID=A0A445ICA9_GLYSO	0	99.87	UniRef100_A0A445ICA9 Homeobox-leucine zipper protein HDG2 isoform A n=3 Tax=Soja TaxID=1462606 RepID=A0A445ICA9_GLYSO	0	99.87	AT1G05230.1	AT1G05230.1 | Symbols: HDG2 | homeodomain GLABROUS 2 | chr1:1513388-1517024 REVERSE LENGTH=721	0	93.61	GO:0006355 GO:0010090 GO:0048497	regulation of transcription, DNA-templated; trichome morphogenesis; maintenance of floral organ identity;	GO:0003700 GO:0005515 GO:0008289 GO:0043565	DNA-binding transcription factor activity; protein binding; lipid binding; sequence-specific DNA binding;	GO:0005634	nucleus	PF00046 PF01852	Homeodomain; START;	AT1G05230|HDG2|homeodomain GLABROUS 2|YUP8H12.16|YUP8H12_16			Glyma.13G308200	Homeodomain/HOMEOBOX
24	T1	24	Glyma.03G252700	0.357392	0.661744		-1.63691	0.00127695		0.287791	0.860157		Glyma.03g252700	366	UniRef100_A0A0B2RSX5 GDSL esterase/lipase n=2 Tax=Soja TaxID=1462606 RepID=A0A0B2RSX5_GLYSO	0	99.73	UniRef100_A0A0B2RSX5 GDSL esterase/lipase n=2 Tax=Soja TaxID=1462606 RepID=A0A0B2RSX5_GLYSO	0	99.73	AT5G33370.1	AT5G33370.1 | Symbols: | GDSL-like Lipase/Acylhydrolase superfamily protein | chr5:12602773-12604670 REVERSE LENGTH=366	0	91.8	GO:0016042 GO:0042335	lipid catabolic process; cuticle development;	GO:0016788	hydrolase activity, acting on ester bonds;	GO:0005576	extracellular region	PF00657	Lipase_GDSL;	AT5G33370|CUS2|CUTIN SYNTHASE2|F19N2.90|F19N2_90			Glyma.03G252700
25	T1	25	Glyma.15G123800	0.644698	0.189307		-1.09357	0.0125571		0.579432	0.540881		Glyma.15g123800	473	UniRef100_A0A0R0GAQ0 Peptidase A1 domain-containing protein n=4 Tax=Soja TaxID=1462606 RepID=A0A0R0GAQ0_SOYBN	0	99.79	UniRef100_A0A0R0GAQ0 Peptidase A1 domain-containing protein n=4 Tax=Soja TaxID=1462606 RepID=A0A0R0GAQ0_SOYBN	0	99.79	AT5G10770.1	AT5G10770.1 | Symbols: | Eukaryotic aspartyl protease family protein | chr5:3403331-3405331 REVERSE LENGTH=474	5e-98	86.68	GO:0006508 GO:0030163	proteolysis; protein catabolic process;	GO:0004190	aspartic-type endopeptidase activity;	GO:0005576 GO:0005886 GO:0031225	extracellular region; plasma membrane; anchored component of membrane	PF00026	Asp;	AT5G10770|T30N20.40|T30N20_40			Glyma.15G123800
26	T1	26	Glyma.01G173600	0.210709	0.872173		-2.64532	0.00566945		0.0911472	0.97844		Glyma.01g173600	565	UniRef100_A0A445M499 Laccase n=1 Tax=Glycine soja TaxID=3848 RepID=A0A445M499_GLYSO	0	99.82	UniRef100_A0A445M499 Laccase n=1 Tax=Glycine soja TaxID=3848 RepID=A0A445M499_GLYSO	0	99.82	AT5G03260.1	AT5G03260.1 | Symbols: LAC11 | laccase 11 | chr5:777198-779338 REVERSE LENGTH=557	0	97.7	GO:0006826 GO:0009809 GO:0046274 GO:0055072 GO:0055114	iron ion transport; lignin biosynthetic process; lignin catabolic process; iron ion homeostasis; oxidation-reduction process;	GO:0004322 GO:0005507 GO:0016491 GO:0052716	ferroxidase activity; copper ion binding; oxidoreductase activity; hydroquinone:oxygen oxidoreductase activity;	GO:0005576 GO:0005886 GO:0048046	extracellular region; plasma membrane; apoplast	PF07731 PF07732 PF00394	Cu-oxidase_2; Cu-oxidase_3; Cu-oxidase;	AT5G03260|LAC11|laccase 11|F15A17.290|F15A17_290			Glyma.01G173600
27	T1	27	Glyma.07G183200	0.332467	0.523929		-1.22007	0.000699519		0.301152	0.783362		Glyma.07g183200	448	UniRef100_I1KL63 Glycosyltransferase n=2 Tax=Soja TaxID=1462606 RepID=I1KL63_SOYBN	0	99.78	UniRef100_I1KL63 Glycosyltransferase n=2 Tax=Soja TaxID=1462606 RepID=I1KL63_SOYBN	0	99.78	AT5G17050.1	AT5G17050.1 | Symbols: UGT78D2 | UDP-glucosyl transferase 78D2 | chr5:5607828-5609392 REVERSE LENGTH=460	7e-136	98.44	GO:0009698 GO:0080167	phenylpropanoid metabolic process; response to karrikin;	GO:0008194 GO:0016757 GO:0035251 GO:0047213 GO:0047893 GO:0080043 GO:0102360 GO:0102425	UDP-glycosyltransferase activity; transferase activity, transferring glycosyl groups; UDP-glucosyltransferase activity; anthocyanidin 3-O-glucosyltransferase activity; flavonol 3-O-glucosyltransferase activity; quercetin 3-O-glucosyltransferase activity; daphnetin 3-O-glucosyltransferase activity; myricetin 3-O-glucosyltransferase activity;	GO:0009507 GO:0043231	chloroplast; intracellular membrane-bounded organelle	PF00201	UDPGT;	AT5G17050|UGT78D2|UDP-glucosyl transferase 78D2|F2K13.200|F2K13_200			Glyma.07G183200
28	T1	28	Glyma.18G215600	0.103608	0.935061		-2.11018	0.00533675		0.0587206	0.985826		Glyma.18g215600	463	UniRef100_I1N3A5 Cellulase domain-containing protein n=2 Tax=Soja TaxID=1462606 RepID=I1N3A5_SOYBN	0	99.78	UniRef100_I1N3A5 Cellulase domain-containing protein n=2 Tax=Soja TaxID=1462606 RepID=I1N3A5_SOYBN	0	99.78	AT5G01930.1	AT5G01930.1 | Symbols: MAN6, AtMAN6 | Glycosyl hydrolase superfamily protein | chr5:361189-362867 REVERSE LENGTH=448	0	99.57	GO:0005975 GO:0009845	carbohydrate metabolic process; seed germination;	GO:0016985	mannan endo-1,4-beta-mannosidase activity;	GO:0005576	extracellular region	PF00150	Cellulase;	AT5G01930|MAN6|AtMAN6|endo-beta-mannase 6|T20L15.200|T20L15_200			Glyma.18G215600
29	T1	29	Glyma.14G121800	-0.208935	0.913846		-4.161	0.0192532		-0.421165	0.90966		Glyma.14g121800	244	UniRef100_A0A0B2RDK1 Uncharacterized protein n=2 Tax=Soja TaxID=1462606 RepID=A0A0B2RDK1_GLYSO	5e-160	99.59	UniRef100_UPI0003DEAFB3 proline-rich receptor-like protein kinase PERK1 n=1 Tax=Glycine max TaxID=3847 RepID=UPI0003DEAFB3	1e-43	60.25	AT5G48920.1	AT5G48920.1 | Symbols: TED7 | tracheary element differentiation-related 7 | chr5:19835405-19836022 FORWARD LENGTH=205	1e-17	38.93	GO:0007275 GO:0009834 GO:0071555 GO:1905177 GO:2000652	multicellular organism development; plant-type secondary cell wall biogenesis; cell wall organization; tracheary element differentiation; regulation of secondary cell wall biogenesis;	GO:0003674	molecular function;	GO:0005576 GO:0005634 GO:0016021	extracellular region; nucleus; integral component of membrane	NA	NA	AT5G48920|TED7|tracheary element differentiation-related 7|K19E20.3|K19E20_3			Glyma.14G121800
30	T1	30	Glyma.11G251100	0.00703129	0.993196		-0.747835	0.0481882		-0.042275	0.975742		Glyma.11g251100	200	UniRef100_I1LN74 AAI domain-containing protein n=2 Tax=Glycine max TaxID=3847 RepID=I1LN74_SOYBN	5e-141	99.5	UniRef100_I1LN74 AAI domain-containing protein n=2 Tax=Glycine max TaxID=3847 RepID=I1LN74_SOYBN	5e-141	99.5	AT1G27950.1	AT1G27950.1 | Symbols: LTPG1 | glycosylphosphatidylinositol-anchored lipid protein transfer 1 | chr1:9740740-9741991 FORWARD LENGTH=193	8e-46	78.5	GO:0006869 GO:0042335 GO:0050832	lipid transport; cuticle development; defense response to fungus;	GO:0008289	lipid binding;	GO:0005576 GO:0005634 GO:0005783 GO:0005794 GO:0005886 GO:0009505 GO:0031225 GO:0046658 GO:0099503	extracellular region; nucleus; endoplasmic reticulum; Golgi apparatus; plasma membrane; plant-type cell wall; anchored component of membrane; anchored component of plasma membrane; secretory vesicle	PF14368	LTP_2;	AT1G27950|LTPG1|glycosylphosphatidylinositol-anchored lipid protein transfer 1|F13K9.6|F13K9_6			Glyma.11G251100
31	T1	31	Glyma.13G344400	0.432941	0.6948		-1.79233	0.0393044		0.110977	0.970115		Glyma.13g344400	901	UniRef100_K7M3J6 Uncharacterized protein n=1 Tax=Glycine max TaxID=3847 RepID=K7M3J6_SOYBN	0	99.89	UniRef100_A0A445GND5 Serine/threonine-protein kinase-like protein ACR4 n=1 Tax=Glycine soja TaxID=3848 RepID=A0A445GND5_GLYSO	0	99.89	AT3G59420.1	AT3G59420.1 | Symbols: ACR4, CR4 | crinkly4 | chr3:21959871-21962558 REVERSE LENGTH=895	0	98.78	GO:0009786 GO:0009793 GO:0010311 GO:0048364 GO:0048829	regulation of asymmetric cell division; embryo development ending in seed dormancy; lateral root formation; root development; root cap development;	GO:0004674 GO:0005515 GO:0005524 GO:0016301 GO:0019199 GO:0042803	protein serine/threonine kinase activity; protein binding; ATP binding; kinase activity; transmembrane receptor protein kinase activity; protein homodimerization activity;	GO:0005886 GO:0009986 GO:0016021 GO:0030139 GO:0032585	plasma membrane; cell surface; integral component of membrane; endocytic vesicle; multivesicular body membrane	PF00069	Pkinase;	AT3G59420|ACR4|CR4|crinkly4|F25L23.280			Glyma.13G344400
32	T1	32	Glyma.14G205200	0.490753	0.619328		-2.59449	2.37067e-05		0.047942	0.988508		Glyma.14g205200	506	UniRef100_I1MBL5 Uncharacterized protein n=5 Tax=Soja TaxID=1462606 RepID=I1MBL5_SOYBN	0	99.8	UniRef100_Q42797 Trans-cinnamate 4-monooxygenase n=5 Tax=Soja TaxID=1462606 RepID=TCMO_SOYBN	0	99.8	AT2G30490.1	AT2G30490.1 | Symbols: ATC4H, C4H, CYP73A5, REF3 | cinnamate-4-hydroxylase | chr2:12993861-12995683 REVERSE LENGTH=505	0	99.6	GO:0006744 GO:0009416 GO:0009555 GO:0009611 GO:0009698 GO:0009699 GO:0009808 GO:0032502 GO:0055114 GO:0080167	ubiquinone biosynthetic process; response to light stimulus; pollen development; response to wounding; phenylpropanoid metabolic process; phenylpropanoid biosynthetic process; lignin metabolic process; developmental process; oxidation-reduction process; response to karrikin;	GO:0005506 GO:0005515 GO:0016709 GO:0016710 GO:0020037 GO:0042802	iron ion binding; protein binding; oxidoreductase activity, acting on paired donors, with incorporation or reduction of molecular oxygen, NAD(P)H as one donor, and incorporation of one atom of oxygen; trans-cinnamate 4-monooxygenase activity; heme binding; identical protein binding;	GO:0005576 GO:0005774 GO:0005777 GO:0005783 GO:0005794 GO:0005886 GO:0009505 GO:0009506 GO:0016020 GO:0016021	extracellular region; vacuolar membrane; peroxisome; endoplasmic reticulum; Golgi apparatus; plasma membrane; plant-type cell wall; plasmodesma; membrane; integral component of membrane	PF00067	p450;	AT2G30490|ATC4H|C4H|CYP73A5|REF3|CINNAMATE 4-HYDROXYLASE|cinnamate-4-hydroxylase|REDUCED EPRDERMAL FLUORESCENCE 3|T6B20.16|T6B20_16|CINNAMATE-4-HYDROXYLASE|CINNAMATE 4-HYDROXYLASE			Glyma.14G205200
33	T1	33	Glyma.08G249100	0.783765	0.0648083		-1.52806	7.78463e-05		0.460093	0.668856		Glyma.08g249100	132	UniRef100_A0A0B2R7C8 Uncharacterized protein n=2 Tax=Soja TaxID=1462606 RepID=A0A0B2R7C8_GLYSO	2e-91	99.24	UniRef100_A0A1S3TUT4 uncharacterized protein LOC106759040 n=1 Tax=Vigna radiata var. radiata TaxID=3916 RepID=A0A1S3TUT4_VIGRR	1e-23	98.48	NA	NA	NA	NA	NA	NA	NA	NA	NA	NA	NA	NA	NA			Glyma.08G249100
34	T1	34	Glyma.11G147900	-0.30101	0.832617		-3.77383	0.000275002		-0.757083	0.75971		Glyma.11g147900	832	UniRef100_A0A0R0HHN6 Beta-galactosidase n=2 Tax=Glycine max TaxID=3847 RepID=A0A0R0HHN6_SOYBN	0	99.88	UniRef100_A0A0R0HHN6 Beta-galactosidase n=2 Tax=Glycine max TaxID=3847 RepID=A0A0R0HHN6_SOYBN	0	99.88	AT2G28470.1	AT2G28470.1 | Symbols: BGAL8 | beta-galactosidase 8 | chr2:12169047-12173164 REVERSE LENGTH=852	0	93.99	GO:0005975	carbohydrate metabolic process;	GO:0004565 GO:0030246	beta-galactosidase activity; carbohydrate binding;	GO:0005576 GO:0005618 GO:0005773 GO:0048046	extracellular region; cell wall; vacuole; apoplast	PF02837 PF02140 PF01301	Glyco_hydro_2_N; Gal_Lectin; Glyco_hydro_35;	AT2G28470|BGAL8|beta-galactosidase 8|T17D12.3|T17D12_3			Glyma.11G147900
35	T1	35	Glyma.10G179400	0.357795	0.574268		-1.25102	0.00423661		0.160723	0.91114		Glyma.10g179400	518	UniRef100_A0A0B2R7U2 3-ketoacyl-CoA synthase n=2 Tax=Soja TaxID=1462606 RepID=A0A0B2R7U2_GLYSO	0	99.81	UniRef100_A0A0B2R7U2 3-ketoacyl-CoA synthase n=2 Tax=Soja TaxID=1462606 RepID=A0A0B2R7U2_GLYSO	0	99.81	AT2G26640.1	AT2G26640.1 | Symbols: KCS11 | 3-ketoacyl-CoA synthase 11 | chr2:11330094-11331623 FORWARD LENGTH=509	0	95.56	GO:0006633 GO:0009409 GO:0009416	fatty acid biosynthetic process; response to cold; response to light stimulus;	GO:0102336 GO:0102337 GO:0102338 GO:0102756	3-oxo-arachidoyl-CoA synthase activity; 3-oxo-cerotoyl-CoA synthase activity; 3-oxo-lignoceronyl-CoA synthase activity; very-long-chain 3-ketoacyl-CoA synthase activity;	GO:0005737 GO:0016021	cytoplasm; integral component of membrane	PF08541 PF08392	ACP_syn_III_C; FAE1_CUT1_RppA;	AT2G26640|KCS11|3-ketoacyl-CoA synthase 11|F18A8.1|F18A8_1			Glyma.10G179400
36	T1	36	Glyma.13G283400	0.256384	0.616932		-1.16055	0.000681873		0.0832557	0.953334		Glyma.13g283400	819	UniRef100_I1M3F1 Receptor-like serine/threonine-protein kinase n=2 Tax=Soja TaxID=1462606 RepID=I1M3F1_SOYBN	0	99.88	UniRef100_I1M3F1 Receptor-like serine/threonine-protein kinase n=2 Tax=Soja TaxID=1462606 RepID=I1M3F1_SOYBN	0	99.88	AT4G27290.1	AT4G27290.1 | Symbols: | S-locus lectin protein kinase family protein | chr4:13666281-13669202 FORWARD LENGTH=783	0	99.88	GO:0006468 GO:0048544	protein phosphorylation; recognition of pollen;	GO:0004674 GO:0005524 GO:0030246	protein serine/threonine kinase activity; ATP binding; carbohydrate binding;	GO:0005576 GO:0005886	extracellular region; plasma membrane	PF11883 PF08276 PF00954 PF01453 PF07714	DUF3403; PAN_2; S_locus_glycop; B_lectin; Pkinase_Tyr;	AT4G27290|M4I22.100|M4I22_100			Glyma.13G283400
37	T1	37	Glyma.19G030800	0.758447	0.559477		-2.83142	0.0342575		0.344158	0.90766		Glyma.19g030800	465	UniRef100_A0A445FBM2 Phenolic glucoside malonyltransferase 1 n=3 Tax=Soja TaxID=1462606 RepID=A0A445FBM2_GLYSO	0	99.78	UniRef100_A0A445FBM2 Phenolic glucoside malonyltransferase 1 n=3 Tax=Soja TaxID=1462606 RepID=A0A445FBM2_GLYSO	0	99.78	AT5G39090.1	AT5G39090.1 | Symbols: | HXXXD-type acyl-transferase family protein | chr5:15643612-15644958 FORWARD LENGTH=448	1e-98	94.84	NA	NA	GO:0016747	transferase activity, transferring acyl groups other than amino-acyl groups;	GO:0009507	chloroplast	PF02458	Transferase;	AT5G39090			Glyma.19G030800
38	T1	38	Glyma.03G260300	0.363192	0.589278		-1.20424	0.0184968		0.207472	0.895144		Glyma.03g260300	531	UniRef100_I1JS32 3-ketoacyl-CoA synthase n=1 Tax=Glycine max TaxID=3847 RepID=I1JS32_SOYBN	0	99.81	UniRef100_I1JS32 3-ketoacyl-CoA synthase n=1 Tax=Glycine max TaxID=3847 RepID=I1JS32_SOYBN	0	99.81	AT1G01120.1	AT1G01120.1 | Symbols: KCS1 | 3-ketoacyl-CoA synthase 1 | chr1:57392-58978 REVERSE LENGTH=528	0	98.12	GO:0000038 GO:0006633 GO:0009409 GO:0009416 GO:0010025 GO:0030497 GO:0042335	very long-chain fatty acid metabolic process; fatty acid biosynthetic process; response to cold; response to light stimulus; wax biosynthetic process; fatty acid elongation; cuticle development;	GO:0009922 GO:0102336 GO:0102337 GO:0102338 GO:0102756	fatty acid elongase activity; 3-oxo-arachidoyl-CoA synthase activity; 3-oxo-cerotoyl-CoA synthase activity; 3-oxo-lignoceronyl-CoA synthase activity; very-long-chain 3-ketoacyl-CoA synthase activity;	GO:0005737 GO:0005783 GO:0005789 GO:0016020 GO:0016021 GO:0022626	cytoplasm; endoplasmic reticulum; endoplasmic reticulum membrane; membrane; integral component of membrane; cytosolic ribosome	PF08541 PF08392	ACP_syn_III_C; FAE1_CUT1_RppA;	AT1G01120|KCS1|3-ketoacyl-CoA synthase 1|T25K16.11|T25K16_11			Glyma.03G260300
39	T1	39	Glyma.06G269700	-0.025062	0.973042		-0.967646	0.0101933		-0.105886	0.940352		Glyma.06g269700	346	UniRef100_Q9SLR8 Thiamine thiazole synthase, chloroplastic n=4 Tax=Soja TaxID=1462606 RepID=Q9SLR8_SOYBN	0	99.71	UniRef100_Q9SLR8 Thiamine thiazole synthase, chloroplastic n=4 Tax=Soja TaxID=1462606 RepID=Q9SLR8_SOYBN	0	99.71	AT5G54770.1	AT5G54770.1 | Symbols: THI1, TZ, THI4 | thiazole biosynthetic enzyme, chloroplast (ARA6) (THI1) (THI4) | chr5:22246634-22247891 FORWARD LENGTH=349	0	99.71	GO:0006974 GO:0009228 GO:0009409 GO:0018131	cellular response to DNA damage stimulus; thiamine biosynthetic process; response to cold; oxazole or thiazole biosynthetic process;	GO:0008270 GO:0042803	zinc ion binding; protein homodimerization activity;	GO:0005739 GO:0005886 GO:0009507 GO:0009536 GO:0009570 GO:0009579 GO:0009941 GO:0010319	mitochondrion; plasma membrane; chloroplast; plastid; chloroplast stroma; thylakoid; chloroplast envelope; stromule	PF01946	Thi4;	AT5G54770|THI1|TZ|THI4|THIAZOLE REQUIRING|THIAMINE4|MBG8.3|MBG8_3|THI1 PROTEIN			Glyma.06G269700
40	T1	40	Glyma.01G113200	0.260212	0.616992		-0.905711	0.015052		0.0375051	0.982127		Glyma.01g113200	493	UniRef100_I1J788 PlsC domain-containing protein n=2 Tax=Soja TaxID=1462606 RepID=I1J788_SOYBN	0	99.8	UniRef100_I1J788 PlsC domain-containing protein n=2 Tax=Soja TaxID=1462606 RepID=I1J788_SOYBN	0	99.8	AT2G38110.1	AT2G38110.1 | Symbols: ATGPAT6, GPAT6 | glycerol-3-phosphate acyltransferase 6 | chr2:15952816-15955364 REVERSE LENGTH=501	0	98.58	GO:0008654 GO:0009908 GO:0010143	phospholipid biosynthetic process; flower development; cutin biosynthetic process;	GO:0016791 GO:0090447 GO:0102419	phosphatase activity; glycerol-3-phosphate 2-O-acyltransferase activity; sn-2-glycerol-3-phosphate omega-OH-C22:0-CoA acyl transferase activity;	GO:0005739 GO:0016020 GO:0016021	mitochondrion; membrane; integral component of membrane	PF01553	Acyltransferase;	AT2G38110|ATGPAT6|GPAT6|GLYCEROL-3-PHOSPHATE sn-2-ACYLTRANSFERASE 6|F16M14.4|F16M14_4			Glyma.01G113200
41	T1	41	Glyma.17G120100	0.268597	0.621909		-1.19559	0.000261853		-0.00990015	0.994724		Glyma.17g120100	1419	UniRef100_I1MUE5 Uncharacterized protein n=2 Tax=Soja TaxID=1462606 RepID=I1MUE5_SOYBN	0	99.93	UniRef100_UPI00098DB187 ABC transporter G family member 32 n=1 Tax=Cajanus cajan TaxID=3821 RepID=UPI00098DB187	0	99.93	AT2G26910.1	AT2G26910.1 | Symbols: PDR4, ATPDR4 | pleiotropic drug resistance 4 | chr2:11481623-11487874 FORWARD LENGTH=1420	0	99.93	GO:0042335 GO:0055085	cuticle development; transmembrane transport;	GO:0005524 GO:0016887 GO:0042626	ATP binding; ATPase activity; ATPase-coupled transmembrane transporter activity;	GO:0005777 GO:0005886 GO:0016021	peroxisome; plasma membrane; integral component of membrane	PF14510 PF08370 PF00005 PF01061 PF00005 PF08370 PF01061	ABC_trans_N; PDR_assoc; ABC_tran; ABC2_membrane; ABC_tran; PDR_assoc; ABC2_membrane;	AT2G26910|PDR4|ATPDR4|ABCG32|PEC1|AtABCG32|pleiotropic drug resistance 4|ATP-binding cassette G32|PERMEABLE CUTICLE 1|F12C20.5|F12C20_5			Glyma.17G120100
42	T1	42	Glyma.09G134600	0.471002	0.363006		-1.19191	0.00126838		0.165621	0.899105		Glyma.09g134600	449	UniRef100_I1L341 Uncharacterized protein n=2 Tax=Soja TaxID=1462606 RepID=I1L341_SOYBN	0	99.78	UniRef100_A0A371G2K6 BAHD acyltransferase DCR (Fragment) n=1 Tax=Mucuna pruriens TaxID=157652 RepID=A0A371G2K6_MUCPR	0	99.78	AT5G23940.1	AT5G23940.1 | Symbols: EMB3009, PEL3, DCR | HXXXD-type acyl-transferase family protein | chr5:8076616-8079677 REVERSE LENGTH=484	0	96.88	GO:0009793 GO:0010090 GO:0010143 GO:0051179 GO:0090626	embryo development ending in seed dormancy; trichome morphogenesis; cutin biosynthetic process; localization; plant epidermis morphogenesis;	GO:0016747	transferase activity, transferring acyl groups other than amino-acyl groups;	GO:0005737 GO:0005829	cytoplasm; cytosol	PF02458	Transferase;	AT5G23940|EMB3009|PEL3|DCR|EMBRYO DEFECTIVE 3009|PERMEABLE LEAVES3|DEFECTIVE IN CUTICULAR RIDGES|MRO11.2|MRO11_2			Glyma.09G134600
43	T1	43	Glyma.18G005800	0.232794	0.692508		-1.04431	0.00492097		-0.0252613	0.98987		Glyma.18g005800	194	UniRef100_A0A0B2QRP0 Non-specific lipid transfer protein GPI-anchored 1 n=2 Tax=Soja TaxID=1462606 RepID=A0A0B2QRP0_GLYSO	2e-136	99.48	UniRef100_A0A0B2QRP0 Non-specific lipid transfer protein GPI-anchored 1 n=2 Tax=Soja TaxID=1462606 RepID=A0A0B2QRP0_GLYSO	2e-136	99.48	AT1G27950.1	AT1G27950.1 | Symbols: LTPG1 | glycosylphosphatidylinositol-anchored lipid protein transfer 1 | chr1:9740740-9741991 FORWARD LENGTH=193	1e-45	78.87	GO:0006869 GO:0042335 GO:0050832	lipid transport; cuticle development; defense response to fungus;	GO:0008289	lipid binding;	GO:0005576 GO:0005634 GO:0005783 GO:0005794 GO:0005886 GO:0009505 GO:0031225 GO:0046658 GO:0099503	extracellular region; nucleus; endoplasmic reticulum; Golgi apparatus; plasma membrane; plant-type cell wall; anchored component of membrane; anchored component of plasma membrane; secretory vesicle	PF14368	LTP_2;	AT1G27950|LTPG1|glycosylphosphatidylinositol-anchored lipid protein transfer 1|F13K9.6|F13K9_6			Glyma.18G005800
44	T1	44	Glyma.09G160000	0.0597592	0.942445		-1.01919	0.0196397		-0.113164	0.937952		Glyma.09g160000	708	UniRef100_I1L3R0 ABC transporter domain-containing protein n=2 Tax=Soja TaxID=1462606 RepID=I1L3R0_SOYBN	0	99.86	UniRef100_I1L3R0 ABC transporter domain-containing protein n=2 Tax=Soja TaxID=1462606 RepID=I1L3R0_SOYBN	0	99.86	AT1G17840.1	AT1G17840.1 | Symbols: WBC11, ABCG11, DSO, COF1, ATWBC11 | white-brown complex homolog protein 11 | chr1:6142870-6145894 FORWARD LENGTH=703	0	98.02	GO:0009611 GO:0009651 GO:0009737 GO:0010222 GO:0010588 GO:0015908 GO:0055085 GO:0080051	response to wounding; response to salt stress; response to abscisic acid; stem vascular tissue pattern formation; cotyledon vascular tissue pattern formation; fatty acid transport; transmembrane transport; cutin transport;	GO:0005515 GO:0005524 GO:0015245 GO:0016887 GO:0042626 GO:0042803	protein binding; ATP binding; fatty acid transmembrane transporter activity; ATPase activity; ATPase-coupled transmembrane transporter activity; protein homodimerization activity;	GO:0005634 GO:0005886 GO:0009897 GO:0016021	nucleus; plasma membrane; external side of plasma membrane; integral component of membrane	PF00005 PF01061	ABC_tran; ABC2_membrane;	AT1G17840|WBC11|ABCG11|DSO|COF1|ATWBC11|AtABCG11|white-brown complex homolog protein 11|ATP-binding cassette G11|DESPERADO|CUTICULAR DEFECT AND ORGAN FUSION 1|ARABIDOPSIS THALIANA WHITE-BROWN COMPLEX HOMOLOG PROTEIN 11|F2H15.7|F2H15_7			Glyma.09G160000
45	T1	45	Glyma.20G210900	0.299284	0.700302		-1.26033	0.0220496		0.0370438	0.988312		Glyma.20g210900	518	UniRef100_I1NIB0 3-ketoacyl-CoA synthase n=1 Tax=Glycine max TaxID=3847 RepID=I1NIB0_SOYBN	0	99.81	UniRef100_I1NIB0 3-ketoacyl-CoA synthase n=1 Tax=Glycine max TaxID=3847 RepID=I1NIB0_SOYBN	0	99.81	AT2G26640.1	AT2G26640.1 | Symbols: KCS11 | 3-ketoacyl-CoA synthase 11 | chr2:11330094-11331623 FORWARD LENGTH=509	0	95.56	GO:0006633 GO:0009409 GO:0009416	fatty acid biosynthetic process; response to cold; response to light stimulus;	GO:0102336 GO:0102337 GO:0102338 GO:0102756	3-oxo-arachidoyl-CoA synthase activity; 3-oxo-cerotoyl-CoA synthase activity; 3-oxo-lignoceronyl-CoA synthase activity; very-long-chain 3-ketoacyl-CoA synthase activity;	GO:0005737 GO:0016021	cytoplasm; integral component of membrane	PF08541 PF08392	ACP_syn_III_C; FAE1_CUT1_RppA;	AT2G26640|KCS11|3-ketoacyl-CoA synthase 11|F18A8.1|F18A8_1			Glyma.20G210900
46	T1	46	Glyma.08G018000	0.548373	0.197855		-1.44199	7.28123e-06		-0.162173	0.899365		Glyma.08g018000	485	UniRef100_I1KPF3 Aminotran_1_2 domain-containing protein n=2 Tax=Soja TaxID=1462606 RepID=I1KPF3_SOYBN	0	99.79	UniRef100_I1KPF3 Aminotran_1_2 domain-containing protein n=2 Tax=Soja TaxID=1462606 RepID=I1KPF3_SOYBN	0	99.79	AT4G11280.1	AT4G11280.1 | Symbols: ACS6, ATACS6 | 1-aminocyclopropane-1-carboxylic acid (acc) synthase 6 | chr4:6864168-6865922 FORWARD LENGTH=495	0	97.32	GO:0001944 GO:0006952 GO:0006979 GO:0009611 GO:0009612 GO:0009693 GO:0009723 GO:0009733 GO:0009753 GO:0009835 GO:0051301	vasculature development; defense response; response to oxidative stress; response to wounding; response to mechanical stimulus; ethylene biosynthetic process; response to ethylene; response to auxin; response to jasmonic acid; fruit ripening; cell division;	GO:0005515 GO:0016847 GO:0030170 GO:0042802	protein binding; 1-aminocyclopropane-1-carboxylate synthase activity; pyridoxal phosphate binding; identical protein binding;	GO:0005737	cytoplasm	PF00155	Aminotran_1_2;	AT4G11280|ACS6|ATACS6|1-aminocyclopropane-1-carboxylic acid (acc) synthase 6|F8L21.70|F8L21_70			Glyma.08G018000
47	T1	47	Glyma.17G208200	1.02808	0.125682		-1.41684	0.031151		0.160149	0.937651		Glyma.17g208200	367	UniRef100_I1MWQ0 Uncharacterized protein n=2 Tax=Soja TaxID=1462606 RepID=I1MWQ0_SOYBN	0	99.73	UniRef100_UPI001016E199 uncharacterized protein LOC114193129 n=1 Tax=Vigna unguiculata TaxID=3917 RepID=UPI001016E199	0	99.73	AT5G11420.1	AT5G11420.1 | Symbols: | Protein of unknown function, DUF642 | chr5:3644655-3646991 FORWARD LENGTH=366	0	99.18	GO:0008150	biological process;	GO:0005515	protein binding;	GO:0005576 GO:0005618 GO:0005886 GO:0009505	extracellular region; cell wall; plasma membrane; plant-type cell wall	PF04862	DUF642;	AT5G11420|F15N18.10|F15N18_10			Glyma.17G208200
48	T1	48	Glyma.14G201200	0.625463	0.501743		-1.9771	0.0079581		-0.285136	0.906004		Glyma.14g201200	384	UniRef100_A0A0R0GME6 Nodulin-like domain-containing protein n=1 Tax=Glycine max TaxID=3847 RepID=A0A0R0GME6_SOYBN	0	99.74	UniRef100_A0A0R0GME6 Nodulin-like domain-containing protein n=1 Tax=Glycine max TaxID=3847 RepID=A0A0R0GME6_SOYBN	0	99.74	AT2G30300.1	AT2G30300.1 | Symbols: | Major facilitator superfamily protein | chr2:12919401-12921222 FORWARD LENGTH=500	4e-105	97.4	GO:0008150	biological process;	GO:0003674	molecular function;	GO:0009507 GO:0016021	chloroplast; integral component of membrane	PF06813	Nodulin-like;	AT2G30300|T9D9.11|T9D9_11			Glyma.14G201200
49	T1	49	Glyma.14G018700	0.984654	0.0228319		-0.685794	0.409555		0.418787	0.7008		Glyma.14g018700	546	UniRef100_I1M6M4 Uncharacterized protein n=1 Tax=Glycine max TaxID=3847 RepID=I1M6M4_SOYBN	0	99.82	UniRef100_A0A445H0C6 Trigger factor-like protein TIG, Chloroplastic n=1 Tax=Glycine soja TaxID=3848 RepID=A0A445H0C6_GLYSO	0	99.82	AT5G55220.1	AT5G55220.1 | Symbols: | trigger factor type chaperone family protein | chr5:22397677-22400678 FORWARD LENGTH=547	0	99.82	GO:0015031 GO:0043335 GO:0051083 GO:0061077	protein transport; protein unfolding; 'de novo' cotranslational protein folding; chaperone-mediated protein folding;	GO:0003755 GO:0043022 GO:0044183	peptidyl-prolyl cis-trans isomerase activity; ribosome binding; protein folding chaperone;	GO:0009507 GO:0009536 GO:0009570 GO:0009941	chloroplast; plastid; chloroplast stroma; chloroplast envelope	PF05698 PF05697	Trigger_C; Trigger_N;	AT5G55220|TIG1|MCO15.17|MCO15_17			Glyma.14G018700
50	T1	50	Glyma.19G250167	1.54177	0.107425		-3.29501	2.37067e-05		-0.0950681	0.980146		Glyma.19g250167	54	NA	NA	NA	NA	NA	NA	NA	NA	NA	NA	NA	NA	NA	NA	NA	NA	NA	NA	NA			Glyma.19G250167
51	T1	51	Glyma.04G057800	0.662361	0.181682		-1.41867	8.59651e-05		-0.0306261	0.988194		Glyma.04g057800	537	UniRef100_I1JU36 3-ketoacyl-CoA synthase n=2 Tax=Soja TaxID=1462606 RepID=I1JU36_SOYBN	0	99.81	UniRef100_I1JU36 3-ketoacyl-CoA synthase n=2 Tax=Soja TaxID=1462606 RepID=I1JU36_SOYBN	0	99.81	AT2G26250.1	AT2G26250.1 | Symbols: FDH, KCS10 | 3-ketoacyl-CoA synthase 10 | chr2:11170799-11173059 REVERSE LENGTH=550	0	99.07	GO:0000038 GO:0006633 GO:0008610 GO:0009409 GO:0009416 GO:0009913 GO:0042335 GO:0080167	very long-chain fatty acid metabolic process; fatty acid biosynthetic process; lipid biosynthetic process; response to cold; response to light stimulus; epidermal cell differentiation; cuticle development; response to karrikin;	GO:0102336 GO:0102337 GO:0102338 GO:0102756	3-oxo-arachidoyl-CoA synthase activity; 3-oxo-cerotoyl-CoA synthase activity; 3-oxo-lignoceronyl-CoA synthase activity; very-long-chain 3-ketoacyl-CoA synthase activity;	GO:0005737 GO:0005777 GO:0005783 GO:0005789 GO:0016021	cytoplasm; peroxisome; endoplasmic reticulum; endoplasmic reticulum membrane; integral component of membrane	PF08541 PF08392	ACP_syn_III_C; FAE1_CUT1_RppA;	AT2G26250|FDH|KCS10|FIDDLEHEAD|3-ketoacyl-CoA synthase 10|T1D16.11|T1D16_11			Glyma.04G057800
52	T1	52	Glyma.17G259700	0.583882	0.477111		-1.87911	0.00475476		-0.320087	0.884144		Glyma.17g259700	378	UniRef100_A0A445GC04 GDSL esterase/lipase EXL1 n=3 Tax=Soja TaxID=1462606 RepID=A0A445GC04_GLYSO	0	99.74	UniRef100_A0A445GC04 GDSL esterase/lipase EXL1 n=3 Tax=Soja TaxID=1462606 RepID=A0A445GC04_GLYSO	0	99.74	AT1G75900.1	AT1G75900.1 | Symbols: | GDSL-like Lipase/Acylhydrolase superfamily protein | chr1:28499179-28500943 FORWARD LENGTH=364	3e-128	91.27	GO:0016042	lipid catabolic process;	GO:0016298 GO:0016746	lipase activity; transferase activity, transferring acyl groups;	GO:0005576	extracellular region	PF00657	Lipase_GDSL;	AT1G75900|T4O12.13|T4O12_13			Glyma.17G259700
53	T1	53	Glyma.17G122500	1.09291	0.04782		-0.036616	0.999059		0.678165	0.588505		Glyma.17g122500	351	UniRef100_A0A0B2PRQ0 Peptidyl-prolyl cis-trans isomerase B n=2 Tax=Soja TaxID=1462606 RepID=A0A0B2PRQ0_GLYSO	0	99.72	UniRef100_A0A0B2PRQ0 Peptidyl-prolyl cis-trans isomerase B n=2 Tax=Soja TaxID=1462606 RepID=A0A0B2PRQ0_GLYSO	0	99.72	AT1G74070.1	AT1G74070.1 | Symbols: | Cyclophilin-like peptidyl-prolyl cis-trans isomerase family protein | chr1:27851749-27852861 REVERSE LENGTH=317	2e-106	66.1	NA	NA	NA	NA	GO:0005739 GO:0009507	mitochondrion; chloroplast	PF00160	Pro_isomerase;	AT1G74070			Glyma.17G122500
54	T1	54	Glyma.02G001500	0.439159	0.375154		-1.17552	0.000699519		-0.165269	0.895976		Glyma.02g001500	522	UniRef100_A0A0B2Q5Q1 3-ketoacyl-CoA synthase n=2 Tax=Soja TaxID=1462606 RepID=A0A0B2Q5Q1_GLYSO	0	99.81	UniRef100_A0A0B2Q5Q1 3-ketoacyl-CoA synthase n=2 Tax=Soja TaxID=1462606 RepID=A0A0B2Q5Q1_GLYSO	0	99.81	AT2G26640.1	AT2G26640.1 | Symbols: KCS11 | 3-ketoacyl-CoA synthase 11 | chr2:11330094-11331623 FORWARD LENGTH=509	0	96.93	GO:0006633 GO:0009409 GO:0009416	fatty acid biosynthetic process; response to cold; response to light stimulus;	GO:0102336 GO:0102337 GO:0102338 GO:0102756	3-oxo-arachidoyl-CoA synthase activity; 3-oxo-cerotoyl-CoA synthase activity; 3-oxo-lignoceronyl-CoA synthase activity; very-long-chain 3-ketoacyl-CoA synthase activity;	GO:0005737 GO:0016021	cytoplasm; integral component of membrane	PF08541 PF08392	ACP_syn_III_C; FAE1_CUT1_RppA;	AT2G26640|KCS11|3-ketoacyl-CoA synthase 11|F18A8.1|F18A8_1			Glyma.02G001500
55	T1	55	Glyma.20G026000	0.227792	0.598523		-0.704584	0.0431826		-0.0666465	0.957446		Glyma.20g026000	625	UniRef100_UPI0003DECEE8 probable methyltransferase PMT5 n=1 Tax=Glycine max TaxID=3847 RepID=UPI0003DECEE8	0	99.84	UniRef100_UPI0003DECEE8 probable methyltransferase PMT5 n=1 Tax=Glycine max TaxID=3847 RepID=UPI0003DECEE8	0	99.84	AT2G03480.1	AT2G03480.1 | Symbols: QUL2 | QUASIMODO2 LIKE 2 | chr2:1051509-1054090 FORWARD LENGTH=606	0	99.84	GO:0032259	methylation;	GO:0008168	methyltransferase activity;	GO:0000138 GO:0005737 GO:0005739 GO:0005768 GO:0005789 GO:0005794 GO:0005802 GO:0016021	Golgi trans cisterna; cytoplasm; mitochondrion; endosome; endoplasmic reticulum membrane; Golgi apparatus; trans-Golgi network; integral component of membrane	PF03141	Methyltransf_29;	AT2G03480|QUL2|QUASIMODO2 LIKE 2|T4M8.9|T4M8_9			Glyma.20G026000
56	T1	56	Glyma.14G050900	0.498324	0.278575		-1.22304	0.000151198		-0.0455947	0.976797		Glyma.14g050900	359	UniRef100_A0A0B2SIV7 GDSL esterase/lipase n=2 Tax=Soja TaxID=1462606 RepID=A0A0B2SIV7_GLYSO	0	99.72	UniRef100_A0A0B2SIV7 GDSL esterase/lipase n=2 Tax=Soja TaxID=1462606 RepID=A0A0B2SIV7_GLYSO	0	99.72	AT2G04570.1	AT2G04570.1 | Symbols: | GDSL-like Lipase/Acylhydrolase superfamily protein | chr2:1594747-1596129 FORWARD LENGTH=350	1e-173	94.99	GO:0016042	lipid catabolic process;	GO:0016788	hydrolase activity, acting on ester bonds;	GO:0005576	extracellular region	PF00657	Lipase_GDSL;	AT2G04570|T1O3.2|T1O3_2			Glyma.14G050900
57	T1	57	Glyma.09G206300	0.246761	0.651826		-1.11501	0.000854422		-0.175324	0.883697		Glyma.09g206300	1246	UniRef100_I1L4Y7 Uncharacterized protein n=2 Tax=Soja TaxID=1462606 RepID=I1L4Y7_SOYBN	0	99.92	UniRef100_A0A0B2P6C0 ABC transporter B family member 2 n=3 Tax=Glycine soja TaxID=3848 RepID=A0A0B2P6C0_GLYSO	0	99.92	AT4G25960.1	AT4G25960.1 | Symbols: PGP2 | P-glycoprotein 2 | chr4:13177438-13183425 FORWARD LENGTH=1273	0	99.28	GO:0055085	transmembrane transport;	GO:0005524 GO:0016887 GO:0042626	ATP binding; ATPase activity; ATPase-coupled transmembrane transporter activity;	GO:0005829 GO:0009507 GO:0016021	cytosol; chloroplast; integral component of membrane	PF09818 PF00005 PF00664 PF09818 PF00664 PF00005 PF09818 PF00664	ABC_ATPase; ABC_tran; ABC_membrane; ABC_ATPase; ABC_membrane; ABC_tran; ABC_ATPase; ABC_membrane;	AT4G25960|PGP2|ABCB2|P-glycoprotein 2|ATP-binding cassette B2|F20B18.70|F20B18_70			Glyma.09G206300
58	T1	58	Glyma.18G218700	-0.294905	0.597699		-1.28005	0.000427254		-0.552423	0.567418		Glyma.18g218700	222	UniRef100_A0A0R0FB56 LEA_2 domain-containing protein n=2 Tax=Soja TaxID=1462606 RepID=A0A0R0FB56_SOYBN	2e-157	99.55	UniRef100_A0A0R0FB56 LEA_2 domain-containing protein n=2 Tax=Soja TaxID=1462606 RepID=A0A0R0FB56_SOYBN	2e-157	99.55	AT3G05975.1	AT3G05975.1 | Symbols: | Late embryogenesis abundant (LEA) hydroxyproline-rich glycoprotein family | chr3:1792145-1792714 REVERSE LENGTH=189	4e-38	86.49	GO:0008150	biological process;	GO:0003674	molecular function;	GO:0005576	extracellular region	PF03168	LEA_2;	AT3G05975			Glyma.18G218700
59	T1	59	Glyma.04G056800	0.0619204	0.90926		-0.696846	0.0318544		-0.129951	0.893274		Glyma.04g056800	303	UniRef100_I1JU24 AB hydrolase-1 domain-containing protein n=2 Tax=Soja TaxID=1462606 RepID=I1JU24_SOYBN	0	99.67	UniRef100_I1JU24 AB hydrolase-1 domain-containing protein n=2 Tax=Soja TaxID=1462606 RepID=I1JU24_SOYBN	0	99.67	AT5G21950.1	AT5G21950.1 | Symbols: | alpha/beta-Hydrolases superfamily protein | chr5:7254067-7255866 REVERSE LENGTH=308	2e-117	98.35	GO:0008150	biological process;	NA	NA	GO:0005737 GO:0009507	cytoplasm; chloroplast	PF00561	Abhydrolase_1;	AT5G21950			Glyma.04G056800
60	T1	60	Glyma.10G042300	1.51801	0.0262093		-1.21902	0.383908		0.747544	0.689436		Glyma.10g042300	899	UniRef100_I1L8J4 Uncharacterized protein n=1 Tax=Glycine max TaxID=3847 RepID=I1L8J4_SOYBN	0	99.89	UniRef100_A0A445IHN7 Transposon TX1 149 kDa protein n=3 Tax=Glycine soja TaxID=3848 RepID=A0A445IHN7_GLYSO	0	99.89	AT4G28760.1	AT4G28760.1 | Symbols: | Protein of unknown function (DUF3741) | chr4:14208640-14211811 FORWARD LENGTH=924	5e-128	99.67	GO:0008150	biological process;	GO:0003674	molecular function;	GO:0005634	nucleus	PF14383 PF12552 PF14309	VARLMGL; DUF3741; DUF4378;	AT4G28760|TRM20|TON1 Recruiting Motif 20|F16A16.130|F16A16_130			Glyma.10G042300
61	T1	61	Glyma.18G216200	1.87189	0.0217973		-0.401692	0.976843		1.23514	0.546256		Glyma.18g216200	608	UniRef100_K7MTW5 Protein kinase domain-containing protein n=1 Tax=Glycine max TaxID=3847 RepID=K7MTW5_SOYBN	0	99.84	UniRef100_K7MTW5 Protein kinase domain-containing protein n=1 Tax=Glycine max TaxID=3847 RepID=K7MTW5_SOYBN	0	99.84	AT5G58300.1	AT5G58300.1 | Symbols: | Leucine-rich repeat protein kinase family protein | chr5:23572821-23574871 FORWARD LENGTH=654	0	97.7	GO:0006468	protein phosphorylation;	GO:0004672 GO:0005515 GO:0005524 GO:0016301	protein kinase activity; protein binding; ATP binding; kinase activity;	GO:0005886 GO:0016021	plasma membrane; integral component of membrane	PF00560 PF08263 PF00069	LRR_1; LRRNT_2; Pkinase;	AT5G58300|MCK7.17|MCK7_17			Glyma.18G216200
62	T1	62	Glyma.04G190700	-0.821943	0.513448		-2.60651	0.00453546		-1.32749	0.511019		Glyma.04g190700	363	UniRef100_I1JXE2 Uncharacterized protein n=1 Tax=Glycine max TaxID=3847 RepID=I1JXE2_SOYBN	0	99.72	UniRef100_A0A445L2E1 Vignain n=2 Tax=Glycine soja TaxID=3848 RepID=A0A445L2E1_GLYSO	0	99.72	AT5G50260.1	AT5G50260.1 | Symbols: | Cysteine proteinases superfamily protein | chr5:20455605-20456862 FORWARD LENGTH=361	0	99.17	GO:0009555 GO:0009626 GO:0010623 GO:0048658 GO:0050832 GO:0051603	pollen development; plant-type hypersensitive response; programmed cell death involved in cell development; anther wall tapetum development; defense response to fungus; proteolysis involved in cellular protein catabolic process;	GO:0004197	cysteine-type endopeptidase activity;	GO:0000325 GO:0005576 GO:0005615 GO:0005764 GO:0005783 GO:0009505	plant-type vacuole; extracellular region; extracellular space; lysosome; endoplasmic reticulum; plant-type cell wall	PF08246 PF00112	Inhibitor_I29; Peptidase_C1;	AT5G50260|CEP1|cysteine endopeptidase 1|K6A12.12|K6A12_12			Glyma.04G190700
63	T1	63	Glyma.12G194400	0.51798	0.343737		-1.33219	0.000681873		-0.00601256	0.997029		Glyma.12g194400	782	UniRef100_K7LVW4 Uncharacterized protein n=3 Tax=Soja TaxID=1462606 RepID=K7LVW4_SOYBN	0	99.87	UniRef100_A0A445ICA9 Homeobox-leucine zipper protein HDG2 isoform A n=3 Tax=Soja TaxID=1462606 RepID=A0A445ICA9_GLYSO	0	99.87	AT1G05230.1	AT1G05230.1 | Symbols: HDG2 | homeodomain GLABROUS 2 | chr1:1513388-1517024 REVERSE LENGTH=721	0	93.61	GO:0006355 GO:0010090 GO:0048497	regulation of transcription, DNA-templated; trichome morphogenesis; maintenance of floral organ identity;	GO:0003700 GO:0005515 GO:0008289 GO:0043565	DNA-binding transcription factor activity; protein binding; lipid binding; sequence-specific DNA binding;	GO:0005634	nucleus	PF00046 PF01852	Homeodomain; START;	AT1G05230|HDG2|homeodomain GLABROUS 2|YUP8H12.16|YUP8H12_16			Glyma.12G194400	Homeodomain/HOMEOBOX
64	T1	64	Glyma.11G093900	0.41268	0.432212		-1.25685	0.000451003		0.039839	0.983694		Glyma.11g093900	700	UniRef100_A0A0R0HND6 ABC transporter domain-containing protein n=1 Tax=Glycine max TaxID=3847 RepID=A0A0R0HND6_SOYBN	0	99.86	UniRef100_A0A0R0HND6 ABC transporter domain-containing protein n=1 Tax=Glycine max TaxID=3847 RepID=A0A0R0HND6_SOYBN	0	99.86	AT3G21090.1	AT3G21090.1 | Symbols: | ABC-2 type transporter family protein | chr3:7391497-7394933 REVERSE LENGTH=691	0	99.86	GO:0055085 GO:0080167	transmembrane transport; response to karrikin;	GO:0005524 GO:0016887 GO:0042626	ATP binding; ATPase activity; ATPase-coupled transmembrane transporter activity;	GO:0005886 GO:0016021	plasma membrane; integral component of membrane	PF00005 PF01061	ABC_tran; ABC2_membrane;	AT3G21090|ABCG15|ATP-binding cassette G15|MSA6.21			Glyma.11G093900
65	T1	65	Glyma.12G020400	0.484604	0.246704		-1.16221	8.59651e-05		0.105143	0.928664		Glyma.12g020400	696	UniRef100_A0A0B2QK98 ABC transporter G family member 15 n=2 Tax=Soja TaxID=1462606 RepID=A0A0B2QK98_GLYSO	0	99.86	UniRef100_A0A0B2QK98 ABC transporter G family member 15 n=2 Tax=Soja TaxID=1462606 RepID=A0A0B2QK98_GLYSO	0	99.86	AT3G21090.1	AT3G21090.1 | Symbols: | ABC-2 type transporter family protein | chr3:7391497-7394933 REVERSE LENGTH=691	0	95.55	GO:0055085 GO:0080167	transmembrane transport; response to karrikin;	GO:0005524 GO:0016887 GO:0042626	ATP binding; ATPase activity; ATPase-coupled transmembrane transporter activity;	GO:0005886 GO:0016021	plasma membrane; integral component of membrane	PF00005 PF01061	ABC_tran; ABC2_membrane;	AT3G21090|ABCG15|ATP-binding cassette G15|MSA6.21			Glyma.12G020400
66	T1	66	Glyma.14G203900	2.72064	0.0379523		-1.23246	0.883269		1.77333	0.561354		Glyma.14g203900	255	UniRef100_A0A0B2P2I3 Expansin n=2 Tax=Soja TaxID=1462606 RepID=A0A0B2P2I3_GLYSO	0	99.61	UniRef100_A0A0B2P2I3 Expansin n=2 Tax=Soja TaxID=1462606 RepID=A0A0B2P2I3_GLYSO	0	99.61	AT2G40610.1	AT2G40610.1 | Symbols: ATEXPA8, EXP8, ATEXP8, ATHEXP ALPHA 1.11, EXPA8 | expansin A8 | chr2:16949121-16950472 REVERSE LENGTH=253	6e-150	98.43	GO:0006949 GO:0009664 GO:0009826 GO:0009828	syncytium formation; plant-type cell wall organization; unidimensional cell growth; plant-type cell wall loosening;	NA	NA	GO:0005576 GO:0005618 GO:0016020	extracellular region; cell wall; membrane	PF03330 PF01357	DPBB_1; Pollen_allerg_1;	AT2G40610|ATEXPA8|EXP8|ATEXP8|ATHEXP ALPHA 1.11|EXPA8|expansin A8|T2P4.4|T2P4_4			Glyma.14G203900
67	T1	67	Glyma.18G299200	0.34121	0.447274		-1.01122	0.00121526		-0.277392	0.767565		Glyma.18g299200	632	UniRef100_A0A0B2PYB9 Protein NRT1/ PTR FAMILY 6.1 n=2 Tax=Soja TaxID=1462606 RepID=A0A0B2PYB9_GLYSO	0	99.84	UniRef100_A0A0B2PYB9 Protein NRT1/ PTR FAMILY 6.1 n=2 Tax=Soja TaxID=1462606 RepID=A0A0B2PYB9_GLYSO	0	99.84	AT5G13400.1	AT5G13400.1 | Symbols: | Major facilitator superfamily protein | chr5:4296854-4299079 REVERSE LENGTH=624	0	97.94	NA	NA	GO:0015333 GO:0035673 GO:1904680	peptide:proton symporter activity; oligopeptide transmembrane transporter activity; peptide transmembrane transporter activity;	GO:0009507 GO:0016021	chloroplast; integral component of membrane	PF00854	PTR2;	AT5G13400			Glyma.18G299200
68	T1	68	Glyma.07G146800	0.411931	0.326831		-0.897275	0.00566945		-0.187091	0.852767		Glyma.07g146800	497	UniRef100_A0A0B2QRI3 Glycerol-3-phosphate 2-O-acyltransferase 6 n=2 Tax=Soja TaxID=1462606 RepID=A0A0B2QRI3_GLYSO	0	99.8	UniRef100_A0A0B2QRI3 Glycerol-3-phosphate 2-O-acyltransferase 6 n=2 Tax=Soja TaxID=1462606 RepID=A0A0B2QRI3_GLYSO	0	99.8	AT2G38110.1	AT2G38110.1 | Symbols: ATGPAT6, GPAT6 | glycerol-3-phosphate acyltransferase 6 | chr2:15952816-15955364 REVERSE LENGTH=501	0	98.39	GO:0008654 GO:0009908 GO:0010143	phospholipid biosynthetic process; flower development; cutin biosynthetic process;	GO:0016791 GO:0090447 GO:0102419	phosphatase activity; glycerol-3-phosphate 2-O-acyltransferase activity; sn-2-glycerol-3-phosphate omega-OH-C22:0-CoA acyl transferase activity;	GO:0005739 GO:0016020 GO:0016021	mitochondrion; membrane; integral component of membrane	PF12710 PF01553	HAD; Acyltransferase;	AT2G38110|ATGPAT6|GPAT6|GLYCEROL-3-PHOSPHATE sn-2-ACYLTRANSFERASE 6|F16M14.4|F16M14_4			Glyma.07G146800
69	T1	69	Glyma.19G244700	1.0658	0.0199529		-0.151842	0.985524		0.507816	0.648121		Glyma.19g244700	377	UniRef100_A0A445FL27 GDP-mannose 3,5-epimerase 1 n=3 Tax=Soja TaxID=1462606 RepID=A0A445FL27_GLYSO	0	99.73	UniRef100_A0A445FL27 GDP-mannose 3,5-epimerase 1 n=3 Tax=Soja TaxID=1462606 RepID=A0A445FL27_GLYSO	0	99.73	AT5G28840.1	AT5G28840.1 | Symbols: GME | GDP-D-mannose 3',5'-epimerase | chr5:10862472-10864024 REVERSE LENGTH=377	0	99.73	GO:0019853	L-ascorbic acid biosynthetic process;	GO:0047918 GO:0051287	GDP-mannose 3,5-epimerase activity; NAD binding;	GO:0005794 GO:0005829 GO:0009536	Golgi apparatus; cytosol; plastid	PF16363	GDP_Man_Dehyd;	AT5G28840|GME|GDP-D-mannose 3',5'-epimerase|F7P1.20|F7P1_20			Glyma.19G244700
70	T1	70	Glyma.05G208981	0.47899	0.25544		-0.887455	0.0108374		-0.143599	0.899604		Glyma.05g208981	522	UniRef100_A0A0R4J3C2 Uncharacterized protein n=2 Tax=Soja TaxID=1462606 RepID=A0A0R4J3C2_SOYBN	0	99.81	UniRef100_A0A445J8E5 Cytochrome P450 86A22 isoform A n=2 Tax=Soja TaxID=1462606 RepID=A0A445J8E5_GLYSO	0	99.81	AT2G45970.1	AT2G45970.1 | Symbols: CYP86A8, LCR | cytochrome P450, family 86, subfamily A, polypeptide 8 | chr2:18912548-18914161 REVERSE LENGTH=537	0	99.23	GO:0006631 GO:0055114	fatty acid metabolic process; oxidation-reduction process;	GO:0005506 GO:0018685 GO:0020037 GO:0070330	iron ion binding; alkane 1-monooxygenase activity; heme binding; aromatase activity;	GO:0005576 GO:0016021	extracellular region; integral component of membrane	PF00067	p450;	AT2G45970|CYP86A8|LCR|cytochrome P450, family 86, subfamily A, polypeptide 8|LACERATA|F4I18.5			Glyma.05G208981
71	T1	71	Glyma.03G074300	0.978689	0.0470956		-0.176578	0.979086		0.445978	0.722401		Glyma.03g074300	351	UniRef100_A0A0B2R569 L-type lectin-domain containing receptor kinase VIII.2 n=2 Tax=Soja TaxID=1462606 RepID=A0A0B2R569_GLYSO	0	99.72	UniRef100_A0A0B2R569 L-type lectin-domain containing receptor kinase VIII.2 n=2 Tax=Soja TaxID=1462606 RepID=A0A0B2R569_GLYSO	0	99.72	AT5G01090.1	AT5G01090.1 | Symbols: | Concanavalin A-like lectin family protein | chr5:33055-34116 FORWARD LENGTH=353	1e-56	98.58	GO:0008150	biological process;	GO:0030246	carbohydrate binding;	GO:0005576 GO:0016021	extracellular region; integral component of membrane	PF00139	Lectin_legB;	AT5G01090|F7J8.70|F7J8_70			Glyma.03G074300
72	T1	72	Glyma.17G238200	0.983983	0.0339928		-0.297059	0.947731		0.390951	0.745104		Glyma.17g238200	327	UniRef100_I1MXK5 Uncharacterized protein n=2 Tax=Soja TaxID=1462606 RepID=I1MXK5_SOYBN	0	99.69	UniRef100_Q84L89 L-asparaginase n=1 Tax=Glycine max TaxID=3847 RepID=Q84L89_SOYBN	0	99.69	AT3G16150.1	AT3G16150.1 | Symbols: | N-terminal nucleophile aminohydrolases (Ntn hydrolases) superfamily protein | chr3:5471794-5473033 FORWARD LENGTH=325	0	99.69	GO:0016540	protein autoprocessing;	GO:0004067 GO:0008798	asparaginase activity; beta-aspartyl-peptidase activity;	GO:0005737	cytoplasm	PF01112	Asparaginase_2;	AT3G16150|ASPGB1|asparaginase B1|MSL1.19			Glyma.17G238200
73	T1	73	Glyma.19G215400	1.1277	0.0482311		-0.00578709	0.999731		0.617772	0.629425		Glyma.19g215400	571	UniRef100_I1NBB4 Uncharacterized protein n=3 Tax=Soja TaxID=1462606 RepID=I1NBB4_SOYBN	0	99.82	UniRef100_A0A151RYC8 J domain-containing protein n=1 Tax=Cajanus cajan TaxID=3821 RepID=A0A151RYC8_CAJCA	0	99.82	AT4G02100.1	AT4G02100.1 | Symbols: | Heat shock protein DnaJ with tetratricopeptide repeat | chr4:930228-932049 FORWARD LENGTH=546	0	97.9	NA	NA	NA	NA	GO:0005739	mitochondrion	PF13414	TPR_11;	AT4G02100			Glyma.19G215400	TPR
74	T1	74	Glyma.20G115500	0.130964	0.842651		-0.921807	0.0281477		-0.345663	0.737606		Glyma.20g115500	497	UniRef100_I1NFI7 3-ketoacyl-CoA synthase n=2 Tax=Soja TaxID=1462606 RepID=I1NFI7_SOYBN	0	99.8	UniRef100_I1NFI7 3-ketoacyl-CoA synthase n=2 Tax=Soja TaxID=1462606 RepID=I1NFI7_SOYBN	0	99.8	AT1G68530.1	AT1G68530.1 | Symbols: CUT1, POP1, CER6, G2, KCS6 | 3-ketoacyl-CoA synthase 6 | chr1:25712881-25714733 REVERSE LENGTH=497	0	98.99	GO:0000038 GO:0006633 GO:0009409 GO:0009416 GO:0009826 GO:0010025 GO:0042335	very long-chain fatty acid metabolic process; fatty acid biosynthetic process; response to cold; response to light stimulus; unidimensional cell growth; wax biosynthetic process; cuticle development;	GO:0102336 GO:0102337 GO:0102338 GO:0102756	3-oxo-arachidoyl-CoA synthase activity; 3-oxo-cerotoyl-CoA synthase activity; 3-oxo-lignoceronyl-CoA synthase activity; very-long-chain 3-ketoacyl-CoA synthase activity;	GO:0005737 GO:0005739 GO:0005783 GO:0005789 GO:0016021	cytoplasm; mitochondrion; endoplasmic reticulum; endoplasmic reticulum membrane; integral component of membrane	PF08541 PF08392	ACP_syn_III_C; FAE1_CUT1_RppA;	AT1G68530|CUT1|POP1|CER6|G2|KCS6|AtCUT1|AtCER6|CUTICULAR 1|POLLEN-PISTIL INCOMPATIBILITY 1|ECERIFERUM 6|3-ketoacyl-CoA synthase 6|T26J14.10|T26J14_10			Glyma.20G115500
75	T1	75	Glyma.11G144809	0.619976	0.277115		-1.28601	0.00533814		-0.230996	0.878032		Glyma.11g144809	513	UniRef100_K7LPR9 3-ketoacyl-CoA synthase n=2 Tax=Soja TaxID=1462606 RepID=K7LPR9_SOYBN	0	99.81	UniRef100_K7LPR9 3-ketoacyl-CoA synthase n=2 Tax=Soja TaxID=1462606 RepID=K7LPR9_SOYBN	0	99.81	AT2G28630.1	AT2G28630.1 | Symbols: KCS12 | 3-ketoacyl-CoA synthase 12 | chr2:12275719-12277149 REVERSE LENGTH=476	0	88.11	GO:0006633	fatty acid biosynthetic process;	GO:0102336 GO:0102337 GO:0102338 GO:0102756	3-oxo-arachidoyl-CoA synthase activity; 3-oxo-cerotoyl-CoA synthase activity; 3-oxo-lignoceronyl-CoA synthase activity; very-long-chain 3-ketoacyl-CoA synthase activity;	GO:0005783 GO:0009507 GO:0016020	endoplasmic reticulum; chloroplast; membrane	PF08541 PF08392	ACP_syn_III_C; FAE1_CUT1_RppA;	AT2G28630|KCS12|3-ketoacyl-CoA synthase 12|T8O18.8|T8O18_8			Glyma.11G144809
76	T1	76	Glyma.08G007900	1.64493	0.0145176		-1.08896	0.430281		0.312537	0.883436		Glyma.08g007900	379	UniRef100_A0A445J890 Magnesium protoporphyrin IX methyltransferase, chloroplastic isoform A n=2 Tax=Soja TaxID=1462606 RepID=A0A445J890_GLYSO	0	85.75	UniRef100_A0A445J890 Magnesium protoporphyrin IX methyltransferase, chloroplastic isoform A n=2 Tax=Soja TaxID=1462606 RepID=A0A445J890_GLYSO	0	85.75	AT4G25080.3	AT4G25080.3 | Symbols: CHLM | magnesium-protoporphyrin IX methyltransferase | chr4:12877015-12878128 FORWARD LENGTH=312	3e-164	82.59	GO:0015995 GO:0032259	chlorophyll biosynthetic process; methylation;	GO:0008168 GO:0046406	methyltransferase activity; magnesium protoporphyrin IX methyltransferase activity;	GO:0005737 GO:0005829 GO:0009507 GO:0009534 GO:0009535 GO:0009941 GO:0031969	cytoplasm; cytosol; chloroplast; chloroplast thylakoid; chloroplast thylakoid membrane; chloroplast envelope; chloroplast membrane	PF12847	Methyltransf_18;	AT4G25080|CHLM|magnesium-protoporphyrin IX methyltransferase|F24A6.6|MGPIXMT			Glyma.08G007900
77	T1	77	Glyma.10G274400	0.240961	0.674769		-0.908963	0.0265892		-0.313065	0.75971		Glyma.10g274400	497	UniRef100_A0A0R0I9A1 3-ketoacyl-CoA synthase n=1 Tax=Glycine max TaxID=3847 RepID=A0A0R0I9A1_SOYBN	0	99.8	UniRef100_A0A0R0I9A1 3-ketoacyl-CoA synthase n=1 Tax=Glycine max TaxID=3847 RepID=A0A0R0I9A1_SOYBN	0	99.8	AT1G68530.1	AT1G68530.1 | Symbols: CUT1, POP1, CER6, G2, KCS6 | 3-ketoacyl-CoA synthase 6 | chr1:25712881-25714733 REVERSE LENGTH=497	0	98.99	GO:0000038 GO:0006633 GO:0009409 GO:0009416 GO:0009826 GO:0010025 GO:0042335	very long-chain fatty acid metabolic process; fatty acid biosynthetic process; response to cold; response to light stimulus; unidimensional cell growth; wax biosynthetic process; cuticle development;	GO:0102336 GO:0102337 GO:0102338 GO:0102756	3-oxo-arachidoyl-CoA synthase activity; 3-oxo-cerotoyl-CoA synthase activity; 3-oxo-lignoceronyl-CoA synthase activity; very-long-chain 3-ketoacyl-CoA synthase activity;	GO:0005737 GO:0005739 GO:0005783 GO:0005789 GO:0016021	cytoplasm; mitochondrion; endoplasmic reticulum; endoplasmic reticulum membrane; integral component of membrane	PF08541 PF08392	ACP_syn_III_C; FAE1_CUT1_RppA;	AT1G68530|CUT1|POP1|CER6|G2|KCS6|AtCUT1|AtCER6|CUTICULAR 1|POLLEN-PISTIL INCOMPATIBILITY 1|ECERIFERUM 6|3-ketoacyl-CoA synthase 6|T26J14.10|T26J14_10			Glyma.10G274400
78	T1	78	Glyma.17G099800	-0.0599335	0.945294		-1.06681	0.0338582		-0.538433	0.650752		Glyma.17g099800	326	UniRef100_I1MTT4 Uncharacterized protein n=2 Tax=Soja TaxID=1462606 RepID=I1MTT4_SOYBN	0	99.69	UniRef100_UPI000F7CDD1D transcription factor MYB94 n=1 Tax=Abrus precatorius TaxID=3816 RepID=UPI000F7CDD1D	2e-161	98.77	AT3G47600.1	AT3G47600.1 | Symbols: MYB94, ATMYBCP70, ATMYB94 | myb domain protein 94 | chr3:17539627-17541035 REVERSE LENGTH=333	5e-113	96.63	GO:0006355 GO:0009414 GO:0009733 GO:0030154 GO:0045893 GO:0080167 GO:1904278	regulation of transcription, DNA-templated; response to water deprivation; response to auxin; cell differentiation; positive regulation of transcription, DNA-templated; response to karrikin; positive regulation of wax biosynthetic process;	GO:0003700 GO:0005515 GO:0043565 GO:0044212	DNA-binding transcription factor activity; protein binding; sequence-specific DNA binding; transcription regulatory region DNA binding;	GO:0005634	nucleus	PF00249	Myb_DNA-binding;	AT3G47600|MYB94|ATMYBCP70|ATMYB94|myb domain protein 94|F1P2.150			Glyma.17G099800	MYB/HD-like
79	T1	79	Glyma.06G171700	0.963825	0.0293288		-0.64554	0.525495		0.199323	0.887935		Glyma.06g171700	764	UniRef100_K7KVK0 Protein kinase domain-containing protein n=1 Tax=Glycine max TaxID=3847 RepID=K7KVK0_SOYBN	0	99.87	UniRef100_K7KVK0 Protein kinase domain-containing protein n=1 Tax=Glycine max TaxID=3847 RepID=K7KVK0_SOYBN	0	99.87	AT5G14210.1	AT5G14210.1 | Symbols: | Leucine-rich repeat protein kinase family protein | chr5:4578503-4581374 REVERSE LENGTH=775	0	99.08	GO:0006468	protein phosphorylation;	GO:0004672 GO:0005524	protein kinase activity; ATP binding;	GO:0005739 GO:0005886 GO:0016021	mitochondrion; plasma membrane; integral component of membrane	PF13855 PF07714	LRR_8; Pkinase_Tyr;	AT5G14210|MUA22.21|MUA22_21			Glyma.06G171700
80	T1	80	Glyma.17G062500	0.914879	0.0409078		-0.319742	0.909645		0.32721	0.779365		Glyma.17g062500	738	UniRef100_I1MSQ1 Fibronectin type-III domain-containing protein n=1 Tax=Glycine max TaxID=3847 RepID=I1MSQ1_SOYBN	0	99.86	UniRef100_I1MSQ1 Fibronectin type-III domain-containing protein n=1 Tax=Glycine max TaxID=3847 RepID=I1MSQ1_SOYBN	0	99.86	AT4G30200.2	AT4G30200.2 | Symbols: VEL1, VIL2 | vernalization5/VIN3-like | chr4:14786852-14790070 REVERSE LENGTH=714	0	99.46	GO:0009409 GO:0009908 GO:0010228 GO:0032922 GO:0048587 GO:1900111	response to cold; flower development; vegetative to reproductive phase transition of meristem; circadian regulation of gene expression; regulation of short-day photoperiodism, flowering; positive regulation of histone H3-K9 dimethylation;	GO:0003677 GO:0005515 GO:0035064 GO:0042802 GO:0046872	DNA binding; protein binding; methylated histone binding; identical protein binding; metal ion binding;	GO:0005634 GO:0005677 GO:0009506 GO:0031519	nucleus; chromatin silencing complex; plasmodesma; PcG protein complex	PF00041 PF07227	fn3; PHD_Oberon;	AT4G30200|VEL1|VIL2|vernalization5/VIN3-like 1|VIN3-Like 2|F9N11.50|F9N11_50			Glyma.17G062500
81	T1	81	Glyma.05G208900	0.487853	0.235472		-0.865284	0.0123509		-0.157792	0.884771		Glyma.05g208900	529	UniRef100_A0A0R4J3C2 Uncharacterized protein n=2 Tax=Soja TaxID=1462606 RepID=A0A0R4J3C2_SOYBN	0	99.81	UniRef100_A0A445J8E5 Cytochrome P450 86A22 isoform A n=2 Tax=Soja TaxID=1462606 RepID=A0A445J8E5_GLYSO	0	99.81	AT2G45970.1	AT2G45970.1 | Symbols: CYP86A8, LCR | cytochrome P450, family 86, subfamily A, polypeptide 8 | chr2:18912548-18914161 REVERSE LENGTH=537	0	99.24	GO:0006631 GO:0055114	fatty acid metabolic process; oxidation-reduction process;	GO:0005506 GO:0018685 GO:0020037 GO:0070330	iron ion binding; alkane 1-monooxygenase activity; heme binding; aromatase activity;	GO:0005576 GO:0016021	extracellular region; integral component of membrane	PF00067	p450;	AT2G45970|CYP86A8|LCR|cytochrome P450, family 86, subfamily A, polypeptide 8|LACERATA|F4I18.5			Glyma.05G208900
82	T1	82	Glyma.20G188000	0.121176	0.807301		-0.831029	0.00475476		-0.268192	0.746968		Glyma.20g188000	583	UniRef100_UPI00103BF816 cytochrome P450 77A3 n=1 Tax=Glycine soja TaxID=3848 RepID=UPI00103BF816	0	99.83	UniRef100_UPI00103BF816 cytochrome P450 77A3 n=1 Tax=Glycine soja TaxID=3848 RepID=UPI00103BF816	0	99.83	AT5G04660.1	AT5G04660.1 | Symbols: CYP77A4 | cytochrome P450, family 77, subfamily A, polypeptide 4 | chr5:1336049-1337587 FORWARD LENGTH=512	0	84.91	GO:0019395	fatty acid oxidation;	GO:0005506 GO:0016709 GO:0020037	iron ion binding; oxidoreductase activity, acting on paired donors, with incorporation or reduction of molecular oxygen, NAD(P)H as one donor, and incorporation of one atom of oxygen; heme binding;	GO:0009507 GO:0016020 GO:0016021	chloroplast; membrane; integral component of membrane	PF00067	p450;	AT5G04660|CYP77A4|cytochrome P450, family 77, subfamily A, polypeptide 4|T1E3.20|T1E3_20			Glyma.20G188000
83	T1	83	Glyma.01G016500	0.428353	0.335536		-1.18108	8.59651e-05		-0.22629	0.826084		Glyma.01g016500	1247	UniRef100_I1J4T8 Uncharacterized protein n=1 Tax=Glycine max TaxID=3847 RepID=I1J4T8_SOYBN	0	99.92	UniRef100_A0A0B2P6C0 ABC transporter B family member 2 n=3 Tax=Glycine soja TaxID=3848 RepID=A0A0B2P6C0_GLYSO	0	99.92	AT4G25960.1	AT4G25960.1 | Symbols: PGP2 | P-glycoprotein 2 | chr4:13177438-13183425 FORWARD LENGTH=1273	0	99.2	GO:0055085	transmembrane transport;	GO:0005524 GO:0016887 GO:0042626	ATP binding; ATPase activity; ATPase-coupled transmembrane transporter activity;	GO:0005829 GO:0009507 GO:0016021	cytosol; chloroplast; integral component of membrane	PF00005 PF00664 PF00664 PF00005	ABC_tran; ABC_membrane; ABC_membrane; ABC_tran;	AT4G25960|PGP2|ABCB2|P-glycoprotein 2|ATP-binding cassette B2|F20B18.70|F20B18_70			Glyma.01G016500
84	T1	84	Glyma.13G353100	0.793637	0.175583		-1.45466	0.00194778		-0.137245	0.939391		Glyma.13g353100	354	UniRef100_I1M5F3 Lipase_GDSL domain-containing protein n=1 Tax=Glycine max TaxID=3847 RepID=I1M5F3_SOYBN	0	99.72	UniRef100_I1M5F3 Lipase_GDSL domain-containing protein n=1 Tax=Glycine max TaxID=3847 RepID=I1M5F3_SOYBN	0	99.72	AT3G16370.1	AT3G16370.1 | Symbols: | GDSL-like Lipase/Acylhydrolase superfamily protein | chr3:5556928-5558351 FORWARD LENGTH=353	0	92.09	GO:0016042	lipid catabolic process;	GO:0016788	hydrolase activity, acting on ester bonds;	GO:0009507 GO:0048046	chloroplast; apoplast	PF00657	Lipase_GDSL;	AT3G16370|T2O4.2			Glyma.13G353100
85	T1	85	Glyma.15G080200	0.830473	0.0401935		-0.414249	0.781914		0.294237	0.777324		Glyma.15g080200	422	UniRef100_A0A0B2QG52 Mg-protoporphyrin IX chelatase n=2 Tax=Soja TaxID=1462606 RepID=A0A0B2QG52_GLYSO	0	99.76	UniRef100_A0A0B2QG52 Mg-protoporphyrin IX chelatase n=2 Tax=Soja TaxID=1462606 RepID=A0A0B2QG52_GLYSO	0	99.76	AT4G18480.1	AT4G18480.1 | Symbols: CHLI1, CH42, CH-42, CHL11, CHLI-1 | P-loop containing nucleoside triphosphate hydrolases superfamily protein | chr4:10201897-10203361 REVERSE LENGTH=424	0	99.76	GO:0015979 GO:0015995	photosynthesis; chlorophyll biosynthetic process;	GO:0005524 GO:0016851 GO:0016887	ATP binding; magnesium chelatase activity; ATPase activity;	GO:0005618 GO:0005829 GO:0009507 GO:0009570 GO:0010007	cell wall; cytosol; chloroplast; chloroplast stroma; magnesium chelatase complex	PF01078	Mg_chelatase;	AT4G18480|CHLI1|CH42|CH-42|CHL11|CHLI-1|LOST1|CHLORINA 42|low temperature with open-stomata 1|F28J12.140|F28J12_140|PROTOPORPHYRIN-IX MG-CHELATASE			Glyma.15G080200
86	T1	86	Glyma.15G102000	0.872	0.0252061		-0.29125	0.907147		-0.0480804	0.975742		Glyma.15g102000	433	UniRef100_A0A445GRI4 Glutamine synthetase n=29 Tax=50 kb inversion clade TaxID=2231393 RepID=A0A445GRI4_GLYSO	0	99.77	UniRef100_A0A445GRI4 Glutamine synthetase n=29 Tax=50 kb inversion clade TaxID=2231393 RepID=A0A445GRI4_GLYSO	0	99.77	AT5G35630.1	AT5G35630.1 | Symbols: GS2, GLN2, ATGSL1 | glutamine synthetase 2 | chr5:13831220-13833239 FORWARD LENGTH=430	0	99.77	GO:0006542 GO:0007568 GO:0019676 GO:0046686	glutamine biosynthetic process; aging; ammonia assimilation cycle; response to cadmium ion;	GO:0004356 GO:0005524	glutamate-ammonia ligase activity; ATP binding;	GO:0005739 GO:0009507 GO:0009535 GO:0009536 GO:0009570 GO:0009579 GO:0009941 GO:0022626 GO:0048046	mitochondrion; chloroplast; chloroplast thylakoid membrane; plastid; chloroplast stroma; thylakoid; chloroplast envelope; cytosolic ribosome; apoplast	PF03951 PF00120	Gln-synt_N; Gln-synt_C;	AT5G35630|GS2|GLN2|ATGSL1|glutamine synthetase 2|GLUTAMINE SYNTHETASE LIKE 1|MJE4.9|MJE4_9			Glyma.15G102000
87	T1	87	Glyma.13G127500	0.921366	0.0379523		-0.584705	0.589924		-0.270715	0.8321		Glyma.13g127500	1518	UniRef100_I1LYP9 Uncharacterized protein n=1 Tax=Glycine max TaxID=3847 RepID=I1LYP9_SOYBN	0	99.93	UniRef100_A0A445HF79 ABC transporter C family member 5 isoform A n=2 Tax=Glycine soja TaxID=3848 RepID=A0A445HF79_GLYSO	0	99.93	AT1G04120.1	AT1G04120.1 | Symbols: ATMRP5, MRP5, ATABCC5, ABCC5 | multidrug resistance-associated protein 5 | chr1:1064848-1070396 REVERSE LENGTH=1514	0	99.14	GO:0009651 GO:0030007 GO:0055085 GO:1901527 GO:1990069	response to salt stress; cellular potassium ion homeostasis; transmembrane transport; abscisic acid-activated signaling pathway involved in stomatal movement; stomatal opening;	GO:0005524 GO:0008281 GO:0008559 GO:0016887 GO:0042626	ATP binding; sulfonylurea receptor activity; ATPase-coupled xenobiotic transmembrane transporter activity; ATPase activity; ATPase-coupled transmembrane transporter activity;	GO:0000325 GO:0005773 GO:0005774 GO:0009507 GO:0016020 GO:0016021	plant-type vacuole; vacuole; vacuolar membrane; chloroplast; membrane; integral component of membrane	PF00005 PF00664	ABC_tran; ABC_membrane;	AT1G04120|ATMRP5|MRP5|ATABCC5|ABCC5|multidrug resistance-associated protein 5|MULTIDRUG RESISTANCE PROTEIN 5|Arabidopsis thaliana ATP-binding cassette C5|ATP-binding cassette C5|F20D22.11|F20D22_11			Glyma.13G127500
88	T1	88	Glyma.08G367800	1.21742	0.0410453		-0.813741	0.573899		-0.386371	0.837031		Glyma.08g367800	312	UniRef100_UPI0007191DA5 lysine-specific demethylase JMJ25 isoform X1 n=1 Tax=Glycine max TaxID=3847 RepID=UPI0007191DA5	0	96.15	UniRef100_UPI0007191DA5 lysine-specific demethylase JMJ25 isoform X1 n=1 Tax=Glycine max TaxID=3847 RepID=UPI0007191DA5	0	96.15	AT4G00990.1	AT4G00990.1 | Symbols: | Transcription factor jumonji (jmjC) domain-containing protein | chr4:427035-431535 FORWARD LENGTH=840	8e-75	99.36	GO:0006355 GO:0033169 GO:0042742 GO:2000028	regulation of transcription, DNA-templated; histone H3-K9 demethylation; defense response to bacterium; regulation of photoperiodism, flowering;	GO:0000976 GO:0031490 GO:0032454	transcription regulatory region sequence-specific DNA binding; chromatin DNA binding; histone demethylase activity (H3-K9 specific);	GO:0000785 GO:0005634	chromatin; nucleus	NA	NA	AT4G00990|JMJ27|AtJMJ17|JmjC DOMAIN-CONTAINING PROTEIN 27|F3I3.10			Glyma.08G367800
89	T1	89	Glyma.04G137000	1.04458	0.0461924		-0.093094	0.993179		0.149504	0.938947		Glyma.04g137000	437	UniRef100_A0A0B2S4E3 Transglut_core2 domain-containing protein n=2 Tax=Soja TaxID=1462606 RepID=A0A0B2S4E3_GLYSO	0	99.77	UniRef100_A0A0B2S4E3 Transglut_core2 domain-containing protein n=2 Tax=Soja TaxID=1462606 RepID=A0A0B2S4E3_GLYSO	0	99.77	NA	NA	NA	NA	NA	NA	NA	NA	NA	NA	PF13371 PF13369	TPR_9; Transglut_core2;	NA			Glyma.04G137000
90	T1	90	Glyma.19G228100	1.03647	0.00867057		-0.36986	0.848932		-0.0638589	0.968332		Glyma.19g228100	1068	UniRef100_I1NBR0 Thioredoxin domain-containing protein n=1 Tax=Glycine max TaxID=3847 RepID=I1NBR0_SOYBN	0	99.91	UniRef100_I1NBR0 Thioredoxin domain-containing protein n=1 Tax=Glycine max TaxID=3847 RepID=I1NBR0_SOYBN	0	99.91	AT1G56500.1	AT1G56500.1 | Symbols: | haloacid dehalogenase-like hydrolase family protein | chr1:21159775-21167092 FORWARD LENGTH=1055	0	93.91	GO:0000209 GO:0010196 GO:0043161 GO:0045454	protein polyubiquitination; nonphotochemical quenching; proteasome-mediated ubiquitin-dependent protein catabolic process; cell redox homeostasis;	GO:0016787 GO:0046872 GO:0061630	hydrolase activity; metal ion binding; ubiquitin protein ligase activity;	GO:0005634 GO:0005737 GO:0009507 GO:0009534 GO:0009535 GO:0009570 GO:0016021 GO:0042651	nucleus; cytoplasm; chloroplast; chloroplast thylakoid; chloroplast thylakoid membrane; chloroplast stroma; integral component of membrane; thylakoid membrane	PF08450 PF13905 PF13419	SGL; Thioredoxin_8; HAD_2;	AT1G56500|SOQ1|suppressor of quenching 1|F13N6.21|F13N6_21|AT1G56505			Glyma.19G228100
91	T1	91	Glyma.02G185300	0.855813	0.0203498		-0.24815	0.938095		-0.0085445	0.995448		Glyma.02g185300	525	UniRef100_UPI00071928D1 NADPH-dependent thioredoxin reductase 3 isoform X1 n=1 Tax=Glycine max TaxID=3847 RepID=UPI00071928D1	0	99.81	UniRef100_UPI00071928D1 NADPH-dependent thioredoxin reductase 3 isoform X1 n=1 Tax=Glycine max TaxID=3847 RepID=UPI00071928D1	0	99.81	AT2G41680.1	AT2G41680.1 | Symbols: NTRC | NADPH-dependent thioredoxin reductase C | chr2:17376349-17379028 REVERSE LENGTH=529	0	95.43	GO:0010380 GO:0010581 GO:0019430 GO:0042744 GO:0043085 GO:0045454 GO:0055114	regulation of chlorophyll biosynthetic process; regulation of starch biosynthetic process; removal of superoxide radicals; hydrogen peroxide catabolic process; positive regulation of catalytic activity; cell redox homeostasis; oxidation-reduction process;	GO:0004791 GO:0005515 GO:0008047 GO:0016671	thioredoxin-disulfide reductase activity; protein binding; enzyme activator activity; oxidoreductase activity, acting on a sulfur group of donors, disulfide as acceptor;	GO:0005829 GO:0009507 GO:0009570	cytosol; chloroplast; chloroplast stroma	PF00085 PF00070 PF00070 PF00085	Thioredoxin; Pyr_redox; Pyr_redox; Thioredoxin;	AT2G41680|NTRC|NADPH-dependent thioredoxin reductase C|T32G6.20|T32G6_20			Glyma.02G185300
92	T1	92	Glyma.06G224200	0.782738	0.0464004		-0.0353892	0.99852		0.143166	0.905362		Glyma.06g224200	230	UniRef100_A0A445KD41 Thylakoid lumenal 16.5 kDa protein, chloroplastic isoform A n=3 Tax=Soja TaxID=1462606 RepID=A0A445KD41_GLYSO	9e-163	99.57	UniRef100_A0A445KD41 Thylakoid lumenal 16.5 kDa protein, chloroplastic isoform A n=3 Tax=Soja TaxID=1462606 RepID=A0A445KD41_GLYSO	9e-163	99.57	AT4G02530.1	AT4G02530.1 | Symbols: | chloroplast thylakoid lumen protein | chr4:1112335-1114005 REVERSE LENGTH=216	2e-77	86.09	GO:0010206	photosystem II repair;	GO:0003674	molecular function;	GO:0005739 GO:0005829 GO:0009507 GO:0009523 GO:0009534 GO:0009535 GO:0009543 GO:0009570 GO:0009579 GO:0009941 GO:0031977	mitochondrion; cytosol; chloroplast; photosystem II; chloroplast thylakoid; chloroplast thylakoid membrane; chloroplast thylakoid lumen; chloroplast stroma; thylakoid; chloroplast envelope; thylakoid lumen	NA	NA	AT4G02530|MPH2|MAINTENANCE OF PHOTOSYSTEM II UNDER HIGH LIGHT 2|T10P11.17|T10P11_17			Glyma.06G224200
93	T1	93	Glyma.U031914	0.790579	0.0333133		-0.406166	0.734078		-0.147407	0.901587		Glyma.u031914	2463	UniRef100_I1KI39 AAA domain-containing protein n=1 Tax=Glycine max TaxID=3847 RepID=I1KI39_SOYBN	0	99.96	UniRef100_I1KI39 AAA domain-containing protein n=1 Tax=Glycine max TaxID=3847 RepID=I1KI39_SOYBN	0	99.96	AT4G27220.1	AT4G27220.1 | Symbols: | NB-ARC domain-containing disease resistance protein | chr4:13633953-13636712 REVERSE LENGTH=919	2e-52	35.69	GO:0006952	defense response;	GO:0005524 GO:0043531	ATP binding; ADP binding;	GO:0005739	mitochondrion	PF00931	NB-ARC;	AT4G27220|M4I22.30|M4I22_30			Glyma.U031914
94	T1	94	Glyma.07G240000	0.952237	0.0057633		-0.200095	0.96158		0.0671571	0.962574		Glyma.07g240000	645	UniRef100_I1KMR2 Uncharacterized protein n=1 Tax=Glycine max TaxID=3847 RepID=I1KMR2_SOYBN	0	99.84	UniRef100_A0A445K114 Protein high chlorophyll fluorescent 107 isoform A n=1 Tax=Glycine soja TaxID=3848 RepID=A0A445K114_GLYSO	0	99.84	AT3G17040.1	AT3G17040.1 | Symbols: HCF107 | high chlorophyll fluorescent 107 | chr3:5809378-5812605 REVERSE LENGTH=652	0	90.08	GO:0006396 GO:0006397 GO:0006417 GO:0009657 GO:0010114 GO:1901918	RNA processing; mRNA processing; regulation of translation; plastid organization; response to red light; negative regulation of exoribonuclease activity;	GO:0003727 GO:0043621	single-stranded RNA binding; protein self-association;	GO:0005634 GO:0005774 GO:0009507 GO:0009570 GO:0009941 GO:0031969	nucleus; vacuolar membrane; chloroplast; chloroplast stroma; chloroplast envelope; chloroplast membrane	PF07719	TPR_2;	AT3G17040|HCF107|high chlorophyll fluorescent 107|K14A17.11			Glyma.07G240000	TPR
95	T1	95	Glyma.17G039500	0.817771	0.0238456		-0.0344623	0.99852		0.164521	0.887935		Glyma.17g039500	489	UniRef100_I1MRX2 Uncharacterized protein n=2 Tax=Soja TaxID=1462606 RepID=I1MRX2_SOYBN	0	99.8	UniRef100_A0A371G265 Pentatricopeptide repeat-containing protein, chloroplastic (Fragment) n=1 Tax=Mucuna pruriens TaxID=157652 RepID=A0A371G265_MUCPR	0	97.75	AT3G06430.1	AT3G06430.1 | Symbols: EMB2750 | Tetratricopeptide repeat (TPR)-like superfamily protein | chr3:1956658-1958240 REVERSE LENGTH=486	0	95.91	GO:0009553 GO:0009555 GO:0009790 GO:0009793 GO:0048868	embryo sac development; pollen development; embryo development; embryo development ending in seed dormancy; pollen tube development;	GO:0019843	rRNA binding;	GO:0009507	chloroplast	PF13041	PPR_2;	AT3G06430|EMB2750|PPR2|AtPPR2|embryo defective 2750|pentatricopeptide repeat 2|pentatricopeptide repeat protein 2|F24P17.10|F24P17_10			Glyma.17G039500
96	T1	96	Glyma.13G169500	1.01982	0.0225621		0.299841	0.938621		0.461757	0.678226		Glyma.13g169500	446	UniRef100_I1M017 PPIase cyclophilin-type domain-containing protein n=1 Tax=Glycine max TaxID=3847 RepID=I1M017_SOYBN	0	99.78	UniRef100_I1M017 PPIase cyclophilin-type domain-containing protein n=1 Tax=Glycine max TaxID=3847 RepID=I1M017_SOYBN	0	99.78	AT3G01480.1	AT3G01480.1 | Symbols: CYP38, ATCYP38 | cyclophilin 38 | chr3:188569-190674 FORWARD LENGTH=437	0	95.74	GO:0000413 GO:0010207 GO:0042549 GO:0042742	protein peptidyl-prolyl isomerization; photosystem II assembly; photosystem II stabilization; defense response to bacterium;	GO:0003755	peptidyl-prolyl cis-trans isomerase activity;	GO:0005829 GO:0009507 GO:0009534 GO:0009535 GO:0009543 GO:0009570 GO:0009579 GO:0031977	cytosol; chloroplast; chloroplast thylakoid; chloroplast thylakoid membrane; chloroplast thylakoid lumen; chloroplast stroma; thylakoid; thylakoid lumen	PF00160	Pro_isomerase;	AT3G01480|CYP38|ATCYP38|cyclophilin 38|ARABIDOPSIS CYCLOPHILIN 38|F4P13.3|F4P13_3			Glyma.13G169500
97	T1	97	Glyma.20G205000	0.766631	0.0186773		-0.325254	0.818467		-0.111232	0.918911		Glyma.20g205000	836	UniRef100_K7N4Q3 Uncharacterized protein n=2 Tax=Soja TaxID=1462606 RepID=K7N4Q3_SOYBN	0	99.88	UniRef100_A0A0B2PZI9 Chloroplastic group IIA intron splicing facilitator CRS1, chloroplastic n=1 Tax=Glycine soja TaxID=3848 RepID=A0A0B2PZI9_GLYSO	0	99.88	AT3G23070.1	AT3G23070.1 | Symbols: ATCFM3A, CFM3A | CRM family member 3A | chr3:8203548-8207243 FORWARD LENGTH=881	0	94.26	GO:0000373 GO:0048316	Group II intron splicing; seed development;	NA	NA	GO:0009507	chloroplast	PF01985	CRS1_YhbY;	AT3G23070|ATCFM3A|CFM3A|CRM family member 3A|MXC7.10			Glyma.20G205000
98	T1	98	Glyma.09G118600	1.11318	0.0143991		-0.686805	0.490767		-0.329891	0.799488		Glyma.09g118600	378	UniRef100_I1L2T1 Uncharacterized protein n=1 Tax=Glycine max TaxID=3847 RepID=I1L2T1_SOYBN	0	99.74	UniRef100_A0A445J025 Nicotinate-nucleotide pyrophosphorylase [carboxylating], chloroplastic isoform A n=1 Tax=Glycine soja TaxID=3848 RepID=A0A445J025_GLYSO	0	99.74	AT2G01350.1	AT2G01350.1 | Symbols: QPT | quinolinate phoshoribosyltransferase | chr2:165332-167209 REVERSE LENGTH=348	0	92.33	GO:0009435 GO:0034213	NAD biosynthetic process; quinolinate catabolic process;	GO:0004514	nicotinate-nucleotide diphosphorylase (carboxylating) activity;	GO:0005737 GO:0009507	cytoplasm; chloroplast	PF02749 PF01729	QRPTase_N; QRPTase_C;	AT2G01350|QPT|quinolinate phoshoribosyltransferase|F10A8.23|F10A8_23			Glyma.09G118600
99	T1	99	Glyma.05G152200	1.29109	0.0183546		-1.18165	0.087592		-0.688423	0.602109		Glyma.05g152200	774	UniRef100_I1K3S7 Uncharacterized protein n=1 Tax=Glycine max TaxID=3847 RepID=I1K3S7_SOYBN	0	99.87	UniRef100_A0A445KNS0 Subtilisin-like protease SBT5.3 isoform B n=3 Tax=Glycine soja TaxID=3848 RepID=A0A445KNS0_GLYSO	0	99.87	AT2G04160.1	AT2G04160.1 | Symbols: AIR3 | Subtilisin-like serine endopeptidase family protein | chr2:1401450-1407694 REVERSE LENGTH=772	0	95.35	GO:0006508 GO:0009733 GO:0010102	proteolysis; response to auxin; lateral root morphogenesis;	GO:0004252	serine-type endopeptidase activity;	GO:0005576 GO:0005618	extracellular region; cell wall	PF02225 PF05922 PF00082 PF02225 PF00082	PA; Inhibitor_I9; Peptidase_S8; PA; Peptidase_S8;	AT2G04160|AIR3|AUXIN-INDUCED IN ROOT CULTURES 3|T16B23.1			Glyma.05G152200
100	T1	100	Glyma.01G229800	0.712586	0.0452209		-0.278894	0.888367		-0.0811542	0.947118		Glyma.01g229800	275	UniRef100_I1JAI9 Uncharacterized protein n=1 Tax=Glycine max TaxID=3847 RepID=I1JAI9_SOYBN	0	99.64	UniRef100_A0A1S3VMS5 uncharacterized protein LOC106776435 n=1 Tax=Vigna radiata var. radiata TaxID=3916 RepID=A0A1S3VMS5_VIGRR	1e-177	99.64	AT5G17170.1	AT5G17170.1 | Symbols: ENH1 | rubredoxin family protein | chr5:5649335-5650975 FORWARD LENGTH=271	4e-141	89.82	NA	NA	GO:0005506	iron ion binding;	GO:0009507 GO:0009534 GO:0009535 GO:0009536 GO:0009941 GO:0016021	chloroplast; chloroplast thylakoid; chloroplast thylakoid membrane; plastid; chloroplast envelope; integral component of membrane	NA	NA	AT5G17170			Glyma.01G229800
101	T1	101	Glyma.04G181132	1.41691	0.00964788		-1.27316	0.0465245		-0.7356	0.596163		Glyma.04g181132	110	UniRef100_A0A445L1T8 Aldehyde dehydrogenase family 2 member B4, mitochondrial n=1 Tax=Glycine soja TaxID=3848 RepID=A0A445L1T8_GLYSO	4e-59	90	UniRef100_A0A445L1T8 Aldehyde dehydrogenase family 2 member B4, mitochondrial n=1 Tax=Glycine soja TaxID=3848 RepID=A0A445L1T8_GLYSO	4e-59	90	AT3G48000.1	AT3G48000.1 | Symbols: ALDH2B4, ALDH2, ALDH2A | aldehyde dehydrogenase 2B4 | chr3:17717082-17719843 REVERSE LENGTH=538	2e-48	85.45	GO:0046686 GO:0055114	response to cadmium ion; oxidation-reduction process;	GO:0004029 GO:0005524 GO:0043878	aldehyde dehydrogenase (NAD+) activity; ATP binding; glyceraldehyde-3-phosphate dehydrogenase (NAD+) (non-phosphorylating) activity;	GO:0005739 GO:0005759 GO:0005829 GO:0009507	mitochondrion; mitochondrial matrix; cytosol; chloroplast	PF00171	Aldedh;	AT3G48000|ALDH2B4|ALDH2|ALDH2A|aldehyde dehydrogenase 2B4|aldehyde dehydrogenase 2|aldehyde dehydrogenase 2A|T17F15.130|ALDEHYDE DEHYDROGENASE 2			Glyma.04G181132
102	T1	102	Glyma.07G065500	1.04253	0.0184865		-0.331655	0.907147		-0.0560239	0.977126		Glyma.07g065500	2490	UniRef100_A0A0R0J9A4 AAA domain-containing protein n=1 Tax=Glycine max TaxID=3847 RepID=A0A0R0J9A4_SOYBN	0	99.96	UniRef100_A0A0R0J9A4 AAA domain-containing protein n=1 Tax=Glycine max TaxID=3847 RepID=A0A0R0J9A4_SOYBN	0	99.96	AT4G27220.1	AT4G27220.1 | Symbols: | NB-ARC domain-containing disease resistance protein | chr4:13633953-13636712 REVERSE LENGTH=919	1e-48	35.46	GO:0006952	defense response;	GO:0005524 GO:0043531	ATP binding; ADP binding;	GO:0005739	mitochondrion	PF00931	NB-ARC;	AT4G27220|M4I22.30|M4I22_30			Glyma.07G065500
103	T1	103	Glyma.20G091100	0.747386	0.00910171		-0.155528	0.964417		0.0267043	0.98514		Glyma.20g091100	788	UniRef100_A0A0B2QXA5 Uncharacterized protein n=4 Tax=Soja TaxID=1462606 RepID=A0A0B2QXA5_GLYSO	0	99.87	UniRef100_UPI00103C23F3 titin-like isoform X1 n=2 Tax=Glycine soja TaxID=3848 RepID=UPI00103C23F3	0	69.54	AT3G05900.1	AT3G05900.1 | Symbols: | neurofilament protein-related | chr3:1761408-1763854 REVERSE LENGTH=673	5e-11	6.35	GO:0008150	biological process;	GO:0003674	molecular function;	GO:0005737 GO:0005829	cytoplasm; cytosol	NA	NA	AT3G05900|F2O10.14			Glyma.20G091100
104	T1	104	Glyma.10G164800	0.856471	0.0194205		-0.37706	0.793425		-0.126702	0.912579		Glyma.10g164800	1289	UniRef100_K7LJT5 AAA domain-containing protein n=1 Tax=Glycine max TaxID=3847 RepID=K7LJT5_SOYBN	0	99.92	UniRef100_K7LJT5 AAA domain-containing protein n=1 Tax=Glycine max TaxID=3847 RepID=K7LJT5_SOYBN	0	99.92	AT3G04340.1	AT3G04340.1 | Symbols: emb2458 | FtsH extracellular protease family | chr3:1146943-1153341 REVERSE LENGTH=1320	0	94.34	GO:0006508 GO:0009658 GO:0009793 GO:0045037 GO:0045454 GO:0080093	proteolysis; chloroplast organization; embryo development ending in seed dormancy; protein import into chloroplast stroma; cell redox homeostasis; regulation of photorespiration;	GO:0004176 GO:0005515 GO:0016464	ATP-dependent peptidase activity; protein binding; chloroplast protein-transporting ATPase activity;	GO:0005739 GO:0005829 GO:0009506 GO:0009507 GO:0009706 GO:0009941 GO:0062091	mitochondrion; cytosol; plasmodesma; chloroplast; chloroplast inner membrane; chloroplast envelope; Ycf2/FtsHi complex	PF01434 PF00004	Peptidase_M41; AAA;	AT3G04340|emb2458|FtsHi5|embryo defective 2458|(Filamentation temperature-sensitive H)-like 5|T6K12.4|T6K12_4			Glyma.10G164800
105	T1	105	Glyma.02G221900	1.18797	0.0183412		-0.0634577	0.996203		0.193343	0.907126		Glyma.02g221900	687	UniRef100_I1JH80 Protein kinase domain-containing protein n=1 Tax=Glycine max TaxID=3847 RepID=I1JH80_SOYBN	0	99.85	UniRef100_I1JH80 Protein kinase domain-containing protein n=1 Tax=Glycine max TaxID=3847 RepID=I1JH80_SOYBN	0	99.85	AT5G55830.1	AT5G55830.1 | Symbols: | Concanavalin A-like lectin protein kinase family protein | chr5:22594655-22596700 FORWARD LENGTH=681	1e-92	89.81	GO:0002229 GO:0006468 GO:0006952 GO:0042742	defense response to oomycetes; protein phosphorylation; defense response; defense response to bacterium;	GO:0004675 GO:0005524 GO:0016301 GO:0030246	transmembrane receptor protein serine/threonine kinase activity; ATP binding; kinase activity; carbohydrate binding;	GO:0005886 GO:0009507 GO:0016021	plasma membrane; chloroplast; integral component of membrane	PF07714 PF00139	Pkinase_Tyr; Lectin_legB;	AT5G55830|LecRK-S.7|L-type lectin receptor kinase S.7|MDF20.27|MDF20_27			Glyma.02G221900
106	T1	106	Glyma.10G244200	0.930274	0.0171444		-0.336221	0.882686		-0.0970013	0.946877		Glyma.10g244200	397	UniRef100_K7LL74 Uncharacterized protein n=2 Tax=Glycine max TaxID=3847 RepID=K7LL74_SOYBN	0	99.75	UniRef100_UPI000F7CEC92 uncharacterized protein LOC113872278 isoform X1 n=1 Tax=Abrus precatorius TaxID=3816 RepID=UPI000F7CEC92	0	99.24	AT4G38225.3	AT4G38225.3 | Symbols: | unknown protein; FUNCTIONS IN: molecular_function unknown; INVOLVED IN: biological_process unknown; LOCATED IN: chloroplast; EXPRESSED IN: 21 plant structures; EXPRESSED DURING: 13 growth stages; Has 35333 Blast hits to 34131 proteins in 2444 species: Archae - 798; Bacteria - 22429; Metazoa - 974; Fungi - 991; Plants - 531; Viruses - 0; Other Eukaryotes - 9610 (source: NC…	3e-116	72.29	GO:0016310	phosphorylation;	GO:0016301	kinase activity;	GO:0009507	chloroplast	NA	NA	AT4G38225			Glyma.10G244200
107	T1	107	Glyma.17G100700	0.89253	0.0207406		-0.247897	0.944457		-0.0315848	0.986846		Glyma.17g100700	463	UniRef100_A0A0R0FAD6 Pyr_redox_2 domain-containing protein n=3 Tax=Soja TaxID=1462606 RepID=A0A0R0FAD6_SOYBN	0	99.78	UniRef100_A0A0R0FAD6 Pyr_redox_2 domain-containing protein n=3 Tax=Soja TaxID=1462606 RepID=A0A0R0FAD6_SOYBN	0	99.78	AT1G74470.1	AT1G74470.1 | Symbols: | Pyridine nucleotide-disulphide oxidoreductase family protein | chr1:27991248-27992845 FORWARD LENGTH=467	0	99.57	GO:0010189 GO:0015979 GO:0015995 GO:0055114	vitamin E biosynthetic process; photosynthesis; chlorophyll biosynthetic process; oxidation-reduction process;	GO:0005515 GO:0016627 GO:0045550 GO:0102067	protein binding; oxidoreductase activity, acting on the CH-CH group of donors; geranylgeranyl reductase activity; geranylgeranyl diphosphate reductase activity;	GO:0005737 GO:0005739 GO:0009507 GO:0009534 GO:0009535 GO:0009941 GO:0031969	cytoplasm; mitochondrion; chloroplast; chloroplast thylakoid; chloroplast thylakoid membrane; chloroplast envelope; chloroplast membrane	PF07992	Pyr_redox_2;	AT1G74470|F1M20.15|F1M20_15|geranylgeranyl reductase			Glyma.17G100700
108	T1	108	Glyma.15G172200	0.860474	0.0426475		-0.0810804	0.992503		0.156494	0.90766		Glyma.15g172200	534	UniRef100_I1MHA5 Uncharacterized protein n=2 Tax=Soja TaxID=1462606 RepID=I1MHA5_SOYBN	0	99.81	UniRef100_A0A445IXQ3 Lycopene epsilon cyclase, chloroplastic n=1 Tax=Glycine soja TaxID=3848 RepID=A0A445IXQ3_GLYSO	0	99.81	AT5G57030.1	AT5G57030.1 | Symbols: LUT2 | Lycopene beta/epsilon cyclase protein | chr5:23077398-23079818 FORWARD LENGTH=524	0	99.81	GO:0006744 GO:0009765 GO:0016117 GO:0016120 GO:0016123	ubiquinone biosynthetic process; photosynthesis, light harvesting; carotenoid biosynthetic process; carotene biosynthetic process; xanthophyll biosynthetic process;	GO:0016491 GO:0016705 GO:0045435	oxidoreductase activity; oxidoreductase activity, acting on paired donors, with incorporation or reduction of molecular oxygen; lycopene epsilon cyclase activity;	GO:0009507 GO:0016021 GO:0031969	chloroplast; integral component of membrane; chloroplast membrane	PF05834	Lycopene_cycl;	AT5G57030|LUT2|LUTEIN DEFICIENT 2|LYCOPENE EPSILON-CYCLASE			Glyma.15G172200
109	T1	109	Glyma.05G026200	1.06421	0.011516		-0.295104	0.929256		0.0450113	0.980615		Glyma.05g026200	463	UniRef100_A0A0R4J365 Pyr_redox_2 domain-containing protein n=2 Tax=Soja TaxID=1462606 RepID=A0A0R4J365_SOYBN	0	99.78	UniRef100_A0A0R4J365 Pyr_redox_2 domain-containing protein n=2 Tax=Soja TaxID=1462606 RepID=A0A0R4J365_SOYBN	0	99.78	AT1G74470.1	AT1G74470.1 | Symbols: | Pyridine nucleotide-disulphide oxidoreductase family protein | chr1:27991248-27992845 FORWARD LENGTH=467	0	99.57	GO:0010189 GO:0015979 GO:0015995 GO:0055114	vitamin E biosynthetic process; photosynthesis; chlorophyll biosynthetic process; oxidation-reduction process;	GO:0005515 GO:0016627 GO:0045550 GO:0102067	protein binding; oxidoreductase activity, acting on the CH-CH group of donors; geranylgeranyl reductase activity; geranylgeranyl diphosphate reductase activity;	GO:0005737 GO:0005739 GO:0009507 GO:0009534 GO:0009535 GO:0009941 GO:0031969	cytoplasm; mitochondrion; chloroplast; chloroplast thylakoid; chloroplast thylakoid membrane; chloroplast envelope; chloroplast membrane	PF07992	Pyr_redox_2;	AT1G74470|F1M20.15|F1M20_15|geranylgeranyl reductase			Glyma.05G026200
110	T1	110	Glyma.04G030400	1.43087	0.0140492		-0.879698	0.47789		-0.305215	0.863008		Glyma.04g030400	419	UniRef100_C6T835 Cellulase domain-containing protein n=1 Tax=Glycine max TaxID=3847 RepID=C6T835_SOYBN	0	99.76	UniRef100_C6T835 Cellulase domain-containing protein n=1 Tax=Glycine max TaxID=3847 RepID=C6T835_SOYBN	0	99.76	AT5G66460.1	AT5G66460.1 | Symbols: MAN7, AtMAN7 | Glycosyl hydrolase superfamily protein | chr5:26538911-26540837 REVERSE LENGTH=431	0	96.9	GO:0005975 GO:0009828 GO:0009845 GO:0010047 GO:1990059	carbohydrate metabolic process; plant-type cell wall loosening; seed germination; fruit dehiscence; fruit valve development;	GO:0016985	mannan endo-1,4-beta-mannosidase activity;	GO:0005576 GO:0071944	extracellular region; cell periphery	PF00150	Cellulase;	AT5G66460|MAN7|AtMAN7|endo-beta-mannase 7|K1F13.12|K1F13_12			Glyma.04G030400
111	T1	111	Glyma.11G121100	0.908873	0.0357315		-0.142708	0.983778		0.118174	0.933996		Glyma.11g121100	558	UniRef100_A0A0R0HG02 NAD(P)-bd_dom domain-containing protein n=2 Tax=Glycine max TaxID=3847 RepID=A0A0R0HG02_SOYBN	0	99.82	UniRef100_A0A0R0HG02 NAD(P)-bd_dom domain-containing protein n=2 Tax=Glycine max TaxID=3847 RepID=A0A0R0HG02_SOYBN	0	99.82	AT3G18890.1	AT3G18890.1 | Symbols: | NAD(P)-binding Rossmann-fold superfamily protein | chr3:6511169-6514729 FORWARD LENGTH=641	7e-164	87.63	GO:0015031	protein transport;	NA	NA	GO:0005829 GO:0009507 GO:0009534 GO:0009535 GO:0009570 GO:0009706 GO:0009941	cytosol; chloroplast; chloroplast thylakoid; chloroplast thylakoid membrane; chloroplast stroma; chloroplast inner membrane; chloroplast envelope	PF13460	NAD_binding_10;	AT3G18890|Tic62|AtTic62|translocon at the inner envelope membrane of chloroplasts 62|MCB22.6			Glyma.11G121100
112	T1	112	Glyma.10G113100	0.677801	0.0432437		-0.154978	0.972083		0.0505162	0.968889		Glyma.10g113100	520	UniRef100_I1L9Y6 Thioredoxin reductase n=2 Tax=Glycine max TaxID=3847 RepID=I1L9Y6_SOYBN	0	99.81	UniRef100_I1L9Y6 Thioredoxin reductase n=2 Tax=Glycine max TaxID=3847 RepID=I1L9Y6_SOYBN	0	99.81	AT2G41680.1	AT2G41680.1 | Symbols: NTRC | NADPH-dependent thioredoxin reductase C | chr2:17376349-17379028 REVERSE LENGTH=529	0	99.62	GO:0010380 GO:0010581 GO:0019430 GO:0042744 GO:0043085 GO:0045454 GO:0055114	regulation of chlorophyll biosynthetic process; regulation of starch biosynthetic process; removal of superoxide radicals; hydrogen peroxide catabolic process; positive regulation of catalytic activity; cell redox homeostasis; oxidation-reduction process;	GO:0004791 GO:0005515 GO:0008047 GO:0016671	thioredoxin-disulfide reductase activity; protein binding; enzyme activator activity; oxidoreductase activity, acting on a sulfur group of donors, disulfide as acceptor;	GO:0005829 GO:0009507 GO:0009570	cytosol; chloroplast; chloroplast stroma	PF00085 PF00070 PF00070 PF00085 PF00890 PF00070	Thioredoxin; Pyr_redox; Pyr_redox; Thioredoxin; FAD_binding_2; Pyr_redox;	AT2G41680|NTRC|NADPH-dependent thioredoxin reductase C|T32G6.20|T32G6_20			Glyma.10G113100
113	T1	113	Glyma.03G115300	0.707838	0.0429196		-0.304129	0.864094		-0.0593161	0.964618		Glyma.03g115300	488	UniRef100_A0A0B2QCG8 Sterol 14-demethylase n=1 Tax=Glycine soja TaxID=3848 RepID=A0A0B2QCG8_GLYSO	0	99.8	UniRef100_A0A0B2QCG8 Sterol 14-demethylase n=1 Tax=Glycine soja TaxID=3848 RepID=A0A0B2QCG8_GLYSO	0	99.8	AT1G11680.1	AT1G11680.1 | Symbols: CYP51G1, EMB1738, CYP51A2, CYP51 | CYTOCHROME P450 51G1 | chr1:3938925-3940585 FORWARD LENGTH=488	0	99.18	GO:0009793 GO:0016125 GO:0016126 GO:0032259 GO:0055114	embryo development ending in seed dormancy; sterol metabolic process; sterol biosynthetic process; methylation; oxidation-reduction process;	GO:0005506 GO:0008168 GO:0008398 GO:0016491 GO:0020037	iron ion binding; methyltransferase activity; sterol 14-demethylase activity; oxidoreductase activity; heme binding;	GO:0005576 GO:0005783 GO:0005794 GO:0005886 GO:0016021	extracellular region; endoplasmic reticulum; Golgi apparatus; plasma membrane; integral component of membrane	PF00067	p450;	AT1G11680|CYP51G1|EMB1738|CYP51A2|CYP51|atCYP51|CYTOCHROME P450 51G1|embryo defective 1738|CYTOCHROME P450 51A2|CYTOCHROME P450 51|F25C20.17|F25C20_17			Glyma.03G115300
114	T1	114	Glyma.13G218500	1.06358	0.0501206		-1.18947	0.0370303		-0.645891	0.618988		Glyma.13g218500	484	UniRef100_A0A0R0GS02 CULLIN_2 domain-containing protein n=1 Tax=Glycine max TaxID=3847 RepID=A0A0R0GS02_SOYBN	0	99.79	UniRef100_A0A0R0GS02 CULLIN_2 domain-containing protein n=1 Tax=Glycine max TaxID=3847 RepID=A0A0R0GS02_SOYBN	0	99.79	AT5G46210.1	AT5G46210.1 | Symbols: CUL4, ATCUL4 | cullin4 | chr5:18731569-18736653 REVERSE LENGTH=792	0	98.76	GO:0000209 GO:0006281 GO:0006511 GO:0009640 GO:0009738 GO:0009755 GO:0009908 GO:0010100 GO:0010154 GO:0010182 GO:0048366 GO:0048367 GO:0048575 GO:0048825	protein polyubiquitination; DNA repair; ubiquitin-dependent protein catabolic process; photomorphogenesis; abscisic acid-activated signaling pathway; hormone-mediated signaling pathway; flower development; negative regulation of photomorphogenesis; fruit development; sugar mediated signaling pathway; leaf development; shoot system development; short-day photoperiodism, flowering; cotyledon develo…	GO:0004842 GO:0005515 GO:0031625	ubiquitin-protein transferase activity; protein binding; ubiquitin protein ligase binding;	GO:0000151 GO:0005634 GO:0005829 GO:0009507 GO:0080008	ubiquitin ligase complex; nucleus; cytosol; chloroplast; Cul4-RING E3 ubiquitin ligase complex	PF00888	Cullin;	AT5G46210|CUL4|ATCUL4|cullin4|MDE13.3|MDE13_3			Glyma.13G218500
115	T1	115	Glyma.02G256000	1.07105	0.014942		-0.0296168	0.999342		0.238423	0.855217		Glyma.02g256000	524	UniRef100_I1JI75 Uncharacterized protein n=1 Tax=Glycine max TaxID=3847 RepID=I1JI75_SOYBN	0	99.81	UniRef100_UPI00098D9FB1 probable zinc metalloprotease EGY2, chloroplastic n=1 Tax=Cajanus cajan TaxID=3821 RepID=UPI00098D9FB1	0	99.81	AT5G05740.1	AT5G05740.1 | Symbols: ATEGY2, EGY2 | ethylene-dependent gravitropism-deficient and yellow-green-like 2 | chr5:1724023-1726859 REVERSE LENGTH=556	0	98.47	GO:0006508	proteolysis;	GO:0008237	metallopeptidase activity;	GO:0009507 GO:0009535 GO:0016021 GO:0031969	chloroplast; chloroplast thylakoid membrane; integral component of membrane; chloroplast membrane	PF02163	Peptidase_M50;	AT5G05740|ATEGY2|EGY2|ethylene-dependent gravitropism-deficient and yellow-green-like 2|MJJ3.15|MJJ3_15			Glyma.02G256000
116	T1	116	Glyma.01G076900	1.17375	0.0201544		-0.269161	0.964417		0.0817324	0.967092		Glyma.01g076900	459	UniRef100_I1J6F8 BHLH domain-containing protein n=2 Tax=Soja TaxID=1462606 RepID=I1J6F8_SOYBN	0	99.78	UniRef100_I1J6F8 BHLH domain-containing protein n=2 Tax=Soja TaxID=1462606 RepID=I1J6F8_SOYBN	0	99.78	AT4G00050.1	AT4G00050.1 | Symbols: UNE10 | basic helix-loop-helix (bHLH) DNA-binding superfamily protein | chr4:17863-19848 FORWARD LENGTH=399	7e-109	96.73	GO:0006355 GO:0009567 GO:0009959 GO:0010187 GO:0090351	regulation of transcription, DNA-templated; double fertilization forming a zygote and endosperm; negative gravitropism; negative regulation of seed germination; seedling development;	GO:0003677 GO:0003700 GO:0005515 GO:0046983	DNA binding; DNA-binding transcription factor activity; protein binding; protein dimerization activity;	GO:0005634 GO:0009506	nucleus; plasmodesma	PF00010	HLH;	AT4G00050|UNE10|PIF8|unfertilized embryo sac 10|PHYTOCHROME INTERACTING FACTOR 8|F6N15.11|F6N15_11			Glyma.01G076900	bHLH
117	T1	117	Glyma.15G052300	0.77679	0.0185595		-0.309422	0.843956		-0.0485489	0.971023		Glyma.15g052300	779	UniRef100_A0A0R0FWY4 Protein phosphatase n=1 Tax=Glycine max TaxID=3847 RepID=A0A0R0FWY4_SOYBN	0	99.87	UniRef100_A0A0R0FWY4 Protein phosphatase n=1 Tax=Glycine max TaxID=3847 RepID=A0A0R0FWY4_SOYBN	0	99.87	AT4G33500.1	AT4G33500.1 | Symbols: | Protein phosphatase 2C family protein | chr4:16112835-16116243 REVERSE LENGTH=724	4e-89	43.65	NA	NA	GO:0004721 GO:0046872	phosphoprotein phosphatase activity; metal ion binding;	GO:0009507	chloroplast	PF07228	SpoIIE;	AT4G33500			Glyma.15G052300
118	T1	118	Glyma.13G302100	0.946971	0.0306106		0.0742875	0.993179		0.283145	0.817003		Glyma.13g302100	298	UniRef100_I1M3X9 Uncharacterized protein n=2 Tax=Soja TaxID=1462606 RepID=I1M3X9_SOYBN	0	99.66	UniRef100_A0A0B2P4W3 Protein THYLAKOID FORMATION1, chloroplastic n=2 Tax=Soja TaxID=1462606 RepID=A0A0B2P4W3_GLYSO	0	99.66	AT2G20890.1	AT2G20890.1 | Symbols: PSB29, THF1 | photosystem II reaction center PSB29 protein | chr2:8987783-8989185 FORWARD LENGTH=300	7e-143	98.66	GO:0007186 GO:0010027 GO:0010182 GO:0010207 GO:0015996 GO:0045037 GO:0045038 GO:1902458 GO:1903426 GO:2000070	G protein-coupled receptor signaling pathway; thylakoid membrane organization; sugar mediated signaling pathway; photosystem II assembly; chlorophyll catabolic process; protein import into chloroplast stroma; protein import into chloroplast thylakoid membrane; positive regulation of stomatal opening; regulation of reactive oxygen species biosynthetic process; regulation of response to water depri…	GO:0005515	protein binding;	GO:0005739 GO:0009507 GO:0009527 GO:0009528 GO:0009532 GO:0009534 GO:0009535 GO:0009570 GO:0009707 GO:0009941 GO:0010319 GO:0016021	mitochondrion; chloroplast; plastid outer membrane; plastid inner membrane; plastid stroma; chloroplast thylakoid; chloroplast thylakoid membrane; chloroplast stroma; chloroplast outer membrane; chloroplast envelope; stromule; integral component of membrane	PF11264	ThylakoidFormat;	AT2G20890|PSB29|THF1|photosystem II reaction center PSB29 protein|THYLAKOID FORMATION1|F5H14.14|F5H14_14			Glyma.13G302100
119	T1	119	Glyma.08G272600	0.832418	0.0419655		-0.127033	0.985823		0.12192	0.924944		Glyma.08g272600	314	UniRef100_UPI0007193293 uncharacterized protein LOC100787304 isoform X1 n=1 Tax=Glycine max TaxID=3847 RepID=UPI0007193293	0	99.68	UniRef100_UPI0007193293 uncharacterized protein LOC100787304 isoform X1 n=1 Tax=Glycine max TaxID=3847 RepID=UPI0007193293	0	99.68	AT5G46800.1	AT5G46800.1 | Symbols: BOU | Mitochondrial substrate carrier family protein | chr5:18988779-18989810 REVERSE LENGTH=300	1e-172	94.59	GO:0006839 GO:0015822 GO:1990575	mitochondrial transport; ornithine transport; mitochondrial L-ornithine transmembrane transport;	GO:0000064	L-ornithine transmembrane transporter activity;	GO:0005739 GO:0005743 GO:0009507 GO:0009536 GO:0016021	mitochondrion; mitochondrial inner membrane; chloroplast; plastid; integral component of membrane	PF00153	Mito_carr;	AT5G46800|BOU|A BOUT DE SOUFFLE|MZA15.23|MZA15_23			Glyma.08G272600
120	T1	120	Glyma.10G137800	0.726275	0.0488006		-0.219714	0.950881		0.0271015	0.987559		Glyma.10g137800	1015	UniRef100_UPI0003DE9438 protein translocase subunit SecA, chloroplastic isoform X1 n=2 Tax=Glycine max TaxID=3847 RepID=UPI0003DE9438	0	99.9	UniRef100_UPI0003DE9438 protein translocase subunit SecA, chloroplastic isoform X1 n=2 Tax=Glycine max TaxID=3847 RepID=UPI0003DE9438	0	99.9	AT4G01800.2	AT4G01800.2 | Symbols: AGY1, SECA1 | Albino or Glassy Yellow 1 | chr4:770926-776134 REVERSE LENGTH=1042	0	99.8	GO:0006605 GO:0009646 GO:0009658 GO:0010090 GO:0010109 GO:0017038	protein targeting; response to absence of light; chloroplast organization; trichome morphogenesis; regulation of photosynthesis; protein import;	GO:0005524 GO:0015450 GO:0015462 GO:0016464	ATP binding; P-P-bond-hydrolysis-driven protein transmembrane transporter activity; ATPase-coupled protein transmembrane transporter activity; chloroplast protein-transporting ATPase activity;	GO:0009507 GO:0009535 GO:0009570 GO:0009941	chloroplast; chloroplast thylakoid membrane; chloroplast stroma; chloroplast envelope	PF01043 PF07516 PF07517	SecA_PP_bind; SecA_SW; SecA_DEAD;	AT4G01800|AGY1|AtcpSecA|SECA1|Albino or Glassy Yellow 1|Arabidopsis thaliana chloroplast SecA|T7B11.6|T7B11_6			Glyma.10G137800
121	T1	121	Glyma.05G007200	0.951142	0.006488		-0.179314	0.972083		0.110437	0.932766		Glyma.05g007200	427	UniRef100_I1K1G2 PDZ domain-containing protein n=2 Tax=Soja TaxID=1462606 RepID=I1K1G2_SOYBN	0	99.77	UniRef100_I1K1G2 PDZ domain-containing protein n=2 Tax=Soja TaxID=1462606 RepID=I1K1G2_SOYBN	0	99.77	AT3G27925.1	AT3G27925.1 | Symbols: DEGP1, Deg1 | DegP protease 1 | chr3:10366659-10368864 REVERSE LENGTH=439	0	85.95	GO:0006508 GO:0010206 GO:0030163	proteolysis; photosystem II repair; protein catabolic process;	GO:0004252 GO:0005515 GO:0008236 GO:0042802	serine-type endopeptidase activity; protein binding; serine-type peptidase activity; identical protein binding;	GO:0005634 GO:0005829 GO:0009507 GO:0009534 GO:0009535 GO:0009543 GO:0009579 GO:0031977	nucleus; cytosol; chloroplast; chloroplast thylakoid; chloroplast thylakoid membrane; chloroplast thylakoid lumen; thylakoid; thylakoid lumen	PF13180 PF00089	PDZ_2; Trypsin;	AT3G27925|DEGP1|DEG1|DegP protease 1|degradation of periplasmic proteins 1|K24A2.12			Glyma.05G007200
122	T1	122	Glyma.07G013800	0.86399	0.0209592		-0.143608	0.979086		0.114707	0.929668		Glyma.07g013800	589	UniRef100_A0A0R0IXV4 Glucose-6-phosphate 1-dehydrogenase n=2 Tax=Soja TaxID=1462606 RepID=A0A0R0IXV4_SOYBN	0	99.83	UniRef100_A0A0R0IXV4 Glucose-6-phosphate 1-dehydrogenase n=2 Tax=Soja TaxID=1462606 RepID=A0A0R0IXV4_SOYBN	0	99.83	AT5G35790.1	AT5G35790.1 | Symbols: G6PD1 | glucose-6-phosphate dehydrogenase 1 | chr5:13956879-13959686 REVERSE LENGTH=576	0	91.51	GO:0006006 GO:0009051	glucose metabolic process; pentose-phosphate shunt, oxidative branch;	GO:0004345 GO:0005515 GO:0050661	glucose-6-phosphate dehydrogenase activity; protein binding; NADP binding;	GO:0005777 GO:0009507 GO:0009570	peroxisome; chloroplast; chloroplast stroma	PF00479 PF02781	G6PD_N; G6PD_C;	AT5G35790|G6PD1|glucose-6-phosphate dehydrogenase 1|MWP19.3			Glyma.07G013800
123	T1	123	Glyma.12G030100	0.774743	0.0299827		0.0311103	0.998543		0.227127	0.831891		Glyma.12g030100	338	UniRef100_I1LPM9 Probable magnesium transporter n=1 Tax=Glycine max TaxID=3847 RepID=I1LPM9_SOYBN	0	99.7	UniRef100_I1LPM9 Probable magnesium transporter n=1 Tax=Glycine max TaxID=3847 RepID=I1LPM9_SOYBN	0	99.7	AT2G21120.1	AT2G21120.1 | Symbols: | Protein of unknown function (DUF803) | chr2:9052103-9054266 REVERSE LENGTH=328	0	97.04	GO:0015693 GO:0051607	magnesium ion transport; defense response to virus;	GO:0015095 GO:0043621	magnesium ion transmembrane transporter activity; protein self-association;	GO:0005783 GO:0009507 GO:0016020 GO:0016021	endoplasmic reticulum; chloroplast; membrane; integral component of membrane	PF05653	Mg_trans_NIPA;	AT2G21120|AVI2|ENOR3|ANTIVIRAL RNAI-DEFECTIVE 2|enhancer of rdr6 3|F26H11.12|F26H11_12			Glyma.12G030100
124	T1	124	Glyma.08G254000	0.868428	0.0115437		-0.471424	0.59684		-0.114755	0.920043		Glyma.08g254000	879	UniRef100_I1KWM1 Smr domain-containing protein n=1 Tax=Glycine max TaxID=3847 RepID=I1KWM1_SOYBN	0	99.89	UniRef100_I1KWM1 Smr domain-containing protein n=1 Tax=Glycine max TaxID=3847 RepID=I1KWM1_SOYBN	0	99.89	AT2G31400.1	AT2G31400.1 | Symbols: GUN1 | genomes uncoupled 1 | chr2:13387201-13390550 REVERSE LENGTH=918	0	97.04	GO:0010019 GO:0031930	chloroplast-nucleus signaling pathway; mitochondria-nucleus signaling pathway;	GO:0003677	DNA binding;	GO:0009507	chloroplast	PF01535 PF13041	PPR; PPR_2;	AT2G31400|GUN1|genomes uncoupled 1|T28P16.11|T28P16_11			Glyma.08G254000
125	T1	125	Glyma.18G193600	1.04083	0.0103132		-0.357298	0.864456		-0.10574	0.940244		Glyma.18g193600	411	UniRef100_I1N2R6 FBPase domain-containing protein n=1 Tax=Glycine max TaxID=3847 RepID=I1N2R6_SOYBN	0	99.76	UniRef100_I1N2R6 FBPase domain-containing protein n=1 Tax=Glycine max TaxID=3847 RepID=I1N2R6_SOYBN	0	99.76	AT3G54050.1	AT3G54050.1 | Symbols: HCEF1 | high cyclic electron flow 1 | chr3:20016951-20018527 FORWARD LENGTH=417	0	94.89	GO:0005985 GO:0005986 GO:0006000 GO:0006002 GO:0006094 GO:0009409 GO:0009773 GO:0015979 GO:0019253 GO:0030388	sucrose metabolic process; sucrose biosynthetic process; fructose metabolic process; fructose 6-phosphate metabolic process; gluconeogenesis; response to cold; photosynthetic electron transport in photosystem I; photosynthesis; reductive pentose-phosphate cycle; fructose 1,6-bisphosphate metabolic process;	GO:0042132 GO:0046872	fructose 1,6-bisphosphate 1-phosphatase activity; metal ion binding;	GO:0005737 GO:0005829 GO:0009507 GO:0009570 GO:0010319 GO:0048046	cytoplasm; cytosol; chloroplast; chloroplast stroma; stromule; apoplast	PF00316	FBPase;	AT3G54050|HCEF1|cfbp1|high cyclic electron flow 1|F24B22.10			Glyma.18G193600
126	T1	126	Glyma.14G025300	0.800798	0.0272036		-0.205954	0.958965		-0.0243348	0.989837		Glyma.14g025300	1075	UniRef100_K7M4K7 POLAc domain-containing protein n=2 Tax=Glycine max TaxID=3847 RepID=K7M4K7_SOYBN	0	99.91	UniRef100_K7M4K7 POLAc domain-containing protein n=2 Tax=Glycine max TaxID=3847 RepID=K7M4K7_SOYBN	0	99.91	AT1G50840.1	AT1G50840.1 | Symbols: POLGAMMA2 | polymerase gamma 2 | chr1:18839277-18844313 FORWARD LENGTH=1050	0	75.81	GO:0006261 GO:0006264 GO:0033259	DNA-dependent DNA replication; mitochondrial DNA replication; plastid DNA replication;	GO:0003887 GO:0005515 GO:0008409	DNA-directed DNA polymerase activity; protein binding; 5'-3' exonuclease activity;	GO:0005634 GO:0005737 GO:0005739 GO:0009507 GO:0009536	nucleus; cytoplasm; mitochondrion; chloroplast; plastid	PF01612 PF00476	DNA_pol_A_exo1; DNA_pol_A;	AT1G50840|POLGAMMA2|PolIA|polymerase gamma 2|polymerase I A|F8A12.8|F8A12_8			Glyma.14G025300
127	T1	127	Glyma.07G252600	1.37488	0.0266092		-0.03732	0.999731		0.21877	0.90886		Glyma.07g252600	734	UniRef100_I1KN45 TRANSKETOLASE_1 domain-containing protein n=1 Tax=Glycine max TaxID=3847 RepID=I1KN45_SOYBN	0	99.86	UniRef100_I1KN45 TRANSKETOLASE_1 domain-containing protein n=1 Tax=Glycine max TaxID=3847 RepID=I1KN45_SOYBN	0	99.86	AT4G15560.1	AT4G15560.1 | Symbols: CLA1, DEF, CLA, DXS, DXPS2 | Deoxyxylulose-5-phosphate synthase | chr4:8884218-8887254 FORWARD LENGTH=717	0	90.6	GO:0009228 GO:0015995 GO:0016114 GO:0019288 GO:0052865	thiamine biosynthetic process; chlorophyll biosynthetic process; terpenoid biosynthetic process; isopentenyl diphosphate biosynthetic process, methylerythritol 4-phosphate pathway; 1-deoxy-D-xylulose 5-phosphate biosynthetic process;	GO:0005515 GO:0008661 GO:0016744 GO:0046872	protein binding; 1-deoxy-D-xylulose-5-phosphate synthase activity; transferase activity, transferring aldehyde or ketonic groups; metal ion binding;	GO:0009507 GO:0009570	chloroplast; chloroplast stroma	PF02780 PF02779 PF13292	Transketolase_C; Transket_pyr; DXP_synthase_N;	AT4G15560|CLA1|DEF|CLA|DXS|DXPS2|AtCLA1|DXS1|CLOROPLASTOS ALTERADOS 1|1-DEOXY-D-XYLULOSE 5-PHOSPHATE SYNTHASE|1-DEOXY-D-XYLULOSE 5-PHOSPHATE SYNTHASE 2|1-deoxy-D-xylulose 5-phosphate (DXP) synthase 1|dl3821w|fcaall.24|1-DEOXY-D-XYLULOSE 5-PHOSPHATE SYNTHASE			Glyma.07G252600
128	T1	128	Glyma.12G206600	1.65832	0.0201544		-0.120254	0.993179		0.19578	0.936201		Glyma.12g206600	442	UniRef100_I1LUI9 HTH myb-type domain-containing protein n=2 Tax=Soja TaxID=1462606 RepID=I1LUI9_SOYBN	0	99.77	UniRef100_I1LUI9 HTH myb-type domain-containing protein n=2 Tax=Soja TaxID=1462606 RepID=I1LUI9_SOYBN	0	99.77	AT2G20570.2	AT2G20570.2 | Symbols: GPRI1 | GBF's pro-rich region-interacting factor 1 | chr2:8855486-8857522 FORWARD LENGTH=436	1e-88	99.32	GO:0007165 GO:0009658 GO:0009910 GO:0010380 GO:0045893 GO:1900056	signal transduction; chloroplast organization; negative regulation of flower development; regulation of chlorophyll biosynthetic process; positive regulation of transcription, DNA-templated; negative regulation of leaf senescence;	GO:0003700 GO:0005515 GO:0044212	DNA-binding transcription factor activity; protein binding; transcription regulatory region DNA binding;	GO:0005634	nucleus	PF00249	Myb_DNA-binding;	AT2G20570|GPRI1|GLK1|ATGLK1|GBF's pro-rich region-interacting factor 1|GOLDEN2-LIKE 1|ARABIDOPSIS GOLDEN2-LIKE 1|T13C7.1			Glyma.12G206600	MYB/HD-like
129	T1	129	Glyma.05G195900	1.80786	0.000249828		-0.853391	0.406423		-0.396633	0.800341		Glyma.05g195900	726	UniRef100_A0A0B2QC73 Uncharacterized protein n=3 Tax=Soja TaxID=1462606 RepID=A0A0B2QC73_GLYSO	0	99.86	UniRef100_A0A1S3UVJ8 uncharacterized protein LOC106769045 n=1 Tax=Vigna radiata var. radiata TaxID=3916 RepID=A0A1S3UVJ8_VIGRR	0	98.35	AT5G08720.1	AT5G08720.1 | Symbols: | CONTAINS InterPro DOMAIN/s: Streptomyces cyclase/dehydrase (InterPro:IPR005031); BEST Arabidopsis thaliana protein match is: Polyketide cyclase / dehydrase and lipid transport protein (TAIR:AT4G01650.1); Has 30201 Blast hits to 17322 proteins in 780 species: Archae - 12; Bacteria - 1396; Metazoa - 17338; Fungi - 3422; Plants - 5037; Viruses - 0; Other Eukaryotes - 2996 (s…	0	97.25	GO:0009791 GO:0010239 GO:0010468 GO:0031426 GO:0048507	post-embryonic development; chloroplast mRNA processing; regulation of gene expression; polycistronic mRNA processing; meristem development;	GO:0003677 GO:0005515 GO:0048027	DNA binding; protein binding; mRNA 5'-UTR binding;	GO:0005634 GO:0005737 GO:0005739 GO:0009507 GO:0042644	nucleus; cytoplasm; mitochondrion; chloroplast; chloroplast nucleoid	PF03364	Polyketide_cyc;	AT5G08720|HCF145|PPP1|HIGH CHLOROPHYLL FLUORESCENCE 145|PIN2 PROMOTER BINDING PROTEIN 1			Glyma.05G195900
130	T1	130	Glyma.20G212900	1.09339	0.0240647		-0.202525	0.976999		0.020836	0.992572		Glyma.20g212900	315	UniRef100_A0A0R0ERF9 Chlorophyll a-b binding protein, chloroplastic n=2 Tax=Soja TaxID=1462606 RepID=A0A0R0ERF9_SOYBN	0	91.43	UniRef100_A0A0R0ERF9 Chlorophyll a-b binding protein, chloroplastic n=2 Tax=Soja TaxID=1462606 RepID=A0A0R0ERF9_SOYBN	0	91.43	AT4G10340.1	AT4G10340.1 | Symbols: LHCB5 | light harvesting complex of photosystem II 5 | chr4:6408200-6409496 FORWARD LENGTH=280	3e-151	91.43	GO:0009416 GO:0009637 GO:0009768 GO:0010114 GO:0010196 GO:0010207 GO:0010218 GO:0015979 GO:0018298	response to light stimulus; response to blue light; photosynthesis, light harvesting in photosystem I; response to red light; nonphotochemical quenching; photosystem II assembly; response to far red light; photosynthesis; protein-chromophore linkage;	GO:0005515 GO:0016168 GO:0046872	protein binding; chlorophyll binding; metal ion binding;	GO:0005829 GO:0009507 GO:0009517 GO:0009522 GO:0009533 GO:0009534 GO:0009535 GO:0009579 GO:0009783 GO:0010287 GO:0016021 GO:0042651	cytosol; chloroplast; PSII associated light-harvesting complex II; photosystem I; chloroplast stromal thylakoid; chloroplast thylakoid; chloroplast thylakoid membrane; thylakoid; photosystem II antenna complex; plastoglobule; integral component of membrane; thylakoid membrane	PF00504	Chloroa_b-bind;	AT4G10340|LHCB5|light harvesting complex of photosystem II 5|F24G24.140|F24G24_140|CP26|chlorophyll protein 26|CP 26			Glyma.20G212900
131	T1	131	Glyma.15G011500	0.996074	0.0449585		-0.0915792	0.993179		0.0816298	0.967802		Glyma.15g011500	618	UniRef100_I1MCJ2 ADP,ATP carrier protein n=1 Tax=Glycine max TaxID=3847 RepID=I1MCJ2_SOYBN	0	99.84	UniRef100_I1MCJ2 ADP,ATP carrier protein n=1 Tax=Glycine max TaxID=3847 RepID=I1MCJ2_SOYBN	0	99.84	AT1G80300.1	AT1G80300.1 | Symbols: NTT1, ATNTT1 | nucleotide transporter 1 | chr1:30191954-30194280 FORWARD LENGTH=624	0	96.93	NA	NA	GO:0005471 GO:0005524	ATP:ADP antiporter activity; ATP binding;	GO:0005739 GO:0009507 GO:0009536 GO:0009941 GO:0016021 GO:0031969	mitochondrion; chloroplast; plastid; chloroplast envelope; integral component of membrane; chloroplast membrane	PF03219	TLC;	AT1G80300			Glyma.15G011500
132	T1	132	Glyma.12G016500	0.778715	0.0152235		-0.19865	0.955606		-0.0425184	0.975263		Glyma.12g016500	462	UniRef100_I1LP63 PfkB domain-containing protein n=1 Tax=Glycine max TaxID=3847 RepID=I1LP63_SOYBN	0	99.78	UniRef100_I1LP63 PfkB domain-containing protein n=1 Tax=Glycine max TaxID=3847 RepID=I1LP63_SOYBN	0	99.78	AT4G27600.1	AT4G27600.1 | Symbols: NARA5 | pfkB-like carbohydrate kinase family protein | chr4:13782753-13785005 REVERSE LENGTH=471	0	83.33	GO:0015979	photosynthesis;	GO:0016773 GO:0019200	phosphotransferase activity, alcohol group as acceptor; carbohydrate kinase activity;	GO:0009507	chloroplast	PF00294	PfkB;	AT4G27600|NARA5|GENES NECESSARY FOR THE ACHIEVEMENT OF RUBISCO ACCUMULATION 5|T29A15.90|T29A15_90			Glyma.12G016500
133	T1	133	Glyma.05G213600	0.997644	0.0111597		-0.125312	0.987934		0.0526461	0.975248		Glyma.05g213600	386	UniRef100_A0A0R0K918 Uncharacterized protein n=2 Tax=Soja TaxID=1462606 RepID=A0A0R0K918_SOYBN	0	94.3	UniRef100_UPI00098DC963 uncharacterized protein LOC109806094 isoform X1 n=1 Tax=Cajanus cajan TaxID=3821 RepID=UPI00098DC963	0	94.3	NA	NA	NA	NA	NA	NA	NA	NA	NA	NA	PF03417	AAT;	NA			Glyma.05G213600
134	T1	134	Glyma.19G036300	1.23706	0.0185741		-0.536816	0.82763		-0.251473	0.894993		Glyma.19g036300	541	UniRef100_A0A445FBV6 DNA polymerase I A, chloroplastic/mitochondrial (Fragment) n=2 Tax=Glycine soja TaxID=3848 RepID=A0A445FBV6_GLYSO	0	99.82	UniRef100_A0A445FBV6 DNA polymerase I A, chloroplastic/mitochondrial (Fragment) n=2 Tax=Glycine soja TaxID=3848 RepID=A0A445FBV6_GLYSO	0	99.82	AT1G50840.1	AT1G50840.1 | Symbols: POLGAMMA2 | polymerase gamma 2 | chr1:18839277-18844313 FORWARD LENGTH=1050	0	92.61	GO:0006261 GO:0006264 GO:0033259	DNA-dependent DNA replication; mitochondrial DNA replication; plastid DNA replication;	GO:0003887 GO:0005515 GO:0008409	DNA-directed DNA polymerase activity; protein binding; 5'-3' exonuclease activity;	GO:0005634 GO:0005737 GO:0005739 GO:0009507 GO:0009536	nucleus; cytoplasm; mitochondrion; chloroplast; plastid	PF00476	DNA_pol_A;	AT1G50840|POLGAMMA2|PolIA|polymerase gamma 2|polymerase I A|F8A12.8|F8A12_8			Glyma.19G036300
135	T1	135	Glyma.04G242000	1.30838	0.00127637		-0.685766	0.447269		-0.363462	0.764935		Glyma.04g242000	182	UniRef100_A0A0B2SC18 Thioredoxin M-type, chloroplastic n=2 Tax=Soja TaxID=1462606 RepID=A0A0B2SC18_GLYSO	4e-131	99.45	UniRef100_A0A0B2SC18 Thioredoxin M-type, chloroplastic n=2 Tax=Soja TaxID=1462606 RepID=A0A0B2SC18_GLYSO	4e-131	99.45	AT4G03520.1	AT4G03520.1 | Symbols: ATHM2 | Thioredoxin superfamily protein | chr4:1562585-1564055 REVERSE LENGTH=186	1e-52	81.32	GO:0006662 GO:0006979 GO:0043085 GO:0045454 GO:0055114	glycerol ether metabolic process; response to oxidative stress; positive regulation of catalytic activity; cell redox homeostasis; oxidation-reduction process;	GO:0005515 GO:0008047 GO:0015035 GO:0016671 GO:0047134	protein binding; enzyme activator activity; protein disulfide oxidoreductase activity; oxidoreductase activity, acting on a sulfur group of donors, disulfide as acceptor; protein-disulfide reductase activity;	GO:0005737 GO:0005829 GO:0009507 GO:0009535 GO:0009570 GO:0009579	cytoplasm; cytosol; chloroplast; chloroplast thylakoid membrane; chloroplast stroma; thylakoid	PF13098	Thioredoxin_2;	AT4G03520|ATHM2|TRXm2|thioredoxin m2|F9H3.15|F9H3_15|T5L23.1			Glyma.04G242000
136	T1	136	Glyma.05G180600	1.58817	0.010376		-0.311207	0.971308		-0.00235129	0.999209		Glyma.05g180600	511	UniRef100_A0A445KQ26 Inositol-3-phosphate synthase isoform A n=2 Tax=Soja TaxID=1462606 RepID=A0A445KQ26_GLYSO	0	99.8	UniRef100_A0A445KQ26 Inositol-3-phosphate synthase isoform A n=2 Tax=Soja TaxID=1462606 RepID=A0A445KQ26_GLYSO	0	99.8	AT5G10170.1	AT5G10170.1 | Symbols: ATMIPS3, MIPS3 | myo-inositol-1-phosphate synthase 3 | chr5:3187538-3190161 REVERSE LENGTH=510	0	99.8	GO:0006021 GO:0008654 GO:0009793	inositol biosynthetic process; phospholipid biosynthetic process; embryo development ending in seed dormancy;	GO:0004512	inositol-3-phosphate synthase activity;	GO:0005737	cytoplasm	PF01658 PF07994	Inos-1-P_synth; NAD_binding_5;	AT5G10170|ATMIPS3|MIPS3|MYO-INOSITOL-1-PHOSTPATE SYNTHASE 3|myo-inositol-1-phosphate synthase 3|T31P16.160|T31P16_160			Glyma.05G180600
137	T1	137	Glyma.17G094300	0.797257	0.0207444		-0.452053	0.615959		-0.248589	0.797394		Glyma.17g094300	861	UniRef100_A0A445G4G0 Pentatricopeptide repeat-containing protein, chloroplastic isoform A n=2 Tax=Soja TaxID=1462606 RepID=A0A445G4G0_GLYSO	0	99.88	UniRef100_A0A445G4G0 Pentatricopeptide repeat-containing protein, chloroplastic isoform A n=2 Tax=Soja TaxID=1462606 RepID=A0A445G4G0_GLYSO	0	99.88	AT1G74850.1	AT1G74850.1 | Symbols: PTAC2 | plastid transcriptionally active 2 | chr1:28119237-28122314 REVERSE LENGTH=862	0	94.19	GO:0042793 GO:0045893	plastid transcription; positive regulation of transcription, DNA-templated;	NA	NA	GO:0009295 GO:0009507 GO:0009508	nucleoid; chloroplast; plastid chromosome	PF01535 PF13041	PPR; PPR_2;	AT1G74850|PTAC2|PDE343|plastid transcriptionally active 2|PIGMENT DEFECTIVE 343|F25A4.18|F25A4_18			Glyma.17G094300
138	T1	138	Glyma.U010902	1.4476	0.0210156		-0.399094	0.950859		-0.0953406	0.97279		Glyma.u010902	271	UniRef100_K7LYN7 AA_TRNA_LIGASE_II domain-containing protein n=2 Tax=Soja TaxID=1462606 RepID=K7LYN7_SOYBN	2e-161	99.63	UniRef100_K7LYN7 AA_TRNA_LIGASE_II domain-containing protein n=2 Tax=Soja TaxID=1462606 RepID=K7LYN7_SOYBN	2e-161	99.63	AT2G04842.1	AT2G04842.1 | Symbols: EMB2761 | threonyl-tRNA synthetase, putative / threonine--tRNA ligase, putative | chr2:1698466-1701271 REVERSE LENGTH=650	4e-128	94.1	GO:0006418 GO:0006435 GO:0009793	tRNA aminoacylation for protein translation; threonyl-tRNA aminoacylation; embryo development ending in seed dormancy;	GO:0004812 GO:0004829	aminoacyl-tRNA ligase activity; threonine-tRNA ligase activity;	GO:0005739 GO:0009507 GO:0009570	mitochondrion; chloroplast; chloroplast stroma	PF00587	tRNA-synt_2b;	AT2G04842|EMB2761|EMBRYO DEFECTIVE 2761			Glyma.U010902
139	T1	139	Glyma.16G177400	0.63793	0.0379523		0.110801	0.979921		0.192434	0.835467		Glyma.16g177400	519	UniRef100_K7MI02 Uncharacterized protein n=4 Tax=Soja TaxID=1462606 RepID=K7MI02_SOYBN	0	99.81	UniRef100_G7KLG5 PPR superfamily protein, putative n=2 Tax=Medicago truncatula TaxID=3880 RepID=G7KLG5_MEDTR	0	99.81	AT5G24060.2	AT5G24060.2 | Symbols: | Pentatricopeptide repeat (PPR) superfamily protein | chr5:8130273-8133269 REVERSE LENGTH=494	3e-152	89.79	NA	NA	NA	NA	GO:0005634	nucleus	NA	NA	AT5G24060			Glyma.16G177400
140	T1	140	Glyma.13G366300	1.70348	0.0115848		-1.3631	0.147998		-0.881876	0.599235		Glyma.13g366300	180	UniRef100_A0A0R0H8X6 J domain-containing protein n=1 Tax=Glycine max TaxID=3847 RepID=A0A0R0H8X6_SOYBN	2e-126	99.44	UniRef100_A0A0R0H8X6 J domain-containing protein n=1 Tax=Glycine max TaxID=3847 RepID=A0A0R0H8X6_SOYBN	2e-126	99.44	AT1G80030.1	AT1G80030.1 | Symbols: | Molecular chaperone Hsp40/DnaJ family protein | chr1:30105398-30108873 REVERSE LENGTH=500	1e-28	35	GO:0009408 GO:0042026 GO:0051085	response to heat; protein refolding; chaperone cofactor-dependent protein refolding;	GO:0005524 GO:0031072 GO:0046872 GO:0051082	ATP binding; heat shock protein binding; metal ion binding; unfolded protein binding;	GO:0005737 GO:0009507 GO:0009535 GO:0009941	cytoplasm; chloroplast; chloroplast thylakoid membrane; chloroplast envelope	PF00226	DnaJ;	AT1G80030|DJA7|DNA J protein A7|F18B13.12|F18B13_12			Glyma.13G366300
141	T1	141	Glyma.06G247100	2.06279	0.0112398		-0.151415	0.992801		0.155672	0.95811		Glyma.06g247100	400	UniRef100_A0A0B2RXK5 NADPH-protochlorophyllide oxidoreductase n=3 Tax=Soja TaxID=1462606 RepID=A0A0B2RXK5_GLYSO	0	99.75	UniRef100_A0A0B2RXK5 NADPH-protochlorophyllide oxidoreductase n=3 Tax=Soja TaxID=1462606 RepID=A0A0B2RXK5_GLYSO	0	99.75	AT5G54190.1	AT5G54190.1 | Symbols: PORA | protochlorophyllide oxidoreductase A | chr5:21991183-21992773 REVERSE LENGTH=405	0	99.75	GO:0009640 GO:0009647 GO:0009723 GO:0015979 GO:0015995 GO:0055114	photomorphogenesis; skotomorphogenesis; response to ethylene; photosynthesis; chlorophyll biosynthetic process; oxidation-reduction process;	GO:0005515 GO:0016630	protein binding; protochlorophyllide reductase activity;	GO:0009507 GO:0009534 GO:0009941	chloroplast; chloroplast thylakoid; chloroplast envelope	PF00106	adh_short;	AT5G54190|PORA|protochlorophyllide oxidoreductase A|K18G13.7|K18G13_7			Glyma.06G247100
142	T1	142	Glyma.06G031900	0.868471	0.0295349		-0.239749	0.95779		-0.0861821	0.954617		Glyma.06g031900	642	UniRef100_A0A0R0JG80 Uncharacterized protein n=4 Tax=Glycine max TaxID=3847 RepID=A0A0R0JG80_SOYBN	0	99.84	UniRef100_A0A151TC09 Cytosolic purine 5'-nucleotidase n=2 Tax=Cajanus cajan TaxID=3821 RepID=A0A151TC09_CAJCA	0	99.53	AT1G75210.1	AT1G75210.1 | Symbols: | HAD-superfamily hydrolase, subfamily IG, 5'-nucleotidase | chr1:28223990-28228751 FORWARD LENGTH=642	0	93.77	GO:0008150	biological process;	GO:0008253 GO:0046872	5'-nucleotidase activity; metal ion binding;	GO:0005737 GO:0009507	cytoplasm; chloroplast	PF05761	5_nucleotid;	AT1G75210|F22H5.7|F22H5_7			Glyma.06G031900
143	T1	143	Glyma.13G199300	0.76667	0.04782		-0.0935814	0.992503		0.0247136	0.989837		Glyma.13g199300	653	UniRef100_I1M0U5 Uncharacterized protein n=1 Tax=Glycine max TaxID=3847 RepID=I1M0U5_SOYBN	0	99.85	UniRef100_A0A445I7M6 Protein LNK2 n=1 Tax=Glycine soja TaxID=3848 RepID=A0A445I7M6_GLYSO	0	99.85	AT3G54500.3	AT3G54500.3 | Symbols: | FUNCTIONS IN: molecular_function unknown; INVOLVED IN: biological_process unknown; LOCATED IN: cellular_component unknown; EXPRESSED IN: 22 plant structures; EXPRESSED DURING: 13 growth stages; BEST Arabidopsis thaliana protein match is: dentin sialophosphoprotein-related (TAIR:AT5G64170.1). | chr3:20175792-20178482 REVERSE LENGTH=669	1e-114	98.16	GO:0009649 GO:0032922	entrainment of circadian clock; circadian regulation of gene expression;	GO:0003712 GO:0005515	transcription coregulator activity; protein binding;	GO:0005634	nucleus	NA	NA	AT3G54500|LNK2|night light-inducible and clock-regulated 2|T14E10.70			Glyma.13G199300
144	T1	144	Glyma.13G131600	1.04633	0.00420165		-0.291899	0.905303		-0.102054	0.940735		Glyma.13g131600	757	UniRef100_I1LYU6 Uncharacterized protein n=1 Tax=Glycine max TaxID=3847 RepID=I1LYU6_SOYBN	0	99.87	UniRef100_A0A445HFP3 Pentatricopeptide repeat-containing protein, chloroplastic isoform A n=2 Tax=Glycine soja TaxID=3848 RepID=A0A445HFP3_GLYSO	0	99.87	AT3G53700.1	AT3G53700.1 | Symbols: MEE40 | Pentatricopeptide repeat (PPR) superfamily protein | chr3:19900303-19902567 FORWARD LENGTH=754	0	99.74	GO:0009793	embryo development ending in seed dormancy;	NA	NA	GO:0009507	chloroplast	PF13812 PF13041	PPR_3; PPR_2;	AT3G53700|MEE40|maternal effect embryo arrest 40|F5K20.2			Glyma.13G131600
145	T1	145	Glyma.06G156800	0.676902	0.0121475		-0.0411646	0.993395		0.0607647	0.954772		Glyma.06g156800	366	UniRef100_UPI000233A468 uncharacterized protein LOC100778163 n=1 Tax=Glycine max TaxID=3847 RepID=UPI000233A468	0	82.79	UniRef100_UPI000233A468 uncharacterized protein LOC100778163 n=1 Tax=Glycine max TaxID=3847 RepID=UPI000233A468	0	82.79	AT4G33480.1	AT4G33480.1 | Symbols: | unknown protein; FUNCTIONS IN: molecular_function unknown; INVOLVED IN: biological_process unknown; LOCATED IN: chloroplast; EXPRESSED IN: 22 plant structures; EXPRESSED DURING: 13 growth stages; CONTAINS InterPro DOMAIN/s: Protein of unknown function DUF3727 (InterPro:IPR022203); Has 348 Blast hits to 348 proteins in 78 species: Archae - 0; Bacteria - 101; Metazoa - 0; F…	3e-94	54.1	GO:0008150	biological process;	GO:0003674	molecular function;	GO:0009507	chloroplast	PF12527	DUF3727;	AT4G33480|F17M5.240|F17M5_240			Glyma.06G156800
146	T1	146	Glyma.08G218800	1.3092	0.0119709		-0.184682	0.983113		0.0286124	0.990449		Glyma.08g218800	472	UniRef100_I1KVM5 Uncharacterized protein n=2 Tax=Soja TaxID=1462606 RepID=I1KVM5_SOYBN	0	99.79	UniRef100_A0A0B2P4P7 Photosynthetic NDH subunit of subcomplex B 1, chloroplastic isoform A n=1 Tax=Glycine soja TaxID=3848 RepID=A0A0B2P4P7_GLYSO	0	99.79	AT1G15980.1	AT1G15980.1 | Symbols: NDF1, NDH48 | NDH-dependent cyclic electron flow 1 | chr1:5489314-5491199 FORWARD LENGTH=461	0	98.31	GO:0009773	photosynthetic electron transport in photosystem I;	NA	NA	GO:0005634 GO:0009507 GO:0009534 GO:0009535 GO:0010598	nucleus; chloroplast; chloroplast thylakoid; chloroplast thylakoid membrane; NAD(P)H dehydrogenase complex (plastoquinone)	NA	NA	AT1G15980|NDF1|NDH48|PnsB1|NDH-dependent cyclic electron flow 1|NAD(P)H DEHYDROGENASE SUBUNIT 48|Photosynthetic NDH subcomplex B 1|T24D18.8|T24D18_8			Glyma.08G218800
147	T1	147	Glyma.11G110600	1.92381	0.00246099		-1.48501	0.0526774		-0.977927	0.540881		Glyma.11g110600	894	UniRef100_K7LP50 Uncharacterized protein n=2 Tax=Soja TaxID=1462606 RepID=K7LP50_SOYBN	0	99.89	UniRef100_A0A371EIJ3 Pentatricopeptide repeat-containing protein, chloroplastic (Fragment) n=1 Tax=Mucuna pruriens TaxID=157652 RepID=A0A371EIJ3_MUCPR	0	99.78	AT1G30610.1	AT1G30610.1 | Symbols: EMB88, EMB2279 | pentatricopeptide (PPR) repeat-containing protein | chr1:10846676-10850517 FORWARD LENGTH=1006	0	64.99	GO:0009658 GO:0009793 GO:0010098 GO:0010239	chloroplast organization; embryo development ending in seed dormancy; suspensor development; chloroplast mRNA processing;	NA	NA	GO:0009507	chloroplast	PF13812 PF01535	PPR_3; PPR;	AT1G30610|EMB88|EMB2279|SOT5|EMBRYO DEFECTIVE 88|EMBRYO DEFECTIVE 2279|suppressor of thf1|T5I8.6|T5I8_6			Glyma.11G110600
148	T1	148	Glyma.08G067700	0.698049	0.0162647		-0.231055	0.89992		-0.0910107	0.927406		Glyma.08g067700	700	UniRef100_K7L5B1 DUF3506 domain-containing protein n=1 Tax=Glycine max TaxID=3847 RepID=K7L5B1_SOYBN	0	99.86	UniRef100_K7L5B1 DUF3506 domain-containing protein n=1 Tax=Glycine max TaxID=3847 RepID=K7L5B1_SOYBN	0	99.86	AT4G33630.1	AT4G33630.1 | Symbols: EX1 | Protein of unknown function (DUF3506) | chr4:16155560-16159094 FORWARD LENGTH=684	0	95	GO:0000304 GO:0010343	response to singlet oxygen; singlet oxygen-mediated programmed cell death;	NA	NA	GO:0009507 GO:0042651	chloroplast; thylakoid membrane	PF12014	DUF3506;	AT4G33630|EX1|EXECUTER1|T16L1.120|T16L1_120			Glyma.08G067700
149	T1	149	Glyma.12G059600	1.15727	0.0162647		0.0142385	0.999731		0.182806	0.903714		Glyma.12g059600	514	UniRef100_I1LQL6 NAD(P)-bd_dom domain-containing protein n=2 Tax=Soja TaxID=1462606 RepID=I1LQL6_SOYBN	0	99.81	UniRef100_I1LQL6 NAD(P)-bd_dom domain-containing protein n=2 Tax=Soja TaxID=1462606 RepID=I1LQL6_SOYBN	0	99.81	AT3G46780.1	AT3G46780.1 | Symbols: PTAC16 | plastid transcriptionally active 16 | chr3:17228766-17231021 FORWARD LENGTH=510	0	98.83	GO:0007623	circadian rhythm;	GO:0005515	protein binding;	GO:0005829 GO:0009295 GO:0009507 GO:0009508 GO:0009534 GO:0009535 GO:0009941 GO:0042644 GO:0098572	cytosol; nucleoid; chloroplast; plastid chromosome; chloroplast thylakoid; chloroplast thylakoid membrane; chloroplast envelope; chloroplast nucleoid; stromal side of plastid thylakoid membrane	PF05368	NmrA;	AT3G46780|PTAC16|plastid transcriptionally active 16|T6H20.190			Glyma.12G059600
150	T1	150	Glyma.09G186300	0.966487	0.00477523		-0.156145	0.976843		0.00838663	0.995391		Glyma.09g186300	508	UniRef100_A0A0R0IJ81 Uncharacterized protein n=1 Tax=Glycine max TaxID=3847 RepID=A0A0R0IJ81_SOYBN	0	99.8	UniRef100_UPI00103EA6DE cytochrome P450 CYP736A12-like n=1 Tax=Glycine soja TaxID=3848 RepID=UPI00103EA6DE	0	99.8	AT3G48310.1	AT3G48310.1 | Symbols: CYP71A22 | cytochrome P450, family 71, subfamily A, polypeptide 22 | chr3:17888192-17889749 FORWARD LENGTH=490	7e-134	91.73	GO:0055114	oxidation-reduction process;	GO:0005506 GO:0016709 GO:0020037	iron ion binding; oxidoreductase activity, acting on paired donors, with incorporation or reduction of molecular oxygen, NAD(P)H as one donor, and incorporation of one atom of oxygen; heme binding;	GO:0005739 GO:0016020 GO:0016021	mitochondrion; membrane; integral component of membrane	PF00067	p450;	AT3G48310|CYP71A22|cytochrome P450, family 71, subfamily A, polypeptide 22			Glyma.09G186300
151	T1	151	Glyma.17G127200	0.772651	0.0333133		0.057904	0.993201		0.14955	0.901658		Glyma.17g127200	476	UniRef100_I1MUL9 Protein kinase domain-containing protein n=1 Tax=Glycine max TaxID=3847 RepID=I1MUL9_SOYBN	0	99.79	UniRef100_I1MUL9 Protein kinase domain-containing protein n=1 Tax=Glycine max TaxID=3847 RepID=I1MUL9_SOYBN	0	99.79	AT5G50330.1	AT5G50330.1 | Symbols: | Protein kinase superfamily protein | chr5:20485406-20488563 REVERSE LENGTH=479	0	95.8	GO:0006468 GO:0016310	protein phosphorylation; phosphorylation;	GO:0004672 GO:0005524 GO:0016301	protein kinase activity; ATP binding; kinase activity;	GO:0009536	plastid	PF01163	RIO1;	AT5G50330|MXI22.4|MXI22_4			Glyma.17G127200
152	T1	152	Glyma.07G185400	1.18474	0.00620153		-0.454454	0.791266		-0.243738	0.850546		Glyma.07g185400	357	UniRef100_C6TM03 Malate dehydrogenase n=2 Tax=Soja TaxID=1462606 RepID=C6TM03_SOYBN	0	99.72	UniRef100_C6TM03 Malate dehydrogenase n=2 Tax=Soja TaxID=1462606 RepID=C6TM03_SOYBN	0	99.72	AT2G22780.1	AT2G22780.1 | Symbols: PMDH1 | peroxisomal NAD-malate dehydrogenase 1 | chr2:9689995-9691923 REVERSE LENGTH=354	0	97.76	GO:0006097 GO:0006099 GO:0006108 GO:0031998 GO:0080093	glyoxylate cycle; tricarboxylic acid cycle; malate metabolic process; regulation of fatty acid beta-oxidation; regulation of photorespiration;	GO:0030060	L-malate dehydrogenase activity;	GO:0005737 GO:0005777 GO:0009507	cytoplasm; peroxisome; chloroplast	PF00056 PF02866	Ldh_1_N; Ldh_1_C;	AT2G22780|PMDH1|peroxisomal NAD-malate dehydrogenase 1|T30L20.4|T30L20_4			Glyma.07G185400
153	T1	153	Glyma.17G132300	0.663314	0.0421385		-0.138649	0.976843		-0.0364765	0.9788		Glyma.17g132300	461	UniRef100_I1MUS1 3-hydroxy-3-methylglutaryl coenzyme A synthase n=2 Tax=Soja TaxID=1462606 RepID=I1MUS1_SOYBN	0	99.78	UniRef100_I1MUS1 3-hydroxy-3-methylglutaryl coenzyme A synthase n=2 Tax=Soja TaxID=1462606 RepID=I1MUS1_SOYBN	0	99.78	AT4G11820.2	AT4G11820.2 | Symbols: MVA1, FKP1 | hydroxymethylglutaryl-CoA synthase / HMG-CoA synthase / 3-hydroxy-3-methylglutaryl coenzyme A synthase | chr4:7109124-7111901 REVERSE LENGTH=461	0	99.78	GO:0006084 GO:0010142 GO:0016126 GO:0019287	acetyl-CoA metabolic process; farnesyl diphosphate biosynthetic process, mevalonate pathway; sterol biosynthetic process; isopentenyl diphosphate biosynthetic process, mevalonate pathway;	GO:0004421	hydroxymethylglutaryl-CoA synthase activity;	GO:0005739 GO:0005829 GO:0009506	mitochondrion; cytosol; plasmodesma	PF01154 PF08540	HMG_CoA_synt_N; HMG_CoA_synt_C;	AT4G11820|MVA1|HMGS|FKP1|HYDROXYMETHYLGLUTARYL-COA SYNTHASE|FLAKY POLLEN 1|T26M18.30|T26M18_30|HMG-COA SYNTHASE			Glyma.17G132300
154	T1	154	Glyma.10G293500	2.11434	0.00477523		-1.4243	0.184284		-0.965495	0.584426		Glyma.10g293500	743	UniRef100_I1LFG4 TRANSKETOLASE_1 domain-containing protein n=2 Tax=Soja TaxID=1462606 RepID=I1LFG4_SOYBN	0	99.87	UniRef100_I1LFG4 TRANSKETOLASE_1 domain-containing protein n=2 Tax=Soja TaxID=1462606 RepID=I1LFG4_SOYBN	0	99.87	AT2G45290.1	AT2G45290.1 | Symbols: | Transketolase | chr2:18672737-18675589 FORWARD LENGTH=741	0	99.73	GO:0006098 GO:0046686	pentose-phosphate shunt; response to cadmium ion;	GO:0004802	transketolase activity;	GO:0005829 GO:0009507 GO:0009536 GO:0009570	cytosol; chloroplast; plastid; chloroplast stroma	PF02780 PF02779 PF00456	Transketolase_C; Transket_pyr; Transketolase_N;	AT2G45290|TKL2|transketolase 2|F4L23.20			Glyma.10G293500
155	T1	155	Glyma.19G137200	0.735575	0.0202777		-0.0284464	0.998543		0.0704955	0.958276		Glyma.19g137200	874	UniRef100_K7MYA7 Uncharacterized protein n=1 Tax=Glycine max TaxID=3847 RepID=K7MYA7_SOYBN	0	99.89	UniRef100_UPI00103F9380 disease resistance protein RGA2-like n=1 Tax=Glycine soja TaxID=3848 RepID=UPI00103F9380	0	98.51	AT3G14460.1	AT3G14460.1 | Symbols: | LRR and NB-ARC domains-containing disease resistance protein | chr3:4851990-4856264 REVERSE LENGTH=1424	2e-92	78.03	GO:0009817 GO:0042742	defense response to fungus, incompatible interaction; defense response to bacterium;	GO:0004016 GO:0005524 GO:0043531	adenylate cyclase activity; ATP binding; ADP binding;	GO:0005634	nucleus	PF00931	NB-ARC;	AT3G14460|LRRAC1|leucine-rich repeat (LRR) protein 1|MOA2.7			Glyma.19G137200
156	T1	156	Glyma.19G139300	1.71115	0.00033167		-0.439328	0.866463		-0.173528	0.911946		Glyma.19g139300	1384	UniRef100_I1N906 Chloroplast magnesium chelatase H subunit n=3 Tax=Soja TaxID=1462606 RepID=I1N906_SOYBN	0	99.93	UniRef100_I1N906 Chloroplast magnesium chelatase H subunit n=3 Tax=Soja TaxID=1462606 RepID=I1N906_SOYBN	0	99.93	AT5G13630.1	AT5G13630.1 | Symbols: GUN5, CCH, CHLH, CCH1, ABAR | magnesium-chelatase subunit chlH, chloroplast, putative / Mg-protoporphyrin IX chelatase, putative (CHLH) | chr5:4387567-4392082 REVERSE LENGTH=1381	0	99.93	GO:0015979 GO:0015995	photosynthesis; chlorophyll biosynthetic process;	GO:0005515 GO:0005524 GO:0016851	protein binding; ATP binding; magnesium chelatase activity;	GO:0005739 GO:0009507 GO:0009536 GO:0009570 GO:0009706 GO:0010007	mitochondrion; chloroplast; plastid; chloroplast stroma; chloroplast inner membrane; magnesium chelatase complex	PF11965 PF02514	DUF3479; CobN-Mg_chel;	AT5G13630|GUN5|CCH|CHLH|CCH1|ABAR|GENOMES UNCOUPLED 5|CONDITIONAL CHLORINA|H SUBUNIT OF MG-CHELATASE|ABA-BINDING PROTEIN|T6I14.12			Glyma.19G139300
157	T1	157	Glyma.05G007800	1.31486	0.0273057		-0.1442	0.992503		0.0488539	0.986962		Glyma.05g007800	703	UniRef100_A0A445KHJ8 Protein KINESIN LIGHT CHAIN-RELATED 2 isoform A n=2 Tax=Glycine soja TaxID=3848 RepID=A0A445KHJ8_GLYSO	0	99.86	UniRef100_A0A445KHJ8 Protein KINESIN LIGHT CHAIN-RELATED 2 isoform A n=2 Tax=Glycine soja TaxID=3848 RepID=A0A445KHJ8_GLYSO	0	99.86	AT3G27960.1	AT3G27960.1 | Symbols: | Tetratricopeptide repeat (TPR)-like superfamily protein | chr3:10380513-10382593 REVERSE LENGTH=663	0	95.45	GO:0009860 GO:0031347	pollen tube growth; regulation of defense response;	NA	NA	GO:0005634 GO:0005886 GO:0009507	nucleus; plasma membrane; chloroplast	PF13374 PF13424	TPR_10; TPR_12;	AT3G27960|KLCR2|kinesin light chain-related 2|K24A2.5			Glyma.05G007800	TPR
158	T1	158	Glyma.13G118300	0.610599	0.0388208		-0.250911	0.872828		-0.137911	0.879105		Glyma.13g118300	328	UniRef100_K7LZ65 Uncharacterized protein n=1 Tax=Glycine max TaxID=3847 RepID=K7LZ65_SOYBN	0	99.7	UniRef100_A0A445HER5 Diacylglycerol O-acyltransferase 3, cytosolic n=1 Tax=Glycine soja TaxID=3848 RepID=A0A445HER5_GLYSO	0	99.7	AT1G48300.1	AT1G48300.1 | Symbols: | unknown protein; FUNCTIONS IN: molecular_function unknown; INVOLVED IN: biological_process unknown; LOCATED IN: endomembrane system; EXPRESSED IN: 24 plant structures; EXPRESSED DURING: 15 growth stages; Has 96 Blast hits to 87 proteins in 37 species: Archae - 0; Bacteria - 2; Metazoa - 12; Fungi - 2; Plants - 65; Viruses - 0; Other Eukaryotes - 15 (source: NCBI BLink). |…	5e-36	78.96	GO:0019432	triglyceride biosynthetic process;	GO:0004144	diacylglycerol O-acyltransferase activity;	GO:0005829	cytosol	NA	NA	AT1G48300|DGAT3|diacylglycerol acyltransferase 3|F11A17.15|F11A17_15			Glyma.13G118300
159	T1	159	Glyma.02G302300	1.12203	0.0160643		-0.195563	0.977467		-0.0190838	0.993408		Glyma.02g302300	623	UniRef100_I1JJL4 Uncharacterized protein n=1 Tax=Glycine max TaxID=3847 RepID=I1JJL4_SOYBN	0	99.84	UniRef100_A0A0B2SAX2 Transmembrane protein 245 n=1 Tax=Glycine soja TaxID=3848 RepID=A0A0B2SAX2_GLYSO	0	99.84	AT5G55960.1	AT5G55960.1 | Symbols: | unknown protein; CONTAINS InterPro DOMAIN/s: Uncharacterised protein family UPF0118 (InterPro:IPR002549); Has 30201 Blast hits to 17322 proteins in 780 species: Archae - 12; Bacteria - 1396; Metazoa - 17338; Fungi - 3422; Plants - 5037; Viruses - 0; Other Eukaryotes - 2996 (source: NCBI BLink). | chr5:22662726-22664762 FORWARD LENGTH=648	0	98.39	GO:0008150	biological process;	GO:0003674	molecular function;	GO:0005886 GO:0016021	plasma membrane; integral component of membrane	PF01594	AI-2E_transport;	AT5G55960|MYN21.7|MYN21_7			Glyma.02G302300
160	T1	160	Glyma.20G243500	1.01812	0.0140455		-0.370438	0.857733		-0.185216	0.884144		Glyma.20g243500	741	UniRef100_A0A0B2R4F5 Transketolase, chloroplastic n=2 Tax=Soja TaxID=1462606 RepID=A0A0B2R4F5_GLYSO	0	99.87	UniRef100_A0A0B2R4F5 Transketolase, chloroplastic n=2 Tax=Soja TaxID=1462606 RepID=A0A0B2R4F5_GLYSO	0	99.87	AT2G45290.1	AT2G45290.1 | Symbols: | Transketolase | chr2:18672737-18675589 FORWARD LENGTH=741	0	99.73	GO:0006098 GO:0046686	pentose-phosphate shunt; response to cadmium ion;	GO:0004802	transketolase activity;	GO:0005829 GO:0009507 GO:0009536 GO:0009570	cytosol; chloroplast; plastid; chloroplast stroma	PF02780 PF02779 PF00456	Transketolase_C; Transket_pyr; Transketolase_N;	AT2G45290|TKL2|transketolase 2|F4L23.20			Glyma.20G243500
161	T1	161	Glyma.03G157200	0.87301	0.0049135		-0.183937	0.959068		-0.0587599	0.964259		Glyma.03g157200	909	UniRef100_UPI0003DECBA4 ETO1-like protein 1 isoform X1 n=1 Tax=Glycine max TaxID=3847 RepID=UPI0003DECBA4	0	99.89	UniRef100_UPI0003DECBA4 ETO1-like protein 1 isoform X1 n=1 Tax=Glycine max TaxID=3847 RepID=UPI0003DECBA4	0	99.89	AT4G02680.1	AT4G02680.1 | Symbols: EOL1 | ETO1-like 1 | chr4:1181202-1184328 REVERSE LENGTH=888	0	99.89	GO:0009873 GO:0010364 GO:0016567	ethylene-activated signaling pathway; regulation of ethylene biosynthetic process; protein ubiquitination;	GO:0005515	protein binding;	GO:0005634 GO:0005829	nucleus; cytosol	PF00515	TPR_1;	AT4G02680|EOL1|ETO1-like 1|T10P11.24|T10P11_24			Glyma.03G157200	TPR
162	T1	162	Glyma.04G001500	0.901348	0.0146866		-0.294645	0.898303		-0.153784	0.895976		Glyma.04g001500	397	UniRef100_I1JSB6 NmrA domain-containing protein n=2 Tax=Soja TaxID=1462606 RepID=I1JSB6_SOYBN	0	99.75	UniRef100_I1JSB6 NmrA domain-containing protein n=2 Tax=Soja TaxID=1462606 RepID=I1JSB6_SOYBN	0	99.75	AT4G35250.1	AT4G35250.1 | Symbols: | NAD(P)-binding Rossmann-fold superfamily protein | chr4:16771401-16773269 REVERSE LENGTH=395	0	85.89	GO:0010207	photosystem II assembly;	GO:0003743 GO:0005515	translation initiation factor activity; protein binding;	GO:0005886 GO:0009507 GO:0009523 GO:0009534 GO:0009535 GO:0009570 GO:0042651	plasma membrane; chloroplast; photosystem II; chloroplast thylakoid; chloroplast thylakoid membrane; chloroplast stroma; thylakoid membrane	PF05368	NmrA;	AT4G35250|HCF244|high chlorophyll fluorescence phenotype 244|F23E12.190|F23E12_190			Glyma.04G001500
163	T1	163	Glyma.02G165300	1.95129	0.0320115		-1.56737	0.305081		-1.14384	0.591025		Glyma.02g165300	141	UniRef100_A0A445LPT0 Pyruvate kinase n=2 Tax=Glycine soja TaxID=3848 RepID=A0A445LPT0_GLYSO	4e-94	99.29	UniRef100_A0A445LPT0 Pyruvate kinase n=2 Tax=Glycine soja TaxID=3848 RepID=A0A445LPT0_GLYSO	4e-94	99.29	AT3G52990.1	AT3G52990.1 | Symbols: | Pyruvate kinase family protein | chr3:19649046-19652237 FORWARD LENGTH=527	7e-76	99.29	GO:0006096 GO:0046686	glycolytic process; response to cadmium ion;	GO:0000287 GO:0004743 GO:0016301 GO:0030955	magnesium ion binding; pyruvate kinase activity; kinase activity; potassium ion binding;	GO:0005737 GO:0005829 GO:0009507	cytoplasm; cytosol; chloroplast	PF00224	PK;	AT3G52990|F8J2.160			Glyma.02G165300
164	T1	164	Glyma.19G227700	0.739618	0.0485872		-0.171938	0.972083		-0.0622655	0.963343		Glyma.19g227700	379	UniRef100_I1NBQ5 Epimerase domain-containing protein n=1 Tax=Glycine max TaxID=3847 RepID=I1NBQ5_SOYBN	0	99.74	UniRef100_I1NBQ5 Epimerase domain-containing protein n=1 Tax=Glycine max TaxID=3847 RepID=I1NBQ5_SOYBN	0	99.74	AT1G09340.1	AT1G09340.1 | Symbols: CRB, CSP41B, HIP1.3 | chloroplast RNA binding | chr1:3015473-3018035 FORWARD LENGTH=378	0	99.21	GO:0000272 GO:0005996 GO:0006364 GO:0007623 GO:0009409 GO:0009611 GO:0009658 GO:0010468 GO:0018119 GO:0019388 GO:0032544 GO:0033499 GO:0042631 GO:0042742 GO:0045727 GO:0045893	polysaccharide catabolic process; monosaccharide metabolic process; rRNA processing; circadian rhythm; response to cold; response to wounding; chloroplast organization; regulation of gene expression; peptidyl-cysteine S-nitrosylation; galactose catabolic process; plastid translation; galactose catabolic process via UDP-galactose; cellular response to water deprivation; defense response to bacteri…	GO:0003677 GO:0003723 GO:0003978 GO:0005515 GO:0010297 GO:0019843 GO:0050662	DNA binding; RNA binding; UDP-glucose 4-epimerase activity; protein binding; heteropolysaccharide binding; rRNA binding; coenzyme binding;	GO:0000427 GO:0005576 GO:0005773 GO:0005777 GO:0005794 GO:0005829 GO:0005840 GO:0009506 GO:0009507 GO:0009570 GO:0009941 GO:0010287 GO:0010319 GO:0048046	plastid-encoded plastid RNA polymerase complex; extracellular region; vacuole; peroxisome; Golgi apparatus; cytosol; ribosome; plasmodesma; chloroplast; chloroplast stroma; chloroplast envelope; plastoglobule; stromule; apoplast	PF01370	Epimerase;	AT1G09340|CRB|CSP41B|HIP1.3|chloroplast RNA binding|CHLOROPLAST STEM-LOOP BINDING PROTEIN OF 41 KDA|heteroglycan-interacting protein 1.3|chloroplast RNA binding			Glyma.19G227700
165	T1	165	Glyma.02G082000	0.75024	0.0432437		-0.219152	0.956808		-0.107063	0.932598		Glyma.02g082000	600	UniRef100_I1JDE9 Uncharacterized protein n=1 Tax=Glycine max TaxID=3847 RepID=I1JDE9_SOYBN	0	99.83	UniRef100_A0A445LLD7 Trihelix transcription factor GT-2 n=1 Tax=Glycine soja TaxID=3848 RepID=A0A445LLD7_GLYSO	0	99.83	AT1G76880.1	AT1G76880.1 | Symbols: | Duplicated homeodomain-like superfamily protein | chr1:28865594-28867931 FORWARD LENGTH=603	1e-136	79.17	GO:0006355 GO:0010192 GO:0019760	regulation of transcription, DNA-templated; mucilage biosynthetic process; glucosinolate metabolic process;	GO:0003700 GO:0005515 GO:0043565 GO:0044212	DNA-binding transcription factor activity; protein binding; sequence-specific DNA binding; transcription regulatory region DNA binding;	GO:0005634	nucleus	PF13837	Myb_DNA-bind_4;	AT1G76880|DF1|F7O12.5|F7O12_5			Glyma.02G082000	MYB
166	T1	166	Glyma.01G244900	0.767002	0.0247714		-0.352718	0.788061		-0.234719	0.801184		Glyma.01g244900	1116	UniRef100_A0A0R4J2L6 M16C_associated domain-containing protein n=2 Tax=Soja TaxID=1462606 RepID=A0A0R4J2L6_SOYBN	0	99.91	UniRef100_A0A0R4J2L6 M16C_associated domain-containing protein n=2 Tax=Soja TaxID=1462606 RepID=A0A0R4J2L6_SOYBN	0	99.91	AT1G49630.1	AT1G49630.1 | Symbols: ATPREP2, PREP2 | presequence protease 2 | chr1:18368405-18375336 REVERSE LENGTH=1080	0	93.28	GO:0016485	protein processing;	GO:0004222 GO:0046872	metalloendopeptidase activity; metal ion binding;	GO:0005634 GO:0005739 GO:0005759 GO:0009507 GO:0009570	nucleus; mitochondrion; mitochondrial matrix; chloroplast; chloroplast stroma	PF00675 PF05193 PF08367	Peptidase_M16; Peptidase_M16_C; M16C_assoc;	AT1G49630|ATPREP2|PREP2|presequence protease 2|F14J22.13|F14J22_13			Glyma.01G244900
167	T1	167	Glyma.06G016700	1.90034	0.0404572		-1.65297	0.21361		-1.28348	0.531069		Glyma.06g016700	1078	UniRef100_UPI0007192C7A actin cytoskeleton-regulatory complex protein pan1 isoform X1 n=1 Tax=Glycine max TaxID=3847 RepID=UPI0007192C7A	0	99.91	UniRef100_UPI0007192C7A actin cytoskeleton-regulatory complex protein pan1 isoform X1 n=1 Tax=Glycine max TaxID=3847 RepID=UPI0007192C7A	0	99.91	AT1G20760.1	AT1G20760.1 | Symbols: | Calcium-binding EF hand family protein | chr1:7209515-7214773 FORWARD LENGTH=1019	0	99.91	NA	NA	GO:0005509	calcium ion binding;	GO:0005634 GO:0005886	nucleus; plasma membrane	PF13202 PF12763	EF-hand_5; EF-hand_4;	AT1G20760			Glyma.06G016700
168	T1	168	Glyma.03G007200	0.689237	0.0389399		-0.168304	0.969236		-0.0773127	0.950342		Glyma.03g007200	822	UniRef100_I1JK58 Uncharacterized protein n=2 Tax=Soja TaxID=1462606 RepID=I1JK58_SOYBN	0	99.88	UniRef100_A0A445FFA2 Zinc finger protein VAR3, chloroplastic n=1 Tax=Glycine soja TaxID=3848 RepID=A0A445FFA2_GLYSO	0	99.88	AT5G17790.1	AT5G17790.1 | Symbols: VAR3 | zinc finger (Ran-binding) family protein | chr5:5869810-5872671 REVERSE LENGTH=758	0	91.48	GO:0006397 GO:0009658 GO:1900871	mRNA processing; chloroplast organization; chloroplast mRNA modification;	GO:0005515 GO:0046872	protein binding; metal ion binding;	GO:0005634 GO:0009507 GO:0009570	nucleus; chloroplast; chloroplast stroma	PF00641	zf-RanBP;	AT5G17790|VAR3|OZ1|VARIEGATED 3|Organelle Zinc finger 1|MVA3.15|MVA3_15			Glyma.03G007200
169	T1	169	Glyma.09G038600	1.59882	0.00233537		-0.20488	0.979086		-0.0132691	0.995402		Glyma.09g038600	824	UniRef100_A0A445IWH2 Beta-D-xylosidase 1 n=2 Tax=Glycine soja TaxID=3848 RepID=A0A445IWH2_GLYSO	0	99.88	UniRef100_A0A445IWH2 Beta-D-xylosidase 1 n=2 Tax=Glycine soja TaxID=3848 RepID=A0A445IWH2_GLYSO	0	99.88	AT5G49360.1	AT5G49360.1 | Symbols: BXL1, ATBXL1 | beta-xylosidase 1 | chr5:20012179-20016659 REVERSE LENGTH=774	0	93.57	GO:0010214 GO:0031222 GO:0045493	seed coat development; arabinan catabolic process; xylan catabolic process;	GO:0004553 GO:0009044 GO:0046556	hydrolase activity, hydrolyzing O-glycosyl compounds; xylan 1,4-beta-xylosidase activity; alpha-L-arabinofuranosidase activity;	GO:0005576 GO:0009505 GO:0009536 GO:0048046	extracellular region; plant-type cell wall; plastid; apoplast	PF14310 PF00933 PF01915 PF01915 PF00933	Fn3-like; Glyco_hydro_3; Glyco_hydro_3_C; Glyco_hydro_3_C; Glyco_hydro_3;	AT5G49360|BXL1|ATBXL1|beta-xylosidase 1|K7J8.3|K7J8_3			Glyma.09G038600
170	T1	170	Glyma.18G226400	1.45524	0.0447628		-0.897507	0.688194		-0.647166	0.767123		Glyma.18g226400	510	UniRef100_K7MU48 Uncharacterized protein n=1 Tax=Glycine max TaxID=3847 RepID=K7MU48_SOYBN	0	99.8	UniRef100_UPI0010166FD8 uncharacterized protein LOC114165616 n=1 Tax=Vigna unguiculata TaxID=3917 RepID=UPI0010166FD8	0	97.06	AT5G01150.1	AT5G01150.1 | Symbols: | Protein of unknown function (DUF674) | chr5:51988-53649 FORWARD LENGTH=501	2e-59	92.55	GO:0008150	biological process;	GO:0003674	molecular function;	GO:0005575	cellular component	PF05056	DUF674;	AT5G01150|F7J8.130|F7J8_130			Glyma.18G226400
171	T1	171	Glyma.08G140900	1.17549	0.00108625		-0.296779	0.902596		-0.14003	0.90764		Glyma.08g140900	758	UniRef100_I1KT88 ABC1 domain-containing protein n=3 Tax=Soja TaxID=1462606 RepID=I1KT88_SOYBN	0	99.87	UniRef100_I1KT88 ABC1 domain-containing protein n=3 Tax=Soja TaxID=1462606 RepID=I1KT88_SOYBN	0	99.87	AT5G64940.1	AT5G64940.1 | Symbols: ATATH13, ATH13, ATOSA1, OSA1 | ABC2 homolog 13 | chr5:25949116-25953326 FORWARD LENGTH=761	0	97.36	GO:0006979 GO:0007623 GO:0009644 GO:0010150 GO:0034599 GO:0042542 GO:0046467 GO:0046686 GO:0055072 GO:1901031 GO:1990641	response to oxidative stress; circadian rhythm; response to high light intensity; leaf senescence; cellular response to oxidative stress; response to hydrogen peroxide; membrane lipid biosynthetic process; response to cadmium ion; iron ion homeostasis; regulation of response to reactive oxygen species; response to iron ion starvation;	GO:0004672 GO:0005215 GO:0005524	protein kinase activity; transporter activity; ATP binding;	GO:0009507 GO:0009536 GO:0009941 GO:0016021 GO:0031969	chloroplast; plastid; chloroplast envelope; integral component of membrane; chloroplast membrane	PF03109	ABC1;	AT5G64940|ATATH13|ATH13|ATOSA1|OSA1|abc1k8|ARABIDOPSIS THALIANA ABC2 HOMOLOG 13|ABC2 homolog 13|A. THALIANA OXIDATIVE STRESS-RELATED ABC1-LIKE PROTEIN 1|OXIDATIVE STRESS-RELATED ABC1-LIKE PROTEIN 1|MXK3.17|MXK3_17			Glyma.08G140900
172	T1	172	Glyma.02G117000	1.7594	0.0217973		-0.772868	0.843956		-0.502392	0.854888		Glyma.02g117000	642	UniRef100_K7K7T8 Purple acid phosphatase n=4 Tax=Soja TaxID=1462606 RepID=K7K7T8_SOYBN	0	99.84	UniRef100_K7K7T8 Purple acid phosphatase n=4 Tax=Soja TaxID=1462606 RepID=K7K7T8_SOYBN	0	99.84	AT1G13750.1	AT1G13750.1 | Symbols: | Purple acid phosphatases superfamily protein | chr1:4715490-4718091 REVERSE LENGTH=613	0	94.39	NA	NA	GO:0003993 GO:0046872	acid phosphatase activity; metal ion binding;	GO:0005576 GO:0009507	extracellular region; chloroplast	PF16656 PF14008 PF00149	Pur_ac_phosph_N; Metallophos_C; Metallophos;	AT1G13750			Glyma.02G117000
173	T1	173	Glyma.09G193300	1.00182	0.0168992		-0.115129	0.992112		-0.00119065	0.999388		Glyma.09g193300	1136	UniRef100_I1L4K9 Elongation factor Ts, mitochondrial n=1 Tax=Glycine max TaxID=3847 RepID=I1L4K9_SOYBN	0	99.91	UniRef100_I1L4K9 Elongation factor Ts, mitochondrial n=1 Tax=Glycine max TaxID=3847 RepID=I1L4K9_SOYBN	0	99.91	AT4G29060.1	AT4G29060.1 | Symbols: emb2726 | elongation factor Ts family protein | chr4:14317744-14321315 FORWARD LENGTH=953	0	39.7	GO:0006414 GO:0009793 GO:0046686 GO:0070125	translational elongation; embryo development ending in seed dormancy; response to cadmium ion; mitochondrial translational elongation;	GO:0003729 GO:0003746	mRNA binding; translation elongation factor activity;	GO:0005759 GO:0005886 GO:0009507 GO:0009570 GO:0009941	mitochondrial matrix; plasma membrane; chloroplast; chloroplast stroma; chloroplast envelope	PF00575 PF00889	S1; EF_TS;	AT4G29060|emb2726|embryo defective 2726|F19B15.90|F19B15_90			Glyma.09G193300
174	T1	174	Glyma.01G038100	0.907391	0.00427139		-0.457193	0.589924		-0.318806	0.724832		Glyma.01g038100	1163	UniRef100_K7K1N0 Uncharacterized protein n=4 Tax=Soja TaxID=1462606 RepID=K7K1N0_SOYBN	0	99.91	UniRef100_UPI00098D9191 DExH-box ATP-dependent RNA helicase DExH15 chloroplastic n=1 Tax=Cajanus cajan TaxID=3821 RepID=UPI00098D9191	0	99.14	AT1G70070.1	AT1G70070.1 | Symbols: EMB25, PDE317, ISE2 | DEAD/DEAH box helicase, putative | chr1:26390016-26394148 REVERSE LENGTH=1171	0	90.28	GO:0000373 GO:0006397 GO:0009793 GO:0010497 GO:0016441 GO:0016554 GO:0031047 GO:1901259	Group II intron splicing; mRNA processing; embryo development ending in seed dormancy; plasmodesmata-mediated intercellular transport; posttranscriptional gene silencing; cytidine to uridine editing; gene silencing by RNA; chloroplast rRNA processing;	GO:0003723 GO:0003724 GO:0005524	RNA binding; RNA helicase activity; ATP binding;	GO:0005634 GO:0009507 GO:0009570 GO:0010494	nucleus; chloroplast; chloroplast stroma; cytoplasmic stress granule	PF00271 PF00270 PF08148	Helicase_C; DEAD; DSHCT;	AT1G70070|EMB25|PDE317|ISE2|115J-4A|EMBRYO DEFECTIVE 25|PIGMENT DEFECTIVE 317|INCREASED SIZE EXCLUSION LIMIT 2||F20P5.20|F20P5_20			Glyma.01G038100
175	T1	175	Glyma.17G142000	0.811756	0.0151257		-0.231916	0.932557		-0.118208	0.912579		Glyma.17g142000	551	UniRef100_I1MV15 AA_TRNA_LIGASE_II domain-containing protein n=2 Tax=Soja TaxID=1462606 RepID=I1MV15_SOYBN	0	99.82	UniRef100_I1MV15 AA_TRNA_LIGASE_II domain-containing protein n=2 Tax=Soja TaxID=1462606 RepID=I1MV15_SOYBN	0	99.82	AT4G17300.1	AT4G17300.1 | Symbols: NS1, OVA8, ATNS1 | Class II aminoacyl-tRNA and biotin synthetases superfamily protein | chr4:9681558-9684833 FORWARD LENGTH=567	0	92.92	GO:0006421 GO:0048481	asparaginyl-tRNA aminoacylation; plant ovule development;	GO:0003677 GO:0004816 GO:0005524	DNA binding; asparagine-tRNA ligase activity; ATP binding;	GO:0005737 GO:0005739 GO:0009507 GO:0009570	cytoplasm; mitochondrion; chloroplast; chloroplast stroma	PF00152	tRNA-synt_2;	AT4G17300|NS1|OVA8|ATNS1|ovule abortion 8|DL4685W|FCAALL.396			Glyma.17G142000
176	T1	176	Glyma.15G259600	0.768502	0.0391396		0.0461242	0.995768		0.124726	0.919229		Glyma.15g259600	341	UniRef100_I1MJA9 Uncharacterized protein n=2 Tax=Soja TaxID=1462606 RepID=I1MJA9_SOYBN	0	99.71	UniRef100_A0A371FBC7 Transcription termination factor MTEF1, chloroplastic (Fragment) n=1 Tax=Mucuna pruriens TaxID=157652 RepID=A0A371FBC7_MUCPR	0	98.53	AT2G36000.1	AT2G36000.1 | Symbols: | Mitochondrial transcription termination factor family protein | chr2:15117181-15118182 FORWARD LENGTH=333	2e-100	74.78	GO:0006355 GO:0009658 GO:0032502	regulation of transcription, DNA-templated; chloroplast organization; developmental process;	GO:0003690	double-stranded DNA binding;	GO:0005739 GO:0009507	mitochondrion; chloroplast	PF02536	mTERF;	AT2G36000|EMB3114|EMBRYO DEFECTIVE 3114|F11F19.9|F11F19_9			Glyma.15G259600
177	T1	177	Glyma.04G200400	0.885872	0.0185741		-0.515564	0.573899		-0.361504	0.70034		Glyma.04g200400	923	UniRef100_A0A445L2X5 Chaperone protein ClpC, chloroplastic isoform A n=2 Tax=Soja TaxID=1462606 RepID=A0A445L2X5_GLYSO	0	99.89	UniRef100_A0A445L2X5 Chaperone protein ClpC, chloroplastic isoform A n=2 Tax=Soja TaxID=1462606 RepID=A0A445L2X5_GLYSO	0	99.89	AT5G50920.1	AT5G50920.1 | Symbols: CLPC, ATHSP93-V, HSP93-V, DCA1, CLPC1 | CLPC homologue 1 | chr5:20715710-20719800 REVERSE LENGTH=929	0	99.67	GO:0009658 GO:0010380 GO:0045036 GO:0045037	chloroplast organization; regulation of chlorophyll biosynthetic process; protein targeting to chloroplast; protein import into chloroplast stroma;	GO:0004176 GO:0005515 GO:0005524	ATP-dependent peptidase activity; protein binding; ATP binding;	GO:0005618 GO:0005739 GO:0009507 GO:0009532 GO:0009535 GO:0009536 GO:0009570 GO:0009706 GO:0009941 GO:0031897	cell wall; mitochondrion; chloroplast; plastid stroma; chloroplast thylakoid membrane; plastid; chloroplast stroma; chloroplast inner membrane; chloroplast envelope; Tic complex	PF02151 PF07728 PF10431 PF00004 PF02861 PF02151 PF07728 PF00004 PF02861	UVR; AAA_5; ClpB_D2-small; AAA; Clp_N; UVR; AAA_5; AAA; Clp_N;	AT5G50920|CLPC|ATHSP93-V|HSP93-V|DCA1|CLPC1|HEAT SHOCK PROTEIN 93-V|DE-REGULATED CAO ACCUMULATION 1|CLPC homologue 1|K3K7.7|K3K7_7			Glyma.04G200400
178	T1	178	Glyma.11G112000	0.754128	0.0302421		-0.234188	0.932973		-0.124409	0.909302		Glyma.11g112000	414	UniRef100_I1LJ81 Uncharacterized protein n=2 Tax=Soja TaxID=1462606 RepID=I1LJ81_SOYBN	0	99.76	UniRef100_A0A445I052 Squalene synthase isoform A n=2 Tax=Soja TaxID=1462606 RepID=A0A445I052_GLYSO	0	99.76	AT4G34640.1	AT4G34640.1 | Symbols: SQS1, ERG9 | squalene synthase 1 | chr4:16538489-16541655 FORWARD LENGTH=410	0	98.79	GO:0006696 GO:0008299 GO:0016126 GO:0045338	ergosterol biosynthetic process; isoprenoid biosynthetic process; sterol biosynthetic process; farnesyl diphosphate metabolic process;	GO:0004310 GO:0051996	farnesyl-diphosphate farnesyltransferase activity; squalene synthase activity;	GO:0005739 GO:0005783 GO:0005789 GO:0005886 GO:0016021	mitochondrion; endoplasmic reticulum; endoplasmic reticulum membrane; plasma membrane; integral component of membrane	PF00494	SQS_PSY;	AT4G34640|SQS1|ERG9|squalene synthase 1|T4L20.220|T4L20_220|SQUALENE SYNTHASE			Glyma.11G112000
179	T1	179	Glyma.14G185700	1.12959	0.0140492		0.0275543	0.999731		0.0395947	0.985353		Glyma.14g185700	539	UniRef100_I1MB34 Glutamyl-tRNA reductase n=2 Tax=Soja TaxID=1462606 RepID=I1MB34_SOYBN	0	99.81	UniRef100_I1MB34 Glutamyl-tRNA reductase n=2 Tax=Soja TaxID=1462606 RepID=I1MB34_SOYBN	0	99.81	AT1G58290.1	AT1G58290.1 | Symbols: HEMA1 | Glutamyl-tRNA reductase family protein | chr1:21624028-21626051 REVERSE LENGTH=543	0	99.63	GO:0006779 GO:0006782 GO:0006783 GO:0009416 GO:0015995 GO:0055114	porphyrin-containing compound biosynthetic process; protoporphyrinogen IX biosynthetic process; heme biosynthetic process; response to light stimulus; chlorophyll biosynthetic process; oxidation-reduction process;	GO:0005515 GO:0008883 GO:0050661	protein binding; glutamyl-tRNA reductase activity; NADP binding;	GO:0009507 GO:0031969	chloroplast; chloroplast membrane	PF03807 PF00745 PF05201	F420_oxidored; GlutR_dimer; GlutR_N;	AT1G58290|HEMA1|AtHEMA1|GluTR|Arabidopsis thaliana hemA 1|glutamyl-tRNA reductase|F19C14.9|F19C14_9			Glyma.14G185700
180	T1	180	Glyma.06G035200	2.0389	0.0152235		0.00756547	0.999853		0.0280233	0.994169		Glyma.06g035200	536	UniRef100_I1K7V4 Uncharacterized protein n=2 Tax=Soja TaxID=1462606 RepID=I1K7V4_SOYBN	0	99.81	UniRef100_UPI00098DAC1C cytochrome P450 CYP82D47 n=1 Tax=Cajanus cajan TaxID=3821 RepID=UPI00098DAC1C	0	99.25	AT4G31940.1	AT4G31940.1 | Symbols: CYP82C4 | cytochrome P450, family 82, subfamily C, polypeptide 4 | chr4:15452040-15453966 FORWARD LENGTH=524	4e-176	97.2	GO:0010039 GO:0055114 GO:0071281 GO:0098542 GO:0106146	response to iron ion; oxidation-reduction process; cellular response to iron ion; defense response to other organism; sideretin biosynthesis;	GO:0004497 GO:0005506 GO:0016709 GO:0020037 GO:0106144	monooxygenase activity; iron ion binding; oxidoreductase activity, acting on paired donors, with incorporation or reduction of molecular oxygen, NAD(P)H as one donor, and incorporation of one atom of oxygen; heme binding; fraxetin 5-hydroxylase activity;	GO:0009507 GO:0016020 GO:0016021	chloroplast; membrane; integral component of membrane	PF00067	p450;	AT4G31940|CYP82C4|cytochrome P450, family 82, subfamily C, polypeptide 4|F11C18.7			Glyma.06G035200
181	T1	181	Glyma.06G039100	0.928879	0.0389399		0.322695	0.924033		0.330004	0.797551		Glyma.06g039100	296	UniRef100_I1K7Y9 Uncharacterized protein n=1 Tax=Glycine max TaxID=3847 RepID=I1K7Y9_SOYBN	0	99.66	UniRef100_A0A445K4B9 BRI1 kinase inhibitor 1 n=1 Tax=Glycine soja TaxID=3848 RepID=A0A445K4B9_GLYSO	0	99.66	AT5G42750.1	AT5G42750.1 | Symbols: BKI1 | BRI1 kinase inhibitor 1 | chr5:17143028-17144041 REVERSE LENGTH=337	4e-36	97.3	GO:0006629 GO:0009742 GO:0010423	lipid metabolic process; brassinosteroid mediated signaling pathway; negative regulation of brassinosteroid biosynthetic process;	GO:0004860 GO:0005515 GO:0046982	protein kinase inhibitor activity; protein binding; protein heterodimerization activity;	GO:0005634 GO:0005829 GO:0005886	nucleus; cytosol; plasma membrane	NA	NA	AT5G42750|BKI1|BRI1 kinase inhibitor 1|MJB21.13|MJB21_13			Glyma.06G039100
182	T1	182	Glyma.04G243000	1.69819	0.0421385		-0.294308	0.983113		-0.276764	0.91716		Glyma.04g243000	479	UniRef100_I1JYZ2 E1_dh domain-containing protein n=1 Tax=Glycine max TaxID=3847 RepID=I1JYZ2_SOYBN	0	99.79	UniRef100_I1JYZ2 E1_dh domain-containing protein n=1 Tax=Glycine max TaxID=3847 RepID=I1JYZ2_SOYBN	0	99.79	AT5G09300.1	AT5G09300.1 | Symbols: | Thiamin diphosphate-binding fold (THDP-binding) superfamily protein | chr5:2884282-2886797 REVERSE LENGTH=472	0	82.46	GO:0009083 GO:0055114	branched-chain amino acid catabolic process; oxidation-reduction process;	GO:0003826 GO:0003863 GO:0046872	alpha-ketoacid dehydrogenase activity; 3-methyl-2-oxobutanoate dehydrogenase (2-methylpropanoyl-transferring) activity; metal ion binding;	GO:0005739 GO:0005947 GO:0009507	mitochondrion; mitochondrial alpha-ketoglutarate dehydrogenase complex; chloroplast	PF00676	E1_dh;	AT5G09300|T5E8.100|T5E8_100			Glyma.04G243000
183	T1	183	Glyma.16G179800	0.67976	0.0394534		-0.153456	0.972083		-0.14771	0.887054		Glyma.16g179800	547	UniRef100_I1MPJ4 AA_TRNA_LIGASE_II domain-containing protein n=1 Tax=Glycine max TaxID=3847 RepID=I1MPJ4_SOYBN	0	99.82	UniRef100_I1MPJ4 AA_TRNA_LIGASE_II domain-containing protein n=1 Tax=Glycine max TaxID=3847 RepID=I1MPJ4_SOYBN	0	99.82	AT5G52520.1	AT5G52520.1 | Symbols: OVA6, PRORS1 | Class II aaRS and biotin synthetases superfamily protein | chr5:21311112-21313875 FORWARD LENGTH=543	0	99.45	GO:0006433 GO:0009553 GO:0010109 GO:0048316 GO:0048481	prolyl-tRNA aminoacylation; embryo sac development; regulation of photosynthesis; seed development; plant ovule development;	GO:0004827 GO:0005524	proline-tRNA ligase activity; ATP binding;	GO:0005737 GO:0005739 GO:0009507 GO:0009570 GO:0017101	cytoplasm; mitochondrion; chloroplast; chloroplast stroma; aminoacyl-tRNA synthetase multienzyme complex	PF03129 PF00587 PF09180	HGTP_anticodon; tRNA-synt_2b; ProRS-C_1;	AT5G52520|OVA6|PRORS1|ProRS-Org|AtProRS-Org|OVULE ABORTION 6|PROLYL-TRNA SYNTHETASE 1|prolyl-tRNA synthetase organellar|T4M5.3|T4M5_3			Glyma.16G179800
184	T1	184	Glyma.07G189700	0.766414	0.0112398		-0.216193	0.926102		-0.212972	0.814341		Glyma.07g189700	568	UniRef100_I1KLC6 Uncharacterized protein n=1 Tax=Glycine max TaxID=3847 RepID=I1KLC6_SOYBN	0	99.82	UniRef100_A0A0B2NSK0 U-box domain-containing protein 4 n=2 Tax=Soja TaxID=1462606 RepID=A0A0B2NSK0_GLYSO	0	99.82	AT1G61350.1	AT1G61350.1 | Symbols: | ARM repeat superfamily protein | chr1:22634099-22635820 FORWARD LENGTH=573	0	99.82	GO:0008150	biological process;	GO:0003674	molecular function;	GO:0005575	cellular component	NA	NA	AT1G61350|T1F9.16|T1F9_16			Glyma.07G189700
185	T1	185	Glyma.15G143700	2.02508	0.000917717		-0.319627	0.971308		-0.315996	0.87511		Glyma.15g143700	776	UniRef100_I1MGH2 Fn3_like domain-containing protein n=3 Tax=Soja TaxID=1462606 RepID=I1MGH2_SOYBN	0	99.87	UniRef100_I1MGH2 Fn3_like domain-containing protein n=3 Tax=Soja TaxID=1462606 RepID=I1MGH2_SOYBN	0	99.87	AT5G49360.1	AT5G49360.1 | Symbols: BXL1, ATBXL1 | beta-xylosidase 1 | chr5:20012179-20016659 REVERSE LENGTH=774	0	98.45	GO:0010214 GO:0031222 GO:0045493	seed coat development; arabinan catabolic process; xylan catabolic process;	GO:0004553 GO:0009044 GO:0046556	hydrolase activity, hydrolyzing O-glycosyl compounds; xylan 1,4-beta-xylosidase activity; alpha-L-arabinofuranosidase activity;	GO:0005576 GO:0009505 GO:0009536 GO:0048046	extracellular region; plant-type cell wall; plastid; apoplast	PF14310 PF00933 PF01915 PF00933 PF01915	Fn3-like; Glyco_hydro_3; Glyco_hydro_3_C; Glyco_hydro_3; Glyco_hydro_3_C;	AT5G49360|BXL1|ATBXL1|beta-xylosidase 1|K7J8.3|K7J8_3			Glyma.15G143700
186	T1	186	Glyma.10G097800	1.50153	0.00121465		-0.319773	0.943111		-0.337698	0.80263		Glyma.10g097800	1385	UniRef100_I1LAA1 Chloroplast magnesium chelatase H subunit n=1 Tax=Glycine max TaxID=3847 RepID=I1LAA1_SOYBN	0	99.93	UniRef100_I1LAA1 Chloroplast magnesium chelatase H subunit n=1 Tax=Glycine max TaxID=3847 RepID=I1LAA1_SOYBN	0	99.93	AT5G13630.1	AT5G13630.1 | Symbols: GUN5, CCH, CHLH, CCH1, ABAR | magnesium-chelatase subunit chlH, chloroplast, putative / Mg-protoporphyrin IX chelatase, putative (CHLH) | chr5:4387567-4392082 REVERSE LENGTH=1381	0	99.93	GO:0015979 GO:0015995	photosynthesis; chlorophyll biosynthetic process;	GO:0005515 GO:0005524 GO:0016851	protein binding; ATP binding; magnesium chelatase activity;	GO:0005739 GO:0009507 GO:0009536 GO:0009570 GO:0009706 GO:0010007	mitochondrion; chloroplast; plastid; chloroplast stroma; chloroplast inner membrane; magnesium chelatase complex	PF11965 PF02514	DUF3479; CobN-Mg_chel;	AT5G13630|GUN5|CCH|CHLH|CCH1|ABAR|GENOMES UNCOUPLED 5|CONDITIONAL CHLORINA|H SUBUNIT OF MG-CHELATASE|ABA-BINDING PROTEIN|T6I14.12			Glyma.10G097800
187	T1	187	Glyma.19G015300	1.10537	0.0154672		-0.377235	0.88657		-0.389848	0.773825		Glyma.19g015300	526	UniRef100_I1N5Y9 Uncharacterized protein n=1 Tax=Glycine max TaxID=3847 RepID=I1N5Y9_SOYBN	0	99.81	UniRef100_A0A445FB00 Cytochrome P450 82A4 n=1 Tax=Glycine soja TaxID=3848 RepID=A0A445FB00_GLYSO	0	99.81	AT4G31970.1	AT4G31970.1 | Symbols: CYP82C2 | cytochrome P450, family 82, subfamily C, polypeptide 2 | chr4:15462408-15464358 FORWARD LENGTH=523	4e-170	92.78	GO:0006952 GO:0055114 GO:0071456 GO:0098542	defense response; oxidation-reduction process; cellular response to hypoxia; defense response to other organism;	GO:0004497 GO:0005506 GO:0016709 GO:0020037 GO:0106149	monooxygenase activity; iron ion binding; oxidoreductase activity, acting on paired donors, with incorporation or reduction of molecular oxygen, NAD(P)H as one donor, and incorporation of one atom of oxygen; heme binding; indole-3-carbonyl nitrile 4-hydroxylase activity;	GO:0009507 GO:0016020 GO:0016021	chloroplast; membrane; integral component of membrane	PF00067	p450;	AT4G31970|CYP82C2|cytochrome P450, family 82, subfamily C, polypeptide 2|F11C18.12			Glyma.19G015300
188	T1	188	Glyma.18G111900	0.805625	0.0409078		-0.156671	0.977184		-0.163264	0.892828		Glyma.18g111900	397	UniRef100_A0A0B2RBR2 Phytoene synthase, chloroplastic n=3 Tax=Soja TaxID=1462606 RepID=A0A0B2RBR2_GLYSO	0	99.75	UniRef100_A0A0B2RBR2 Phytoene synthase, chloroplastic n=3 Tax=Soja TaxID=1462606 RepID=A0A0B2RBR2_GLYSO	0	99.75	AT5G17230.3	AT5G17230.3 | Symbols: PSY | PHYTOENE SYNTHASE | chr5:5659839-5662087 REVERSE LENGTH=437	0	88.92	GO:0006696 GO:0016117	ergosterol biosynthetic process; carotenoid biosynthetic process;	GO:0004310 GO:0005515 GO:0016767 GO:0046905 GO:0051996	farnesyl-diphosphate farnesyltransferase activity; protein binding; geranylgeranyl-diphosphate geranylgeranyltransferase activity; phytoene synthase activity; squalene synthase activity;	GO:0009507 GO:0010287 GO:0031969	chloroplast; plastoglobule; chloroplast membrane	PF00494	SQS_PSY;	AT5G17230|PSY|PHYTOENE SYNTHASE|MKP11.25|MKP11_25			Glyma.18G111900
189	T1	189	Glyma.12G063400	0.937606	0.0357872		-0.246131	0.959246		-0.254343	0.843417		Glyma.12g063400	378	UniRef100_I1LQQ9 Uncharacterized protein n=2 Tax=Soja TaxID=1462606 RepID=I1LQQ9_SOYBN	0	99.74	UniRef100_UPI000F7CA6AE actin n=1 Tax=Abrus precatorius TaxID=3816 RepID=UPI000F7CA6AE	0	99.74	AT3G12110.1	AT3G12110.1 | Symbols: ACT11 | actin-11 | chr3:3858116-3859609 FORWARD LENGTH=377	0	99.74	GO:0010583 GO:0030036	response to cyclopentenone; actin cytoskeleton organization;	GO:0005200 GO:0005524	structural constituent of cytoskeleton; ATP binding;	GO:0005737 GO:0005739 GO:0005829 GO:0005856 GO:0005886 GO:0009506 GO:0009570 GO:0009941	cytoplasm; mitochondrion; cytosol; cytoskeleton; plasma membrane; plasmodesma; chloroplast stroma; chloroplast envelope	PF00022	Actin;	AT3G12110|ACT11|actin-11|T21B14.7			Glyma.12G063400
190	T1	190	Glyma.08G282100	0.798477	0.0175413		0.108031	0.985823		0.103056	0.92764		Glyma.08g282100	576	UniRef100_I1KXB0 Phosphate transporter n=3 Tax=Soja TaxID=1462606 RepID=I1KXB0_SOYBN	0	99.83	UniRef100_I1KXB0 Phosphate transporter n=3 Tax=Soja TaxID=1462606 RepID=I1KXB0_SOYBN	0	99.83	AT3G26570.1	AT3G26570.1 | Symbols: PHT2;1, ORF02 | phosphate transporter 2;1 | chr3:9756261-9758413 FORWARD LENGTH=613	0	98.96	GO:0006817 GO:0035435	phosphate ion transport; phosphate ion transmembrane transport;	GO:0005315 GO:0009673 GO:0015293	inorganic phosphate transmembrane transporter activity; low-affinity phosphate transmembrane transporter activity; symporter activity;	GO:0005829 GO:0005887 GO:0009507 GO:0009706 GO:0009941	cytosol; integral component of plasma membrane; chloroplast; chloroplast inner membrane; chloroplast envelope	PF01384	PHO4;	AT3G26570|PHT2;1|ORF02|phosphate transporter 2;1|MFE16.9			Glyma.08G282100
191	T1	191	Glyma.13G299900	0.640369	0.0373914		-0.175963	0.95779		-0.178836	0.844457		Glyma.13g299900	379	UniRef100_A0A0R4J536 Lipoyl synthase, mitochondrial n=2 Tax=Soja TaxID=1462606 RepID=A0A0R4J536_SOYBN	0	99.74	UniRef100_A0A0R4J536 Lipoyl synthase, mitochondrial n=2 Tax=Soja TaxID=1462606 RepID=A0A0R4J536_SOYBN	0	99.74	AT2G20860.1	AT2G20860.1 | Symbols: LIP1 | lipoic acid synthase 1 | chr2:8979636-8980983 FORWARD LENGTH=374	0	99.21	GO:0006546 GO:0009107	glycine catabolic process; lipoate biosynthetic process;	GO:0016992	lipoate synthase activity;	GO:0005737 GO:0005739 GO:0005759 GO:0009507	cytoplasm; mitochondrion; mitochondrial matrix; chloroplast	PF04055 PF16881	Radical_SAM; LIAS_N;	AT2G20860|LIP1|lipoic acid synthase 1|F5H14.17|F5H14_17			Glyma.13G299900
192	T1	192	Glyma.15G038600	1.06165	0.0303708		-0.552089	0.73477		-0.557721	0.670201		Glyma.15g038600	824	UniRef100_I1MDF7 Uncharacterized protein n=1 Tax=Glycine max TaxID=3847 RepID=I1MDF7_SOYBN	0	99.88	UniRef100_A0A445IE90 U-box domain-containing protein 33 isoform A n=2 Tax=Glycine soja TaxID=3848 RepID=A0A445IE90_GLYSO	0	99.76	AT2G45910.1	AT2G45910.1 | Symbols: | U-box domain-containing protein kinase family protein | chr2:18894520-18898212 FORWARD LENGTH=834	8e-164	94.66	GO:0006468 GO:0016567	protein phosphorylation; protein ubiquitination;	GO:0004674 GO:0004842 GO:0005524	protein serine/threonine kinase activity; ubiquitin-protein transferase activity; ATP binding;	GO:0005634 GO:0005829	nucleus; cytosol	PF04564 PF07714	U-box; Pkinase_Tyr;	AT2G45910|F4I18.11			Glyma.15G038600
193	T1	193	Glyma.15G047200	0.730516	0.0295898		-0.134868	0.977184		-0.137741	0.897461		Glyma.15g047200	524	UniRef100_I1MDP6 Uncharacterized protein n=2 Tax=Soja TaxID=1462606 RepID=I1MDP6_SOYBN	0	99.81	UniRef100_A0A445JGL7 Elongation of fatty acids protein A n=2 Tax=Soja TaxID=1462606 RepID=A0A445JGL7_GLYSO	0	98.66	AT5G24690.1	AT5G24690.1 | Symbols: | Protein of unknown function (DUF3411) | chr5:8455783-8458513 REVERSE LENGTH=521	0	96.18	GO:0099402	plant organ development;	NA	NA	GO:0005739 GO:0009507 GO:0009536 GO:0009706 GO:0009941	mitochondrion; chloroplast; plastid; chloroplast inner membrane; chloroplast envelope	PF11891	RETICULATA-like;	AT5G24690|MXC17.8|MXC17_8			Glyma.15G047200
194	T1	194	Glyma.08G012600	0.903187	0.013035		0.0429789	0.996896		0.0393547	0.981751		Glyma.08g012600	723	UniRef100_K7L4D0 S1 motif domain-containing protein n=2 Tax=Soja TaxID=1462606 RepID=K7L4D0_SOYBN	0	99.86	UniRef100_K7L4D0 S1 motif domain-containing protein n=2 Tax=Soja TaxID=1462606 RepID=K7L4D0_SOYBN	0	99.86	AT1G12800.1	AT1G12800.1 | Symbols: | Nucleic acid-binding, OB-fold-like protein | chr1:4361778-4365189 REVERSE LENGTH=767	0	94.05	GO:0034337 GO:1901259	RNA folding; chloroplast rRNA processing;	GO:0003729 GO:0019843	mRNA binding; rRNA binding;	GO:0005576 GO:0005840 GO:0009507	extracellular region; ribosome; chloroplast	PF00575	S1;	AT1G12800|SDP|S1 domain-containing RBP|F13K23.5|F13K23_5			Glyma.08G012600
195	T1	195	Glyma.16G040100	0.805137	0.0250589		0.0880674	0.992503		0.0680708	0.96007		Glyma.16g040100	444	UniRef100_I1ML11 Tubulin alpha chain n=2 Tax=Soja TaxID=1462606 RepID=I1ML11_SOYBN	0	99.77	UniRef100_I1ML11 Tubulin alpha chain n=2 Tax=Soja TaxID=1462606 RepID=I1ML11_SOYBN	0	99.77	AT5G19780.1	AT5G19780.1 | Symbols: TUA5 | tubulin alpha-5 | chr5:6687212-6688926 FORWARD LENGTH=450	0	97.97	GO:0000226 GO:0000278 GO:0007017 GO:0046686	microtubule cytoskeleton organization; mitotic cell cycle; microtubule-based process; response to cadmium ion;	GO:0005200 GO:0005525	structural constituent of cytoskeleton; GTP binding;	GO:0005618 GO:0005634 GO:0005737 GO:0005829 GO:0005874 GO:0009506 GO:0009536 GO:0045298	cell wall; nucleus; cytoplasm; cytosol; microtubule; plasmodesma; plastid; tubulin complex	PF03953 PF00091	Tubulin_C; Tubulin;	AT5G19780|TUA5|tubulin alpha-5|T29J13.200|alpha tubulin			Glyma.16G040100
196	T1	196	Glyma.10G104700	1.70535	0.0144121		0.168856	0.992503		0.126213	0.963051		Glyma.10g104700	465	UniRef100_A0A0R0HRL5 Glycosyltransferase n=1 Tax=Glycine max TaxID=3847 RepID=A0A0R0HRL5_SOYBN	0	99.78	UniRef100_A0A0R0HRL5 Glycosyltransferase n=1 Tax=Glycine max TaxID=3847 RepID=A0A0R0HRL5_SOYBN	0	99.78	AT5G49690.1	AT5G49690.1 | Symbols: | UDP-Glycosyltransferase superfamily protein | chr5:20189968-20191350 REVERSE LENGTH=460	9e-130	96.56	NA	NA	GO:0008194 GO:0016757 GO:0016758	UDP-glycosyltransferase activity; transferase activity, transferring glycosyl groups; transferase activity, transferring hexosyl groups;	GO:0005829 GO:0043231	cytosol; intracellular membrane-bounded organelle	PF00201	UDPGT;	AT5G49690			Glyma.10G104700
197	T1	197	Glyma.01G010200	0.766873	0.0453802		-0.170774	0.972083		-0.197265	0.853283		Glyma.01g010200	408	UniRef100_I1J4L6 Phosphoribulokinase n=1 Tax=Glycine max TaxID=3847 RepID=I1J4L6_SOYBN	0	99.75	UniRef100_I1J4L6 Phosphoribulokinase n=1 Tax=Glycine max TaxID=3847 RepID=I1J4L6_SOYBN	0	99.75	AT1G32060.1	AT1G32060.1 | Symbols: PRK | phosphoribulokinase | chr1:11532668-11534406 FORWARD LENGTH=395	0	99.75	GO:0009409 GO:0016310 GO:0018119 GO:0019253 GO:0042742	response to cold; phosphorylation; peptidyl-cysteine S-nitrosylation; reductive pentose-phosphate cycle; defense response to bacterium;	GO:0005515 GO:0005524 GO:0016301	protein binding; ATP binding; kinase activity;	GO:0005634 GO:0009507 GO:0009535 GO:0009570 GO:0009579 GO:0009941 GO:0010319 GO:0048046	nucleus; chloroplast; chloroplast thylakoid membrane; chloroplast stroma; thylakoid; chloroplast envelope; stromule; apoplast	PF00485	PRK;	AT1G32060|PRK|phosphoribulokinase|T12O21.4|T12O21_4			Glyma.01G010200
198	T1	198	Glyma.13G204800	0.866426	0.020924		-0.107931	0.989445		-0.134283	0.909163		Glyma.13g204800	376	UniRef100_A0A445I7W4 ATP synthase gamma chain, chloroplastic isoform A n=2 Tax=Soja TaxID=1462606 RepID=A0A445I7W4_GLYSO	0	99.73	UniRef100_A0A445I7W4 ATP synthase gamma chain, chloroplastic isoform A n=2 Tax=Soja TaxID=1462606 RepID=A0A445I7W4_GLYSO	0	99.73	AT4G04640.1	AT4G04640.1 | Symbols: ATPC1 | ATPase, F1 complex, gamma subunit protein | chr4:2350761-2351882 REVERSE LENGTH=373	0	99.2	GO:0006754 GO:0009772 GO:0015986	ATP biosynthetic process; photosynthetic electron transport in photosystem II; ATP synthesis coupled proton transport;	GO:0005515 GO:0030234 GO:0046933	protein binding; enzyme regulator activity; proton-transporting ATP synthase activity, rotational mechanism;	GO:0000275 GO:0005829 GO:0009507 GO:0009534 GO:0009535 GO:0009544 GO:0009579 GO:0009941	mitochondrial proton-transporting ATP synthase complex, catalytic core F(1); cytosol; chloroplast; chloroplast thylakoid; chloroplast thylakoid membrane; chloroplast ATP synthase complex; thylakoid; chloroplast envelope	PF00231	ATP-synt;	AT4G04640|ATPC1|T19J18.4|T19J18_4			Glyma.13G204800
199	T1	199	Glyma.10G141400	0.813361	0.013897		-0.166909	0.971308		-0.196188	0.844947		Glyma.10g141400	1192	UniRef100_A0A0R0HSY5 Uncharacterized protein n=4 Tax=Soja TaxID=1462606 RepID=A0A0R0HSY5_SOYBN	0	99.92	UniRef100_H1AD54 Phytochrome n=1 Tax=Glycine max TaxID=3847 RepID=H1AD54_SOYBN	0	94.8	AT1G09570.1	AT1G09570.1 | Symbols: PHYA, FHY2, FRE1, HY8 | phytochrome A | chr1:3095498-3099216 REVERSE LENGTH=1122	0	94.46	GO:0006355 GO:0009584 GO:0009585 GO:0009630 GO:0009638 GO:0009640 GO:0010161 GO:0010201 GO:0010203 GO:0010218 GO:0017006 GO:0017148 GO:0018298 GO:0046685	regulation of transcription, DNA-templated; detection of visible light; red, far-red light phototransduction; gravitropism; phototropism; photomorphogenesis; red light signaling pathway; response to continuous far red light stimulus by the high-irradiance response system; response to very low fluence red light stimulus; response to far red light; protein-tetrapyrrole linkage; negative regulation …	GO:0000155 GO:0003729 GO:0004672 GO:0004673 GO:0005515 GO:0009883 GO:0031516 GO:0042802 GO:0042803	phosphorelay sensor kinase activity; mRNA binding; protein kinase activity; protein histidine kinase activity; protein binding; red or far-red light photoreceptor activity; far-red light photoreceptor activity; identical protein binding; protein homodimerization activity;	GO:0005634 GO:0005737 GO:0005886 GO:0009507 GO:0016604 GO:0016607	nucleus; cytoplasm; plasma membrane; chloroplast; nuclear body; nuclear speck	PF02518 PF01590 PF08446 PF00989 PF00360 PF01590 PF08446 PF00989 PF00360	HATPase_c; GAF; PAS_2; PAS; PHY; GAF; PAS_2; PAS; PHY;	AT1G09570|PHYA|FHY2|FRE1|HY8|phytochrome A|FAR RED ELONGATED HYPOCOTYL 2|FAR RED ELONGATED 1|ELONGATED HYPOCOTYL 8|F14J9.23|F14J9_23			Glyma.10G141400
200	T1	200	Glyma.02G200700	1.34579	0.0035099		-0.661738	0.568416		-0.720395	0.482499		Glyma.02g200700	907	UniRef100_K7K9P4 LETM1 domain-containing protein n=2 Tax=Glycine max TaxID=3847 RepID=K7K9P4_SOYBN	0	99.89	UniRef100_K7K9P4 LETM1 domain-containing protein n=2 Tax=Glycine max TaxID=3847 RepID=K7K9P4_SOYBN	0	99.89	AT3G11560.2	AT3G11560.2 | Symbols: | LETM1-like protein | chr3:3639553-3645506 FORWARD LENGTH=872	0	88.97	NA	NA	NA	NA	GO:0005739 GO:0005829 GO:0009507 GO:0009941 GO:0016021	mitochondrion; cytosol; chloroplast; chloroplast envelope; integral component of membrane	PF07766	LETM1;	AT3G11560			Glyma.02G200700
201	T1	201	Glyma.15G100100	1.48268	0.0176431		-0.0784916	0.996216		-0.116901	0.962574		Glyma.15g100100	455	UniRef100_A0A445GRM7 Receptor-like cytosolic serine/threonine-protein kinase RBK2 isoform A n=1 Tax=Glycine soja TaxID=3848 RepID=A0A445GRM7_GLYSO	0	99.78	UniRef100_A0A445GRM7 Receptor-like cytosolic serine/threonine-protein kinase RBK2 isoform A n=1 Tax=Glycine soja TaxID=3848 RepID=A0A445GRM7_GLYSO	0	99.78	AT5G18910.1	AT5G18910.1 | Symbols: | Protein kinase superfamily protein | chr5:6306994-6309396 REVERSE LENGTH=511	0	88.13	GO:0006468 GO:0046777	protein phosphorylation; protein autophosphorylation;	GO:0004674 GO:0004675 GO:0005524	protein serine/threonine kinase activity; transmembrane receptor protein serine/threonine kinase activity; ATP binding;	GO:0005634 GO:0005777 GO:0005886	nucleus; peroxisome; plasma membrane	PF07714	Pkinase_Tyr;	AT5G18910|F17K4.160|F17K4_160			Glyma.15G100100
202	T1	202	Glyma.U032008	1.97297	0.0336482		-1.22368	0.59085		-1.2919	0.524556		Glyma.u032008	502	UniRef100_UPI000719285E DNA damage-binding protein 1b n=1 Tax=Glycine max TaxID=3847 RepID=UPI000719285E	0	99.8	UniRef100_UPI000719285E DNA damage-binding protein 1b n=1 Tax=Glycine max TaxID=3847 RepID=UPI000719285E	0	99.8	AT4G05420.1	AT4G05420.1 | Symbols: DDB1A | damaged DNA binding protein 1A | chr4:2746288-2752663 FORWARD LENGTH=1088	0	99.8	GO:0006289 GO:0009585 GO:0010100 GO:0016567 GO:0043161 GO:0045892	nucleotide-excision repair; red, far-red light phototransduction; negative regulation of photomorphogenesis; protein ubiquitination; proteasome-mediated ubiquitin-dependent protein catabolic process; negative regulation of transcription, DNA-templated;	GO:0003684 GO:0005515	damaged DNA binding; protein binding;	GO:0005634 GO:0005829 GO:0031461 GO:0080008	nucleus; cytosol; cullin-RING ubiquitin ligase complex; Cul4-RING E3 ubiquitin ligase complex	PF10433	MMS1_N;	AT4G05420|DDB1A|damaged DNA binding protein 1A|C6L9.100|C6L9_100			Glyma.U032008
203	T1	203	Glyma.11G100800	0.900126	0.0158885		-0.163405	0.976843		-0.185883	0.869326		Glyma.11g100800	434	UniRef100_A0A445HZC3 Photosystem II stability/assembly factor HCF136, chloroplastic isoform A n=1 Tax=Glycine soja TaxID=3848 RepID=A0A445HZC3_GLYSO	0	99.77	UniRef100_A0A445HZC3 Photosystem II stability/assembly factor HCF136, chloroplastic isoform A n=1 Tax=Glycine soja TaxID=3848 RepID=A0A445HZC3_GLYSO	0	99.77	AT5G23120.1	AT5G23120.1 | Symbols: HCF136 | photosystem II stability/assembly factor, chloroplast (HCF136) | chr5:7778154-7780463 FORWARD LENGTH=403	0	86.18	GO:0009657 GO:0015979 GO:0046686	plastid organization; photosynthesis; response to cadmium ion;	NA	NA	GO:0009507 GO:0009523 GO:0009533 GO:0009534 GO:0009535 GO:0009536 GO:0009543 GO:0009570 GO:0009579 GO:0009941 GO:0031977	chloroplast; photosystem II; chloroplast stromal thylakoid; chloroplast thylakoid; chloroplast thylakoid membrane; plastid; chloroplast thylakoid lumen; chloroplast stroma; thylakoid; chloroplast envelope; thylakoid lumen	PF14870	PSII_BNR;	AT5G23120|HCF136|HIGH CHLOROPHYLL FLUORESCENCE 136|MYJ24.11|MYJ24_11			Glyma.11G100800
204	T1	204	Glyma.19G131400	0.684749	0.0129439		-0.242983	0.875982		-0.262143	0.728252		Glyma.19g131400	508	UniRef100_A0A0B2Q4H1 Lycopene beta cyclase, chloroplastic n=2 Tax=Soja TaxID=1462606 RepID=A0A0B2Q4H1_GLYSO	0	99.8	UniRef100_A0A0B2Q4H1 Lycopene beta cyclase, chloroplastic n=2 Tax=Soja TaxID=1462606 RepID=A0A0B2Q4H1_GLYSO	0	99.8	AT3G10230.1	AT3G10230.1 | Symbols: LYC | lycopene cyclase | chr3:3164340-3165845 REVERSE LENGTH=501	0	99.21	GO:0006744 GO:0016117 GO:0016120 GO:0016123	ubiquinone biosynthetic process; carotenoid biosynthetic process; carotene biosynthetic process; xanthophyll biosynthetic process;	GO:0016491 GO:0016705 GO:0045436	oxidoreductase activity; oxidoreductase activity, acting on paired donors, with incorporation or reduction of molecular oxygen; lycopene beta cyclase activity;	GO:0009507	chloroplast	PF05834	Lycopene_cycl;	AT3G10230|LYC|AtLCY|SZL1|lycopene cyclase|SUPPRESSOR OF ZEAXANTHIN-LESS 1|F14P13.17|LYCOPENE BETA-CYCLASE			Glyma.19G131400
205	T1	205	Glyma.19G015200	1.03434	0.0336482		-0.350827	0.913895		-0.375261	0.801184		Glyma.19g015200	549	UniRef100_UPI0002950A5E cytochrome P450 82A4-like n=1 Tax=Glycine max TaxID=3847 RepID=UPI0002950A5E	0	99.82	UniRef100_UPI0002950A5E cytochrome P450 82A4-like n=1 Tax=Glycine max TaxID=3847 RepID=UPI0002950A5E	0	99.82	AT4G31970.1	AT4G31970.1 | Symbols: CYP82C2 | cytochrome P450, family 82, subfamily C, polypeptide 2 | chr4:15462408-15464358 FORWARD LENGTH=523	4e-170	88.89	GO:0006952 GO:0055114 GO:0071456 GO:0098542	defense response; oxidation-reduction process; cellular response to hypoxia; defense response to other organism;	GO:0004497 GO:0005506 GO:0016709 GO:0020037 GO:0106149	monooxygenase activity; iron ion binding; oxidoreductase activity, acting on paired donors, with incorporation or reduction of molecular oxygen, NAD(P)H as one donor, and incorporation of one atom of oxygen; heme binding; indole-3-carbonyl nitrile 4-hydroxylase activity;	GO:0009507 GO:0016020 GO:0016021	chloroplast; membrane; integral component of membrane	PF00067	p450;	AT4G31970|CYP82C2|cytochrome P450, family 82, subfamily C, polypeptide 2|F11C18.12			Glyma.19G015200
206	T1	206	Glyma.03G014000	1.18133	0.00251834		-0.291623	0.929341		-0.317549	0.783362		Glyma.03g014000	1204	UniRef100_K7KC60 RCK N-terminal domain-containing protein n=1 Tax=Glycine max TaxID=3847 RepID=K7KC60_SOYBN	0	99.92	UniRef100_K7KC60 RCK N-terminal domain-containing protein n=1 Tax=Glycine max TaxID=3847 RepID=K7KC60_SOYBN	0	99.92	AT4G00630.2	AT4G00630.2 | Symbols: KEA2 | K+ efflux antiporter 2 | chr4:261655-267789 REVERSE LENGTH=1185	0	92.36	GO:0006813 GO:0009658 GO:0010109	potassium ion transport; chloroplast organization; regulation of photosynthesis;	GO:0015079 GO:0015386	potassium ion transmembrane transporter activity; potassium:proton antiporter activity;	GO:0005829 GO:0009507 GO:0009536 GO:0009706 GO:0009941 GO:0016020 GO:0016021 GO:0031969	cytosol; chloroplast; plastid; chloroplast inner membrane; chloroplast envelope; membrane; integral component of membrane; chloroplast membrane	PF02254 PF00999	TrkA_N; Na_H_Exchanger;	AT4G00630|KEA2|ATKEA2|K+ efflux antiporter 2|F6N23.15|F6N23_15			Glyma.03G014000
207	T1	207	Glyma.07G065600	0.919371	0.0157057		-0.345554	0.852226		-0.320543	0.758739		Glyma.07g065600	2464	UniRef100_A0A0R0J696 AAA domain-containing protein n=2 Tax=Glycine max TaxID=3847 RepID=A0A0R0J696_SOYBN	0	99.96	UniRef100_A0A0R0J696 AAA domain-containing protein n=2 Tax=Glycine max TaxID=3847 RepID=A0A0R0J696_SOYBN	0	99.96	AT4G27190.1	AT4G27190.1 | Symbols: | NB-ARC domain-containing disease resistance protein | chr4:13620977-13623934 REVERSE LENGTH=985	5e-51	36.77	GO:0006952	defense response;	GO:0005524 GO:0043531	ATP binding; ADP binding;	GO:0005739	mitochondrion	PF00931	NB-ARC;	AT4G27190|T24A18.140|T24A18_140			Glyma.07G065600
208	T1	208	Glyma.01G007200	0.909486	0.0306416		-0.132511	0.986232		-0.11132	0.942359		Glyma.01g007200	497	UniRef100_I1J4I1 Phosphotransferase n=2 Tax=Soja TaxID=1462606 RepID=I1J4I1_SOYBN	0	99.8	UniRef100_I1J4I1 Phosphotransferase n=2 Tax=Soja TaxID=1462606 RepID=I1J4I1_SOYBN	0	99.8	AT2G19860.1	AT2G19860.1 | Symbols: ATHXK2, HXK2 | hexokinase 2 | chr2:8570818-8573762 FORWARD LENGTH=502	0	99.6	GO:0001678 GO:0006096 GO:0009747 GO:0010182 GO:0012501 GO:0019318	cellular glucose homeostasis; glycolytic process; hexokinase-dependent signaling; sugar mediated signaling pathway; programmed cell death; hexose metabolic process;	GO:0004340 GO:0004396 GO:0005524 GO:0005536 GO:0008865 GO:0019158	glucokinase activity; hexokinase activity; ATP binding; glucose binding; fructokinase activity; mannokinase activity;	GO:0005739 GO:0005829 GO:0009507 GO:0009536 GO:0031307	mitochondrion; cytosol; chloroplast; plastid; integral component of mitochondrial outer membrane	PF00349 PF03727	Hexokinase_1; Hexokinase_2;	AT2G19860|ATHXK2|HXK2|ARABIDOPSIS THALIANA HEXOKINASE 2|hexokinase 2|F6F22.11|F6F22_11|HEXOKINASE 2			Glyma.01G007200
209	T1	209	Glyma.05G183100	1.10352	0.00477523		-0.204754	0.969677		-0.175816	0.888039		Glyma.05g183100	757	UniRef100_I1K4P3 ABC1 domain-containing protein n=2 Tax=Soja TaxID=1462606 RepID=I1K4P3_SOYBN	0	99.87	UniRef100_I1K4P3 ABC1 domain-containing protein n=2 Tax=Soja TaxID=1462606 RepID=I1K4P3_SOYBN	0	99.87	AT5G64940.1	AT5G64940.1 | Symbols: ATATH13, ATH13, ATOSA1, OSA1 | ABC2 homolog 13 | chr5:25949116-25953326 FORWARD LENGTH=761	0	95.11	GO:0006979 GO:0007623 GO:0009644 GO:0010150 GO:0034599 GO:0042542 GO:0046467 GO:0046686 GO:0055072 GO:1901031 GO:1990641	response to oxidative stress; circadian rhythm; response to high light intensity; leaf senescence; cellular response to oxidative stress; response to hydrogen peroxide; membrane lipid biosynthetic process; response to cadmium ion; iron ion homeostasis; regulation of response to reactive oxygen species; response to iron ion starvation;	GO:0004672 GO:0005215 GO:0005524	protein kinase activity; transporter activity; ATP binding;	GO:0009507 GO:0009536 GO:0009941 GO:0016021 GO:0031969	chloroplast; plastid; chloroplast envelope; integral component of membrane; chloroplast membrane	PF03109	ABC1;	AT5G64940|ATATH13|ATH13|ATOSA1|OSA1|abc1k8|ARABIDOPSIS THALIANA ABC2 HOMOLOG 13|ABC2 homolog 13|A. THALIANA OXIDATIVE STRESS-RELATED ABC1-LIKE PROTEIN 1|OXIDATIVE STRESS-RELATED ABC1-LIKE PROTEIN 1|MXK3.17|MXK3_17			Glyma.05G183100
210	T1	210	Glyma.16G036100	1.7123	0.000788787		-0.734777	0.588132		-0.68145	0.597213		Glyma.16g036100	775	UniRef100_UPI000E21BB73 polyribonucleotide nucleotidyltransferase 1, chloroplastic-like n=1 Tax=Glycine max TaxID=3847 RepID=UPI000E21BB73	0	99.87	UniRef100_UPI000E21BB73 polyribonucleotide nucleotidyltransferase 1, chloroplastic-like n=1 Tax=Glycine max TaxID=3847 RepID=UPI000E21BB73	0	99.87	AT3G03710.1	AT3G03710.1 | Symbols: RIF10, PNP | polyribonucleotide nucleotidyltransferase, putative | chr3:919542-924906 FORWARD LENGTH=922	0	97.94	GO:0000957 GO:0000958 GO:0000963 GO:0000965 GO:0006364 GO:0006397 GO:0006401 GO:0008033 GO:0010323 GO:0015995 GO:0016036 GO:0016120 GO:0016123 GO:0031425	mitochondrial RNA catabolic process; mitochondrial mRNA catabolic process; mitochondrial RNA processing; mitochondrial RNA 3'-end processing; rRNA processing; mRNA processing; RNA catabolic process; tRNA processing; negative regulation of isopentenyl diphosphate biosynthetic process, methylerythritol 4-phosphate pathway; chlorophyll biosynthetic process; cellular response to phosphate starvation;…	GO:0000175 GO:0003723 GO:0004654	3'-5'-exoribonuclease activity; RNA binding; polyribonucleotide nucleotidyltransferase activity;	GO:0005739 GO:0005829 GO:0009507 GO:0009570	mitochondrion; cytosol; chloroplast; chloroplast stroma	PF00013 PF03725 PF01138	KH_1; RNase_PH_C; RNase_PH;	AT3G03710|RIF10|PNP|PDE326|resistant to inhibition with FSM 10|POLYNUCLEOTIDE PHOSPHORYLASE|PIGMENT DEFECTIVE 326|F20H23.26			Glyma.16G036100
211	T1	211	Glyma.05G055500	1.02528	0.0101894		-0.252976	0.94874		-0.221828	0.849381		Glyma.05g055500	781	UniRef100_I1K0K6 Elongation factor G-2, chloroplastic n=3 Tax=Soja TaxID=1462606 RepID=EFGC2_SOYBN	0	99.87	UniRef100_I1K0K6 Elongation factor G-2, chloroplastic n=3 Tax=Soja TaxID=1462606 RepID=EFGC2_SOYBN	0	99.87	AT1G62750.1	AT1G62750.1 | Symbols: ATSCO1, ATSCO1/CPEF-G, SCO1 | Translation elongation factor EFG/EF2 protein | chr1:23233622-23236321 REVERSE LENGTH=783	0	98.21	GO:0006414 GO:0009658 GO:0009791 GO:0009845 GO:0032790	translational elongation; chloroplast organization; post-embryonic development; seed germination; ribosome disassembly;	GO:0005524 GO:0005525	ATP binding; GTP binding;	GO:0005634 GO:0005739 GO:0009507 GO:0009570 GO:0009941 GO:0048046	nucleus; mitochondrion; chloroplast; chloroplast stroma; chloroplast envelope; apoplast	PF03144 PF00679 PF14492 PF03764 PF00009	GTP_EFTU_D2; EFG_C; EFG_II; EFG_IV; GTP_EFTU;	AT1G62750|ATSCO1|ATSCO1/CPEF-G|SCO1|SNOWY COTYLEDON 1|F23N19.11|F23N19_11			Glyma.05G055500
212	T1	212	Glyma.03G128900	0.760808	0.0336482		-0.372588	0.785481		-0.354274	0.692992		Glyma.03g128900	508	UniRef100_A0A445LBD9 Lycopene beta cyclase, chloroplastic isoform A n=3 Tax=Soja TaxID=1462606 RepID=A0A445LBD9_GLYSO	0	99.8	UniRef100_A0A445LBD9 Lycopene beta cyclase, chloroplastic isoform A n=3 Tax=Soja TaxID=1462606 RepID=A0A445LBD9_GLYSO	0	99.8	AT3G10230.1	AT3G10230.1 | Symbols: LYC | lycopene cyclase | chr3:3164340-3165845 REVERSE LENGTH=501	0	99.21	GO:0006744 GO:0016117 GO:0016120 GO:0016123	ubiquinone biosynthetic process; carotenoid biosynthetic process; carotene biosynthetic process; xanthophyll biosynthetic process;	GO:0016491 GO:0016705 GO:0045436	oxidoreductase activity; oxidoreductase activity, acting on paired donors, with incorporation or reduction of molecular oxygen; lycopene beta cyclase activity;	GO:0009507	chloroplast	PF05834	Lycopene_cycl;	AT3G10230|LYC|AtLCY|SZL1|lycopene cyclase|SUPPRESSOR OF ZEAXANTHIN-LESS 1|F14P13.17|LYCOPENE BETA-CYCLASE			Glyma.03G128900
213	T1	213	Glyma.06G174700	1.10245	0.047533		-0.420971	0.909645		-0.37538	0.808303		Glyma.06g174700	409	UniRef100_I1KC87 Pectate lyase n=2 Tax=Soja TaxID=1462606 RepID=I1KC87_SOYBN	0	99.76	UniRef100_I1KC87 Pectate lyase n=2 Tax=Soja TaxID=1462606 RepID=I1KC87_SOYBN	0	99.76	AT5G63180.1	AT5G63180.1 | Symbols: | Pectin lyase-like superfamily protein | chr5:25341106-25343113 REVERSE LENGTH=432	0	99.76	GO:0045490	pectin catabolic process;	GO:0016829 GO:0030570 GO:0046872	lyase activity; pectate lyase activity; metal ion binding;	GO:0005576 GO:0009536	extracellular region; plastid	PF00544	Pec_lyase_C;	AT5G63180|MDC12.15|MDC12_15			Glyma.06G174700
214	T1	214	Glyma.11G135900	1.05638	0.0144945		0.0243217	0.999731		0.0552239	0.975055		Glyma.11g135900	517	UniRef100_I1LJY2 NAD(P)-bd_dom domain-containing protein n=2 Tax=Soja TaxID=1462606 RepID=I1LJY2_SOYBN	0	99.81	UniRef100_I1LJY2 NAD(P)-bd_dom domain-containing protein n=2 Tax=Soja TaxID=1462606 RepID=I1LJY2_SOYBN	0	99.81	AT3G46780.1	AT3G46780.1 | Symbols: PTAC16 | plastid transcriptionally active 16 | chr3:17228766-17231021 FORWARD LENGTH=510	0	98.84	GO:0007623	circadian rhythm;	GO:0005515	protein binding;	GO:0005829 GO:0009295 GO:0009507 GO:0009508 GO:0009534 GO:0009535 GO:0009941 GO:0042644 GO:0098572	cytosol; nucleoid; chloroplast; plastid chromosome; chloroplast thylakoid; chloroplast thylakoid membrane; chloroplast envelope; chloroplast nucleoid; stromal side of plastid thylakoid membrane	PF05368	NmrA;	AT3G46780|PTAC16|plastid transcriptionally active 16|T6H20.190			Glyma.11G135900
215	T1	215	Glyma.09G071400	1.11278	0.0407506		0.13484	0.992459		0.164762	0.92359		Glyma.09g071400	261	UniRef100_I1L1S1 Chlorophyll a-b binding protein, chloroplastic n=2 Tax=Soja TaxID=1462606 RepID=I1L1S1_SOYBN	0	99.62	UniRef100_I1L1S1 Chlorophyll a-b binding protein, chloroplastic n=2 Tax=Soja TaxID=1462606 RepID=I1L1S1_SOYBN	0	99.62	AT1G19150.1	AT1G19150.1 | Symbols: LHCA6, LHCA2*1 | photosystem I light harvesting complex gene 6 | chr1:6612806-6613799 FORWARD LENGTH=270	1e-142	87.74	GO:0009416 GO:0009637 GO:0009768 GO:0010114 GO:0010218 GO:0018298	response to light stimulus; response to blue light; photosynthesis, light harvesting in photosystem I; response to red light; response to far red light; protein-chromophore linkage;	GO:0016168 GO:0046872	chlorophyll binding; metal ion binding;	GO:0009507 GO:0009522 GO:0009535 GO:0016021	chloroplast; photosystem I; chloroplast thylakoid membrane; integral component of membrane	PF00504	Chloroa_b-bind;	AT1G19150|Lhca6|LHCA2*1|photosystem I light harvesting complex gene 6|T29M8.2|T29M8_2|PSI TYPE II CHLOROPHYLL A/B-BINDING PROTEIN			Glyma.09G071400
216	T1	216	Glyma.18G103000	2.24133	0.0201635		-0.512615	0.971308		-0.428374	0.895953		Glyma.18g103000	353	UniRef100_I1N0T8 PMR5N domain-containing protein n=3 Tax=Soja TaxID=1462606 RepID=I1N0T8_SOYBN	0	99.72	UniRef100_I1N0T8 PMR5N domain-containing protein n=3 Tax=Soja TaxID=1462606 RepID=I1N0T8_SOYBN	0	99.72	AT2G30900.1	AT2G30900.1 | Symbols: TBL43 | TRICHOME BIREFRINGENCE-LIKE 43 | chr2:13150481-13152417 FORWARD LENGTH=368	5e-158	98.3	NA	NA	GO:0016413	O-acetyltransferase activity;	GO:0005576 GO:0005794 GO:0016021	extracellular region; Golgi apparatus; integral component of membrane	PF14416 PF13839	PMR5N; PC-Esterase;	AT2G30900			Glyma.18G103000
217	T1	217	Glyma.12G059100	1.08739	0.0152665		-0.0427237	0.99852		-0.00953921	0.995703		Glyma.12g059100	268	UniRef100_A0A0R4J4R5 Uncharacterized protein n=1 Tax=Glycine max TaxID=3847 RepID=A0A0R4J4R5_SOYBN	0	99.63	UniRef100_A0A445HLE2 Tropinone reductase isoform A n=1 Tax=Glycine soja TaxID=3848 RepID=A0A445HLE2_GLYSO	0	99.63	AT1G07440.1	AT1G07440.1 | Symbols: | NAD(P)-binding Rossmann-fold superfamily protein | chr1:2286436-2287665 REVERSE LENGTH=266	9e-124	95.52	GO:0046686 GO:0080167	response to cadmium ion; response to karrikin;	NA	NA	GO:0005576	extracellular region	PF08659 PF13561	KR; adh_short_C2;	AT1G07440|F22G5.39|F22G5_39			Glyma.12G059100
218	T1	218	Glyma.03G183400	0.68744	0.0184865		-0.174185	0.95779		-0.149043	0.870666		Glyma.03g183400	502	UniRef100_I1JPP8 AA_TRNA_LIGASE_II domain-containing protein n=1 Tax=Glycine max TaxID=3847 RepID=I1JPP8_SOYBN	0	99.8	UniRef100_I1JPP8 AA_TRNA_LIGASE_II domain-containing protein n=1 Tax=Glycine max TaxID=3847 RepID=I1JPP8_SOYBN	0	99.8	AT3G46100.1	AT3G46100.1 | Symbols: ATHRS1, HRS1 | Histidyl-tRNA synthetase 1 | chr3:16928444-16930984 REVERSE LENGTH=486	0	94.42	GO:0006427	histidyl-tRNA aminoacylation;	GO:0004821 GO:0005524	histidine-tRNA ligase activity; ATP binding;	GO:0005739 GO:0009507	mitochondrion; chloroplast	PF03129 PF00587	HGTP_anticodon; tRNA-synt_2b;	AT3G46100|ATHRS1|HRS1|Histidyl-tRNA synthetase 1|F12M12.70|HISTIDYL-TRNA SYNTHETASE			Glyma.03G183400
219	T1	219	Glyma.10G058200	1.20367	0.0165328		-0.345725	0.930343		-0.302556	0.8321		Glyma.10g058200	718	UniRef100_I1L905 Phenylalanine ammonia-lyase n=1 Tax=Glycine max TaxID=3847 RepID=I1L905_SOYBN	0	99.86	UniRef100_I1L905 Phenylalanine ammonia-lyase n=1 Tax=Glycine max TaxID=3847 RepID=I1L905_SOYBN	0	99.86	AT2G37040.1	AT2G37040.1 | Symbols: PAL1, ATPAL1 | PHE ammonia lyase 1 | chr2:15557602-15560237 REVERSE LENGTH=725	0	97.63	GO:0006559 GO:0006952 GO:0006979 GO:0009555 GO:0009611 GO:0009699 GO:0009800 GO:0009819 GO:0010224 GO:0046244 GO:0046274 GO:0080167	L-phenylalanine catabolic process; defense response; response to oxidative stress; pollen development; response to wounding; phenylpropanoid biosynthetic process; cinnamic acid biosynthetic process; drought recovery; response to UV-B; salicylic acid catabolic process; lignin catabolic process; response to karrikin;	GO:0005515 GO:0016841 GO:0045548	protein binding; ammonia-lyase activity; phenylalanine ammonia-lyase activity;	GO:0005737	cytoplasm	PF00221	Lyase_aromatic;	AT2G37040|PAL1|ATPAL1|PHE ammonia lyase 1|T1J8.22|T1J8_22|CI0004			Glyma.10G058200
220	T1	220	Glyma.19G201900	2.17092	0.0207822		-0.714344	0.930343		-0.63391	0.823093		Glyma.19g201900	196	UniRef100_K7MZD4 Uncharacterized protein n=2 Tax=Soja TaxID=1462606 RepID=K7MZD4_SOYBN	2e-142	99.49	UniRef100_UPI000F7CE6E2 uncharacterized protein LOC113861858 n=1 Tax=Abrus precatorius TaxID=3816 RepID=UPI000F7CE6E2	6e-72	79.08	AT3G11690.1	AT3G11690.1 | Symbols: | unknown protein; FUNCTIONS IN: molecular_function unknown; INVOLVED IN: biological_process unknown; LOCATED IN: chloroplast; EXPRESSED IN: 24 plant structures; EXPRESSED DURING: 15 growth stages; BEST Arabidopsis thaliana protein match is: unknown protein (TAIR:AT5G06380.1); Has 84 Blast hits to 84 proteins in 12 species: Archae - 0; Bacteria - 0; Metazoa - 0; Fungi - 0; …	8e-20	71.94	GO:0008150	biological process;	GO:0003674	molecular function;	GO:0005634	nucleus	NA	NA	AT3G11690|T19F11.9			Glyma.19G201900
221	T1	221	Glyma.10G081300	1.00318	0.0128254		-0.0653893	0.993201		-0.0299392	0.988194		Glyma.10g081300	962	UniRef100_K7LI24 Protein kinase domain-containing protein n=3 Tax=Soja TaxID=1462606 RepID=K7LI24_SOYBN	0	99.9	UniRef100_K7LI24 Protein kinase domain-containing protein n=3 Tax=Soja TaxID=1462606 RepID=K7LI24_SOYBN	0	99.9	AT1G66150.1	AT1G66150.1 | Symbols: TMK1 | transmembrane kinase 1 | chr1:24631503-24634415 FORWARD LENGTH=942	0	97.51	GO:0006468 GO:0007165	protein phosphorylation; signal transduction;	GO:0004675 GO:0005515 GO:0005524	transmembrane receptor protein serine/threonine kinase activity; protein binding; ATP binding;	GO:0005576 GO:0005634 GO:0005886 GO:0016021	extracellular region; nucleus; plasma membrane; integral component of membrane	PF08263 PF13855 PF07714	LRRNT_2; LRR_8; Pkinase_Tyr;	AT1G66150|TMK1|transmembrane kinase 1|F15E12.4|F15E12_4			Glyma.10G081300
222	T1	222	Glyma.12G236650	1.37586	0.00384682		-0.644269	0.608467		-0.580115	0.620546		Glyma.12g236650	240	UniRef100_A0A0B2QI78 Carotenoid 9,10(9',10')-cleavage dioxygenase 1 n=1 Tax=Glycine soja TaxID=3848 RepID=A0A0B2QI78_GLYSO	1e-167	98.33	UniRef100_A0A0B2QI78 Carotenoid 9,10(9',10')-cleavage dioxygenase 1 n=1 Tax=Glycine soja TaxID=3848 RepID=A0A0B2QI78_GLYSO	1e-167	98.33	AT3G63520.1	AT3G63520.1 | Symbols: CCD1, ATCCD1, ATNCED1, NCED1 | carotenoid cleavage dioxygenase 1 | chr3:23452940-23455896 FORWARD LENGTH=538	2e-131	96.67	GO:0009414 GO:0016118 GO:0016121 GO:0016124 GO:0055114	response to water deprivation; carotenoid catabolic process; carotene catabolic process; xanthophyll catabolic process; oxidation-reduction process;	GO:0010436 GO:0045549 GO:0046872	carotenoid dioxygenase activity; 9-cis-epoxycarotenoid dioxygenase activity; metal ion binding;	GO:0005737 GO:0005773 GO:0005774 GO:0005794 GO:0005829 GO:0005886 GO:0009506 GO:0009507 GO:0009570	cytoplasm; vacuole; vacuolar membrane; Golgi apparatus; cytosol; plasma membrane; plasmodesma; chloroplast; chloroplast stroma	PF03055	RPE65;	AT3G63520|CCD1|ATCCD1|ATNCED1|NCED1|carotenoid cleavage dioxygenase 1|MAA21.150			Glyma.12G236650
223	T1	223	Glyma.13G079900	1.23793	0.00163163		-0.091757	0.992503		-0.0273218	0.98987		Glyma.13g079900	697	UniRef100_I1LW74 AMP-binding domain-containing protein n=3 Tax=Soja TaxID=1462606 RepID=I1LW74_SOYBN	0	99.86	UniRef100_I1LW74 AMP-binding domain-containing protein n=3 Tax=Soja TaxID=1462606 RepID=I1LW74_SOYBN	0	99.86	AT1G77590.1	AT1G77590.1 | Symbols: LACS9 | long chain acyl-CoA synthetase 9 | chr1:29148501-29151776 REVERSE LENGTH=691	0	99.71	GO:0006631	fatty acid metabolic process;	GO:0003996 GO:0004467 GO:0005524 GO:0102391	acyl-CoA ligase activity; long-chain fatty acid-CoA ligase activity; ATP binding; decanoate-CoA ligase activity;	GO:0005739 GO:0009507 GO:0009536 GO:0009941	mitochondrion; chloroplast; plastid; chloroplast envelope	PF00501	AMP-binding;	AT1G77590|LACS9|long chain acyl-CoA synthetase 9|T5M16.18|T5M16_18			Glyma.13G079900
224	T1	224	Glyma.12G193000	0.767672	0.0489872		-0.115278	0.988613		-0.0711537	0.962574		Glyma.12g193000	385	UniRef100_A0A0R4J4R4 Uncharacterized protein n=1 Tax=Glycine max TaxID=3847 RepID=A0A0R4J4R4_SOYBN	0	99.74	UniRef100_A0A445HSN2 Arogenate dehydratase/prephenate dehydratase 1, chloroplastic isoform A n=1 Tax=Glycine soja TaxID=3848 RepID=A0A445HSN2_GLYSO	0	99.74	AT1G11790.1	AT1G11790.1 | Symbols: ADT1 | arogenate dehydratase 1 | chr1:3981476-3984962 FORWARD LENGTH=392	2e-154	81.3	GO:0009094	L-phenylalanine biosynthetic process;	GO:0004664 GO:0047769	prephenate dehydratase activity; arogenate dehydratase activity;	GO:0005737 GO:0009507 GO:0009570	cytoplasm; chloroplast; chloroplast stroma	PF00800	PDT;	AT1G11790|ADT1|AtADT1|arogenate dehydratase 1|Arabidopsis thaliana arogenate dehydratase 1|F25C20.4|F25C20_4			Glyma.12G193000
225	T1	225	Glyma.05G185200	1.00881	0.013897		-0.245971	0.958156		-0.177865	0.900342		Glyma.05g185200	327	UniRef100_I1K4S4 Uncharacterized protein n=2 Tax=Glycine max TaxID=3847 RepID=I1K4S4_SOYBN	0	99.69	UniRef100_A0A445KQ87 S-adenosylmethionine carrier 1, chloroplastic/mitochondrial n=2 Tax=Glycine soja TaxID=3848 RepID=A0A445KQ87_GLYSO	0	99.69	AT4G39460.1	AT4G39460.1 | Symbols: SAMC1, SAMT1 | S-adenosylmethionine carrier 1 | chr4:18356093-18358596 REVERSE LENGTH=325	6e-179	98.47	GO:0009658 GO:0015805	chloroplast organization; S-adenosyl-L-methionine transport;	GO:0000095	S-adenosyl-L-methionine transmembrane transporter activity;	GO:0005739 GO:0005743 GO:0005886 GO:0009507 GO:0009536 GO:0009941 GO:0016021 GO:0031969	mitochondrion; mitochondrial inner membrane; plasma membrane; chloroplast; plastid; chloroplast envelope; integral component of membrane; chloroplast membrane	PF00153	Mito_carr;	AT4G39460|SAMC1|SAMT1|S-adenosylmethionine carrier 1|SAM TRANSPORTER1|F23K16.90|F23K16_90			Glyma.05G185200
226	T1	226	Glyma.12G033700	0.816348	0.0191641		-0.212403	0.953983		-0.155691	0.887605		Glyma.12g033700	1128	UniRef100_K7LSU9 Uncharacterized protein n=1 Tax=Glycine max TaxID=3847 RepID=K7LSU9_SOYBN	0	99.91	UniRef100_A0A445HK76 Pentatricopeptide repeat-containing protein MRL1, chloroplastic n=1 Tax=Glycine soja TaxID=3848 RepID=A0A445HK76_GLYSO	0	99.91	AT4G34830.1	AT4G34830.1 | Symbols: MRL1 | Pentatricopeptide repeat (PPR) superfamily protein | chr4:16599976-16605994 REVERSE LENGTH=1089	0	99.02	GO:0048255	mRNA stabilization;	NA	NA	GO:0009507	chloroplast	PF01535 PF13041	PPR; PPR_2;	AT4G34830|MRL1|PDE346|MATURATION OF RBCL 1|PIGMENT DEFECTIVE 346|F11I11.70|F11I11_70			Glyma.12G033700
227	T1	227	Glyma.19G107000	2.02971	0.0306106		0.0671355	0.998776		0.14948	0.975055		Glyma.19g107000	475	UniRef100_K7MXQ3 Uncharacterized protein n=1 Tax=Glycine max TaxID=3847 RepID=K7MXQ3_SOYBN	0	99.79	UniRef100_A0A0B2SQ47 Pentatricopeptide repeat-containing protein, chloroplastic n=1 Tax=Glycine soja TaxID=3848 RepID=A0A0B2SQ47_GLYSO	0	99.79	AT3G26630.1	AT3G26630.1 | Symbols: | Tetratricopeptide repeat (TPR)-like superfamily protein | chr3:9791572-9792939 REVERSE LENGTH=455	3e-155	84.42	GO:0009451	RNA modification;	NA	NA	GO:0009507 GO:0043231	chloroplast; intracellular membrane-bounded organelle	PF12854 PF13041	PPR_1; PPR_2;	AT3G26630|MLJ15.2			Glyma.19G107000
228	T1	228	Glyma.20G177800	0.832345	0.013897		-0.054144	0.993267		-0.0167517	0.991632		Glyma.20g177800	812	UniRef100_I1NHD3 EF-hand domain-containing protein n=2 Tax=Soja TaxID=1462606 RepID=I1NHD3_SOYBN	0	99.88	UniRef100_I1NHD3 EF-hand domain-containing protein n=2 Tax=Soja TaxID=1462606 RepID=I1NHD3_SOYBN	0	99.88	AT2G35800.1	AT2G35800.1 | Symbols: | mitochondrial substrate carrier family protein | chr2:15044437-15048352 FORWARD LENGTH=823	0	99.14	NA	NA	GO:0000095 GO:0005509	S-adenosyl-L-methionine transmembrane transporter activity; calcium ion binding;	GO:0005739 GO:0005743 GO:0005783 GO:0009507 GO:0009536 GO:0009941	mitochondrion; mitochondrial inner membrane; endoplasmic reticulum; chloroplast; plastid; chloroplast envelope	PF13405 PF00153	EF-hand_6; Mito_carr;	AT2G35800			Glyma.20G177800
229	T1	229	Glyma.15G262300	1.41335	0.0473761		-0.268224	0.979086		-0.192589	0.940244		Glyma.15g262300	397	UniRef100_I1MJD0 ZT_dimer domain-containing protein n=1 Tax=Glycine max TaxID=3847 RepID=I1MJD0_SOYBN	0	99.75	UniRef100_I1MJD0 ZT_dimer domain-containing protein n=1 Tax=Glycine max TaxID=3847 RepID=I1MJD0_SOYBN	0	99.75	AT1G16310.1	AT1G16310.1 | Symbols: | Cation efflux family protein | chr1:5578435-5580585 FORWARD LENGTH=428	0	93.2	GO:0006876 GO:0006879 GO:0006882 GO:0009787 GO:0070574 GO:2000022 GO:2000031	cellular cadmium ion homeostasis; cellular iron ion homeostasis; cellular zinc ion homeostasis; regulation of abscisic acid-activated signaling pathway; cadmium ion transmembrane transport; regulation of jasmonic acid mediated signaling pathway; regulation of salicylic acid mediated signaling pathway;	GO:0008324 GO:0015086 GO:0015093 GO:0015341	cation transmembrane transporter activity; cadmium ion transmembrane transporter activity; ferrous iron transmembrane transporter activity; zinc efflux active transmembrane transporter activity;	GO:0005774 GO:0005886 GO:0016020 GO:0016021	vacuolar membrane; plasma membrane; membrane; integral component of membrane	PF16916 PF01545	ZT_dimer; Cation_efflux;	AT1G16310|F3O9.11|F3O9_11			Glyma.15G262300
230	T1	230	Glyma.07G062900	1.22931	0.0227503		-0.912391	0.308024		-0.767214	0.532946		Glyma.07g062900	2385	UniRef100_K7KZZ1 AAA domain-containing protein n=1 Tax=Glycine max TaxID=3847 RepID=K7KZZ1_SOYBN	0	99.96	UniRef100_K7KZZ1 AAA domain-containing protein n=1 Tax=Glycine max TaxID=3847 RepID=K7KZZ1_SOYBN	0	99.96	AT4G27220.1	AT4G27220.1 | Symbols: | NB-ARC domain-containing disease resistance protein | chr4:13633953-13636712 REVERSE LENGTH=919	1e-54	30.4	GO:0006952	defense response;	GO:0005524 GO:0043531	ATP binding; ADP binding;	GO:0005739	mitochondrion	PF00931	NB-ARC;	AT4G27220|M4I22.30|M4I22_30			Glyma.07G062900
231	T1	231	Glyma.14G150600	0.814481	0.0412818		0.030246	0.998691		0.0835953	0.954134		Glyma.14g150600	535	UniRef100_A0A0B2QUA1 Chlorophyllide a oxygenase, chloroplastic n=4 Tax=Soja TaxID=1462606 RepID=A0A0B2QUA1_GLYSO	0	99.81	UniRef100_A0A0B2QUA1 Chlorophyllide a oxygenase, chloroplastic n=4 Tax=Soja TaxID=1462606 RepID=A0A0B2QUA1_GLYSO	0	99.81	AT1G44446.1	AT1G44446.1 | Symbols: CH1, ATCAO, CAO | Pheophorbide a oxygenase family protein with Rieske [2Fe-2S] domain | chr1:16848664-16851152 REVERSE LENGTH=536	0	98.13	GO:0015995 GO:0055114	chlorophyll biosynthetic process; oxidation-reduction process;	GO:0005506 GO:0010277 GO:0051537	iron ion binding; chlorophyllide a oxygenase [overall] activity; 2 iron, 2 sulfur cluster binding;	GO:0009507 GO:0009535 GO:0009706 GO:0042651	chloroplast; chloroplast thylakoid membrane; chloroplast inner membrane; thylakoid membrane	PF08417 PF00355	PaO; Rieske;	AT1G44446|CH1|ATCAO|CAO|CHLORINA 1|ARABIDOPSIS THALIANA CHLOROPHYLL A OXYGENASE|CHLOROPHYLL A OXYGENASE|T18F15.7|T18F15_7|CHLOROPHYLL B SYNTHASE			Glyma.14G150600
232	T1	232	Glyma.05G166800	0.717021	0.0494303		-0.0566696	0.993201		-0.00448365	0.997029		Glyma.05g166800	343	UniRef100_I1K480 Uncharacterized protein n=2 Tax=Soja TaxID=1462606 RepID=I1K480_SOYBN	0	99.71	UniRef100_A0A445JDP2 Protein MET1, chloroplastic n=1 Tax=Glycine soja TaxID=3848 RepID=A0A445JDP2_GLYSO	0	99.71	AT1G55480.1	AT1G55480.1 | Symbols: ZKT | protein containing PDZ domain, a K-box domain, and a TPR region | chr1:20713822-20715351 FORWARD LENGTH=335	3e-148	93.29	GO:0009416 GO:0009611 GO:0009644 GO:0010206 GO:0010207 GO:0015979	response to light stimulus; response to wounding; response to high light intensity; photosystem II repair; photosystem II assembly; photosynthesis;	GO:0005515	protein binding;	GO:0005634 GO:0009507 GO:0009523 GO:0009534 GO:0009535 GO:0009570 GO:0009575 GO:0009579 GO:0009941 GO:0031969 GO:0035448	nucleus; chloroplast; photosystem II; chloroplast thylakoid; chloroplast thylakoid membrane; chloroplast stroma; chromoplast stroma; thylakoid; chloroplast envelope; chloroplast membrane; extrinsic component of thylakoid membrane	PF13432	TPR_16;	AT1G55480|ZKT|protein containing PDZ domain, a K-box domain, and a TPR region|T5A14.12|T5A14_12			Glyma.05G166800	TPR
233	T1	233	Glyma.05G200500	1.03328	0.0146866		0.0261117	0.999731		0.0934428	0.952723		Glyma.05g200500	325	UniRef100_I1K6T6 Mg-por_mtran_C domain-containing protein n=3 Tax=Soja TaxID=1462606 RepID=I1K6T6_SOYBN	0	99.69	UniRef100_I1K6T6 Mg-por_mtran_C domain-containing protein n=3 Tax=Soja TaxID=1462606 RepID=I1K6T6_SOYBN	0	99.69	AT4G25080.3	AT4G25080.3 | Symbols: CHLM | magnesium-protoporphyrin IX methyltransferase | chr4:12877015-12878128 FORWARD LENGTH=312	6e-165	90.77	GO:0015995 GO:0032259	chlorophyll biosynthetic process; methylation;	GO:0008168 GO:0046406	methyltransferase activity; magnesium protoporphyrin IX methyltransferase activity;	GO:0005737 GO:0005829 GO:0009507 GO:0009534 GO:0009535 GO:0009941 GO:0031969	cytoplasm; cytosol; chloroplast; chloroplast thylakoid; chloroplast thylakoid membrane; chloroplast envelope; chloroplast membrane	PF12847	Methyltransf_18;	AT4G25080|CHLM|magnesium-protoporphyrin IX methyltransferase|F24A6.6|MGPIXMT			Glyma.05G200500
234	T1	234	Glyma.01G145400	0.921764	0.0207822		-0.153413	0.979086		-0.0814624	0.95552		Glyma.01g145400	1134	UniRef100_I1J7Z7 Elongation factor Ts, mitochondrial n=2 Tax=Soja TaxID=1462606 RepID=I1J7Z7_SOYBN	0	99.91	UniRef100_I1J7Z7 Elongation factor Ts, mitochondrial n=2 Tax=Soja TaxID=1462606 RepID=I1J7Z7_SOYBN	0	99.91	AT4G29060.1	AT4G29060.1 | Symbols: emb2726 | elongation factor Ts family protein | chr4:14317744-14321315 FORWARD LENGTH=953	0	38.45	GO:0006414 GO:0009793 GO:0046686 GO:0070125	translational elongation; embryo development ending in seed dormancy; response to cadmium ion; mitochondrial translational elongation;	GO:0003729 GO:0003746	mRNA binding; translation elongation factor activity;	GO:0005759 GO:0005886 GO:0009507 GO:0009570 GO:0009941	mitochondrial matrix; plasma membrane; chloroplast; chloroplast stroma; chloroplast envelope	PF00575 PF00889	S1; EF_TS;	AT4G29060|emb2726|embryo defective 2726|F19B15.90|F19B15_90			Glyma.01G145400
235	T1	235	Glyma.12G058000	1.00291	0.00658534		-0.308328	0.888367		-0.218125	0.842734		Glyma.12g058000	554	UniRef100_I1LQJ9 Uncharacterized protein n=2 Tax=Soja TaxID=1462606 RepID=I1LQJ9_SOYBN	0	99.82	UniRef100_A0A4D6LIQ9 Divalent anion:Na+ symporter n=1 Tax=Vigna unguiculata TaxID=3917 RepID=A0A4D6LIQ9_VIGUN	0	99.82	AT5G12860.1	AT5G12860.1 | Symbols: DiT1 | dicarboxylate transporter 1 | chr5:4059927-4061919 REVERSE LENGTH=557	0	99.82	GO:0006499 GO:0009624 GO:0015729 GO:0015742 GO:0019676 GO:0071423	N-terminal protein myristoylation; response to nematode; oxaloacetate transport; alpha-ketoglutarate transport; ammonia assimilation cycle; malate transmembrane transport;	GO:0005215 GO:0015131 GO:0015139 GO:0015140 GO:0015367	transporter activity; oxaloacetate transmembrane transporter activity; alpha-ketoglutarate transmembrane transporter activity; malate transmembrane transporter activity; oxoglutarate:malate antiporter activity;	GO:0005739 GO:0009507 GO:0009534 GO:0009536 GO:0009706 GO:0009941 GO:0016021	mitochondrion; chloroplast; chloroplast thylakoid; plastid; chloroplast inner membrane; chloroplast envelope; integral component of membrane	PF03600	CitMHS;	AT5G12860|DiT1|dicarboxylate transporter 1|T24H18.30|T24H18_30|2-oxoglutarate/malate translocator			Glyma.12G058000
236	T1	236	Glyma.05G230700	0.87669	0.0388208		-0.0397929	0.998367		0.0232591	0.99029		Glyma.05g230700	630	UniRef100_A0A0R0K096 Uncharacterized protein n=1 Tax=Glycine max TaxID=3847 RepID=A0A0R0K096_SOYBN	0	99.84	UniRef100_A0A445KSW8 Pentatricopeptide repeat-containing protein isoform A n=2 Tax=Glycine soja TaxID=3848 RepID=A0A445KSW8_GLYSO	0	94.6	AT5G21222.1	AT5G21222.1 | Symbols: | protein kinase family protein | chr5:7209422-7213700 FORWARD LENGTH=831	0	71.27	GO:0006468	protein phosphorylation;	GO:0004672 GO:0005524	protein kinase activity; ATP binding;	GO:0005739 GO:0009536	mitochondrion; plastid	PF13041	PPR_2;	AT5G21222			Glyma.05G230700
237	T1	237	Glyma.03G130200	1.16584	0.0336482		0.00106115	1		0.0822399	0.971766		Glyma.03g130200	383	UniRef100_I1JN76 Str_synth domain-containing protein n=2 Tax=Soja TaxID=1462606 RepID=I1JN76_SOYBN	0	99.74	UniRef100_I1JN76 Str_synth domain-containing protein n=2 Tax=Soja TaxID=1462606 RepID=I1JN76_SOYBN	0	99.74	AT2G41290.1	AT2G41290.1 | Symbols: SSL2 | strictosidine synthase-like 2 | chr2:17210599-17212904 REVERSE LENGTH=376	6e-122	87.73	GO:0009058	biosynthetic process;	NA	NA	GO:0005576 GO:0005773 GO:0005783	extracellular region; vacuole; endoplasmic reticulum	PF08450	SGL;	AT2G41290|SSL2|strictosidine synthase-like 2|F13H10.16|F13H10_16			Glyma.03G130200
238	T1	238	Glyma.07G023000	1.12751	0.0140455		-0.00806945	0.999731		0.0725392	0.968332		Glyma.07g023000	468	UniRef100_I1KGT1 Uncharacterized protein n=1 Tax=Glycine max TaxID=3847 RepID=I1KGT1_SOYBN	0	99.79	UniRef100_A0A0B2P4P7 Photosynthetic NDH subunit of subcomplex B 1, chloroplastic isoform A n=1 Tax=Glycine soja TaxID=3848 RepID=A0A0B2P4P7_GLYSO	0	99.79	AT1G15980.1	AT1G15980.1 | Symbols: NDF1, NDH48 | NDH-dependent cyclic electron flow 1 | chr1:5489314-5491199 FORWARD LENGTH=461	0	99.79	GO:0009773	photosynthetic electron transport in photosystem I;	NA	NA	GO:0005634 GO:0009507 GO:0009534 GO:0009535 GO:0010598	nucleus; chloroplast; chloroplast thylakoid; chloroplast thylakoid membrane; NAD(P)H dehydrogenase complex (plastoquinone)	PF01075	Glyco_transf_9;	AT1G15980|NDF1|NDH48|PnsB1|NDH-dependent cyclic electron flow 1|NAD(P)H DEHYDROGENASE SUBUNIT 48|Photosynthetic NDH subcomplex B 1|T24D18.8|T24D18_8			Glyma.07G023000
239	T1	239	Glyma.19G215800	1.10668	0.0466182		-0.727614	0.613389		-0.595566	0.692226		Glyma.19g215800	158	UniRef100_I1NBB8 Usp domain-containing protein n=3 Tax=Soja TaxID=1462606 RepID=I1NBB8_SOYBN	2e-113	99.37	UniRef100_I1NBB8 Usp domain-containing protein n=3 Tax=Soja TaxID=1462606 RepID=I1NBB8_SOYBN	2e-113	99.37	AT3G62550.1	AT3G62550.1 | Symbols: | Adenine nucleotide alpha hydrolases-like superfamily protein | chr3:23136194-23137074 FORWARD LENGTH=162	3e-52	96.84	NA	NA	GO:0016787	hydrolase activity;	GO:0005634 GO:0005773	nucleus; vacuole	PF00582	Usp;	AT3G62550			Glyma.19G215800
240	T1	240	Glyma.16G220200	1.31519	0.00420165		-0.332463	0.92631		-0.230321	0.875175		Glyma.16g220200	504	UniRef100_I1MQP1 Protein kinase domain-containing protein n=1 Tax=Glycine max TaxID=3847 RepID=I1MQP1_SOYBN	0	99.8	UniRef100_I1MQP1 Protein kinase domain-containing protein n=1 Tax=Glycine max TaxID=3847 RepID=I1MQP1_SOYBN	0	99.8	AT5G01920.1	AT5G01920.1 | Symbols: STN8 | Protein kinase superfamily protein | chr5:359154-360867 FORWARD LENGTH=495	0	99.6	GO:0042549	photosystem II stabilization;	GO:0004672	protein kinase activity;	GO:0005634 GO:0009507 GO:0009579	nucleus; chloroplast; thylakoid	PF00069	Pkinase;	AT5G01920|STN8|State transition 8|T20L15.190|T20L15_190			Glyma.16G220200
241	T1	241	Glyma.09G186200	1.27831	0.00420165		-0.0467857	0.997778		0.0358413	0.986962		Glyma.09g186200	507	UniRef100_A0A445J2W5 Cytochrome P450 CYP736A12 n=1 Tax=Glycine soja TaxID=3848 RepID=A0A445J2W5_GLYSO	0	99.8	UniRef100_A0A445J2W5 Cytochrome P450 CYP736A12 n=1 Tax=Glycine soja TaxID=3848 RepID=A0A445J2W5_GLYSO	0	99.8	AT3G48310.1	AT3G48310.1 | Symbols: CYP71A22 | cytochrome P450, family 71, subfamily A, polypeptide 22 | chr3:17888192-17889749 FORWARD LENGTH=490	5e-135	91.91	GO:0055114	oxidation-reduction process;	GO:0005506 GO:0016709 GO:0020037	iron ion binding; oxidoreductase activity, acting on paired donors, with incorporation or reduction of molecular oxygen, NAD(P)H as one donor, and incorporation of one atom of oxygen; heme binding;	GO:0005739 GO:0016020 GO:0016021	mitochondrion; membrane; integral component of membrane	PF00067	p450;	AT3G48310|CYP71A22|cytochrome P450, family 71, subfamily A, polypeptide 22			Glyma.09G186200
242	T1	242	Glyma.11G145436	2.30865	0.00477523		-1.65476	0.154432		-1.40499	0.463952		Glyma.11g145436	60	NA	NA	NA	NA	NA	NA	NA	NA	NA	NA	NA	NA	NA	NA	NA	NA	NA	NA	NA			Glyma.11G145436
243	T1	243	Glyma.18G286100	0.721885	0.0111664		-0.152553	0.968911		-0.0991277	0.921204		Glyma.18g286100	397	UniRef100_I1N523 ZT_dimer domain-containing protein n=2 Tax=Soja TaxID=1462606 RepID=I1N523_SOYBN	0	99.75	UniRef100_I1N523 ZT_dimer domain-containing protein n=2 Tax=Soja TaxID=1462606 RepID=I1N523_SOYBN	0	99.75	AT2G39450.1	AT2G39450.1 | Symbols: MTP11, ATMTP11 | Cation efflux family protein | chr2:16471744-16473735 REVERSE LENGTH=394	0	99.5	GO:0006876 GO:0006879 GO:0006882 GO:0010042 GO:0030026 GO:0046688 GO:0070574	cellular cadmium ion homeostasis; cellular iron ion homeostasis; cellular zinc ion homeostasis; response to manganese ion; cellular manganese ion homeostasis; response to copper ion; cadmium ion transmembrane transport;	GO:0005384 GO:0008324 GO:0010486 GO:0015086 GO:0015093 GO:0015341	manganese ion transmembrane transporter activity; cation transmembrane transporter activity; manganese:proton antiporter activity; cadmium ion transmembrane transporter activity; ferrous iron transmembrane transporter activity; zinc efflux active transmembrane transporter activity;	GO:0000139 GO:0005634 GO:0005770 GO:0005794 GO:0005886 GO:0016020 GO:0016021 GO:0031902	Golgi membrane; nucleus; late endosome; Golgi apparatus; plasma membrane; membrane; integral component of membrane; late endosome membrane	PF16916 PF01545	ZT_dimer; Cation_efflux;	AT2G39450|MTP11|ATMTP11|F12L6.11|F12L6_11			Glyma.18G286100
244	T1	244	Glyma.10G220900	0.708102	0.0309965		0.105207	0.987383		0.144192	0.89847		Glyma.10g220900	523	UniRef100_A0A445IR63 30S ribosomal protein S1-like A isoform A n=1 Tax=Glycine soja TaxID=3848 RepID=A0A445IR63_GLYSO	0	99.81	UniRef100_A0A445IR63 30S ribosomal protein S1-like A isoform A n=1 Tax=Glycine soja TaxID=3848 RepID=A0A445IR63_GLYSO	0	99.81	AT1G71720.1	AT1G71720.1 | Symbols: | Nucleic acid-binding proteins superfamily | chr1:26983744-26985893 FORWARD LENGTH=500	0	80.88	GO:0009416 GO:0009657 GO:0010196 GO:0032544 GO:0043489 GO:0045727	response to light stimulus; plastid organization; nonphotochemical quenching; plastid translation; RNA stabilization; positive regulation of translation;	GO:0003729 GO:0005515 GO:0034336	mRNA binding; protein binding; misfolded RNA binding;	GO:0005739 GO:0009507 GO:0009536	mitochondrion; chloroplast; plastid	PF00575	S1;	AT1G71720|PDE338|RLSB|PBR1|BSF|PIGMENT DEFECTIVE 338|RbcL mRNA S1 binding domain protein|photosystem biogenesis regulator 1|petB/petD Stabilizing Factor|F14O23.10|F14O23_10			Glyma.10G220900
245	T1	245	Glyma.17G015600	0.845569	0.0206129		-0.24959	0.93551		-0.178131	0.872257		Glyma.17g015600	524	UniRef100_A0A0R0F6M9 Glucose-1-phosphate adenylyltransferase n=2 Tax=Soja TaxID=1462606 RepID=A0A0R0F6M9_SOYBN	0	99.81	UniRef100_A0A0R0F6M9 Glucose-1-phosphate adenylyltransferase n=2 Tax=Soja TaxID=1462606 RepID=A0A0R0F6M9_SOYBN	0	99.81	AT5G19220.1	AT5G19220.1 | Symbols: ADG2, APL1 | ADP glucose pyrophosphorylase large subunit 1 | chr5:6463931-6466775 REVERSE LENGTH=522	0	99.81	GO:0005978 GO:0019252	glycogen biosynthetic process; starch biosynthetic process;	GO:0005524 GO:0008878	ATP binding; glucose-1-phosphate adenylyltransferase activity;	GO:0009507 GO:0009570 GO:0009941	chloroplast; chloroplast stroma; chloroplast envelope	PF00483	NTP_transferase;	AT5G19220|ADG2|APL1|ADP GLUCOSE PYROPHOSPHORYLASE 2|ADP glucose pyrophosphorylase large subunit 1|T24G5.120|T24G5_120|ADPG PYROPHOSPHORYLASE			Glyma.17G015600
246	T1	246	Glyma.16G016100	1.0232	0.0184502		-0.0040945	0.999747		0.0914946	0.953494		Glyma.16g016100	271	UniRef100_C6TKB2 Chlorophyll a-b binding protein, chloroplastic n=2 Tax=Soja TaxID=1462606 RepID=C6TKB2_SOYBN	0	99.63	UniRef100_C6TKB2 Chlorophyll a-b binding protein, chloroplastic n=2 Tax=Soja TaxID=1462606 RepID=C6TKB2_SOYBN	0	99.63	AT3G61470.1	AT3G61470.1 | Symbols: LHCA2 | photosystem I light harvesting complex gene 2 | chr3:22745736-22747032 FORWARD LENGTH=257	5e-149	83.03	GO:0009409 GO:0009416 GO:0009644 GO:0009645 GO:0009768 GO:0018298	response to cold; response to light stimulus; response to high light intensity; response to low light intensity stimulus; photosynthesis, light harvesting in photosystem I; protein-chromophore linkage;	GO:0005515 GO:0016168 GO:0046872	protein binding; chlorophyll binding; metal ion binding;	GO:0005829 GO:0009507 GO:0009522 GO:0009534 GO:0009535 GO:0009579 GO:0009782 GO:0016021	cytosol; chloroplast; photosystem I; chloroplast thylakoid; chloroplast thylakoid membrane; thylakoid; photosystem I antenna complex; integral component of membrane	PF00504	Chloroa_b-bind;	AT3G61470|LHCA2|photosystem I light harvesting complex gene 2|F2A19.70|lhci-680			Glyma.16G016100
247	T1	247	Glyma.06G132600	1.27743	0.00530354		0.0712787	0.99408		0.183061	0.907126		Glyma.06g132600	235	UniRef100_I1KAW9 Rhodanese domain-containing protein n=3 Tax=Soja TaxID=1462606 RepID=I1KAW9_SOYBN	1e-171	99.57	UniRef100_I1KAW9 Rhodanese domain-containing protein n=3 Tax=Soja TaxID=1462606 RepID=I1KAW9_SOYBN	1e-171	99.57	AT4G27700.1	AT4G27700.1 | Symbols: | Rhodanese/Cell cycle control phosphatase superfamily protein | chr4:13826541-13827673 REVERSE LENGTH=224	2e-106	97.45	NA	NA	GO:0003674	molecular function;	GO:0005856 GO:0009507 GO:0009534 GO:0009535 GO:0009941	cytoskeleton; chloroplast; chloroplast thylakoid; chloroplast thylakoid membrane; chloroplast envelope	PF00581	Rhodanese;	AT4G27700			Glyma.06G132600
248	T1	248	Glyma.11G166128	0.960162	0.0327743		-0.212296	0.972083		-0.102471	0.950233		Glyma.11g166128	466	UniRef100_UPI000296348F transcription factor UNE10 n=1 Tax=Glycine max TaxID=3847 RepID=UPI000296348F	0	99.79	UniRef100_UPI000296348F transcription factor UNE10 n=1 Tax=Glycine max TaxID=3847 RepID=UPI000296348F	0	99.79	AT4G00050.1	AT4G00050.1 | Symbols: UNE10 | basic helix-loop-helix (bHLH) DNA-binding superfamily protein | chr4:17863-19848 FORWARD LENGTH=399	2e-106	97	GO:0006355 GO:0009567 GO:0009959 GO:0010187 GO:0090351	regulation of transcription, DNA-templated; double fertilization forming a zygote and endosperm; negative gravitropism; negative regulation of seed germination; seedling development;	GO:0003677 GO:0003700 GO:0005515 GO:0046983	DNA binding; DNA-binding transcription factor activity; protein binding; protein dimerization activity;	GO:0005634 GO:0009506	nucleus; plasmodesma	PF00010	HLH;	AT4G00050|UNE10|PIF8|unfertilized embryo sac 10|PHYTOCHROME INTERACTING FACTOR 8|F6N15.11|F6N15_11			Glyma.11G166128	bHLH
249	T1	249	Glyma.13G215400	0.917509	0.0207822		-0.085713	0.992503		0.00401968	0.99767		Glyma.13g215400	413	UniRef100_I1M1C4 NAD(P)-bd_dom domain-containing protein n=2 Tax=Soja TaxID=1462606 RepID=I1M1C4_SOYBN	0	99.76	UniRef100_I1M1C4 NAD(P)-bd_dom domain-containing protein n=2 Tax=Soja TaxID=1462606 RepID=I1M1C4_SOYBN	0	99.76	AT5G18660.1	AT5G18660.1 | Symbols: PCB2 | NAD(P)-binding Rossmann-fold superfamily protein | chr5:6220872-6222125 REVERSE LENGTH=417	0	99.03	GO:0015995 GO:0055114	chlorophyll biosynthetic process; oxidation-reduction process;	GO:0033728 GO:0051744	divinyl chlorophyllide a 8-vinyl-reductase activity; 3,8-divinyl protochlorophyllide a 8-vinyl reductase activity;	GO:0005739 GO:0009507 GO:0009534 GO:0009536 GO:0009941	mitochondrion; chloroplast; chloroplast thylakoid; plastid; chloroplast envelope	PF05368	NmrA;	AT5G18660|PCB2|DVR|PALE-GREEN AND CHLOROPHYLL B REDUCED 2|3,8-divinyl protochlorophyllide a 8-vinyl reductase|T1A4.40|T1A4_40|divinyl protochlorophyllide 8-vinyl reductase			Glyma.13G215400
250	T1	250	Glyma.12G122700	0.912385	0.0206129		-0.271168	0.940165		-0.164171	0.899917		Glyma.12g122700	374	UniRef100_I1LSB3 Methyltransf_11 domain-containing protein n=2 Tax=Soja TaxID=1462606 RepID=I1LSB3_SOYBN	0	99.73	UniRef100_I1LSB3 Methyltransf_11 domain-containing protein n=2 Tax=Soja TaxID=1462606 RepID=I1LSB3_SOYBN	0	99.73	NA	NA	NA	NA	NA	NA	NA	NA	NA	NA	PF08241	Methyltransf_11;	AT1G23360|MENG|F26F24.24|F26F24_24			Glyma.12G122700
251	T1	251	Glyma.06G129400	1.55428	0.00108881		-0.701354	0.570148		-0.503852	0.693978		Glyma.06g129400	634	UniRef100_I1KAT2 Starch synthase, chloroplastic/amyloplastic n=1 Tax=Glycine max TaxID=3847 RepID=I1KAT2_SOYBN	0	100	UniRef100_I1KAT2 Starch synthase, chloroplastic/amyloplastic n=1 Tax=Glycine max TaxID=3847 RepID=I1KAT2_SOYBN	0	100	AT5G24300.1	AT5G24300.1 | Symbols: SSI1, SSI, ATSS1 | Glycogen/starch synthases, ADP-glucose type | chr5:8266934-8270860 FORWARD LENGTH=652	0	89.27	GO:0010021 GO:0019252	amylopectin biosynthetic process; starch biosynthetic process;	GO:0004373 GO:0009011 GO:0033201	glycogen (starch) synthase activity; starch synthase activity; alpha-1,4-glucan synthase activity;	GO:0009501 GO:0009507 GO:0009536 GO:0009570	amyloplast; chloroplast; plastid; chloroplast stroma	PF00534 PF08323	Glycos_transf_1; Glyco_transf_5;	AT5G24300|ATSS1|SS1|STARCH SYNTHASE 1|MOP9.12|MOP9_12			Glyma.06G129400
252	T1	252	Glyma.07G142700	1.1041	0.0049135		-0.31611	0.900799		-0.193012	0.873183		Glyma.07g142700	409	UniRef100_A0A0B2RAR8 Fructose-1,6-bisphosphatase, chloroplastic n=2 Tax=Soja TaxID=1462606 RepID=A0A0B2RAR8_GLYSO	0	99.76	UniRef100_A0A0B2RAR8 Fructose-1,6-bisphosphatase, chloroplastic n=2 Tax=Soja TaxID=1462606 RepID=A0A0B2RAR8_GLYSO	0	99.76	AT3G54050.1	AT3G54050.1 | Symbols: HCEF1 | high cyclic electron flow 1 | chr3:20016951-20018527 FORWARD LENGTH=417	0	94.87	GO:0005985 GO:0005986 GO:0006000 GO:0006002 GO:0006094 GO:0009409 GO:0009773 GO:0015979 GO:0019253 GO:0030388	sucrose metabolic process; sucrose biosynthetic process; fructose metabolic process; fructose 6-phosphate metabolic process; gluconeogenesis; response to cold; photosynthetic electron transport in photosystem I; photosynthesis; reductive pentose-phosphate cycle; fructose 1,6-bisphosphate metabolic process;	GO:0042132 GO:0046872	fructose 1,6-bisphosphate 1-phosphatase activity; metal ion binding;	GO:0005737 GO:0005829 GO:0009507 GO:0009570 GO:0010319 GO:0048046	cytoplasm; cytosol; chloroplast; chloroplast stroma; stromule; apoplast	PF00316	FBPase;	AT3G54050|HCEF1|cfbp1|high cyclic electron flow 1|F24B22.10			Glyma.07G142700
253	T1	253	Glyma.03G137000	1.47085	0.000788787		-0.32836	0.923728		-0.176999	0.902054		Glyma.03g137000	1385	UniRef100_I1JND2 Chloroplast magnesium chelatase H subunit n=3 Tax=Soja TaxID=1462606 RepID=I1JND2_SOYBN	0	99.93	UniRef100_I1JND2 Chloroplast magnesium chelatase H subunit n=3 Tax=Soja TaxID=1462606 RepID=I1JND2_SOYBN	0	99.93	AT5G13630.1	AT5G13630.1 | Symbols: GUN5, CCH, CHLH, CCH1, ABAR | magnesium-chelatase subunit chlH, chloroplast, putative / Mg-protoporphyrin IX chelatase, putative (CHLH) | chr5:4387567-4392082 REVERSE LENGTH=1381	0	99.93	GO:0015979 GO:0015995	photosynthesis; chlorophyll biosynthetic process;	GO:0005515 GO:0005524 GO:0016851	protein binding; ATP binding; magnesium chelatase activity;	GO:0005739 GO:0009507 GO:0009536 GO:0009570 GO:0009706 GO:0010007	mitochondrion; chloroplast; plastid; chloroplast stroma; chloroplast inner membrane; magnesium chelatase complex	PF11965 PF02514	DUF3479; CobN-Mg_chel;	AT5G13630|GUN5|CCH|CHLH|CCH1|ABAR|GENOMES UNCOUPLED 5|CONDITIONAL CHLORINA|H SUBUNIT OF MG-CHELATASE|ABA-BINDING PROTEIN|T6I14.12			Glyma.03G137000
254	T1	254	Glyma.06G243500	3.62585	0.006488		0.674727	0.965742		0.92212	0.785978		Glyma.06g243500	118	UniRef100_A0A445KDS2 Jasmonic acid-amido synthetase JAR1 isoform A n=2 Tax=Soja TaxID=1462606 RepID=A0A445KDS2_GLYSO	3e-82	99.15	UniRef100_A0A445KDS2 Jasmonic acid-amido synthetase JAR1 isoform A n=2 Tax=Soja TaxID=1462606 RepID=A0A445KDS2_GLYSO	3e-82	99.15	AT2G46370.4	AT2G46370.4 | Symbols: JAR1 | Auxin-responsive GH3 family protein | chr2:19034233-19036369 FORWARD LENGTH=586	5e-44	94.92	GO:0009585 GO:0009611 GO:0009627 GO:0009640 GO:0009694 GO:0009753 GO:0009861 GO:0009864 GO:0010046 GO:0010119 GO:0010193 GO:0010224 GO:0018117 GO:0031348 GO:0071365 GO:2000030 GO:2000377	red, far-red light phototransduction; response to wounding; systemic acquired resistance; photomorphogenesis; jasmonic acid metabolic process; response to jasmonic acid; jasmonic acid and ethylene-dependent systemic resistance; induced systemic resistance, jasmonic acid mediated signaling pathway; response to mycotoxin; regulation of stomatal movement; response to ozone; response to UV-B; protein…	GO:0003824 GO:0005515 GO:0005524 GO:0016597 GO:0016881 GO:0019899 GO:0070566 GO:0070728 GO:0080123	catalytic activity; protein binding; ATP binding; amino acid binding; acid-amino acid ligase activity; enzyme binding; adenylyltransferase activity; leucine binding; jasmonate-amino synthetase activity;	GO:0005634 GO:0005737 GO:0005773	nucleus; cytoplasm; vacuole	PF03321	GH3;	AT2G46370|JAR1|FIN219|AtGH3.11|JASMONATE RESISTANT 1|FAR-RED INSENSITIVE 219|F11C10.6			Glyma.06G243500
255	T1	255	Glyma.16G097051	1.66335	0.0412698		-0.801102	0.793425		-0.61118	0.824565		Glyma.16g097051	127	UniRef100_I1KKH2 Importin N-terminal domain-containing protein n=4 Tax=Soja TaxID=1462606 RepID=I1KKH2_SOYBN	1e-79	99.21	UniRef100_I1KKH2 Importin N-terminal domain-containing protein n=4 Tax=Soja TaxID=1462606 RepID=I1KKH2_SOYBN	1e-79	99.21	AT3G08960.1	AT3G08960.1 | Symbols: | ARM repeat superfamily protein | chr3:2730405-2736762 REVERSE LENGTH=1010	7e-57	99.21	GO:0006606 GO:0015031	protein import into nucleus; protein transport;	NA	NA	GO:0005634 GO:0005635 GO:0005829	nucleus; nuclear envelope; cytosol	PF03810	IBN_N;	AT3G08960|T16O11.8			Glyma.16G097051
256	T1	256	Glyma.03G089000	0.592698	0.0394534		-0.00919531	0.999731		0.0367752	0.977037		Glyma.03g089000	1014	UniRef100_K7KDX0 Lipase_3 domain-containing protein n=2 Tax=Soja TaxID=1462606 RepID=K7KDX0_SOYBN	0	99.9	UniRef100_K7KDX0 Lipase_3 domain-containing protein n=2 Tax=Soja TaxID=1462606 RepID=K7KDX0_SOYBN	0	99.9	AT3G07400.1	AT3G07400.1 | Symbols: | lipase class 3 family protein | chr3:2367456-2372238 FORWARD LENGTH=1003	0	99.9	GO:0006629	lipid metabolic process;	GO:0016787	hydrolase activity;	GO:0016021	integral component of membrane	PF01764	Lipase_3;	AT3G07400|F21O3.11			Glyma.03G089000
257	T1	257	Glyma.11G133800	1.19486	0.00620153		-0.420485	0.836397		-0.293189	0.817003		Glyma.11g133800	561	UniRef100_I1LJW4 Uncharacterized protein n=2 Tax=Soja TaxID=1462606 RepID=I1LJW4_SOYBN	0	99.82	UniRef100_UPI001016BCCE dicarboxylate transporter 1, chloroplastic n=1 Tax=Vigna unguiculata TaxID=3917 RepID=UPI001016BCCE	0	99.82	AT5G12860.1	AT5G12860.1 | Symbols: DiT1 | dicarboxylate transporter 1 | chr5:4059927-4061919 REVERSE LENGTH=557	0	99.82	GO:0006499 GO:0009624 GO:0015729 GO:0015742 GO:0019676 GO:0071423	N-terminal protein myristoylation; response to nematode; oxaloacetate transport; alpha-ketoglutarate transport; ammonia assimilation cycle; malate transmembrane transport;	GO:0005215 GO:0015131 GO:0015139 GO:0015140 GO:0015367	transporter activity; oxaloacetate transmembrane transporter activity; alpha-ketoglutarate transmembrane transporter activity; malate transmembrane transporter activity; oxoglutarate:malate antiporter activity;	GO:0005739 GO:0009507 GO:0009534 GO:0009536 GO:0009706 GO:0009941 GO:0016021	mitochondrion; chloroplast; chloroplast thylakoid; plastid; chloroplast inner membrane; chloroplast envelope; integral component of membrane	PF03600	CitMHS;	AT5G12860|DiT1|dicarboxylate transporter 1|T24H18.30|T24H18_30|2-oxoglutarate/malate translocator			Glyma.11G133800
258	T1	258	Glyma.06G056300	0.809157	0.0199529		-0.089903	0.992286		0.299853	0.746284		Glyma.06g056300	945	UniRef100_A0A445K589 Copper-transporting ATPase PAA2, chloroplastic isoform B n=1 Tax=Glycine soja TaxID=3848 RepID=A0A445K589_GLYSO	0	99.89	UniRef100_A0A445K589 Copper-transporting ATPase PAA2, chloroplastic isoform B n=1 Tax=Glycine soja TaxID=3848 RepID=A0A445K589_GLYSO	0	99.89	AT5G21930.1	AT5G21930.1 | Symbols: PAA2, HMA8, ATHMA8 | P-type ATPase of Arabidopsis 2 | chr5:7243129-7248721 FORWARD LENGTH=883	0	97.67	GO:0006825 GO:0009767	copper ion transport; photosynthetic electron transport chain;	GO:0005375 GO:0005524 GO:0043682 GO:0046872	copper ion transmembrane transporter activity; ATP binding; copper transmembrane transporter activity, phosphorylative mechanism; metal ion binding;	GO:0009507 GO:0009535 GO:0016021	chloroplast; chloroplast thylakoid membrane; integral component of membrane	PF12710 PF00403 PF00122	HAD; HMA; E1-E2_ATPase;	AT5G21930|PAA2|HMA8|ATHMA8|P-type ATPase of Arabidopsis 2|HEAVY METAL ATPASE 8|ARABIDOPSIS HEAVY METAL ATPASE 8			Glyma.06G056300
259	T1	259	Glyma.01G226700	0.781657	0.0303198		-0.290996	0.888367		0.172501	0.871263		Glyma.01g226700	751	UniRef100_K7K5C0 Mg-protoporphyrin IX chelatase n=1 Tax=Glycine max TaxID=3847 RepID=K7K5C0_SOYBN	0	99.87	UniRef100_K7K5C0 Mg-protoporphyrin IX chelatase n=1 Tax=Glycine max TaxID=3847 RepID=K7K5C0_SOYBN	0	99.87	AT1G08520.1	AT1G08520.1 | Symbols: ALB1, ALB-1V, V157, PDE166, CHLD | ALBINA 1 | chr1:2696538-2700819 FORWARD LENGTH=760	0	90.41	GO:0015979 GO:0015995	photosynthesis; chlorophyll biosynthetic process;	GO:0005524 GO:0016851	ATP binding; magnesium chelatase activity;	GO:0005576 GO:0009507 GO:0009534 GO:0009570 GO:0010007	extracellular region; chloroplast; chloroplast thylakoid; chloroplast stroma; magnesium chelatase complex	PF01078 PF13519	Mg_chelatase; VWA_2;	AT1G08520|ALB1|ALB-1V|V157|PDE166|CHLD|ALBINA 1|PIGMENT DEFECTIVE EMBRYO 166|T27G7.20|T27G7_20			Glyma.01G226700	LIM
260	T1	260	Glyma.13G232500	1.05542	0.0241713		-0.318884	0.930343		0.263749	0.843866		Glyma.13g232500	422	UniRef100_P93162 Magnesium-chelatase subunit ChlI, chloroplastic n=4 Tax=Soja TaxID=1462606 RepID=CHLI_SOYBN	0	99.76	UniRef100_P93162 Magnesium-chelatase subunit ChlI, chloroplastic n=4 Tax=Soja TaxID=1462606 RepID=CHLI_SOYBN	0	99.76	AT4G18480.1	AT4G18480.1 | Symbols: CHLI1, CH42, CH-42, CHL11, CHLI-1 | P-loop containing nucleoside triphosphate hydrolases superfamily protein | chr4:10201897-10203361 REVERSE LENGTH=424	0	99.76	GO:0015979 GO:0015995	photosynthesis; chlorophyll biosynthetic process;	GO:0005524 GO:0016851 GO:0016887	ATP binding; magnesium chelatase activity; ATPase activity;	GO:0005618 GO:0005829 GO:0009507 GO:0009570 GO:0010007	cell wall; cytosol; chloroplast; chloroplast stroma; magnesium chelatase complex	PF01078	Mg_chelatase;	AT4G18480|CHLI1|CH42|CH-42|CHL11|CHLI-1|LOST1|CHLORINA 42|low temperature with open-stomata 1|F28J12.140|F28J12_140|PROTOPORPHYRIN-IX MG-CHELATASE			Glyma.13G232500
261	T1	261	Glyma.17G153900	0.909163	0.0247442		-0.462566	0.740031		0.118174	0.93156		Glyma.17g153900	715	UniRef100_A0A445G763 Pentatricopeptide repeat-containing protein, chloroplastic n=1 Tax=Glycine soja TaxID=3848 RepID=A0A445G763_GLYSO	0	99.86	UniRef100_A0A445G763 Pentatricopeptide repeat-containing protein, chloroplastic n=1 Tax=Glycine soja TaxID=3848 RepID=A0A445G763_GLYSO	0	99.86	AT5G46580.1	AT5G46580.1 | Symbols: | pentatricopeptide (PPR) repeat-containing protein | chr5:18897510-18899645 REVERSE LENGTH=711	0	98.74	NA	NA	NA	NA	GO:0009507	chloroplast	PF01535 PF13041	PPR; PPR_2;	AT5G46580			Glyma.17G153900
262	T1	262	Glyma.09G067700	1.04622	0.0421385		-0.0135076	0.999731		0.426375	0.741842		Glyma.09g067700	120	UniRef100_I1L1M9 Uncharacterized protein n=2 Tax=Soja TaxID=1462606 RepID=I1L1M9_SOYBN	1e-75	99.17	UniRef100_UPI000F7C5A1B uncharacterized protein LOC113849810 n=1 Tax=Abrus precatorius TaxID=3816 RepID=UPI000F7C5A1B	1e-60	99.17	AT2G06520.1	AT2G06520.1 | Symbols: PSBX | photosystem II subunit X | chr2:2587868-2588218 REVERSE LENGTH=116	1e-30	99.17	GO:0015979	photosynthesis;	GO:0003674	molecular function;	GO:0009507 GO:0009523 GO:0009535 GO:0016021	chloroplast; photosystem II; chloroplast thylakoid membrane; integral component of membrane	PF06596	PsbX;	AT2G06520|PSBX|photosystem II subunit X|T12H3.7|T12H3_7|PSII-X			Glyma.09G067700
263	T1	263	Glyma.08G249200	0.398334	0.38189		-0.860085	0.0268413		-0.340814	0.724235		Glyma.08g249200	872	UniRef100_I1KWH3 Protein kinase domain-containing protein n=1 Tax=Glycine max TaxID=3847 RepID=I1KWH3_SOYBN	0	99.89	UniRef100_I1KWH3 Protein kinase domain-containing protein n=1 Tax=Glycine max TaxID=3847 RepID=I1KWH3_SOYBN	0	99.89	AT3G51550.1	AT3G51550.1 | Symbols: FER | Malectin/receptor-like protein kinase family protein | chr3:19117877-19120564 REVERSE LENGTH=895	0	96.22	GO:0006468 GO:0009723 GO:0009738 GO:0009741 GO:0009742 GO:0009788 GO:0009791 GO:0009873 GO:0010118 GO:0010483 GO:0030308 GO:0032922 GO:0046777 GO:0048364 GO:0050832	protein phosphorylation; response to ethylene; abscisic acid-activated signaling pathway; response to brassinosteroid; brassinosteroid mediated signaling pathway; negative regulation of abscisic acid-activated signaling pathway; post-embryonic development; ethylene-activated signaling pathway; stomatal movement; pollen tube reception; negative regulation of cell growth; circadian regulation of ge…	GO:0004672 GO:0004674 GO:0005515 GO:0005524 GO:0016301	protein kinase activity; protein serine/threonine kinase activity; protein binding; ATP binding; kinase activity;	GO:0005576 GO:0005886 GO:0009506 GO:0016021 GO:0043680	extracellular region; plasma membrane; plasmodesma; integral component of membrane; filiform apparatus	PF12819 PF07714	Malectin_like; Pkinase_Tyr;	AT3G51550|FER|FERONIA|F26O13.190			Glyma.08G249200
264	T1	264	Glyma.04G083100	1.2931	0.0210156		-0.415142	0.926102		0.278213	0.872292		Glyma.04g083100	347	UniRef100_I1JUU8 Uncharacterized protein n=3 Tax=Soja TaxID=1462606 RepID=I1JUU8_SOYBN	0	99.71	UniRef100_UPI00098DB7A2 probable lactoylglutathione lyase, chloroplastic isoform X2 n=1 Tax=Cajanus cajan TaxID=3821 RepID=UPI00098DB7A2	0	99.71	AT1G67280.1	AT1G67280.1 | Symbols: | Glyoxalase/Bleomycin resistance protein/Dioxygenase superfamily protein | chr1:25188563-25190547 REVERSE LENGTH=350	4e-180	97.41	GO:0009409 GO:0019243	response to cold; methylglyoxal catabolic process to D-lactate via S-lactoyl-glutathione;	GO:0004462 GO:0046872	lactoylglutathione lyase activity; metal ion binding;	GO:0005737 GO:0005739 GO:0009507 GO:0009570 GO:0009579 GO:0010319 GO:0031977	cytoplasm; mitochondrion; chloroplast; chloroplast stroma; thylakoid; stromule; thylakoid lumen	PF00903	Glyoxalase;	AT1G67280|AtGLYI6|GlyoxalaseI 6|F1N21.10			Glyma.04G083100
265	T1	265	Glyma.17G089600	0.97578	0.0390845		-0.626215	0.597386		0.0887036	0.96007		Glyma.17g089600	475	UniRef100_I1MTH5 Uncharacterized protein n=2 Tax=Soja TaxID=1462606 RepID=I1MTH5_SOYBN	0	99.79	UniRef100_UPI000F7C4982 1-deoxy-D-xylulose 5-phosphate reductoisomerase, chloroplastic n=1 Tax=Abrus precatorius TaxID=3816 RepID=UPI000F7C4982	0	99.79	AT5G62790.2	AT5G62790.2 | Symbols: DXR | 1-deoxy-D-xylulose 5-phosphate reductoisomerase | chr5:25214358-25217289 REVERSE LENGTH=497	0	99.58	GO:0008299 GO:0019288 GO:0046686 GO:0051484 GO:0055114	isoprenoid biosynthetic process; isopentenyl diphosphate biosynthetic process, methylerythritol 4-phosphate pathway; response to cadmium ion; isopentenyl diphosphate biosynthetic process, methylerythritol 4-phosphate pathway involved in terpenoid biosynthetic process; oxidation-reduction process;	GO:0030145 GO:0030604 GO:0070402	manganese ion binding; 1-deoxy-D-xylulose-5-phosphate reductoisomerase activity; NADPH binding;	GO:0009507 GO:0009570	chloroplast; chloroplast stroma	PF13288 PF08436 PF02670	DXPR_C; DXP_redisom_C; DXP_reductoisom;	AT5G62790|DXR|PDE129|1-deoxy-D-xylulose 5-phosphate reductoisomerase|PIGMENT-DEFECTIVE EMBRYO 129|MQB2.90|MQB2_90|1-DEOXY-D-XYLULOSE 5-PHOSPHATE REDUCTOISOMERASE			Glyma.17G089600
266	T1	266	Glyma.18G147700	0.952688	0.0130918		-0.375025	0.825281		0.225908	0.855056		Glyma.18g147700	768	UniRef100_I1N1U9 Uncharacterized protein n=1 Tax=Glycine max TaxID=3847 RepID=I1N1U9_SOYBN	0	99.87	UniRef100_A0A0B2S0X8 Nucleobase-ascorbate transporter 11 n=1 Tax=Glycine soja TaxID=3848 RepID=A0A0B2S0X8_GLYSO	0	99.87	AT4G38050.1	AT4G38050.1 | Symbols: | Xanthine/uracil permease family protein | chr4:17869529-17872461 REVERSE LENGTH=709	0	70.57	GO:0055085	transmembrane transport;	GO:0005215 GO:0022857	transporter activity; transmembrane transporter activity;	GO:0005634 GO:0005886 GO:0016021	nucleus; plasma membrane; integral component of membrane	PF00860	Xan_ur_permease;	AT4G38050|F20D10.170|F20D10_170			Glyma.18G147700
267	T1	267	Glyma.02G080800	1.70574	0.0332702		-0.265112	0.983337		0.607008	0.764478		Glyma.02g080800	215	UniRef100_A0A0R0L115 Chlorophyll a-b binding protein, chloroplastic n=1 Tax=Glycine max TaxID=3847 RepID=A0A0R0L115_SOYBN	1e-154	99.53	UniRef100_A0A0R0L115 Chlorophyll a-b binding protein, chloroplastic n=1 Tax=Glycine max TaxID=3847 RepID=A0A0R0L115_SOYBN	1e-154	99.53	AT2G34430.1	AT2G34430.1 | Symbols: LHB1B1, LHCB1.4 | light-harvesting chlorophyll-protein complex II subunit B1 | chr2:14524818-14525618 FORWARD LENGTH=266	4e-121	85.12	GO:0009416 GO:0009768 GO:0009769 GO:0015979 GO:0018298	response to light stimulus; photosynthesis, light harvesting in photosystem I; photosynthesis, light harvesting in photosystem II; photosynthesis; protein-chromophore linkage;	GO:0016168	chlorophyll binding;	GO:0005783 GO:0009507 GO:0009522 GO:0009523 GO:0009534 GO:0009535 GO:0009579 GO:0009941 GO:0010287 GO:0016021 GO:0042651	endoplasmic reticulum; chloroplast; photosystem I; photosystem II; chloroplast thylakoid; chloroplast thylakoid membrane; thylakoid; chloroplast envelope; plastoglobule; integral component of membrane; thylakoid membrane	PF00504	Chloroa_b-bind;	AT2G34430|LHB1B1|LHCB1.4|light-harvesting chlorophyll-protein complex II subunit B1|F13P17.29|T31E10.23|T31E10_23			Glyma.02G080800
268	T1	268	Glyma.07G129200	0.806586	0.0303708		-0.31454	0.885857		0.179485	0.880527		Glyma.07g129200	302	UniRef100_I1KJV5 Methyltransf_11 domain-containing protein n=2 Tax=Soja TaxID=1462606 RepID=I1KJV5_SOYBN	0	99.67	UniRef100_I1KJV5 Methyltransf_11 domain-containing protein n=2 Tax=Soja TaxID=1462606 RepID=I1KJV5_SOYBN	0	99.67	AT4G29590.1	AT4G29590.1 | Symbols: | S-adenosyl-L-methionine-dependent methyltransferases superfamily protein | chr4:14512736-14514404 REVERSE LENGTH=317	7e-149	98.01	GO:0032259	methylation;	GO:0008168	methyltransferase activity;	GO:0009507	chloroplast	PF08241	Methyltransf_11;	AT4G29590|T16L4.100|T16L4_100			Glyma.07G129200
269	T1	269	Glyma.02G083702	0.568982	0.332542		-1.70822	2.37067e-05		-0.710965	0.464889		Glyma.02g083702	43	UniRef100_A0A0R0KU21 Uncharacterized protein n=1 Tax=Glycine max TaxID=3847 RepID=A0A0R0KU21_SOYBN	2e-17	97.67	NA	NA	NA	NA	NA	NA	NA	NA	NA	NA	NA	NA	NA	NA	NA	NA			Glyma.02G083702
270	T1	270	Glyma.10G234100	0.817622	0.0296595		-0.209473	0.961441		0.196168	0.867948		Glyma.10g234100	992	UniRef100_A0A0B2QQ21 Protein NLP7 n=2 Tax=Soja TaxID=1462606 RepID=A0A0B2QQ21_GLYSO	0	99.9	UniRef100_A0A0B2QQ21 Protein NLP7 n=2 Tax=Soja TaxID=1462606 RepID=A0A0B2QQ21_GLYSO	0	99.9	AT4G24020.1	AT4G24020.1 | Symbols: NLP7 | NIN like protein 7 | chr4:12479904-12483822 FORWARD LENGTH=959	0	96.17	GO:0009414 GO:0010118 GO:0010167 GO:0042128	response to water deprivation; stomatal movement; response to nitrate; nitrate assimilation;	GO:0003700 GO:0005515 GO:0044212	DNA-binding transcription factor activity; protein binding; transcription regulatory region DNA binding;	GO:0005634	nucleus	PF00564 PF02042	PB1; RWP-RK;	AT4G24020|NLP7|NIN like protein 7|T19F6.10|T19F6_10|NLP7			Glyma.10G234100	Nin-like
271	T1	271	Glyma.12G075100	1.0727	0.0109343		-1.15863	0.00424827		-0.278531	0.817692		Glyma.12g075100	472	UniRef100_I1LR32 3-ketoacyl-CoA synthase n=1 Tax=Glycine max TaxID=3847 RepID=I1LR32_SOYBN	0	99.79	UniRef100_I1LR32 3-ketoacyl-CoA synthase n=1 Tax=Glycine max TaxID=3847 RepID=I1LR32_SOYBN	0	99.79	AT2G28630.1	AT2G28630.1 | Symbols: KCS12 | 3-ketoacyl-CoA synthase 12 | chr2:12275719-12277149 REVERSE LENGTH=476	0	95.76	GO:0006633	fatty acid biosynthetic process;	GO:0102336 GO:0102337 GO:0102338 GO:0102756	3-oxo-arachidoyl-CoA synthase activity; 3-oxo-cerotoyl-CoA synthase activity; 3-oxo-lignoceronyl-CoA synthase activity; very-long-chain 3-ketoacyl-CoA synthase activity;	GO:0005783 GO:0009507 GO:0016020	endoplasmic reticulum; chloroplast; membrane	PF08541 PF08392	ACP_syn_III_C; FAE1_CUT1_RppA;	AT2G28630|KCS12|3-ketoacyl-CoA synthase 12|T8O18.8|T8O18_8			Glyma.12G075100
272	T1	272	Glyma.06G194900	1.33778	0.0171401		-0.348655	0.950859		0.31498	0.844449		Glyma.06g194900	293	UniRef100_A0A445KC47 Chlorophyll a-b binding protein, chloroplastic n=4 Tax=Soja TaxID=1462606 RepID=A0A445KC47_GLYSO	0	99.66	UniRef100_A0A445KC47 Chlorophyll a-b binding protein, chloroplastic n=4 Tax=Soja TaxID=1462606 RepID=A0A445KC47_GLYSO	0	99.66	AT3G47470.1	AT3G47470.1 | Symbols: LHCA4, CAB4 | light-harvesting chlorophyll-protein complex I subunit A4 | chr3:17493622-17494773 REVERSE LENGTH=251	2e-161	84.98	GO:0009409 GO:0009416 GO:0009644 GO:0009645 GO:0009768 GO:0018298 GO:0080167	response to cold; response to light stimulus; response to high light intensity; response to low light intensity stimulus; photosynthesis, light harvesting in photosystem I; protein-chromophore linkage; response to karrikin;	GO:0016168 GO:0046872	chlorophyll binding; metal ion binding;	GO:0005829 GO:0009507 GO:0009522 GO:0009534 GO:0009535 GO:0009579 GO:0009941 GO:0010287 GO:0016021	cytosol; chloroplast; photosystem I; chloroplast thylakoid; chloroplast thylakoid membrane; thylakoid; chloroplast envelope; plastoglobule; integral component of membrane	PF00504	Chloroa_b-bind;	AT3G47470|LHCA4|CAB4|light-harvesting chlorophyll-protein complex I subunit A4|F1P2.20|lhci-730			Glyma.06G194900
273	T1	273	Glyma.04G167900	1.40398	0.0186989		-0.354204	0.95592		0.331003	0.846668		Glyma.04g167900	292	UniRef100_A0A445L1C0 Chlorophyll a-b binding protein, chloroplastic n=3 Tax=Soja TaxID=1462606 RepID=A0A445L1C0_GLYSO	0	99.66	UniRef100_A0A445L1C0 Chlorophyll a-b binding protein, chloroplastic n=3 Tax=Soja TaxID=1462606 RepID=A0A445L1C0_GLYSO	0	99.66	AT3G47470.1	AT3G47470.1 | Symbols: LHCA4, CAB4 | light-harvesting chlorophyll-protein complex I subunit A4 | chr3:17493622-17494773 REVERSE LENGTH=251	1e-160	85.27	GO:0009409 GO:0009416 GO:0009644 GO:0009645 GO:0009768 GO:0018298 GO:0080167	response to cold; response to light stimulus; response to high light intensity; response to low light intensity stimulus; photosynthesis, light harvesting in photosystem I; protein-chromophore linkage; response to karrikin;	GO:0016168 GO:0046872	chlorophyll binding; metal ion binding;	GO:0005829 GO:0009507 GO:0009522 GO:0009534 GO:0009535 GO:0009579 GO:0009941 GO:0010287 GO:0016021	cytosol; chloroplast; photosystem I; chloroplast thylakoid; chloroplast thylakoid membrane; thylakoid; chloroplast envelope; plastoglobule; integral component of membrane	PF00504	Chloroa_b-bind;	AT3G47470|LHCA4|CAB4|light-harvesting chlorophyll-protein complex I subunit A4|F1P2.20|lhci-730			Glyma.04G167900
274	T1	274	Glyma.12G055900	1.55974	0.0336482		-0.541335	0.913564		0.296458	0.897461		Glyma.12g055900	870	UniRef100_A0A0R0H1W3 Uncharacterized protein n=2 Tax=Glycine max TaxID=3847 RepID=A0A0R0H1W3_SOYBN	0	99.89	UniRef100_UPI0003DEAFEF uncharacterized protein LOC100783150 isoform X2 n=1 Tax=Glycine max TaxID=3847 RepID=UPI0003DEAFEF	0	98.05	AT5G12950.1	AT5G12950.1 | Symbols: | Putative glycosyl hydrolase of unknown function (DUF1680) | chr5:4093117-4096806 FORWARD LENGTH=861	0	97.24	NA	NA	GO:0016874	ligase activity;	GO:0005576 GO:0005773	extracellular region; vacuole	PF07944	Glyco_hydro_127;	AT5G12950			Glyma.12G055900
275	T1	275	Glyma.12G198600	0.845655	0.0380907		-0.726022	0.219197		-0.100047	0.947284		Glyma.12g198600	853	UniRef100_A0A445HSV5 Receptor-like serine/threonine-protein kinase n=2 Tax=Glycine soja TaxID=3848 RepID=A0A445HSV5_GLYSO	0	99.88	UniRef100_A0A445HSV5 Receptor-like serine/threonine-protein kinase n=2 Tax=Glycine soja TaxID=3848 RepID=A0A445HSV5_GLYSO	0	99.88	AT2G19130.1	AT2G19130.1 | Symbols: | S-locus lectin protein kinase family protein | chr2:8293789-8296275 FORWARD LENGTH=828	0	92.73	GO:0006468 GO:0048544	protein phosphorylation; recognition of pollen;	GO:0005524 GO:0030246	ATP binding; carbohydrate binding;	GO:0005576 GO:0005886 GO:0016021	extracellular region; plasma membrane; integral component of membrane	PF08276 PF01453 PF00954 PF00069	PAN_2; B_lectin; S_locus_glycop; Pkinase;	AT2G19130|T20K24.15|T20K24_15			Glyma.12G198600
276	T1	276	Glyma.03G208300	0.932024	0.0336482		-0.169204	0.979086		0.267732	0.828199		Glyma.03g208300	468	UniRef100_A0A0B2R2I7 Rho GTPase-activating protein 2 n=2 Tax=Soja TaxID=1462606 RepID=A0A0B2R2I7_GLYSO	0	99.79	UniRef100_A0A0B2R2I7 Rho GTPase-activating protein 2 n=2 Tax=Soja TaxID=1462606 RepID=A0A0B2R2I7_GLYSO	0	99.79	AT4G03100.1	AT4G03100.1 | Symbols: | Rho GTPase activating protein with PAK-box/P21-Rho-binding domain | chr4:1374361-1375913 FORWARD LENGTH=430	3e-170	73.5	NA	NA	NA	NA	GO:0005737	cytoplasm	PF00786 PF00620	PBD; RhoGAP;	AT4G03100			Glyma.03G208300
277	T1	277	Glyma.05G000900	0.957681	0.020435		-0.25173	0.956808		0.211829	0.867646		Glyma.05g000900	378	UniRef100_A0A0B2QDQ7 Actin n=2 Tax=Soja TaxID=1462606 RepID=A0A0B2QDQ7_GLYSO	0	99.74	UniRef100_A0A0B2QDQ7 Actin n=2 Tax=Soja TaxID=1462606 RepID=A0A0B2QDQ7_GLYSO	0	99.74	AT3G12110.1	AT3G12110.1 | Symbols: ACT11 | actin-11 | chr3:3858116-3859609 FORWARD LENGTH=377	0	99.74	GO:0010583 GO:0030036	response to cyclopentenone; actin cytoskeleton organization;	GO:0005200 GO:0005524	structural constituent of cytoskeleton; ATP binding;	GO:0005737 GO:0005739 GO:0005829 GO:0005856 GO:0005886 GO:0009506 GO:0009570 GO:0009941	cytoplasm; mitochondrion; cytosol; cytoskeleton; plasma membrane; plasmodesma; chloroplast stroma; chloroplast envelope	PF00022	Actin;	AT3G12110|ACT11|actin-11|T21B14.7			Glyma.05G000900
278	T1	278	Glyma.19G009700	1.11727	0.0116112		-0.0725906	0.993201		0.383208	0.742928		Glyma.19g009700	446	UniRef100_I1N5T2 PPIase cyclophilin-type domain-containing protein n=1 Tax=Glycine max TaxID=3847 RepID=I1N5T2_SOYBN	0	99.78	UniRef100_I1N5T2 PPIase cyclophilin-type domain-containing protein n=1 Tax=Glycine max TaxID=3847 RepID=I1N5T2_SOYBN	0	99.78	AT3G01480.1	AT3G01480.1 | Symbols: CYP38, ATCYP38 | cyclophilin 38 | chr3:188569-190674 FORWARD LENGTH=437	0	95.74	GO:0000413 GO:0010207 GO:0042549 GO:0042742	protein peptidyl-prolyl isomerization; photosystem II assembly; photosystem II stabilization; defense response to bacterium;	GO:0003755	peptidyl-prolyl cis-trans isomerase activity;	GO:0005829 GO:0009507 GO:0009534 GO:0009535 GO:0009543 GO:0009570 GO:0009579 GO:0031977	cytosol; chloroplast; chloroplast thylakoid; chloroplast thylakoid membrane; chloroplast thylakoid lumen; chloroplast stroma; thylakoid; thylakoid lumen	PF00160	Pro_isomerase;	AT3G01480|CYP38|ATCYP38|cyclophilin 38|ARABIDOPSIS CYCLOPHILIN 38|F4P13.3|F4P13_3			Glyma.19G009700
279	T1	279	Glyma.04G232400	1.08433	0.0140455		-0.16133	0.980724		0.312565	0.803292		Glyma.04g232400	235	UniRef100_A0A0B2QDZ4 Rhodanese-like domain-containing protein 14, chloroplastic n=2 Tax=Soja TaxID=1462606 RepID=A0A0B2QDZ4_GLYSO	4e-172	99.57	UniRef100_A0A0B2QDZ4 Rhodanese-like domain-containing protein 14, chloroplastic n=2 Tax=Soja TaxID=1462606 RepID=A0A0B2QDZ4_GLYSO	4e-172	99.57	AT4G27700.1	AT4G27700.1 | Symbols: | Rhodanese/Cell cycle control phosphatase superfamily protein | chr4:13826541-13827673 REVERSE LENGTH=224	1e-105	97.45	NA	NA	GO:0003674	molecular function;	GO:0005856 GO:0009507 GO:0009534 GO:0009535 GO:0009941	cytoskeleton; chloroplast; chloroplast thylakoid; chloroplast thylakoid membrane; chloroplast envelope	PF00581	Rhodanese;	AT4G27700			Glyma.04G232400
280	T1	280	Glyma.15G097700	0.913138	0.0336482		-0.0716614	0.993201		0.39343	0.72295		Glyma.15g097700	413	UniRef100_I1MF65 NAD(P)-bd_dom domain-containing protein n=2 Tax=Soja TaxID=1462606 RepID=I1MF65_SOYBN	0	99.76	UniRef100_I1MF65 NAD(P)-bd_dom domain-containing protein n=2 Tax=Soja TaxID=1462606 RepID=I1MF65_SOYBN	0	99.76	AT5G18660.1	AT5G18660.1 | Symbols: PCB2 | NAD(P)-binding Rossmann-fold superfamily protein | chr5:6220872-6222125 REVERSE LENGTH=417	0	99.03	GO:0015995 GO:0055114	chlorophyll biosynthetic process; oxidation-reduction process;	GO:0033728 GO:0051744	divinyl chlorophyllide a 8-vinyl-reductase activity; 3,8-divinyl protochlorophyllide a 8-vinyl reductase activity;	GO:0005739 GO:0009507 GO:0009534 GO:0009536 GO:0009941	mitochondrion; chloroplast; chloroplast thylakoid; plastid; chloroplast envelope	PF13460	NAD_binding_10;	AT5G18660|PCB2|DVR|PALE-GREEN AND CHLOROPHYLL B REDUCED 2|3,8-divinyl protochlorophyllide a 8-vinyl reductase|T1A4.40|T1A4_40|divinyl protochlorophyllide 8-vinyl reductase			Glyma.15G097700
281	T1	281	Glyma.08G297400	0.453442	0.148725		-0.640222	0.0452069		-0.125626	0.889223		Glyma.08g297400	739	UniRef100_I1KXR4 Protein kinase domain-containing protein n=1 Tax=Glycine max TaxID=3847 RepID=I1KXR4_SOYBN	0	99.86	UniRef100_I1KXR4 Protein kinase domain-containing protein n=1 Tax=Glycine max TaxID=3847 RepID=I1KXR4_SOYBN	0	99.86	AT1G14390.1	AT1G14390.1 | Symbols: | Leucine-rich repeat protein kinase family protein | chr1:4924277-4926794 FORWARD LENGTH=747	0	96.08	GO:0006468 GO:0046777	protein phosphorylation; protein autophosphorylation;	GO:0004672 GO:0004674 GO:0005515 GO:0005524	protein kinase activity; protein serine/threonine kinase activity; protein binding; ATP binding;	GO:0005886 GO:0009506 GO:0009507 GO:0016021	plasma membrane; plasmodesma; chloroplast; integral component of membrane	PF00560 PF07714	LRR_1; Pkinase_Tyr;	AT1G14390|F14L17.16|F14L17_16			Glyma.08G297400
282	T1	282	Glyma.16G076300	1.72445	0.0245018		-1.28759	0.613879		0.141597	0.9671		Glyma.16g076300	826	UniRef100_K7MFS6 Uncharacterized protein n=1 Tax=Glycine max TaxID=3847 RepID=K7MFS6_SOYBN	0	99.88	UniRef100_A0A445GFQ6 Long-chain-alcohol oxidase FAO4A (Fragment) n=2 Tax=Glycine soja TaxID=3848 RepID=A0A445GFQ6_GLYSO	0	99.88	AT4G19380.1	AT4G19380.1 | Symbols: | Long-chain fatty alcohol dehydrogenase family protein | chr4:10568427-10572288 REVERSE LENGTH=726	0	89.83	GO:0055114	oxidation-reduction process;	GO:0046577 GO:0050660	long-chain-alcohol oxidase activity; flavin adenine dinucleotide binding;	GO:0009507 GO:0016021	chloroplast; integral component of membrane	PF05199 PF00732	GMC_oxred_C; GMC_oxred_N;	AT4G19380|T5K18.160|T5K18_160			Glyma.16G076300
283	T1	283	Glyma.10G139500	1.2111	0.013897		-0.698845	0.555403		0.208174	0.893764		Glyma.10g139500	264	UniRef100_I1LAV9 Peptidyl-prolyl cis-trans isomerase n=2 Tax=Soja TaxID=1462606 RepID=I1LAV9_SOYBN	0	99.62	UniRef100_I1LAV9 Peptidyl-prolyl cis-trans isomerase n=2 Tax=Soja TaxID=1462606 RepID=I1LAV9_SOYBN	0	99.62	AT3G62030.2	AT3G62030.2 | Symbols: ROC4 | rotamase CYP 4 | chr3:22973004-22975139 FORWARD LENGTH=313	2e-104	80.68	GO:0000413 GO:0006979 GO:0007165 GO:0009642 GO:0009651 GO:0009737 GO:0010555 GO:0019344 GO:0042026 GO:0042742	protein peptidyl-prolyl isomerization; response to oxidative stress; signal transduction; response to light intensity; response to salt stress; response to abscisic acid; response to mannitol; cysteine biosynthetic process; protein refolding; defense response to bacterium;	GO:0003755 GO:0005515 GO:0016018 GO:0051082	peptidyl-prolyl cis-trans isomerase activity; protein binding; cyclosporin A binding; unfolded protein binding;	GO:0005829 GO:0009507 GO:0009535 GO:0009570 GO:0009579 GO:0009941 GO:0022626 GO:0031977 GO:0048046	cytosol; chloroplast; chloroplast thylakoid membrane; chloroplast stroma; thylakoid; chloroplast envelope; cytosolic ribosome; thylakoid lumen; apoplast	PF00160	Pro_isomerase;	AT3G62030|ROC4|CYP20-3|rotamase CYP 4|cyclophilin 20-3|T17J13.1|PEPTIDYLPROLYL ISOMERASE ROC4			Glyma.10G139500
284	T1	284	Glyma.11G172900	5.55298	0.0353734		-0.660726	0.985823		2.22794	0.681975		Glyma.11g172900	77	UniRef100_A0A0R0HIF6 Uncharacterized protein n=1 Tax=Glycine max TaxID=3847 RepID=A0A0R0HIF6_SOYBN	4e-44	98.7	NA	NA	NA	NA	NA	NA	NA	NA	NA	NA	NA	NA	NA	NA	NA	NA			Glyma.11G172900
285	T1	285	Glyma.13G097000	0.871072	0.0336482		-0.351164	0.866556		0.243193	0.834475		Glyma.13g097000	737	UniRef100_I1LVQ7 Fibronectin type-III domain-containing protein n=1 Tax=Glycine max TaxID=3847 RepID=I1LVQ7_SOYBN	0	99.86	UniRef100_I1LVQ7 Fibronectin type-III domain-containing protein n=1 Tax=Glycine max TaxID=3847 RepID=I1LVQ7_SOYBN	0	99.86	AT4G30200.2	AT4G30200.2 | Symbols: VEL1, VIL2 | vernalization5/VIN3-like | chr4:14786852-14790070 REVERSE LENGTH=714	0	99.32	GO:0009409 GO:0009908 GO:0010228 GO:0032922 GO:0048587 GO:1900111	response to cold; flower development; vegetative to reproductive phase transition of meristem; circadian regulation of gene expression; regulation of short-day photoperiodism, flowering; positive regulation of histone H3-K9 dimethylation;	GO:0003677 GO:0005515 GO:0035064 GO:0042802 GO:0046872	DNA binding; protein binding; methylated histone binding; identical protein binding; metal ion binding;	GO:0005634 GO:0005677 GO:0009506 GO:0031519	nucleus; chromatin silencing complex; plasmodesma; PcG protein complex	PF07227	PHD_Oberon;	AT4G30200|VEL1|VIL2|vernalization5/VIN3-like 1|VIN3-Like 2|F9N11.50|F9N11_50			Glyma.13G097000
286	T1	286	Glyma.18G055300	0.344353	0.604076		-1.19177	0.0222926		-0.446421	0.725164		Glyma.18g055300	329	UniRef100_C6TJY3 Peroxidase n=1 Tax=Glycine max TaxID=3847 RepID=C6TJY3_SOYBN	0	99.7	UniRef100_C6TJY3 Peroxidase n=1 Tax=Glycine max TaxID=3847 RepID=C6TJY3_SOYBN	0	99.7	AT5G58390.1	AT5G58390.1 | Symbols: | Peroxidase superfamily protein | chr5:23599755-23601244 REVERSE LENGTH=316	6e-152	95.14	GO:0006979 GO:0042744 GO:0055114	response to oxidative stress; hydrogen peroxide catabolic process; oxidation-reduction process;	GO:0004601 GO:0020037 GO:0046872	peroxidase activity; heme binding; metal ion binding;	GO:0005576	extracellular region	PF00141	peroxidase;	AT5G58390|MCK7.26|MCK7_26			Glyma.18G055300
287	T1	287	Glyma.12G183400	1.80113	0.0248212		-1.38692	0.332655		0.151649	0.96104		Glyma.12g183400	491	UniRef100_A0A0B2R6T4 Fatty acyl-CoA reductase n=2 Tax=Soja TaxID=1462606 RepID=A0A0B2R6T4_GLYSO	0	99.8	UniRef100_A0A0B2R6T4 Fatty acyl-CoA reductase n=2 Tax=Soja TaxID=1462606 RepID=A0A0B2R6T4_GLYSO	0	99.8	AT4G33790.1	AT4G33790.1 | Symbols: CER4, G7, FAR3 | Jojoba acyl CoA reductase-related male sterility protein | chr4:16204325-16207891 REVERSE LENGTH=493	0	99.59	GO:0006629 GO:0010025 GO:0010345 GO:0035336 GO:0055114	lipid metabolic process; wax biosynthetic process; suberin biosynthetic process; long-chain fatty-acyl-CoA metabolic process; oxidation-reduction process;	GO:0080019 GO:0102965	fatty-acyl-CoA reductase (alcohol-forming) activity; alcohol-forming fatty acyl-CoA reductase activity;	GO:0005783 GO:0043231	endoplasmic reticulum; intracellular membrane-bounded organelle	PF03015 PF07993	Sterile; NAD_binding_4;	AT4G33790|CER4|G7|FAR3|ECERIFERUM 4|FATTY ACID REDUCTASE 3|T16L1.280|CER4			Glyma.12G183400
288	T1	288	Glyma.16G150600	0.497062	0.304389		-1.35304	8.59651e-05		-0.467959	0.640404		Glyma.16g150600	458	UniRef100_I1MNR6 Uncharacterized protein n=2 Tax=Soja TaxID=1462606 RepID=I1MNR6_SOYBN	0	99.78	UniRef100_A0A0B2PWA6 Omega-hydroxypalmitate O-feruloyl transferase n=1 Tax=Glycine soja TaxID=3848 RepID=A0A0B2PWA6_GLYSO	0	99.78	AT1G65450.1	AT1G65450.1 | Symbols: | HXXXD-type acyl-transferase family protein | chr1:24315875-24318895 FORWARD LENGTH=450	0	98.25	GO:0009567	double fertilization forming a zygote and endosperm;	GO:0016747	transferase activity, transferring acyl groups other than amino-acyl groups;	GO:0005634 GO:0005737	nucleus; cytoplasm	PF02458	Transferase;	AT1G65450|GLC|GLAUCE|T8F5.23|T8F5_23			Glyma.16G150600
289	T1	289	Glyma.12G219300	1.37093	0.0207406		-0.514658	0.866556		0.385648	0.812129		Glyma.12g219300	269	UniRef100_C6TKW2 Chlorophyll a-b binding protein, chloroplastic n=2 Tax=Soja TaxID=1462606 RepID=C6TKW2_SOYBN	0	99.63	UniRef100_C6TKW2 Chlorophyll a-b binding protein, chloroplastic n=2 Tax=Soja TaxID=1462606 RepID=C6TKW2_SOYBN	0	99.63	AT5G54270.1	AT5G54270.1 | Symbols: LHCB3, LHCB3*1 | light-harvesting chlorophyll B-binding protein 3 | chr5:22038424-22039383 FORWARD LENGTH=265	3e-177	99.63	GO:0009416 GO:0009635 GO:0009644 GO:0009737 GO:0009768 GO:0009769 GO:0010119 GO:0015979 GO:0018298	response to light stimulus; response to herbicide; response to high light intensity; response to abscisic acid; photosynthesis, light harvesting in photosystem I; photosynthesis, light harvesting in photosystem II; regulation of stomatal movement; photosynthesis; protein-chromophore linkage;	GO:0005515 GO:0016168 GO:0046872	protein binding; chlorophyll binding; metal ion binding;	GO:0009507 GO:0009517 GO:0009522 GO:0009523 GO:0009534 GO:0009535 GO:0009536 GO:0009579 GO:0009941 GO:0010287 GO:0016021 GO:0042651	chloroplast; PSII associated light-harvesting complex II; photosystem I; photosystem II; chloroplast thylakoid; chloroplast thylakoid membrane; plastid; thylakoid; chloroplast envelope; plastoglobule; integral component of membrane; thylakoid membrane	PF00504	Chloroa_b-bind;	AT5G54270|LHCB3|LHCB3*1|light-harvesting chlorophyll B-binding protein 3|MDK4.9|MDK4_9			Glyma.12G219300
290	T1	290	Glyma.13G072000	1.55655	0.0303198		-1.40503	0.200297		0.0152628	0.996419		Glyma.13g072000	296	UniRef100_A0A0R0GJL2 Uncharacterized protein n=2 Tax=Glycine max TaxID=3847 RepID=A0A0R0GJL2_SOYBN	0	92.57	UniRef100_A0A445HCF6 Spermidine hydroxycinnamoyl transferase n=1 Tax=Glycine soja TaxID=3848 RepID=A0A445HCF6_GLYSO	0	92.57	AT2G19070.1	AT2G19070.1 | Symbols: SHT | spermidine hydroxycinnamoyl transferase | chr2:8260185-8261958 REVERSE LENGTH=451	9e-63	89.53	GO:0009555 GO:0010584 GO:0080088	pollen development; pollen exine formation; spermidine hydroxycinnamate conjugate biosynthetic process;	GO:0016410 GO:0050734 GO:0080072 GO:0080073 GO:0080074 GO:0080075	N-acyltransferase activity; hydroxycinnamoyltransferase activity; spermidine:sinapoyl CoA N-acyltransferase activity; spermidine:coumaroyl CoA N-acyltransferase activity; spermidine:caffeoyl CoA N-acyltransferase activity; spermidine:feruloyl CoA N-acyltransferase activity;	GO:0005737	cytoplasm	PF02458	Transferase;	AT2G19070|SHT|spermidine hydroxycinnamoyl transferase|T20K24.8|T20K24_8			Glyma.13G072000
291	T1	291	Glyma.08G244900	0.776324	0.0179055		-0.383765	0.73477		-0.00484344	0.996938		Glyma.08g244900	974	UniRef100_A0A445JJI6 Alpha-amylase 3, chloroplastic isoform A n=2 Tax=Soja TaxID=1462606 RepID=A0A445JJI6_GLYSO	0	98.25	UniRef100_A0A445JJI6 Alpha-amylase 3, chloroplastic isoform A n=2 Tax=Soja TaxID=1462606 RepID=A0A445JJI6_GLYSO	0	98.25	AT1G69830.1	AT1G69830.1 | Symbols: ATAMY3, AMY3 | alpha-amylase-like 3 | chr1:26288518-26293003 REVERSE LENGTH=887	3e-176	41.27	GO:0005983	starch catabolic process;	GO:0004556 GO:0005509 GO:0103025	alpha-amylase activity; calcium ion binding; alpha-amylase activity (releasing maltohexaose);	GO:0005576 GO:0009507 GO:0009570	extracellular region; chloroplast; chloroplast stroma	PF00128 PF07821	Alpha-amylase; Alpha-amyl_C2;	AT1G69830|ATAMY3|AMY3|ALPHA-AMYLASE-LIKE 3|T17F3.14|T17F3_14			Glyma.08G244900
292	T1	292	Glyma.09G176132	1.78873	0.000788787		-1.28881	0.0474135		-0.279716	0.868008		Glyma.09g176132	203	UniRef100_UPI00071937CD phosphoethanolamine N-methyltransferase 1-like n=1 Tax=Glycine max TaxID=3847 RepID=UPI00071937CD	8e-150	99.51	UniRef100_UPI00071937CD phosphoethanolamine N-methyltransferase 1-like n=1 Tax=Glycine max TaxID=3847 RepID=UPI00071937CD	8e-150	99.51	AT3G18000.1	AT3G18000.1 | Symbols: NMT1, XPL1, PEAMT | S-adenosyl-L-methionine-dependent methyltransferases superfamily protein | chr3:6154578-6157331 FORWARD LENGTH=491	2e-109	91.63	GO:0006656 GO:0009555 GO:0009826 GO:0009860 GO:0010183 GO:0032259 GO:0042425 GO:0048528	phosphatidylcholine biosynthetic process; pollen development; unidimensional cell growth; pollen tube growth; pollen tube guidance; methylation; choline biosynthetic process; post-embryonic root development;	GO:0000234 GO:0008168	phosphoethanolamine N-methyltransferase activity; methyltransferase activity;	GO:0005737 GO:0005829	cytoplasm; cytosol	PF08241	Methyltransf_11;	AT3G18000|NMT1|XPL1|PEAMT|AtPMT1|PEAMT1|DPR2|N-METHYLTRANSFERASE 1|XIPOTL 1|Phosphoethanolamine methyltransferase1|MEB5.22|AT3G17990|S-adenosyl-L-methionine:phosphoethanolamine N-methyltransferase|S-ADENOSYLMETHIONINE:PHOSPHO-ETHANOLAMINE			Glyma.09G176132
293	T1	293	Glyma.01G120400	0.841226	0.0341612		-0.43858	0.740083		-0.0173162	0.992572		Glyma.01g120400	453	UniRef100_A0A0B2RSK3 Omega-3 fatty acid desaturase, chloroplastic n=2 Tax=Soja TaxID=1462606 RepID=A0A0B2RSK3_GLYSO	0	99.78	UniRef100_A0A0B2RSK3 Omega-3 fatty acid desaturase, chloroplastic n=2 Tax=Soja TaxID=1462606 RepID=A0A0B2RSK3_GLYSO	0	99.78	AT5G05580.1	AT5G05580.1 | Symbols: FAD8 | fatty acid desaturase 8 | chr5:1664331-1666345 FORWARD LENGTH=435	0	99.34	GO:0006633 GO:0006636 GO:0009266 GO:0055114	fatty acid biosynthetic process; unsaturated fatty acid biosynthetic process; response to temperature stimulus; oxidation-reduction process;	GO:0016717 GO:0042389	oxidoreductase activity, acting on paired donors, with oxidation of a pair of donors resulting in the reduction of molecular oxygen to two molecules of water; omega-3 fatty acid desaturase activity;	GO:0005886 GO:0009507 GO:0009941 GO:0016021 GO:0031969	plasma membrane; chloroplast; chloroplast envelope; integral component of membrane; chloroplast membrane	PF00487 PF11960	FA_desaturase; DUF3474;	AT5G05580|FAD8|AtFAD8|fatty acid desaturase 8|MOP10.12|MOP10_12|OMEGA-3 FATTY ACID DESATURASE			Glyma.01G120400
294	T1	294	Glyma.20G244500	0.829285	0.0300837		-0.0658789	0.993179		0.233363	0.830553		Glyma.20g244500	378	UniRef100_A0A0R0EFS3 PAP_fibrillin domain-containing protein n=2 Tax=Soja TaxID=1462606 RepID=A0A0R0EFS3_SOYBN	0	99.74	UniRef100_A0A0R0EFS3 PAP_fibrillin domain-containing protein n=2 Tax=Soja TaxID=1462606 RepID=A0A0R0EFS3_SOYBN	0	99.74	AT1G51110.1	AT1G51110.1 | Symbols: | Plastid-lipid associated protein PAP / fibrillin family protein | chr1:18935380-18937484 FORWARD LENGTH=409	2e-177	91.01	NA	NA	NA	NA	GO:0005634 GO:0009507 GO:0009534 GO:0009535 GO:0009941	nucleus; chloroplast; chloroplast thylakoid; chloroplast thylakoid membrane; chloroplast envelope	PF04755	PAP_fibrillin;	AT1G51110			Glyma.20G244500
295	T1	295	Glyma.15G031400	3.70393	0.00966427		-1.54334	0.903205		0.161969	0.98492		Glyma.15g031400	514	UniRef100_A0A445GNI8 Beta-glucosidase 11 isoform A n=3 Tax=Soja TaxID=1462606 RepID=A0A445GNI8_GLYSO	0	99.81	UniRef100_A0A445GNI8 Beta-glucosidase 11 isoform A n=3 Tax=Soja TaxID=1462606 RepID=A0A445GNI8_GLYSO	0	99.81	AT2G44450.1	AT2G44450.1 | Symbols: BGLU15 | beta glucosidase 15 | chr2:18340966-18343744 FORWARD LENGTH=506	0	92.8	GO:0005975 GO:0009651 GO:0019762	carbohydrate metabolic process; response to salt stress; glucosinolate catabolic process;	GO:0008422 GO:0102483	beta-glucosidase activity; scopolin beta-glucosidase activity;	GO:0005576 GO:0005618 GO:0005794 GO:0009505 GO:0009506 GO:0048046	extracellular region; cell wall; Golgi apparatus; plant-type cell wall; plasmodesma; apoplast	PF00232	Glyco_hydro_1;	AT2G44450|BGLU15|beta glucosidase 15|F4I1.26			Glyma.15G031400
296	T1	296	Glyma.15G066900	0.6967	0.0485872		-0.0930504	0.992286		0.163003	0.885405		Glyma.15g066900	404	UniRef100_A0A0R0G610 Uncharacterized protein n=1 Tax=Glycine max TaxID=3847 RepID=A0A0R0G610_SOYBN	0	99.75	UniRef100_UPI000F7C643E putative PAP-specific phosphatase, mitochondrial isoform X1 n=1 Tax=Abrus precatorius TaxID=3816 RepID=UPI000F7C643E	0	99.75	AT4G05090.1	AT4G05090.1 | Symbols: | Inositol monophosphatase family protein | chr4:2609244-2611627 FORWARD LENGTH=397	4e-174	96.78	GO:0000103 GO:0046854	sulfate assimilation; phosphatidylinositol phosphorylation;	GO:0008441 GO:0042578 GO:0046872	3'(2'),5'-bisphosphate nucleotidase activity; phosphoric ester hydrolase activity; metal ion binding;	GO:0005634 GO:0005739 GO:0009507	nucleus; mitochondrion; chloroplast	PF00459	Inositol_P;	AT4G05090|C17L7.10|C17L7_10			Glyma.15G066900
297	T1	297	Glyma.02G030100	0.763114	0.0265879		-0.324155	0.84661		0.0242324	0.98966		Glyma.02g030100	441	UniRef100_K7K655 Uncharacterized protein n=2 Tax=Soja TaxID=1462606 RepID=K7K655_SOYBN	0	99.77	UniRef100_UPI00098DB9F9 uncharacterized protein LOC109800857 n=1 Tax=Cajanus cajan TaxID=3821 RepID=UPI00098DB9F9	0	99.77	AT1G70200.1	AT1G70200.1 | Symbols: | RNA-binding (RRM/RBD/RNP motifs) family protein | chr1:26432514-26434351 REVERSE LENGTH=538	3e-56	37.87	GO:0006364 GO:0009409 GO:0032544	rRNA processing; response to cold; plastid translation;	GO:0019843	rRNA binding;	GO:0009507 GO:0009536	chloroplast; plastid	NA	NA	AT1G70200|RBD1|HPE1|HIGH PHOTOSYNTHETIC EFFICIENCY 1|F20P5.8|F20P5_8			Glyma.02G030100
298	T1	298	Glyma.19G240700	0.821526	0.0224617		-0.100908	0.99067		0.216431	0.840628		Glyma.19g240700	1207	UniRef100_A0A445FL46 Protein HASTY 1 isoform A n=2 Tax=Soja TaxID=1462606 RepID=A0A445FL46_GLYSO	0	99.92	UniRef100_A0A445FL46 Protein HASTY 1 isoform A n=2 Tax=Soja TaxID=1462606 RepID=A0A445FL46_GLYSO	0	99.92	AT3G05040.1	AT3G05040.1 | Symbols: HST, HST1 | ARM repeat superfamily protein | chr3:1401479-1408095 REVERSE LENGTH=1202	0	98.76	GO:0006405 GO:0009910 GO:0009944 GO:0009965 GO:0031047 GO:0046825 GO:0048364 GO:0048367 GO:0061716	RNA export from nucleus; negative regulation of flower development; polarity specification of adaxial/abaxial axis; leaf morphogenesis; gene silencing by RNA; regulation of protein export from nucleus; root development; shoot system development; miRNA export from nucleus;	GO:0003723 GO:0005049 GO:0005515	RNA binding; nuclear export signal receptor activity; protein binding;	GO:0005634 GO:0005635 GO:0005737 GO:0042565	nucleus; nuclear envelope; cytoplasm; RNA nuclear export complex	PF08389	Xpo1;	AT3G05040|HST|HST1|HASTY|HASTY 1|T9J14.1|T9J14_1			Glyma.19G240700
299	T1	299	Glyma.15G052400	0.954117	0.0453802		-0.171324	0.979086		0.21704	0.872257		Glyma.15g052400	261	UniRef100_K7M9Q3 Chlorophyll a-b binding protein, chloroplastic n=2 Tax=Soja TaxID=1462606 RepID=K7M9Q3_SOYBN	0	99.62	UniRef100_K7M9Q3 Chlorophyll a-b binding protein, chloroplastic n=2 Tax=Soja TaxID=1462606 RepID=K7M9Q3_SOYBN	0	99.62	AT1G15820.1	AT1G15820.1 | Symbols: LHCB6, CP24 | light harvesting complex photosystem II subunit 6 | chr1:5446685-5447676 REVERSE LENGTH=258	1e-151	99.62	GO:0009416 GO:0009768 GO:0010196 GO:0015979 GO:0018298	response to light stimulus; photosynthesis, light harvesting in photosystem I; nonphotochemical quenching; photosynthesis; protein-chromophore linkage;	GO:0016168	chlorophyll binding;	GO:0005634 GO:0009507 GO:0009522 GO:0009534 GO:0009535 GO:0009579 GO:0009783 GO:0009941 GO:0010287 GO:0016021	nucleus; chloroplast; photosystem I; chloroplast thylakoid; chloroplast thylakoid membrane; thylakoid; photosystem II antenna complex; chloroplast envelope; plastoglobule; integral component of membrane	PF00504	Chloroa_b-bind;	AT1G15820|LHCB6|CP24|light harvesting complex photosystem II subunit 6|F7H2.16|F7H2_16|cp24|chlorophyll protein 24			Glyma.15G052400
300	T1	300	Glyma.03G060300	1.18993	0.020531		-0.279699	0.961066		0.220435	0.888448		Glyma.03g060300	291	UniRef100_A0A0R0KFE8 Chlorophyll a-b binding protein, chloroplastic n=2 Tax=Soja TaxID=1462606 RepID=A0A0R0KFE8_SOYBN	0	99.66	UniRef100_A0A0R0KFE8 Chlorophyll a-b binding protein, chloroplastic n=2 Tax=Soja TaxID=1462606 RepID=A0A0R0KFE8_SOYBN	0	99.66	AT3G08940.2	AT3G08940.2 | Symbols: LHCB4.2 | light harvesting complex photosystem II | chr3:2717717-2718665 FORWARD LENGTH=287	5e-174	95.53	GO:0009416 GO:0009637 GO:0009768 GO:0010114 GO:0010218 GO:0018298	response to light stimulus; response to blue light; photosynthesis, light harvesting in photosystem I; response to red light; response to far red light; protein-chromophore linkage;	GO:0016168 GO:0046872	chlorophyll binding; metal ion binding;	GO:0005829 GO:0009507 GO:0009522 GO:0009523 GO:0009534 GO:0009535 GO:0009579 GO:0009941 GO:0010287 GO:0016021	cytosol; chloroplast; photosystem I; photosystem II; chloroplast thylakoid; chloroplast thylakoid membrane; thylakoid; chloroplast envelope; plastoglobule; integral component of membrane	PF00504	Chloroa_b-bind;	AT3G08940|LHCB4.2|light harvesting complex photosystem II|T16O11.12			Glyma.03G060300
301	T1	301	Glyma.15G162500	0.597835	0.0235239		-0.0342051	0.995265		0.190202	0.80904		Glyma.15g162500	830	UniRef100_A0A0B2Q206 Pentatricopeptide repeat-containing protein n=2 Tax=Soja TaxID=1462606 RepID=A0A0B2Q206_GLYSO	0	99.88	UniRef100_A0A0B2Q206 Pentatricopeptide repeat-containing protein n=2 Tax=Soja TaxID=1462606 RepID=A0A0B2Q206_GLYSO	0	99.88	AT2G18940.1	AT2G18940.1 | Symbols: | Tetratricopeptide repeat (TPR)-like superfamily protein | chr2:8203873-8206341 REVERSE LENGTH=822	0	99.64	GO:0008150	biological process;	GO:0003729	mRNA binding;	GO:0009507	chloroplast	PF01535 PF13041	PPR; PPR_2;	AT2G18940|F19F24.14|F19F24_14			Glyma.15G162500
302	T1	302	Glyma.01G081050	1.71281	0.0289931		-0.323419	0.977367		0.397675	0.891957		Glyma.01g081050	78	UniRef100_A0A4D6LPF7 EREBP-like factor n=2 Tax=Vigna unguiculata TaxID=3917 RepID=A0A4D6LPF7_VIGUN	6e-34	80.77	UniRef100_A0A4D6LPF7 EREBP-like factor n=2 Tax=Vigna unguiculata TaxID=3917 RepID=A0A4D6LPF7_VIGUN	6e-34	80.77	NA	NA	NA	NA	NA	NA	NA	NA	NA	NA	NA	NA	NA			Glyma.01G081050
303	T1	303	Glyma.17G259100	0.259133	0.607403		-0.889248	0.0196397		-0.479176	0.592815		Glyma.17g259100	1251	UniRef100_I1MY42 Uncharacterized protein n=2 Tax=Soja TaxID=1462606 RepID=I1MY42_SOYBN	0	99.92	UniRef100_A0A1S3UH02 ABC transporter B family member 13 n=1 Tax=Vigna radiata var. radiata TaxID=3916 RepID=A0A1S3UH02_VIGRR	0	99.92	AT1G27940.1	AT1G27940.1 | Symbols: PGP13 | P-glycoprotein 13 | chr1:9733597-9738129 REVERSE LENGTH=1245	0	97.12	GO:0055085	transmembrane transport;	GO:0005524 GO:0016887 GO:0042626	ATP binding; ATPase activity; ATPase-coupled transmembrane transporter activity;	GO:0005634 GO:0016021	nucleus; integral component of membrane	PF00005 PF00664	ABC_tran; ABC_membrane;	AT1G27940|PGP13|ABCB13|P-glycoprotein 13|ATP-binding cassette B13|F13K9.5|F13K9_5			Glyma.17G259100
304	T1	304	Glyma.14G015700	1.28417	0.0384681		-0.264146	0.976843		0.277178	0.883697		Glyma.14g015700	548	UniRef100_I1M6I7 Uncharacterized protein n=1 Tax=Glycine max TaxID=3847 RepID=I1M6I7_SOYBN	0	99.82	UniRef100_A0A445H013 Zinc finger CCCH domain-containing protein 18 isoform A n=1 Tax=Glycine soja TaxID=3848 RepID=A0A445H013_GLYSO	0	99.82	AT2G05160.1	AT2G05160.1 | Symbols: | CCCH-type zinc fingerfamily protein with RNA-binding domain | chr2:1859011-1860931 REVERSE LENGTH=536	1e-120	97.45	GO:0008150	biological process;	GO:0003677 GO:0003723 GO:0004518 GO:0046872	DNA binding; RNA binding; nuclease activity; metal ion binding;	GO:0005634	nucleus	PF00642 PF00076 PF12872	zf-CCCH; RRM_1; OST-HTH;	AT2G05160|F5G3.6|F5G3_6			Glyma.14G015700	C3H-type1(Zn)
305	T1	305	Glyma.09G188051	2.80787	0.0456605		-1.39581	0.801554		0.125802	0.986941		Glyma.09g188051	47	NA	NA	NA	NA	NA	NA	NA	NA	NA	NA	NA	NA	NA	NA	NA	NA	NA	NA	NA			Glyma.09G188051
306	T1	306	Glyma.13G282000	1.41	0.0148616		-0.299182	0.968326		0.319814	0.84841		Glyma.13g282000	268	UniRef100_C6T868 Chlorophyll a-b binding protein, chloroplastic n=2 Tax=Soja TaxID=1462606 RepID=C6T868_SOYBN	0	99.63	UniRef100_C6T868 Chlorophyll a-b binding protein, chloroplastic n=2 Tax=Soja TaxID=1462606 RepID=C6T868_SOYBN	0	99.63	AT5G54270.1	AT5G54270.1 | Symbols: LHCB3, LHCB3*1 | light-harvesting chlorophyll B-binding protein 3 | chr5:22038424-22039383 FORWARD LENGTH=265	4e-177	99.63	GO:0009416 GO:0009635 GO:0009644 GO:0009737 GO:0009768 GO:0009769 GO:0010119 GO:0015979 GO:0018298	response to light stimulus; response to herbicide; response to high light intensity; response to abscisic acid; photosynthesis, light harvesting in photosystem I; photosynthesis, light harvesting in photosystem II; regulation of stomatal movement; photosynthesis; protein-chromophore linkage;	GO:0005515 GO:0016168 GO:0046872	protein binding; chlorophyll binding; metal ion binding;	GO:0009507 GO:0009517 GO:0009522 GO:0009523 GO:0009534 GO:0009535 GO:0009536 GO:0009579 GO:0009941 GO:0010287 GO:0016021 GO:0042651	chloroplast; PSII associated light-harvesting complex II; photosystem I; photosystem II; chloroplast thylakoid; chloroplast thylakoid membrane; plastid; thylakoid; chloroplast envelope; plastoglobule; integral component of membrane; thylakoid membrane	PF00504	Chloroa_b-bind;	AT5G54270|LHCB3|LHCB3*1|light-harvesting chlorophyll B-binding protein 3|MDK4.9|MDK4_9			Glyma.13G282000
307	T1	307	Glyma.19G116700	0.811021	0.0336482		-0.250596	0.940165		0.134108	0.912335		Glyma.19g116700	740	UniRef100_A0A0R0EVK5 S1 motif domain-containing protein (Fragment) n=1 Tax=Glycine max TaxID=3847 RepID=A0A0R0EVK5_SOYBN	0	99.86	UniRef100_A0A0R0EVK5 S1 motif domain-containing protein (Fragment) n=1 Tax=Glycine max TaxID=3847 RepID=A0A0R0EVK5_SOYBN	0	99.86	AT3G03710.1	AT3G03710.1 | Symbols: RIF10, PNP | polyribonucleotide nucleotidyltransferase, putative | chr3:919542-924906 FORWARD LENGTH=922	0	99.86	GO:0000957 GO:0000958 GO:0000963 GO:0000965 GO:0006364 GO:0006397 GO:0006401 GO:0008033 GO:0010323 GO:0015995 GO:0016036 GO:0016120 GO:0016123 GO:0031425	mitochondrial RNA catabolic process; mitochondrial mRNA catabolic process; mitochondrial RNA processing; mitochondrial RNA 3'-end processing; rRNA processing; mRNA processing; RNA catabolic process; tRNA processing; negative regulation of isopentenyl diphosphate biosynthetic process, methylerythritol 4-phosphate pathway; chlorophyll biosynthetic process; cellular response to phosphate starvation;…	GO:0000175 GO:0003723 GO:0004654	3'-5'-exoribonuclease activity; RNA binding; polyribonucleotide nucleotidyltransferase activity;	GO:0005739 GO:0005829 GO:0009507 GO:0009570	mitochondrion; cytosol; chloroplast; chloroplast stroma	PF00013 PF00575 PF01138 PF03725	KH_1; S1; RNase_PH; RNase_PH_C;	AT3G03710|RIF10|PNP|PDE326|resistant to inhibition with FSM 10|POLYNUCLEOTIDE PHOSPHORYLASE|PIGMENT DEFECTIVE 326|F20H23.26			Glyma.19G116700
308	T1	308	Glyma.10G094900	0.701287	0.0289931		-0.619887	0.162562		-0.144424	0.892828		Glyma.10g094900	509	UniRef100_I1L9W8 PDZ domain-containing protein n=1 Tax=Glycine max TaxID=3847 RepID=I1L9W8_SOYBN	0	99.8	UniRef100_I1L9W8 PDZ domain-containing protein n=1 Tax=Glycine max TaxID=3847 RepID=I1L9W8_SOYBN	0	99.8	AT3G57680.1	AT3G57680.1 | Symbols: | Peptidase S41 family protein | chr3:21381054-21383629 FORWARD LENGTH=519	0	87.23	NA	NA	GO:0004175	endopeptidase activity;	GO:0005576 GO:0005886	extracellular region; plasma membrane	PF00595 PF03572	PDZ; Peptidase_S41;	AT3G57680			Glyma.10G094900
309	T1	309	Glyma.16G057700	1.0291	0.00825739		-0.555724	0.59684		0.0235572	0.990302		Glyma.16g057700	515	UniRef100_K7MFD5 MTS domain-containing protein n=2 Tax=Soja TaxID=1462606 RepID=K7MFD5_SOYBN	0	99.81	UniRef100_K7MFD5 MTS domain-containing protein n=2 Tax=Soja TaxID=1462606 RepID=K7MFD5_SOYBN	0	99.81	AT3G27180.1	AT3G27180.1 | Symbols: | S-adenosyl-L-methionine-dependent methyltransferases superfamily protein | chr3:10027163-10030062 REVERSE LENGTH=518	0	94.56	GO:0006396	RNA processing;	GO:0008173	RNA methyltransferase activity;	GO:0009507	chloroplast	PF05175	MTS;	AT3G27180|MYF5.5			Glyma.16G057700
310	T1	310	Glyma.01G191600	0.944177	0.0206129		-0.284802	0.930343		0.164395	0.899917		Glyma.01g191600	312	UniRef100_I1J9C4 Uncharacterized protein n=2 Tax=Soja TaxID=1462606 RepID=I1J9C4_SOYBN	0	99.68	UniRef100_A0A0B2PZI8 Protein CONSERVED IN THE GREEN LINEAGE AND DIATOMS 27, chloroplastic n=3 Tax=Soja TaxID=1462606 RepID=A0A0B2PZI8_GLYSO	0	99.68	AT5G67370.1	AT5G67370.1 | Symbols: | Protein of unknown function (DUF1230) | chr5:26877667-26879465 REVERSE LENGTH=327	4e-144	99.68	GO:1990641	response to iron ion starvation;	GO:0003674	molecular function;	GO:0009507 GO:0016021	chloroplast; integral component of membrane	PF06799	DUF1230;	AT5G67370|CGLD27|CONSERVED IN THE GREEN LINEAGE AND DIATOMS 27|K8K14.9|K8K14_9			Glyma.01G191600
311	T1	311	Glyma.17G023100	0.0792498	0.916926		-0.914129	0.0499597		-0.627486	0.463254		Glyma.17g023100	188	UniRef100_C6SZP8 CASP-like protein 1E2 n=3 Tax=Soja TaxID=1462606 RepID=CSPL5_SOYBN	4e-130	99.47	UniRef100_C6SZP8 CASP-like protein 1E2 n=3 Tax=Soja TaxID=1462606 RepID=CSPL5_SOYBN	4e-130	99.47	AT4G15630.1	AT4G15630.1 | Symbols: | Uncharacterised protein family (UPF0497) | chr4:8917527-8918683 FORWARD LENGTH=190	1e-52	85.64	GO:0007043 GO:0042545	cell-cell junction assembly; cell wall modification;	GO:0005515 GO:0043424 GO:0051539	protein binding; protein histidine kinase binding; 4 iron, 4 sulfur cluster binding;	GO:0005886 GO:0009506 GO:0016021 GO:0048226	plasma membrane; plasmodesma; integral component of membrane; Casparian strip	PF04535	DUF588;	AT4G15630|CASPL1E1|CASP-like protein 1E1|DL3855W|FCAALL.230			Glyma.17G023100
312	T1	312	Glyma.16G032700	1.04554	0.0115437		0.0491794	0.996827		0.335353	0.766352		Glyma.16g032700	498	UniRef100_I1MKS4 Protein kinase domain-containing protein n=1 Tax=Glycine max TaxID=3847 RepID=I1MKS4_SOYBN	0	99.8	UniRef100_I1MKS4 Protein kinase domain-containing protein n=1 Tax=Glycine max TaxID=3847 RepID=I1MKS4_SOYBN	0	99.8	AT1G01540.2	AT1G01540.2 | Symbols: | Protein kinase superfamily protein | chr1:195980-198383 FORWARD LENGTH=472	0	99.2	GO:0006468 GO:0046777	protein phosphorylation; protein autophosphorylation;	GO:0004674 GO:0004675 GO:0005524	protein serine/threonine kinase activity; transmembrane receptor protein serine/threonine kinase activity; ATP binding;	GO:0005886 GO:0009507 GO:0016021	plasma membrane; chloroplast; integral component of membrane	PF00069	Pkinase;	AT1G01540|F22L4.8|F22L4_8			Glyma.16G032700
313	T1	313	Glyma.09G062900	1.60993	0.0300837		-0.351445	0.972083		0.21879	0.928342		Glyma.09g062900	722	UniRef100_A0A445IXK1 Beta-galactosidase n=4 Tax=Soja TaxID=1462606 RepID=A0A445IXK1_GLYSO	0	99.86	UniRef100_A0A445IXK1 Beta-galactosidase n=4 Tax=Soja TaxID=1462606 RepID=A0A445IXK1_GLYSO	0	99.86	AT4G26140.1	AT4G26140.1 | Symbols: BGAL12 | beta-galactosidase 12 | chr4:13243219-13247823 REVERSE LENGTH=728	0	99.45	GO:0005975	carbohydrate metabolic process;	GO:0004565	beta-galactosidase activity;	GO:0005576 GO:0005618 GO:0005773 GO:0005829 GO:0048046	extracellular region; cell wall; vacuole; cytosol; apoplast	PF01301	Glyco_hydro_35;	AT4G26140|BGAL12|beta-galactosidase 12|F20B18.250|F20B18_250			Glyma.09G062900
314	T1	314	Glyma.07G258500	0.933438	0.0115078		-0.401192	0.768897		-0.00564812	0.996598		Glyma.07g258500	521	UniRef100_C6TE56 Glucose-1-phosphate adenylyltransferase n=3 Tax=Soja TaxID=1462606 RepID=C6TE56_SOYBN	0	99.81	UniRef100_C6TE56 Glucose-1-phosphate adenylyltransferase n=3 Tax=Soja TaxID=1462606 RepID=C6TE56_SOYBN	0	99.81	AT5G19220.1	AT5G19220.1 | Symbols: ADG2, APL1 | ADP glucose pyrophosphorylase large subunit 1 | chr5:6463931-6466775 REVERSE LENGTH=522	0	99.81	GO:0005978 GO:0019252	glycogen biosynthetic process; starch biosynthetic process;	GO:0005524 GO:0008878	ATP binding; glucose-1-phosphate adenylyltransferase activity;	GO:0009507 GO:0009570 GO:0009941	chloroplast; chloroplast stroma; chloroplast envelope	PF00483	NTP_transferase;	AT5G19220|ADG2|APL1|ADP GLUCOSE PYROPHOSPHORYLASE 2|ADP glucose pyrophosphorylase large subunit 1|T24G5.120|T24G5_120|ADPG PYROPHOSPHORYLASE			Glyma.07G258500
315	T1	315	Glyma.10G043900	1.03322	0.00960445		-0.227994	0.96158		0.144749	0.916288		Glyma.10g043900	510	UniRef100_K7LHE9 Uncharacterized protein n=1 Tax=Glycine max TaxID=3847 RepID=K7LHE9_SOYBN	0	98.43	UniRef100_A0A445IHS3 Pentatricopeptide repeat-containing protein, chloroplastic n=1 Tax=Glycine soja TaxID=3848 RepID=A0A445IHS3_GLYSO	0	99.02	AT3G53700.1	AT3G53700.1 | Symbols: MEE40 | Pentatricopeptide repeat (PPR) superfamily protein | chr3:19900303-19902567 FORWARD LENGTH=754	0	98.63	GO:0009793	embryo development ending in seed dormancy;	NA	NA	GO:0009507	chloroplast	PF13812 PF12854 PF13041	PPR_3; PPR_1; PPR_2;	AT3G53700|MEE40|maternal effect embryo arrest 40|F5K20.2			Glyma.10G043900
316	T1	316	Glyma.03G026700	1.23841	0.013897		-0.157793	0.988613		0.227184	0.895491		Glyma.03g026700	623	UniRef100_A0A0R0KJ97 Uncharacterized protein n=1 Tax=Glycine max TaxID=3847 RepID=A0A0R0KJ97_SOYBN	0	99.84	UniRef100_A0A0B2RTP7 Pentatricopeptide repeat-containing protein, chloroplastic n=1 Tax=Glycine soja TaxID=3848 RepID=A0A0B2RTP7_GLYSO	0	99.84	AT2G45350.1	AT2G45350.1 | Symbols: CRR4 | Pentatricopeptide repeat (PPR) superfamily protein | chr2:18694816-18696657 REVERSE LENGTH=613	0	93.9	GO:0006397 GO:0009451 GO:0016556 GO:1900865	mRNA processing; RNA modification; mRNA modification; chloroplast RNA modification;	GO:0003723 GO:0005515	RNA binding; protein binding;	GO:0005773 GO:0009507 GO:0043231	vacuole; chloroplast; intracellular membrane-bounded organelle	PF13041 PF01535	PPR_2; PPR;	AT2G45350|CRR4|CHLORORESPIRATORY REDUCTION 4|F4L23.14			Glyma.03G026700
317	T1	317	Glyma.20G031600	1.10404	0.037407		-0.687326	0.614816		-0.18987	0.911903		Glyma.20g031600	488	UniRef100_A0A0B2QZ03 Ribulose-1,5 bisphosphate carboxylase/oxygenase large subunit N-methyltransferase, chloroplastic n=2 Tax=Soja TaxID=1462606 RepID=A0A0B2QZ03_GLYSO	0	99.8	UniRef100_A0A0B2QZ03 Ribulose-1,5 bisphosphate carboxylase/oxygenase large subunit N-methyltransferase, chloroplastic n=2 Tax=Soja TaxID=1462606 RepID=A0A0B2QZ03_GLYSO	0	99.8	AT1G14030.1	AT1G14030.1 | Symbols: | Rubisco methyltransferase family protein | chr1:4805493-4807440 REVERSE LENGTH=482	0	92.42	GO:0018023 GO:0018026	peptidyl-lysine trimethylation; peptidyl-lysine monomethylation;	GO:0005515 GO:0016279 GO:0030785	protein binding; protein-lysine N-methyltransferase activity; [ribulose-bisphosphate carboxylase]-lysine N-methyltransferase activity;	GO:0009507 GO:0009570	chloroplast; chloroplast stroma	PF00856 PF09273	SET; Rubis-subs-bind;	AT1G14030|LSMT-L|lysine methyltransferase (LSMT)-like|F7A19.12|F7A19_12			Glyma.20G031600
318	T1	318	Glyma.05G113300	0.954324	0.00962165		-0.337416	0.864432		0.015023	0.993212		Glyma.05g113300	713	UniRef100_K7KPM1 Smr domain-containing protein n=3 Tax=Soja TaxID=1462606 RepID=K7KPM1_SOYBN	0	99.86	UniRef100_K7KPM1 Smr domain-containing protein n=3 Tax=Soja TaxID=1462606 RepID=K7KPM1_SOYBN	0	99.86	AT5G46580.1	AT5G46580.1 | Symbols: | pentatricopeptide (PPR) repeat-containing protein | chr5:18897510-18899645 REVERSE LENGTH=711	0	99.02	NA	NA	NA	NA	GO:0009507	chloroplast	PF01535 PF13041	PPR; PPR_2;	AT5G46580			Glyma.05G113300
319	T1	319	Glyma.12G109202	1.68559	0.0240948		-1.27801	0.430281		-0.444813	0.84764		Glyma.12g109202	92	UniRef100_A0A0R0HGD5 Uncharacterized protein (Fragment) n=1 Tax=Glycine max TaxID=3847 RepID=A0A0R0HGD5_SOYBN	3e-52	92.39	UniRef100_UPI0003DE91C4 glutamine synthetase leaf isozyme, chloroplastic n=1 Tax=Glycine max TaxID=3847 RepID=UPI0003DE91C4	4e-52	92.39	AT5G35630.1	AT5G35630.1 | Symbols: GS2, GLN2, ATGSL1 | glutamine synthetase 2 | chr5:13831220-13833239 FORWARD LENGTH=430	2e-22	95.65	GO:0006542 GO:0007568 GO:0019676 GO:0046686	glutamine biosynthetic process; aging; ammonia assimilation cycle; response to cadmium ion;	GO:0004356 GO:0005524	glutamate-ammonia ligase activity; ATP binding;	GO:0005739 GO:0009507 GO:0009535 GO:0009536 GO:0009570 GO:0009579 GO:0009941 GO:0022626 GO:0048046	mitochondrion; chloroplast; chloroplast thylakoid membrane; plastid; chloroplast stroma; thylakoid; chloroplast envelope; cytosolic ribosome; apoplast	NA	NA	AT5G35630|GS2|GLN2|ATGSL1|glutamine synthetase 2|GLUTAMINE SYNTHETASE LIKE 1|MJE4.9|MJE4_9			Glyma.12G109202
320	T1	320	Glyma.01G115900	1.10708	0.0470956		-0.119283	0.992503		0.223537	0.89256		Glyma.01g115900	291	UniRef100_I1J7A8 Chlorophyll a-b binding protein, chloroplastic n=3 Tax=Soja TaxID=1462606 RepID=I1J7A8_SOYBN	0	99.66	UniRef100_I1J7A8 Chlorophyll a-b binding protein, chloroplastic n=3 Tax=Soja TaxID=1462606 RepID=I1J7A8_SOYBN	0	99.66	AT3G08940.2	AT3G08940.2 | Symbols: LHCB4.2 | light harvesting complex photosystem II | chr3:2717717-2718665 FORWARD LENGTH=287	7e-175	95.53	GO:0009416 GO:0009637 GO:0009768 GO:0010114 GO:0010218 GO:0018298	response to light stimulus; response to blue light; photosynthesis, light harvesting in photosystem I; response to red light; response to far red light; protein-chromophore linkage;	GO:0016168 GO:0046872	chlorophyll binding; metal ion binding;	GO:0005829 GO:0009507 GO:0009522 GO:0009523 GO:0009534 GO:0009535 GO:0009579 GO:0009941 GO:0010287 GO:0016021	cytosol; chloroplast; photosystem I; photosystem II; chloroplast thylakoid; chloroplast thylakoid membrane; thylakoid; chloroplast envelope; plastoglobule; integral component of membrane	PF00504	Chloroa_b-bind;	AT3G08940|LHCB4.2|light harvesting complex photosystem II|T16O11.12			Glyma.01G115900
321	T1	321	Glyma.10G177200	1.35073	0.0238456		-0.218355	0.979086		0.274051	0.877855		Glyma.10g177200	288	UniRef100_I1LC20 Chlorophyll a-b binding protein, chloroplastic n=3 Tax=Soja TaxID=1462606 RepID=I1LC20_SOYBN	0	99.65	UniRef100_I1LC20 Chlorophyll a-b binding protein, chloroplastic n=3 Tax=Soja TaxID=1462606 RepID=I1LC20_SOYBN	0	99.65	AT4G10340.1	AT4G10340.1 | Symbols: LHCB5 | light harvesting complex of photosystem II 5 | chr4:6408200-6409496 FORWARD LENGTH=280	5e-152	99.65	GO:0009416 GO:0009637 GO:0009768 GO:0010114 GO:0010196 GO:0010207 GO:0010218 GO:0015979 GO:0018298	response to light stimulus; response to blue light; photosynthesis, light harvesting in photosystem I; response to red light; nonphotochemical quenching; photosystem II assembly; response to far red light; photosynthesis; protein-chromophore linkage;	GO:0005515 GO:0016168 GO:0046872	protein binding; chlorophyll binding; metal ion binding;	GO:0005829 GO:0009507 GO:0009517 GO:0009522 GO:0009533 GO:0009534 GO:0009535 GO:0009579 GO:0009783 GO:0010287 GO:0016021 GO:0042651	cytosol; chloroplast; PSII associated light-harvesting complex II; photosystem I; chloroplast stromal thylakoid; chloroplast thylakoid; chloroplast thylakoid membrane; thylakoid; photosystem II antenna complex; plastoglobule; integral component of membrane; thylakoid membrane	PF00504	Chloroa_b-bind;	AT4G10340|LHCB5|light harvesting complex of photosystem II 5|F24G24.140|F24G24_140|CP26|chlorophyll protein 26|CP 26			Glyma.10G177200
322	T1	322	Glyma.18G158300	1.20781	0.00530354		-0.109679	0.992503		0.304373	0.824438		Glyma.18g158300	373	UniRef100_I1N1Z1 Uncharacterized protein n=1 Tax=Glycine max TaxID=3847 RepID=I1N1Z1_SOYBN	0	99.73	UniRef100_A0A445FTL0 UV-B-induced protein, chloroplastic isoform A n=2 Tax=Glycine soja TaxID=3848 RepID=A0A445FTL0_GLYSO	0	99.73	AT3G07310.1	AT3G07310.1 | Symbols: | Protein of unknown function (DUF760) | chr3:2328057-2329677 REVERSE LENGTH=368	1e-116	91.15	GO:0008150	biological process;	GO:0008483	transaminase activity;	GO:0009507	chloroplast	PF05542	DUF760;	AT3G07310|T1B9.2			Glyma.18G158300
323	T1	323	Glyma.07G088350	1.35415	0.0143991		-1.42156	0.00860558		-0.5427	0.696723		Glyma.07g088350	224	UniRef100_A0A0S3TCR2 Uncharacterized protein n=1 Tax=Vigna angularis var. angularis TaxID=157739 RepID=A0A0S3TCR2_PHAAN	1e-99	86.61	UniRef100_A0A5A7QAI1 Ig kappa chain V-VI region NQ2-6.1 n=1 Tax=Striga asiatica TaxID=4170 RepID=A0A5A7QAI1_STRAF	2e-39	99.11	NA	NA	NA	NA	NA	NA	NA	NA	NA	NA	NA	NA	NA			Glyma.07G088350
324	T1	324	Glyma.02G130896	2.13022	0.0300837		-0.545212	0.958156		0.28557	0.94911		Glyma.02g130896	187	UniRef100_A0A0R0L2M6 Uncharacterized protein n=1 Tax=Glycine max TaxID=3847 RepID=A0A0R0L2M6_SOYBN	6e-123	95.72	UniRef100_A0A445EYA1 Phosphoenolpyruvate carboxylase 4 n=1 Tax=Glycine soja TaxID=3848 RepID=A0A445EYA1_GLYSO	8e-114	95.72	AT1G68750.1	AT1G68750.1 | Symbols: ATPPC4, PPC4 | phosphoenolpyruvate carboxylase 4 | chr1:25822942-25828104 REVERSE LENGTH=1032	1e-82	98.93	GO:0006099 GO:0015977 GO:0015979	tricarboxylic acid cycle; carbon fixation; photosynthesis;	GO:0008964	phosphoenolpyruvate carboxylase activity;	GO:0005737 GO:0005829	cytoplasm; cytosol	PF00311	PEPcase;	AT1G68750|ATPPC4|PPC4|phosphoenolpyruvate carboxylase 4|F14K14.14|F14K14_14			Glyma.02G130896
325	T1	325	Glyma.13G029900	1.09719	0.0156644		-0.338268	0.938591		0.106614	0.954617		Glyma.13g029900	485	UniRef100_I1JFT2 Glycosyltransferase n=2 Tax=Soja TaxID=1462606 RepID=I1JFT2_SOYBN	0	99.79	UniRef100_I1JFT2 Glycosyltransferase n=2 Tax=Soja TaxID=1462606 RepID=I1JFT2_SOYBN	0	99.79	AT1G22380.1	AT1G22380.1 | Symbols: AtUGT85A3, UGT85A3 | UDP-glucosyl transferase 85A3 | chr1:7900522-7902332 REVERSE LENGTH=488	0	97.32	NA	NA	GO:0008194 GO:0015020 GO:0016757 GO:0080043 GO:0080044	UDP-glycosyltransferase activity; glucuronosyltransferase activity; transferase activity, transferring glycosyl groups; quercetin 3-O-glucosyltransferase activity; quercetin 7-O-glucosyltransferase activity;	GO:0043231	intracellular membrane-bounded organelle	PF00201	UDPGT;	AT1G22380			Glyma.13G029900
326	T1	326	Glyma.05G050100	0.514551	0.20894		-0.776875	0.0460837		-0.374315	0.661016		Glyma.05g050100	582	UniRef100_I1K0E1 GMC_OxRdtase_N domain-containing protein n=2 Tax=Soja TaxID=1462606 RepID=I1K0E1_SOYBN	0	99.83	UniRef100_I1K0E1 GMC_OxRdtase_N domain-containing protein n=2 Tax=Soja TaxID=1462606 RepID=I1K0E1_SOYBN	0	99.83	AT1G12570.1	AT1G12570.1 | Symbols: | Glucose-methanol-choline (GMC) oxidoreductase family protein | chr1:4278192-4280753 REVERSE LENGTH=572	0	97.42	GO:0055114	oxidation-reduction process;	GO:0016614 GO:0050660	oxidoreductase activity, acting on CH-OH group of donors; flavin adenine dinucleotide binding;	GO:0005576	extracellular region	PF05199 PF00732	GMC_oxred_C; GMC_oxred_N;	AT1G12570|F5O11.31|F5O11_31			Glyma.05G050100
327	T1	327	Glyma.15G211900	1.18234	0.0373914		-1.07876	0.161499		-0.385068	0.823093		Glyma.15g211900	511	UniRef100_UPI0003DECDBE SH2 domain-containing protein A isoform X2 n=1 Tax=Glycine max TaxID=3847 RepID=UPI0003DECDBE	0	99.8	UniRef100_UPI0003DECDBE SH2 domain-containing protein A isoform X2 n=1 Tax=Glycine max TaxID=3847 RepID=UPI0003DECDBE	0	99.8	AT1G78540.2	AT1G78540.2 | Symbols: SHB | SH2 domain protein B | chr1:29541195-29544574 REVERSE LENGTH=696	7e-132	98.83	GO:0007165 GO:0045944	signal transduction; positive regulation of transcription by RNA polymerase II;	GO:0000978 GO:0001228	RNA polymerase II cis-regulatory region sequence-specific DNA binding; DNA-binding transcription activator activity, RNA polymerase II-specific;	GO:0005634 GO:0005829	nucleus; cytosol	NA	NA	AT1G78540|SHB|ATSHB|STATLB|SH2 domain protein B|ARABIDOPSIS THALIANA SH2 DOMAIN PROTEIN B|STAT-TYPE LINKER-SH2 DOMAIN FACTOR B|T30F21.13|T30F21_13			Glyma.15G211900
328	T1	328	Glyma.17G134200	1.08949	0.013589		-0.760965	0.352462		-0.192491	0.892828		Glyma.17g134200	512	UniRef100_I1MUT8 Uncharacterized protein n=1 Tax=Glycine max TaxID=3847 RepID=I1MUT8_SOYBN	0	99.8	UniRef100_A0A445G6D5 Flavonoid 3'-monooxygenase n=1 Tax=Glycine soja TaxID=3848 RepID=A0A445G6D5_GLYSO	0	99.8	AT4G12300.1	AT4G12300.1 | Symbols: CYP706A4 | cytochrome P450, family 706, subfamily A, polypeptide 4 | chr4:7308016-7309692 REVERSE LENGTH=516	0	98.05	GO:0055114	oxidation-reduction process;	GO:0005506 GO:0016709 GO:0020037	iron ion binding; oxidoreductase activity, acting on paired donors, with incorporation or reduction of molecular oxygen, NAD(P)H as one donor, and incorporation of one atom of oxygen; heme binding;	GO:0005829 GO:0009507 GO:0016020 GO:0016021	cytosol; chloroplast; membrane; integral component of membrane	PF00067	p450;	AT4G12300|CYP706A4|cytochrome P450, family 706, subfamily A, polypeptide 4|T4C9.140|T4C9_140			Glyma.17G134200
329	T1	329	Glyma.12G222200	0.935061	0.026579		-0.213348	0.968911		0.137057	0.915723		Glyma.12g222200	400	UniRef100_A0A0R4J4S6 NADPH-protochlorophyllide oxidoreductase n=2 Tax=Soja TaxID=1462606 RepID=A0A0R4J4S6_SOYBN	0	99.75	UniRef100_A0A0R4J4S6 NADPH-protochlorophyllide oxidoreductase n=2 Tax=Soja TaxID=1462606 RepID=A0A0R4J4S6_SOYBN	0	99.75	AT5G54190.1	AT5G54190.1 | Symbols: PORA | protochlorophyllide oxidoreductase A | chr5:21991183-21992773 REVERSE LENGTH=405	0	99.75	GO:0009640 GO:0009647 GO:0009723 GO:0015979 GO:0015995 GO:0055114	photomorphogenesis; skotomorphogenesis; response to ethylene; photosynthesis; chlorophyll biosynthetic process; oxidation-reduction process;	GO:0005515 GO:0016630	protein binding; protochlorophyllide reductase activity;	GO:0009507 GO:0009534 GO:0009941	chloroplast; chloroplast thylakoid; chloroplast envelope	PF00106	adh_short;	AT5G54190|PORA|protochlorophyllide oxidoreductase A|K18G13.7|K18G13_7			Glyma.12G222200
330	T1	330	Glyma.06G204400	0.949739	0.0419655		-0.0681321	0.993373		0.239062	0.85919		Glyma.06g204400	1105	UniRef100_K7KW76 Uncharacterized protein n=1 Tax=Glycine max TaxID=3847 RepID=K7KW76_SOYBN	0	99.91	UniRef100_A0A445KCC8 Protein LONGIFOLIA 2 isoform A n=1 Tax=Glycine soja TaxID=3848 RepID=A0A445KCC8_GLYSO	0	99.91	AT1G74160.1	AT1G74160.1 | Symbols: | unknown protein; BEST Arabidopsis thaliana protein match is: unknown protein (TAIR:AT1G18620.1); Has 3407 Blast hits to 2217 proteins in 314 species: Archae - 0; Bacteria - 264; Metazoa - 1296; Fungi - 318; Plants - 346; Viruses - 34; Other Eukaryotes - 1149 (source: NCBI BLink). | chr1:27887164-27891151 FORWARD LENGTH=1025	0	99.82	GO:0009826 GO:0051513	unidimensional cell growth; regulation of monopolar cell growth;	GO:0003674	molecular function;	GO:0005634 GO:0009506	nucleus; plasmodesma	PF14383 PF14309	VARLMGL; DUF4378;	AT1G74160|TRM4|LNG3|TON1 Recruiting Motif 4|LONGIFOLIA 3|F9E11.1|F9E11_1			Glyma.06G204400
331	T2	1	Glyma.19G105100	-0.111196	0.903355		-1.18722	0.0268452		1.12271	0.149538		Glyma.19g105100	392	UniRef100_I1N828 Uncharacterized protein n=1 Tax=Glycine max TaxID=3847 RepID=I1N828_SOYBN	0	99.74	UniRef100_A0A445FEP3 Chalcone synthase n=1 Tax=Glycine soja TaxID=3848 RepID=A0A445FEP3_GLYSO	0	99.74	AT5G13930.1	AT5G13930.1 | Symbols: CHS, TT4, ATCHS | Chalcone and stilbene synthase family protein | chr5:4488762-4490035 FORWARD LENGTH=395	0	98.72	GO:0006979 GO:0009611 GO:0009629 GO:0009715 GO:0009733 GO:0009753 GO:0009813 GO:0009926 GO:0010224 GO:0031540	response to oxidative stress; response to wounding; response to gravity; chalcone biosynthetic process; response to auxin; response to jasmonic acid; flavonoid biosynthetic process; auxin polar transport; response to UV-B; regulation of anthocyanin biosynthetic process;	GO:0005515 GO:0016210	protein binding; naringenin-chalcone synthase activity;	GO:0005634 GO:0005737 GO:0005783 GO:0009705	nucleus; cytoplasm; endoplasmic reticulum; plant-type vacuole membrane	PF08541 PF00195	ACP_syn_III_C; Chal_sti_synt_N;	AT5G13930|CHS|TT4|ATCHS|CHALCONE SYNTHASE|TRANSPARENT TESTA 4|MAC12.28|MAC12_28|CHALCONE SYNTHASE|CHALCONE/STILBENE SYNTHASE|NARINGENIN-CHALCONE SYNTHASE			Glyma.19G105100
332	T2	2	Glyma.14G043500	-0.229614	0.542869		-0.62106	0.0499849		0.210793	0.789664		Glyma.14g043500	310	UniRef100_I1M7C1 S5A_REDUCTASE domain-containing protein n=1 Tax=Glycine max TaxID=3847 RepID=I1M7C1_SOYBN	0	99.68	UniRef100_I1M7C1 S5A_REDUCTASE domain-containing protein n=1 Tax=Glycine max TaxID=3847 RepID=I1M7C1_SOYBN	0	99.68	AT3G55360.1	AT3G55360.1 | Symbols: CER10, ECR, ATTSC13, TSC13 | 3-oxo-5-alpha-steroid 4-dehydrogenase family protein | chr3:20521186-20522856 REVERSE LENGTH=310	0	99.68	GO:0006665 GO:0010025 GO:0010091 GO:0042335 GO:0042761 GO:0055114 GO:1905499	sphingolipid metabolic process; wax biosynthetic process; trichome branching; cuticle development; very long-chain fatty acid biosynthetic process; oxidation-reduction process; trichome papilla formation;	GO:0005515 GO:0009922 GO:0016491 GO:0019166 GO:0102758	protein binding; fatty acid elongase activity; oxidoreductase activity; trans-2-enoyl-CoA reductase (NADPH) activity; very-long-chain enoyl-CoA reductase activity;	GO:0005783 GO:0005789 GO:0005829 GO:0005886 GO:0009923 GO:0016021	endoplasmic reticulum; endoplasmic reticulum membrane; cytosol; plasma membrane; fatty acid elongase complex; integral component of membrane	PF02544	Steroid_dh;	AT3G55360|CER10|ECR|ATTSC13|TSC13|GLH6|ECERIFERUM 10|ENOYL-COA REDUCTASE|GLASSY HAIR 6|T22E16.20			Glyma.14G043500
333	T2	3	Glyma.01G167500	-0.492278	0.375096		-1.03908	0.0220188		0.159706	0.905998		Glyma.01g167500	366	UniRef100_I1J8M6 NAD(P)-bd_dom domain-containing protein n=2 Tax=Soja TaxID=1462606 RepID=I1J8M6_SOYBN	0	99.73	UniRef100_I1J8M6 NAD(P)-bd_dom domain-containing protein n=2 Tax=Soja TaxID=1462606 RepID=I1J8M6_SOYBN	0	99.73	AT3G51160.1	AT3G51160.1 | Symbols: MUR1, MUR_1, GMD2 | NAD(P)-binding Rossmann-fold superfamily protein | chr3:19007232-19008353 REVERSE LENGTH=373	0	98.36	GO:0009826 GO:0019673 GO:0042351	unidimensional cell growth; GDP-mannose metabolic process; 'de novo' GDP-L-fucose biosynthetic process;	GO:0005525 GO:0008446	GTP binding; GDP-mannose 4,6-dehydratase activity;	GO:0005634 GO:0005737 GO:0005829	nucleus; cytoplasm; cytosol	PF16363	GDP_Man_Dehyd;	AT3G51160|MUR1|MUR_1|GMD2|SFR8|MURUS 1|GDP-D-MANNOSE-4,6-DEHYDRATASE 2|SENSITIVE TO FREEZING8|F24M12.200|GDP-D-MANNOSE-4,6-DEHYDRATASE			Glyma.01G167500
334	T2	4	Glyma.15G089300	-0.806214	0.233618		-1.53317	0.00475476		0.277366	0.866362		Glyma.15g089300	365	UniRef100_A0A0B2PH56 GDSL esterase/lipase n=2 Tax=Soja TaxID=1462606 RepID=A0A0B2PH56_GLYSO	0	99.73	UniRef100_A0A0B2PH56 GDSL esterase/lipase n=2 Tax=Soja TaxID=1462606 RepID=A0A0B2PH56_GLYSO	0	99.73	AT1G29670.1	AT1G29670.1 | Symbols: | GDSL-like Lipase/Acylhydrolase superfamily protein | chr1:10375843-10377717 FORWARD LENGTH=363	0	96.71	GO:0016042	lipid catabolic process;	GO:0016788	hydrolase activity, acting on ester bonds;	GO:0005576 GO:0005618 GO:0005634 GO:0009534 GO:0048046	extracellular region; cell wall; nucleus; chloroplast thylakoid; apoplast	PF00657	Lipase_GDSL;	AT1G29670|GDSL1|F15D2.22|F15D2_22			Glyma.15G089300
335	T2	5	Glyma.09G131900	0.225136	0.799936		-1.19911	0.102571		1.65953	0.0301201		Glyma.09g131900	324	UniRef100_K7LDM2 Uncharacterized protein n=1 Tax=Glycine max TaxID=3847 RepID=K7LDM2_SOYBN	0	99.69	UniRef100_UPI00103BEC3F glutaminyl-peptide cyclotransferase-like n=1 Tax=Glycine soja TaxID=3848 RepID=UPI00103BEC3F	0	99.69	AT4G25720.1	AT4G25720.1 | Symbols: ATQC, QC, QCT | glutaminyl cyclase | chr4:13099929-13102470 REVERSE LENGTH=320	2e-113	76.54	GO:0017186	peptidyl-pyroglutamic acid biosynthetic process, using glutaminyl-peptide cyclotransferase;	GO:0016603	glutaminyl-peptide cyclotransferase activity;	GO:0005739 GO:0005789 GO:0005886 GO:0009507 GO:0016021	mitochondrion; endoplasmic reticulum membrane; plasma membrane; chloroplast; integral component of membrane	PF05096	Glu_cyclase_2;	AT4G25720|ATQC|QC|QCT|ARABIDOPSIS THALIANA GLUTAMINYL CYCLASE|glutaminyl cyclase|GLUTAMINYL CYCLOTRANSFERASE|L73G19.100|L73G19_100			Glyma.09G131900
336	T2	6	Glyma.07G069500	-0.325529	0.689239		-1.35505	0.0134422		0.565055	0.66796		Glyma.07g069500	533	UniRef100_I1KI90 Uncharacterized protein n=2 Tax=Soja TaxID=1462606 RepID=I1KI90_SOYBN	0	99.81	UniRef100_UPI000F7C3FD5 cytochrome P450 86A8-like n=1 Tax=Abrus precatorius TaxID=3816 RepID=UPI000F7C3FD5	0	99.81	AT2G45970.1	AT2G45970.1 | Symbols: CYP86A8, LCR | cytochrome P450, family 86, subfamily A, polypeptide 8 | chr2:18912548-18914161 REVERSE LENGTH=537	0	98.69	GO:0006631 GO:0055114	fatty acid metabolic process; oxidation-reduction process;	GO:0005506 GO:0018685 GO:0020037 GO:0070330	iron ion binding; alkane 1-monooxygenase activity; heme binding; aromatase activity;	GO:0005576 GO:0016021	extracellular region; integral component of membrane	PF00067	p450;	AT2G45970|CYP86A8|LCR|cytochrome P450, family 86, subfamily A, polypeptide 8|LACERATA|F4I18.5			Glyma.07G069500
337	T2	7	Glyma.08G083700	0.883576	0.307457		0.264422	0.979368		2.1605	0.0301201		Glyma.08g083700	310	UniRef100_A0A0B2R5R9 Uncharacterized protein n=2 Tax=Soja TaxID=1462606 RepID=A0A0B2R5R9_GLYSO	0	99.68	UniRef100_UPI001016D2F9 uncharacterized protein ycf23-like n=1 Tax=Vigna unguiculata TaxID=3917 RepID=UPI001016D2F9	0	99.68	NA	NA	NA	NA	NA	NA	NA	NA	NA	NA	PF04481	DUF561;	NA			Glyma.08G083700
338	T2	8	Glyma.13G224900	-0.438518	0.471176		-1.1484	0.0125571		1.22678	0.0551859		Glyma.13g224900	274	UniRef100_I1M1P0 Uncharacterized protein n=2 Tax=Soja TaxID=1462606 RepID=I1M1P0_SOYBN	0	99.64	UniRef100_A0A0B2PC75 Nodulin-26 n=1 Tax=Glycine soja TaxID=3848 RepID=A0A0B2PC75_GLYSO	0	99.64	AT4G18910.1	AT4G18910.1 | Symbols: NIP1;2, NLM2, ATNLM2 | NOD26-like intrinsic protein 1;2 | chr4:10366211-10368179 FORWARD LENGTH=294	1e-134	89.05	GO:0015700 GO:0046685 GO:0080170	arsenite transport; response to arsenic-containing substance; hydrogen peroxide transmembrane transport;	GO:0015105 GO:0015250 GO:0015267	arsenite transmembrane transporter activity; water channel activity; channel activity;	GO:0005886 GO:0016021	plasma membrane; integral component of membrane	PF00230	MIP;	AT4G18910|NIP1;2|NLM2|ATNLM2|NOD26-like intrinsic protein 1;2|NOD26-LIKE INTRINSIC PROTEIN 2|F13C5.80|F13C5_80			Glyma.13G224900
339	T2	9	Glyma.14G140900	-0.988547	0.161322		-1.33738	0.0499597		-0.017963	0.994169		Glyma.14g140900	350	UniRef100_I1M9X5 BURP domain-containing protein n=1 Tax=Glycine max TaxID=3847 RepID=I1M9X5_SOYBN	0	99.71	UniRef100_I1M9X5 BURP domain-containing protein n=1 Tax=Glycine max TaxID=3847 RepID=I1M9X5_SOYBN	0	99.71	AT5G25610.1	AT5G25610.1 | Symbols: RD22, ATRD22 | BURP domain-containing protein | chr5:8914498-8916684 REVERSE LENGTH=392	1e-124	97.43	GO:0009269 GO:0009651 GO:0009737	response to desiccation; response to salt stress; response to abscisic acid;	GO:0045735	nutrient reservoir activity;	GO:0005576 GO:0005768 GO:0005794 GO:0005802	extracellular region; endosome; Golgi apparatus; trans-Golgi network	PF03181	BURP;	AT5G25610|RD22|ATRD22|RESPONSIVE TO DESICCATION 22|T14C9.150|T14C9_150			Glyma.14G140900
340	T2	10	Glyma.13G278400	-0.480546	0.649933		-2.2355	0.00686501		0.229835	0.92984		Glyma.13g278400	586	UniRef100_A0A0R0H377 MLO-like protein n=1 Tax=Glycine max TaxID=3847 RepID=A0A0R0H377_SOYBN	0	99.83	UniRef100_A0A0R0H377 MLO-like protein n=1 Tax=Glycine max TaxID=3847 RepID=A0A0R0H377_SOYBN	0	99.83	AT5G53760.1	AT5G53760.1 | Symbols: MLO11, ATMLO11 | Seven transmembrane MLO family protein | chr5:21823055-21826289 FORWARD LENGTH=573	0	99.66	GO:0006952 GO:0009607	defense response; response to biotic stimulus;	GO:0005516	calmodulin binding;	GO:0005634 GO:0016021	nucleus; integral component of membrane	PF03094	Mlo;	AT5G53760|MLO11|ATMLO11|MILDEW RESISTANCE LOCUS O 11|MGN6.12|MGN6_12			Glyma.13G278400
341	T2	11	Glyma.10G043700	-0.258627	0.701305		-1.33267	0.000736586		0.191164	0.891957		Glyma.10g043700	324	UniRef100_A0A0B2PEJ6 Short-chain dehydrogenase TIC 32, chloroplastic n=2 Tax=Soja TaxID=1462606 RepID=A0A0B2PEJ6_GLYSO	0	99.69	UniRef100_A0A0B2PEJ6 Short-chain dehydrogenase TIC 32, chloroplastic n=2 Tax=Soja TaxID=1462606 RepID=A0A0B2PEJ6_GLYSO	0	99.69	AT2G37540.1	AT2G37540.1 | Symbols: | NAD(P)-binding Rossmann-fold superfamily protein | chr2:15751695-15753820 REVERSE LENGTH=321	5e-163	98.77	GO:0009860	pollen tube growth;	NA	NA	GO:0005783	endoplasmic reticulum	PF00106	adh_short;	AT2G37540|F13M22.4|F13M22_4			Glyma.10G043700
342	T2	12	Glyma.03G008300	-0.324743	0.640486		-1.18581	0.0134359		0.0847326	0.962939		Glyma.03g008300	501	UniRef100_I1JK69 PlsC domain-containing protein n=1 Tax=Glycine max TaxID=3847 RepID=I1JK69_SOYBN	0	99.8	UniRef100_I1JK69 PlsC domain-containing protein n=1 Tax=Glycine max TaxID=3847 RepID=I1JK69_SOYBN	0	99.8	AT4G00400.1	AT4G00400.1 | Symbols: GPAT8, AtGPAT8 | glycerol-3-phosphate acyltransferase 8 | chr4:174312-176734 REVERSE LENGTH=500	0	98.8	GO:0010143 GO:0016024	cutin biosynthetic process; CDP-diacylglycerol biosynthetic process;	GO:0004366 GO:0016791 GO:0090447 GO:0102420	glycerol-3-phosphate O-acyltransferase activity; phosphatase activity; glycerol-3-phosphate 2-O-acyltransferase activity; sn-1-glycerol-3-phosphate C16:0-DCA-CoA acyl transferase activity;	GO:0005783 GO:0016020 GO:0016021	endoplasmic reticulum; membrane; integral component of membrane	PF01553	Acyltransferase;	AT4G00400|GPAT8|AtGPAT8|GLYCEROL-3-PHOSPHATE sn-2-ACYLTRANSFERASE 8|A_IG005I10.4|A_IG005I10_4|F5I10.4|F5I10_4			Glyma.03G008300
343	T2	13	Glyma.13G255800	0.331622	0.652834		-1.26005	0.0246593		0.934607	0.28686		Glyma.13g255800	463	UniRef100_A0A0B2QCL5 Glycosyltransferase n=2 Tax=Soja TaxID=1462606 RepID=A0A0B2QCL5_GLYSO	0	99.78	UniRef100_A0A0B2QCL5 Glycosyltransferase n=2 Tax=Soja TaxID=1462606 RepID=A0A0B2QCL5_GLYSO	0	99.78	AT5G17050.1	AT5G17050.1 | Symbols: UGT78D2 | UDP-glucosyl transferase 78D2 | chr5:5607828-5609392 REVERSE LENGTH=460	8e-137	97.41	GO:0009698 GO:0080167	phenylpropanoid metabolic process; response to karrikin;	GO:0008194 GO:0016757 GO:0035251 GO:0047213 GO:0047893 GO:0080043 GO:0102360 GO:0102425	UDP-glycosyltransferase activity; transferase activity, transferring glycosyl groups; UDP-glucosyltransferase activity; anthocyanidin 3-O-glucosyltransferase activity; flavonol 3-O-glucosyltransferase activity; quercetin 3-O-glucosyltransferase activity; daphnetin 3-O-glucosyltransferase activity; myricetin 3-O-glucosyltransferase activity;	GO:0009507 GO:0043231	chloroplast; intracellular membrane-bounded organelle	PF00201	UDPGT;	AT5G17050|UGT78D2|UDP-glucosyl transferase 78D2|F2K13.200|F2K13_200			Glyma.13G255800
344	T2	14	Glyma.18G201900	-1.28736	0.366598		-3.70939	0.00533675		-0.3891	0.920799		Glyma.18g201900	203	UniRef100_UPI0007192215 LOW QUALITY PROTEIN: probable 2-oxoglutarate-dependent dioxygenase At5g05600 n=1 Tax=Glycine max TaxID=3847 RepID=UPI0007192215	4e-147	99.51	UniRef100_A0A0B2SQX6 Leucoanthocyanidin dioxygenase n=3 Tax=Soja TaxID=1462606 RepID=A0A0B2SQX6_GLYSO	2e-141	99.01	AT5G05600.1	AT5G05600.1 | Symbols: | 2-oxoglutarate (2OG) and Fe(II)-dependent oxygenase superfamily protein | chr5:1672266-1674602 FORWARD LENGTH=371	2e-75	98.52	GO:0009813 GO:0055114 GO:0080167 GO:0097237 GO:2000022	flavonoid biosynthetic process; oxidation-reduction process; response to karrikin; cellular response to toxic substance; regulation of jasmonic acid mediated signaling pathway;	GO:0046872 GO:0051213 GO:0120091	metal ion binding; dioxygenase activity; jasmonic acid hydrolase;	GO:0005737 GO:0005829	cytoplasm; cytosol	PF14226	DIOX_N;	AT5G05600|JOX2|JAO2|Jasmonic Acid Oxidase 2|JASMONATE-INDUCED OXYGENASE2|MOP10.14|MOP10_14			Glyma.18G201900
345	T2	15	Glyma.14G141000	-0.470448	0.502395		-1.26537	0.0165486		-0.18626	0.908815		Glyma.14g141000	368	UniRef100_A0A0B2Q6D4 BURP domain protein RD22 n=2 Tax=Soja TaxID=1462606 RepID=A0A0B2Q6D4_GLYSO	0	99.73	UniRef100_A0A0B2Q6D4 BURP domain protein RD22 n=2 Tax=Soja TaxID=1462606 RepID=A0A0B2Q6D4_GLYSO	0	99.73	AT5G25610.1	AT5G25610.1 | Symbols: RD22, ATRD22 | BURP domain-containing protein | chr5:8914498-8916684 REVERSE LENGTH=392	6e-128	97.55	GO:0009269 GO:0009651 GO:0009737	response to desiccation; response to salt stress; response to abscisic acid;	GO:0045735	nutrient reservoir activity;	GO:0005576 GO:0005768 GO:0005794 GO:0005802	extracellular region; endosome; Golgi apparatus; trans-Golgi network	PF03181	BURP;	AT5G25610|RD22|ATRD22|RESPONSIVE TO DESICCATION 22|T14C9.150|T14C9_150			Glyma.14G141000
346	T2	16	Glyma.07G001300	0.3212	0.814288		-1.9359	0.0469909		1.07727	0.561354		Glyma.07g001300	781	UniRef100_A0A0R0J895 Terpene cyclase/mutase family member n=1 Tax=Glycine max TaxID=3847 RepID=A0A0R0J895_SOYBN	0	96.41	UniRef100_A0A0R0J895 Terpene cyclase/mutase family member n=1 Tax=Glycine max TaxID=3847 RepID=A0A0R0J895_SOYBN	0	96.41	AT1G78950.1	AT1G78950.1 | Symbols: | Terpenoid cyclases family protein | chr1:29684558-29688673 REVERSE LENGTH=759	0	96.8	GO:0016104	triterpenoid biosynthetic process;	GO:0042300	beta-amyrin synthase activity;	GO:0005634	nucleus	PF00432	Prenyltrans;	AT1G78950|BAS|AtBAS|AtLUP4|beta-amyrin synthase|YUP8H12R.44|YUP8H12R_44			Glyma.07G001300
347	T2	17	Glyma.14G122000	-0.358451	0.785748		-2.82708	0.00980061		0.46439	0.849381		Glyma.14g122000	245	UniRef100_I1MAE9 Uncharacterized protein n=2 Tax=Soja TaxID=1462606 RepID=I1MAE9_SOYBN	7e-160	99.59	UniRef100_UPI0003DEAFB3 proline-rich receptor-like protein kinase PERK1 n=1 Tax=Glycine max TaxID=3847 RepID=UPI0003DEAFB3	5e-124	76.73	AT1G43790.1	AT1G43790.1 | Symbols: TED6 | tracheary element differentiation-related 6 | chr1:16575952-16576302 FORWARD LENGTH=116	1e-15	46.12	GO:0007275 GO:0009834 GO:0071555 GO:1905177 GO:2000652	multicellular organism development; plant-type secondary cell wall biogenesis; cell wall organization; tracheary element differentiation; regulation of secondary cell wall biogenesis;	GO:0005515	protein binding;	GO:0005576 GO:0005634 GO:0016021 GO:0044568	extracellular region; nucleus; integral component of membrane; secondary cell wall cellulose synthase complex	NA	NA	AT1G43790|TED6|tracheary element differentiation-related 6|F28H19.19|F28H19_19			Glyma.14G122000
348	T2	18	Glyma.14G043600	-0.296281	0.824952		-1.8966	0.0499597		0.233368	0.928966		Glyma.14g043600	492	UniRef100_A0A0R0GKX8 Glycosyltransferase n=1 Tax=Glycine max TaxID=3847 RepID=A0A0R0GKX8_SOYBN	0	99.8	UniRef100_A0A0R0GKX8 Glycosyltransferase n=1 Tax=Glycine max TaxID=3847 RepID=A0A0R0GKX8_SOYBN	0	99.8	AT5G12890.1	AT5G12890.1 | Symbols: | UDP-Glycosyltransferase superfamily protein | chr5:4069658-4071124 REVERSE LENGTH=488	1e-131	99.59	NA	NA	GO:0008194 GO:0016757 GO:0016758	UDP-glycosyltransferase activity; transferase activity, transferring glycosyl groups; transferase activity, transferring hexosyl groups;	GO:0009507 GO:0043231	chloroplast; intracellular membrane-bounded organelle	PF00201	UDPGT;	AT5G12890			Glyma.14G043600
349	T2	19	Glyma.13G082300	0.160845	0.783367		-1.13134	0.000427254		0.588081	0.408406		Glyma.13g082300	335	UniRef100_Q0EDG6 Flavonol synthase n=2 Tax=Soja TaxID=1462606 RepID=Q0EDG6_SOYBN	0	99.7	UniRef100_Q0EDG6 Flavonol synthase n=2 Tax=Soja TaxID=1462606 RepID=Q0EDG6_SOYBN	0	99.7	AT5G08640.1	AT5G08640.1 | Symbols: FLS, ATFLS1, FLS1 | flavonol synthase 1 | chr5:2804009-2805175 FORWARD LENGTH=336	1e-151	99.4	GO:0009416 GO:0009733 GO:0009813 GO:0055114 GO:0080167	response to light stimulus; response to auxin; flavonoid biosynthetic process; oxidation-reduction process; response to karrikin;	GO:0005515 GO:0031418 GO:0045431 GO:0045486 GO:0046872 GO:0051213	protein binding; L-ascorbic acid binding; flavonol synthase activity; naringenin 3-dioxygenase activity; metal ion binding; dioxygenase activity;	GO:0005634 GO:0005737	nucleus; cytoplasm	PF14226 PF03171	DIOX_N; 2OG-FeII_Oxy;	AT5G08640|FLS|ATFLS1|FLS1|FLAVONOL SYNTHASE|flavonol synthase 1|T2K12.5|FLAVONOL SYNTHASE			Glyma.13G082300
350	T2	20	Glyma.02G048400	0.110567	0.885652		-1.06963	0.0196397		0.489555	0.641144		Glyma.02g048400	376	UniRef100_Q53B69 Flavanone 3-hydroxylase n=2 Tax=Soja TaxID=1462606 RepID=Q53B69_SOYBN	0	99.73	UniRef100_Q53B69 Flavanone 3-hydroxylase n=2 Tax=Soja TaxID=1462606 RepID=Q53B69_SOYBN	0	99.73	AT3G51240.1	AT3G51240.1 | Symbols: F3H, TT6, F3'H | flavanone 3-hydroxylase | chr3:19025409-19026658 FORWARD LENGTH=358	0	99.73	GO:0009813 GO:0010224 GO:0055114	flavonoid biosynthetic process; response to UV-B; oxidation-reduction process;	GO:0005524 GO:0031418 GO:0045486 GO:0046872 GO:0051213	ATP binding; L-ascorbic acid binding; naringenin 3-dioxygenase activity; metal ion binding; dioxygenase activity;	GO:0005737	cytoplasm	PF14226 PF03171	DIOX_N; 2OG-FeII_Oxy;	AT3G51240|F3H|TT6|F3'H|flavanone 3-hydroxylase|TRANSPARENT TESTA 6|F24M12.280|FLAVANONE 3-HYDROXYLASE			Glyma.02G048400
351	T2	21	Glyma.12G057400	0.0218282	0.987626		-1.72398	0.00686501		1.04113	0.404111		Glyma.12g057400	495	UniRef100_A0A445HLB8 Aldehyde dehydrogenase n=3 Tax=Glycine soja TaxID=3848 RepID=A0A445HLB8_GLYSO	0	99.8	UniRef100_A0A445HLB8 Aldehyde dehydrogenase n=3 Tax=Glycine soja TaxID=3848 RepID=A0A445HLB8_GLYSO	0	99.8	AT4G36250.1	AT4G36250.1 | Symbols: ALDH3F1 | aldehyde dehydrogenase 3F1 | chr4:17151029-17153381 FORWARD LENGTH=484	0	97.78	GO:0006081 GO:0055114	cellular aldehyde metabolic process; oxidation-reduction process;	GO:0004028 GO:0004029 GO:0043878	3-chloroallyl aldehyde dehydrogenase activity; aldehyde dehydrogenase (NAD+) activity; glyceraldehyde-3-phosphate dehydrogenase (NAD+) (non-phosphorylating) activity;	GO:0005737 GO:0005783 GO:0005886	cytoplasm; endoplasmic reticulum; plasma membrane	PF00171	Aldedh;	AT4G36250|ALDH3F1|aldehyde dehydrogenase 3F1|F23E13.140|F23E13_140			Glyma.12G057400
352	T2	22	Glyma.06G163500	-0.240307	0.681441		-1.07461	0.00544569		0.231755	0.84764		Glyma.06g163500	266	UniRef100_C6TIW9 CRAL-TRIO domain-containing protein n=1 Tax=Glycine max TaxID=3847 RepID=C6TIW9_SOYBN	0	99.62	UniRef100_C6TIW9 CRAL-TRIO domain-containing protein n=1 Tax=Glycine max TaxID=3847 RepID=C6TIW9_SOYBN	0	99.62	AT1G01630.1	AT1G01630.1 | Symbols: | Sec14p-like phosphatidylinositol transfer family protein | chr1:229206-230675 FORWARD LENGTH=255	7e-118	94.74	NA	NA	NA	NA	GO:0005634	nucleus	PF13716 PF00650	CRAL_TRIO_2; CRAL_TRIO;	AT1G01630			Glyma.06G163500
353	T2	23	Glyma.08G279700	-0.264701	0.641291		-1.02247	0.00796498		0.149475	0.905998		Glyma.08g279700	222	UniRef100_C6T3G1 Very-long-chain (3R)-3-hydroxyacyl-CoA dehydratase n=1 Tax=Glycine max TaxID=3847 RepID=C6T3G1_SOYBN	1e-157	99.55	UniRef100_C6T3G1 Very-long-chain (3R)-3-hydroxyacyl-CoA dehydratase n=1 Tax=Glycine max TaxID=3847 RepID=C6T3G1_SOYBN	1e-157	99.55	AT5G10480.3	AT5G10480.3 | Symbols: PAS2 | Protein-tyrosine phosphatase-like, PTPLA | chr5:3298047-3300048 REVERSE LENGTH=230	6e-120	99.55	GO:0007275 GO:0030148 GO:0030154 GO:0030497 GO:0042761 GO:0048640 GO:0050732 GO:0051302	multicellular organism development; sphingolipid biosynthetic process; cell differentiation; fatty acid elongation; very long-chain fatty acid biosynthetic process; negative regulation of developmental growth; negative regulation of peptidyl-tyrosine phosphorylation; regulation of cell division;	GO:0004725 GO:0005515 GO:0018812 GO:0080023 GO:0102158 GO:0102343 GO:0102344 GO:0102345	protein tyrosine phosphatase activity; protein binding; 3-hydroxyacyl-CoA dehydratase activity; 3R-hydroxyacyl-CoA dehydratase activity; very-long-chain 3-hydroxyacyl-CoA dehydratase activity; 3-hydroxy-arachidoyl-CoA dehydratase activity; 3-hydroxy-behenoyl-CoA dehydratase activity; 3-hydroxy-lignoceroyl-CoA dehydratase activity;	GO:0005634 GO:0005739 GO:0005783 GO:0005829 GO:0009923 GO:0016021 GO:0030176	nucleus; mitochondrion; endoplasmic reticulum; cytosol; fatty acid elongase complex; integral component of membrane; integral component of endoplasmic reticulum membrane	PF04387	PTPLA;	AT5G10480|PAS2|PEP|PEPINO|PASTICCINO 2|PEPINO||F12B17.170|F12B17_170			Glyma.08G279700
354	T2	24	Glyma.08G193100	0.124706	0.88497		-1.17537	0.0253918		0.974867	0.245888		Glyma.08g193100	592	UniRef100_A0A445JGZ5 Protein HOTHEAD isoform A n=2 Tax=Soja TaxID=1462606 RepID=A0A445JGZ5_GLYSO	0	99.83	UniRef100_A0A445JGZ5 Protein HOTHEAD isoform A n=2 Tax=Soja TaxID=1462606 RepID=A0A445JGZ5_GLYSO	0	99.83	AT1G72970.1	AT1G72970.1 | Symbols: HTH, EDA17 | Glucose-methanol-choline (GMC) oxidoreductase family protein | chr1:27452872-27455706 FORWARD LENGTH=594	0	93.92	GO:0007267 GO:0009553 GO:0010430	cell-cell signaling; embryo sac development; fatty acid omega-oxidation;	GO:0016614 GO:0046593 GO:0050660	oxidoreductase activity, acting on CH-OH group of donors; mandelonitrile lyase activity; flavin adenine dinucleotide binding;	GO:0005576	extracellular region	PF05199 PF00732	GMC_oxred_C; GMC_oxred_N;	AT1G72970|HTH|EDA17|HOTHEAD|embryo sac development arrest 17|F3N23.17|F3N23_17|ACE			Glyma.08G193100
355	T2	25	Glyma.20G049800	-0.313612	0.635903		-1.21046	0.00597599		0.258008	0.849332		Glyma.20g049800	249	UniRef100_I1NE15 AAI domain-containing protein n=3 Tax=Soja TaxID=1462606 RepID=I1NE15_SOYBN	6e-173	99.6	UniRef100_I1NE15 AAI domain-containing protein n=3 Tax=Soja TaxID=1462606 RepID=I1NE15_SOYBN	6e-173	99.6	AT3G43720.1	AT3G43720.1 | Symbols: | Bifunctional inhibitor/lipid-transfer protein/seed storage 2S albumin superfamily protein | chr3:15615549-15617099 REVERSE LENGTH=193	3e-27	63.45	GO:0042335	cuticle development;	NA	NA	GO:0005886 GO:0031225 GO:0046658	plasma membrane; anchored component of membrane; anchored component of plasma membrane	PF14368	LTP_2;	AT3G43720|LTPG2|glycosylphosphatidylinositol-anchored lipid protein transfer 2|T28A8.10			Glyma.20G049800
356	T2	26	Glyma.16G175300	-0.197006	0.830429		-1.46141	0.00776575		0.656436	0.599235		Glyma.16g175300	463	UniRef100_I1MPE9 Glycosyltransferase n=2 Tax=Glycine max TaxID=3847 RepID=I1MPE9_SOYBN	0	99.78	UniRef100_I1MPE9 Glycosyltransferase n=2 Tax=Glycine max TaxID=3847 RepID=I1MPE9_SOYBN	0	99.78	AT3G16520.3	AT3G16520.3 | Symbols: UGT88A1 | UDP-glucosyl transferase 88A1 | chr3:5619355-5620833 REVERSE LENGTH=462	2e-121	98.49	NA	NA	GO:0008194 GO:0016757 GO:0080043 GO:0080044 GO:0080045 GO:0080046	UDP-glycosyltransferase activity; transferase activity, transferring glycosyl groups; quercetin 3-O-glucosyltransferase activity; quercetin 7-O-glucosyltransferase activity; quercetin 3'-O-glucosyltransferase activity; quercetin 4'-O-glucosyltransferase activity;	GO:0005634 GO:0005829 GO:0043231	nucleus; cytosol; intracellular membrane-bounded organelle	PF00201	UDPGT;	AT3G16520			Glyma.16G175300
357	T3	1	Glyma.10G168100	1.07661	0.0124175		0.0488904	0.996896		-0.701833	0.414243		Glyma.10g168100	506	UniRef100_I1LBS6 Ammonium transporter n=1 Tax=Glycine max TaxID=3847 RepID=I1LBS6_SOYBN	0	99.8	UniRef100_I1LBS6 Ammonium transporter n=1 Tax=Glycine max TaxID=3847 RepID=I1LBS6_SOYBN	0	99.8	AT1G64780.1	AT1G64780.1 | Symbols: ATAMT1;2, AMT1;2 | ammonium transporter 1;2 | chr1:24061021-24062565 REVERSE LENGTH=514	0	94.47	GO:0009624 GO:0015696 GO:0015843 GO:0072488	response to nematode; ammonium transport; methylammonium transport; ammonium transmembrane transport;	GO:0008519	ammonium transmembrane transporter activity;	GO:0005886 GO:0005887	plasma membrane; integral component of plasma membrane	PF00909	Ammonium_transp;	AT1G64780|ATAMT1;2|AMT1;2|ammonium transporter 1;2			Glyma.10G168100
358	T3	2	Glyma.10G013700	1.14173	0.0104528		0.378117	0.875982		-0.180464	0.89994		Glyma.10g013700	164	UniRef100_C6SZS5 Usp domain-containing protein n=5 Tax=Soja TaxID=1462606 RepID=C6SZS5_SOYBN	1e-117	99.39	UniRef100_C6SZS5 Usp domain-containing protein n=5 Tax=Soja TaxID=1462606 RepID=C6SZS5_SOYBN	1e-117	99.39	AT3G62550.1	AT3G62550.1 | Symbols: | Adenine nucleotide alpha hydrolases-like superfamily protein | chr3:23136194-23137074 FORWARD LENGTH=162	2e-60	93.29	NA	NA	GO:0016787	hydrolase activity;	GO:0005634 GO:0005773	nucleus; vacuole	PF00582	Usp;	AT3G62550			Glyma.10G013700
359	T3	3	Glyma.06G306700	0.602998	0.0489621		0.205374	0.930343		-0.0829444	0.940244		Glyma.06g306700	448	UniRef100_K7KYB8 PDZ domain-containing protein n=2 Tax=Soja TaxID=1462606 RepID=K7KYB8_SOYBN	0	99.78	UniRef100_K7KYB8 PDZ domain-containing protein n=2 Tax=Soja TaxID=1462606 RepID=K7KYB8_SOYBN	0	99.78	AT2G32480.1	AT2G32480.1 | Symbols: ARASP | ARABIDOPSIS SERIN PROTEASE | chr2:13788679-13790022 REVERSE LENGTH=447	0	99.78	GO:0006508 GO:0009658	proteolysis; chloroplast organization;	GO:0004222 GO:0046872	metalloendopeptidase activity; metal ion binding;	GO:0009507 GO:0009706 GO:0016021	chloroplast; chloroplast inner membrane; integral component of membrane	PF02163	Peptidase_M50;	AT2G32480|ARASP|ARABIDOPSIS SERIN PROTEASE|T26B15.4|T26B15_4			Glyma.06G306700
360	T3	4	Glyma.14G029100	1.13899	0.0303708		0.0549152	0.996896		-0.721743	0.521359		Glyma.14g029100	1064	UniRef100_I1M6Y2 Uncharacterized protein n=1 Tax=Glycine max TaxID=3847 RepID=I1M6Y2_SOYBN	0	99.91	UniRef100_UPI00098D7C08 probable sucrose-phosphate synthase 2 isoform X1 n=2 Tax=Cajanus cajan TaxID=3821 RepID=UPI00098D7C08	0	99.72	AT1G04920.1	AT1G04920.1 | Symbols: ATSPS3F, SPS3F | sucrose phosphate synthase 3F | chr1:1391674-1395756 REVERSE LENGTH=1062	0	99.62	GO:0005986	sucrose biosynthetic process;	GO:0016157 GO:0016757 GO:0046524	sucrose synthase activity; transferase activity, transferring glycosyl groups; sucrose-phosphate synthase activity;	GO:0005794	Golgi apparatus	PF00862 PF05116 PF00534 PF05116 PF00862 PF00534	Sucrose_synth; S6PP; Glycos_transf_1; S6PP; Sucrose_synth; Glycos_transf_1;	AT1G04920|ATSPS3F|SPS3F|sucrose phosphate synthase 3F|F13M7.9|F13M7_9			Glyma.14G029100
361	T3	5	Glyma.03G127800	1.39167	0.0275868		0.338459	0.964158		-0.413427	0.829688		Glyma.03g127800	168	UniRef100_A0A445LBD8 Sigma factor binding protein 2, chloroplastic n=3 Tax=Soja TaxID=1462606 RepID=A0A445LBD8_GLYSO	2e-119	99.4	UniRef100_A0A445LBD8 Sigma factor binding protein 2, chloroplastic n=3 Tax=Soja TaxID=1462606 RepID=A0A445LBD8_GLYSO	2e-119	99.4	AT2G41180.1	AT2G41180.1 | Symbols: | VQ motif-containing protein | chr2:17165242-17165667 FORWARD LENGTH=141	2e-14	39.88	GO:0051091	positive regulation of DNA-binding transcription factor activity;	GO:0005515	protein binding;	GO:0005634	nucleus	PF05678	VQ;	AT2G41180|SIB2|sigma factor binding protein 2|T3K9.5|T3K9_5			Glyma.03G127800
362	T3	6	Glyma.02G101100	1.05554	0.0115358		0.108085	0.992286		-0.565622	0.544626		Glyma.02g101100	984	UniRef100_UPI00071910E4 protein CHUP1, chloroplastic isoform X1 n=1 Tax=Glycine max TaxID=3847 RepID=UPI00071910E4	0	99.9	UniRef100_UPI00071910E4 protein CHUP1, chloroplastic isoform X1 n=1 Tax=Glycine max TaxID=3847 RepID=UPI00071910E4	0	99.9	AT3G25690.1	AT3G25690.1 | Symbols: CHUP1 | Hydroxyproline-rich glycoprotein family protein | chr3:9354061-9357757 FORWARD LENGTH=1004	0	65.85	GO:0009658 GO:0009902	chloroplast organization; chloroplast relocation;	NA	NA	GO:0005623 GO:0005634 GO:0005829 GO:0009507 GO:0009707	cell; nucleus; cytosol; chloroplast; chloroplast outer membrane	NA	NA	AT3G25690|CHUP1|AtCHUP1|CHLOROPLAST UNUSUAL POSITIONING 1|Arabidopsis thaliana CHLOROPLAST UNUSUAL POSITIONING 1|T5M7.14			Glyma.02G101100
363	T3	7	Glyma.01G011300	0.754911	0.0206129		0.235066	0.923728		-0.151299	0.884144		Glyma.01g011300	606	UniRef100_I1J4M9 DYW_deaminase domain-containing protein n=1 Tax=Glycine max TaxID=3847 RepID=I1J4M9_SOYBN	0	99.83	UniRef100_I1J4M9 DYW_deaminase domain-containing protein n=1 Tax=Glycine max TaxID=3847 RepID=I1J4M9_SOYBN	0	99.83	AT1G31920.1	AT1G31920.1 | Symbols: | Tetratricopeptide repeat (TPR)-like superfamily protein | chr1:11461864-11463684 REVERSE LENGTH=606	0	96.7	GO:0009451	RNA modification;	GO:0008270	zinc ion binding;	GO:0009507 GO:0043231	chloroplast; intracellular membrane-bounded organelle	PF14432 PF01535 PF13041	DYW_deaminase; PPR; PPR_2;	AT1G31920|F5M6.8|F5M6_8			Glyma.01G011300
364	T3	8	Glyma.04G038200	0.888541	0.00420165		0.0786699	0.992503		-0.530368	0.463688		Glyma.04g038200	904	UniRef100_K7KHY1 LNS2 domain-containing protein n=2 Tax=Soja TaxID=1462606 RepID=K7KHY1_SOYBN	0	99.89	UniRef100_K7KHY1 LNS2 domain-containing protein n=2 Tax=Soja TaxID=1462606 RepID=K7KHY1_SOYBN	0	99.89	AT5G42870.1	AT5G42870.1 | Symbols: ATPAH2, PAH2 | phosphatidic acid phosphohydrolase 2 | chr5:17185719-17189681 REVERSE LENGTH=930	2e-156	33.85	GO:0006629 GO:0008654 GO:0016036 GO:0019375	lipid metabolic process; phospholipid biosynthetic process; cellular response to phosphate starvation; galactolipid biosynthetic process;	GO:0008195	phosphatidate phosphatase activity;	GO:0005634 GO:0005829 GO:0048046	nucleus; cytosol; apoplast	PF04571 PF08235	Lipin_N; LNS2;	AT5G42870|ATPAH2|PAH2|PHOSPHATIDIC ACID PHOSPHOHYDROLASE 2|MBD2.6|MBD2_6			Glyma.04G038200
365	T3	9	Glyma.16G158700	0.792299	0.0221115		0.29196	0.878661		-0.0983395	0.933482		Glyma.16g158700	698	UniRef100_K7MHL9 Protein kinase domain-containing protein n=1 Tax=Glycine max TaxID=3847 RepID=K7MHL9_SOYBN	0	99.86	UniRef100_K7MHL9 Protein kinase domain-containing protein n=1 Tax=Glycine max TaxID=3847 RepID=K7MHL9_SOYBN	0	99.86	AT1G71810.1	AT1G71810.1 | Symbols: | Protein kinase superfamily protein | chr1:27002602-27007964 REVERSE LENGTH=692	0	99.43	GO:0006468	protein phosphorylation;	GO:0004672 GO:0005524	protein kinase activity; ATP binding;	GO:0009507 GO:0010287	chloroplast; plastoglobule	PF03109	ABC1;	AT1G71810|F14O23.19|F14O23_19			Glyma.16G158700
366	T3	10	Glyma.15G041600	1.39703	0.0114157		0.423541	0.90719		-0.340949	0.844644		Glyma.15g041600	534	UniRef100_A0A445GP44 Monofunctional riboflavin biosynthesis protein RIBA 3, chloroplastic isoform A n=2 Tax=Soja TaxID=1462606 RepID=A0A445GP44_GLYSO	0	99.81	UniRef100_A0A445GP44 Monofunctional riboflavin biosynthesis protein RIBA 3, chloroplastic isoform A n=2 Tax=Soja TaxID=1462606 RepID=A0A445GP44_GLYSO	0	99.81	AT5G59750.2	AT5G59750.2 | Symbols: | DHBP synthase RibB-like alpha/beta domain;GTP cyclohydrolase II | chr5:24073397-24075411 FORWARD LENGTH=543	0	95.69	GO:0009231	riboflavin biosynthetic process;	GO:0003935 GO:0005525 GO:0008686 GO:0046872	GTP cyclohydrolase II activity; GTP binding; 3,4-dihydroxy-2-butanone-4-phosphate synthase activity; metal ion binding;	GO:0005737 GO:0009507	cytoplasm; chloroplast	PF00926 PF00925 PF00925 PF00926	DHBP_synthase; GTP_cyclohydro2; GTP_cyclohydro2; DHBP_synthase;	AT5G59750|RIBA3|AtRIBA3|homolog of ribA 3|MTH12.13|MTH12_13			Glyma.15G041600
367	T3	11	Glyma.15G108800	1.4057	0.0201635		0.145872	0.992503		-0.826679	0.58104		Glyma.15g108800	262	UniRef100_A0A0R0G027 Uncharacterized protein n=3 Tax=Soja TaxID=1462606 RepID=A0A0R0G027_SOYBN	0	99.62	UniRef100_UPI00103C42A7 uncharacterized protein LOC114387098 isoform X2 n=1 Tax=Glycine soja TaxID=3848 RepID=UPI00103C42A7	9e-153	83.97	NA	NA	NA	NA	NA	NA	NA	NA	NA	NA	NA	NA	NA			Glyma.15G108800
368	T3	12	Glyma.17G192200	0.585573	0.0404572		0.163929	0.957247		-0.178104	0.825678		Glyma.17g192200	552	UniRef100_I1MWA2 Uncharacterized protein n=2 Tax=Glycine max TaxID=3847 RepID=I1MWA2_SOYBN	0	99.82	UniRef100_A0A445G911 RNA polymerase sigma factor sigC n=1 Tax=Glycine soja TaxID=3848 RepID=A0A445G911_GLYSO	0	99.82	AT3G53920.1	AT3G53920.1 | Symbols: SIGC, SIG3 | RNApolymerase sigma-subunit C | chr3:19961041-19963820 REVERSE LENGTH=571	2e-146	91.3	GO:0006352 GO:0019685 GO:0071482 GO:2001141	DNA-templated transcription, initiation; photosynthesis, dark reaction; cellular response to light stimulus; regulation of RNA biosynthetic process;	GO:0003700 GO:0003899 GO:0016987 GO:0044212	DNA-binding transcription factor activity; DNA-directed 5'-3' RNA polymerase activity; sigma factor activity; transcription regulatory region DNA binding;	GO:0009507	chloroplast	PF04539 PF04542 PF04545	Sigma70_r3; Sigma70_r2; Sigma70_r4;	AT3G53920|SIGC|SIG3|RNApolymerase sigma-subunit C|SIGMA FACTOR 3|F5K20.220|RNA POLYMERASE SIGMA-SUBUNIT			Glyma.17G192200
369	T3	13	Glyma.13G119600	0.843403	0.00420165		0.141924	0.973462		-0.423251	0.565869		Glyma.13g119600	580	UniRef100_I1LYG1 Uncharacterized protein n=1 Tax=Glycine max TaxID=3847 RepID=I1LYG1_SOYBN	0	99.83	UniRef100_A0A4D6KTX1 GTP pyrophosphokinase n=1 Tax=Vigna unguiculata TaxID=3917 RepID=A0A4D6KTX1_VIGUN	0	99.83	AT3G17470.1	AT3G17470.1 | Symbols: ATCRSH, CRSH | Ca2+-activated RelA/spot homolog | chr3:5979868-5981968 FORWARD LENGTH=583	0	91.9	GO:0015969 GO:0016310	guanosine tetraphosphate metabolic process; phosphorylation;	GO:0005509 GO:0005524 GO:0005525 GO:0008728 GO:0016301	calcium ion binding; ATP binding; GTP binding; GTP diphosphokinase activity; kinase activity;	GO:0005739 GO:0009507	mitochondrion; chloroplast	PF13499 PF13328 PF04607	EF-hand_7; HD_4; RelA_SpoT;	AT3G17470|ATCRSH|CRSH|Ca2+-activated RelA/spot homolog|MKP6.2			Glyma.13G119600
370	T3	14	Glyma.02G303000	1.36488	0.00229717		0.361378	0.903817		-0.502908	0.661016		Glyma.02g303000	358	UniRef100_I1JJM3 Fructose-bisphosphate aldolase n=1 Tax=Glycine max TaxID=3847 RepID=I1JJM3_SOYBN	0	99.72	UniRef100_I1JJM3 Fructose-bisphosphate aldolase n=1 Tax=Glycine max TaxID=3847 RepID=I1JJM3_SOYBN	0	99.72	AT4G26530.1	AT4G26530.1 | Symbols: | Aldolase superfamily protein | chr4:13391566-13392937 FORWARD LENGTH=358	0	99.72	GO:0006094 GO:0006096 GO:0030388	gluconeogenesis; glycolytic process; fructose 1,6-bisphosphate metabolic process;	GO:0004332 GO:0005515	fructose-bisphosphate aldolase activity; protein binding;	GO:0005737 GO:0005829	cytoplasm; cytosol	PF00274	Glycolytic;	AT4G26530|FBA5|AtFBA5|fructose-bisphosphate aldolase 5|M3E9.40|M3E9_40			Glyma.02G303000
371	T3	15	Glyma.09G018600	0.885374	0.0380907		0.0498466	0.996218		-0.681033	0.404233		Glyma.09g018600	735	UniRef100_I1L091 FAD-binding FR-type domain-containing protein n=1 Tax=Glycine max TaxID=3847 RepID=I1L091_SOYBN	0	99.86	UniRef100_I1L091 FAD-binding FR-type domain-containing protein n=1 Tax=Glycine max TaxID=3847 RepID=I1L091_SOYBN	0	99.86	AT5G49730.1	AT5G49730.1 | Symbols: ATFRO6, FRO6 | ferric reduction oxidase 6 | chr5:20201355-20204455 REVERSE LENGTH=738	0	95.51	GO:0006811 GO:0009416 GO:0055114	ion transport; response to light stimulus; oxidation-reduction process;	GO:0000293 GO:0046872	ferric-chelate reductase activity; metal ion binding;	GO:0005886 GO:0009536 GO:0016021	plasma membrane; plastid; integral component of membrane	PF01794 PF08022 PF08030	Ferric_reduct; FAD_binding_8; NAD_binding_6;	AT5G49730|ATFRO6|FRO6|ferric reduction oxidase 6|K2I5.9|K2I5_9			Glyma.09G018600
372	T3	16	Glyma.03G170300	0.898482	0.00867057		0.136361	0.977467		-0.546153	0.448683		Glyma.03g170300	518	UniRef100_A0A445LDG2 Transcription factor PIF1 isoform A n=2 Tax=Glycine soja TaxID=3848 RepID=A0A445LDG2_GLYSO	0	99.81	UniRef100_A0A445LDG2 Transcription factor PIF1 isoform A n=2 Tax=Glycine soja TaxID=3848 RepID=A0A445LDG2_GLYSO	0	99.81	AT2G20180.2	AT2G20180.2 | Symbols: PIL5 | phytochrome interacting factor 3-like 5 | chr2:8704525-8706538 REVERSE LENGTH=478	2e-89	94.79	GO:0006355 GO:0006783 GO:0009686 GO:0009740 GO:0009959 GO:0010029 GO:0010099 GO:0010100 GO:0010161 GO:0010187 GO:0015995	regulation of transcription, DNA-templated; heme biosynthetic process; gibberellin biosynthetic process; gibberellic acid mediated signaling pathway; negative gravitropism; regulation of seed germination; regulation of photomorphogenesis; negative regulation of photomorphogenesis; red light signaling pathway; negative regulation of seed germination; chlorophyll biosynthetic process;	GO:0003677 GO:0003700 GO:0005515 GO:0010313 GO:0042802 GO:0046983	DNA binding; DNA-binding transcription factor activity; protein binding; phytochrome binding; identical protein binding; protein dimerization activity;	GO:0005634	nucleus	PF00010	HLH;	AT2G20180|PIL5|PIF1|phytochrome interacting factor 3-like 5|PHY-INTERACTING FACTOR 1|T2G17.2|T2G17_2			Glyma.03G170300	bHLH
373	T3	17	Glyma.11G107600	0.911174	0.0252403		0.0884584	0.992503		-0.746909	0.363524		Glyma.11g107600	843	UniRef100_I1LJ20 Beta-galactosidase n=3 Tax=Soja TaxID=1462606 RepID=I1LJ20_SOYBN	0	99.88	UniRef100_I1LJ20 Beta-galactosidase n=3 Tax=Soja TaxID=1462606 RepID=I1LJ20_SOYBN	0	99.88	AT2G16730.1	AT2G16730.1 | Symbols: BGAL13 | glycosyl hydrolase family 35 protein | chr2:7261986-7266105 REVERSE LENGTH=848	0	94.54	GO:0005975	carbohydrate metabolic process;	GO:0004565 GO:0030246	beta-galactosidase activity; carbohydrate binding;	GO:0005576 GO:0005618 GO:0005773 GO:0048046	extracellular region; cell wall; vacuole; apoplast	PF13364 PF02140 PF01301	BetaGal_dom4_5; Gal_Lectin; Glyco_hydro_35;	AT2G16730|BGAL13|beta-galactosidase 13|T24I21.14|T24I21_14			Glyma.11G107600
374	T3	18	Glyma.05G158700	0.676444	0.0373914		0.15497	0.972083		-0.390656	0.640404		Glyma.05g158700	518	UniRef100_I1K3Z8 Non-specific serine/threonine protein kinase n=1 Tax=Glycine max TaxID=3847 RepID=I1K3Z8_SOYBN	0	99.81	UniRef100_I1K3Z8 Non-specific serine/threonine protein kinase n=1 Tax=Glycine max TaxID=3847 RepID=I1K3Z8_SOYBN	0	99.81	AT4G18700.1	AT4G18700.1 | Symbols: CIPK12, SnRK3.9, ATWL4, WL4 | CBL-interacting protein kinase 12 | chr4:10289110-10290579 REVERSE LENGTH=489	0	85.14	GO:0006468 GO:0007165	protein phosphorylation; signal transduction;	GO:0004674 GO:0005515 GO:0005524	protein serine/threonine kinase activity; protein binding; ATP binding;	GO:0005886	plasma membrane	PF14531 PF03822	Kinase-like; NAF;	AT4G18700|CIPK12|SnRK3.9|ATWL4|WL4|PKS8|CBL-interacting protein kinase 12|SNF1-RELATED PROTEIN KINASE 3.9|WPL4-LIKE 4|protein kinase 8|F28A21.110|F28A21_110			Glyma.05G158700
375	T3	19	Glyma.14G154600	0.771878	0.0383367		0.181378	0.971308		-0.391525	0.689436		Glyma.14g154600	1084	UniRef100_K7M700 Uncharacterized protein n=3 Tax=Soja TaxID=1462606 RepID=K7M700_SOYBN	0	99.91	UniRef100_A0A445H640 NAD kinase 2, chloroplastic isoform C n=2 Tax=Soja TaxID=1462606 RepID=A0A445H640_GLYSO	0	87.82	AT1G21640.2	AT1G21640.2 | Symbols: NADK2 | NAD kinase 2 | chr1:7588726-7592669 FORWARD LENGTH=999	0	90.87	GO:0006741 GO:0016310 GO:0019674	NADP biosynthetic process; phosphorylation; NAD metabolic process;	GO:0003951 GO:0005516 GO:0005524	NAD+ kinase activity; calmodulin binding; ATP binding;	GO:0009507	chloroplast	PF01513	NAD_kinase;	AT1G21640|NADK2|ATNADK2|NAD kinase 2|F8K7.5|F8K7_5			Glyma.14G154600
376	T3	20	Glyma.02G189000	1.36136	0.0402768		0.326966	0.970849		-0.666782	0.715044		Glyma.02g189000	107	UniRef100_K7K9F2 Uncharacterized protein n=2 Tax=Soja TaxID=1462606 RepID=K7K9F2_SOYBN	2e-70	99.07	UniRef100_UPI000F7CE54E uncharacterized protein LOC113866509 n=1 Tax=Abrus precatorius TaxID=3816 RepID=UPI000F7CE54E	7e-45	82.24	ATMG00370.1	ATMG00370.1 | Symbols: ORF199 | Ycf1 protein | chrM:104954-105553 REVERSE LENGTH=199	8e-27	61.68	NA	NA	NA	NA	GO:0005739 GO:0016021 GO:0031966	mitochondrion; integral component of membrane; mitochondrial membrane	PF05758	Ycf1;	ATMG00370			Glyma.02G189000
377	T3	21	Glyma.11G202100	0.85709	0.0410957		0.372127	0.857819		-0.08895	0.957446		Glyma.11g202100	274	UniRef100_C6TFQ6 TLC domain-containing protein n=3 Tax=Soja TaxID=1462606 RepID=C6TFQ6_SOYBN	0	99.64	UniRef100_C6TFQ6 TLC domain-containing protein n=3 Tax=Soja TaxID=1462606 RepID=C6TFQ6_SOYBN	0	99.64	AT4G10360.1	AT4G10360.1 | Symbols: | TRAM, LAG1 and CLN8 (TLC) lipid-sensing domain containing protein | chr4:6420679-6422108 FORWARD LENGTH=266	6e-112	94.53	GO:0008150	biological process;	GO:0003674	molecular function;	NA	NA	PF03798	TRAM_LAG1_CLN8;	AT4G10360|F24G24.160|F24G24_160			Glyma.11G202100
378	T3	22	Glyma.15G101600	1.39686	0.002822		0.395242	0.885857		-0.549684	0.656674		Glyma.15g101600	406	UniRef100_A0A445GRN8 F-box/kelch-repeat protein isoform B n=3 Tax=Soja TaxID=1462606 RepID=A0A445GRN8_GLYSO	0	99.75	UniRef100_A0A445GRN8 F-box/kelch-repeat protein isoform B n=3 Tax=Soja TaxID=1462606 RepID=A0A445GRN8_GLYSO	0	99.75	AT3G23880.1	AT3G23880.1 | Symbols: | F-box and associated interaction domains-containing protein | chr3:8622061-8623155 REVERSE LENGTH=364	5e-57	87.19	GO:0008150	biological process;	GO:0003674	molecular function;	GO:0005634	nucleus	PF00646	F-box;	AT3G23880|F14O13.6			Glyma.15G101600
379	T3	23	Glyma.06G065400	2.12411	0.00845681		0.839041	0.838108		-0.567505	0.824438		Glyma.06g065400	139	UniRef100_I1K8R7 Uncharacterized protein n=2 Tax=Soja TaxID=1462606 RepID=I1K8R7_SOYBN	3e-97	99.28	UniRef100_UPI000F7CD87A uncharacterized protein LOC113866222 n=1 Tax=Abrus precatorius TaxID=3816 RepID=UPI000F7CD87A	2e-32	92.81	NA	NA	NA	NA	NA	NA	NA	NA	NA	NA	NA	NA	AT5G25240|F21J6.107|F21J6_107			Glyma.06G065400
380	T3	24	Glyma.14G184600	1.27661	0.0202899		0.49849	0.864094		-0.353705	0.849372		Glyma.14g184600	759	UniRef100_K7M7V6 DYW_deaminase domain-containing protein n=1 Tax=Glycine max TaxID=3847 RepID=K7M7V6_SOYBN	0	99.87	UniRef100_K7M7V6 DYW_deaminase domain-containing protein n=1 Tax=Glycine max TaxID=3847 RepID=K7M7V6_SOYBN	0	99.87	AT2G27610.1	AT2G27610.1 | Symbols: | Tetratricopeptide repeat (TPR)-like superfamily protein | chr2:11783927-11786533 REVERSE LENGTH=868	1e-155	87.75	GO:0009451	RNA modification;	GO:0008270	zinc ion binding;	GO:0005739 GO:0043231	mitochondrion; intracellular membrane-bounded organelle	PF14432 PF13812 PF01535 PF13041	DYW_deaminase; PPR_3; PPR; PPR_2;	AT2G27610|F15K20.29|F15K20_29			Glyma.14G184600
381	T3	25	Glyma.01G151300	1.10453	0.0109545		0.52456	0.695352		-0.106616	0.952936		Glyma.01g151300	576	UniRef100_I1J851 Nodulin-like domain-containing protein n=2 Tax=Soja TaxID=1462606 RepID=I1J851_SOYBN	0	99.83	UniRef100_I1J851 Nodulin-like domain-containing protein n=2 Tax=Soja TaxID=1462606 RepID=I1J851_SOYBN	0	99.83	AT5G45275.1	AT5G45275.1 | Symbols: | Major facilitator superfamily protein | chr5:18334476-18337240 REVERSE LENGTH=570	0	99.83	GO:0008150	biological process;	GO:0003674	molecular function;	NA	NA	PF06813	Nodulin-like;	AT5G45275			Glyma.01G151300
382	T3	26	Glyma.08G308600	0.919148	0.0152665		0.127509	0.984513		-0.744646	0.305952		Glyma.08g308600	1056	UniRef100_I1KY06 Uncharacterized protein n=1 Tax=Glycine max TaxID=3847 RepID=I1KY06_SOYBN	0	99.91	UniRef100_A0A1S3VYM0 probable sucrose-phosphate synthase 3 isoform X1 n=1 Tax=Vigna radiata var. radiata TaxID=3916 RepID=A0A1S3VYM0_VIGRR	0	99.91	AT1G04920.1	AT1G04920.1 | Symbols: ATSPS3F, SPS3F | sucrose phosphate synthase 3F | chr1:1391674-1395756 REVERSE LENGTH=1062	0	99.81	GO:0005986	sucrose biosynthetic process;	GO:0016157 GO:0016757 GO:0046524	sucrose synthase activity; transferase activity, transferring glycosyl groups; sucrose-phosphate synthase activity;	GO:0005794	Golgi apparatus	PF00862 PF05116 PF00534	Sucrose_synth; S6PP; Glycos_transf_1;	AT1G04920|ATSPS3F|SPS3F|sucrose phosphate synthase 3F|F13M7.9|F13M7_9			Glyma.08G308600
383	T3	27	Glyma.10G168200	1.0983	0.0251611		0.243588	0.971308		-0.716158	0.486662		Glyma.10g168200	526	UniRef100_I1LBS7 Ammonium transporter n=1 Tax=Glycine max TaxID=3847 RepID=I1LBS7_SOYBN	0	99.81	UniRef100_I1LBS7 Ammonium transporter n=1 Tax=Glycine max TaxID=3847 RepID=I1LBS7_SOYBN	0	99.81	AT1G64780.1	AT1G64780.1 | Symbols: ATAMT1;2, AMT1;2 | ammonium transporter 1;2 | chr1:24061021-24062565 REVERSE LENGTH=514	0	94.68	GO:0009624 GO:0015696 GO:0015843 GO:0072488	response to nematode; ammonium transport; methylammonium transport; ammonium transmembrane transport;	GO:0008519	ammonium transmembrane transporter activity;	GO:0005886 GO:0005887	plasma membrane; integral component of plasma membrane	PF00909	Ammonium_transp;	AT1G64780|ATAMT1;2|AMT1;2|ammonium transporter 1;2			Glyma.10G168200
384	T3	28	Glyma.08G213000	0.719243	0.0404572		0.384664	0.740083		0.00681894	0.99579		Glyma.08g213000	278	UniRef100_C6TDB8 Uncharacterized protein n=2 Tax=Soja TaxID=1462606 RepID=C6TDB8_SOYBN	0	99.64	UniRef100_UPI000549F335 uncharacterized protein LOC114422458 isoform X1 n=1 Tax=Glycine soja TaxID=3848 RepID=UPI000549F335	0	99.64	AT3G15840.1	AT3G15840.1 | Symbols: PIFI | post-illumination chlorophyll fluorescence increase | chr3:5356782-5358418 REVERSE LENGTH=268	1e-127	91.37	GO:0010478	chlororespiration;	GO:0003674	molecular function;	GO:0005829 GO:0009507 GO:0009570 GO:0009579	cytosol; chloroplast; chloroplast stroma; thylakoid	NA	NA	AT3G15840|PIFI|post-illumination chlorophyll fluorescence increase|MSJ11.24|MSJ11_24			Glyma.08G213000
385	T3	29	Glyma.11G173700	0.891801	0.0251611		0.388505	0.816845		-0.421233	0.670414		Glyma.11g173700	510	UniRef100_I1LLL3 Pyr_redox_2 domain-containing protein n=1 Tax=Glycine max TaxID=3847 RepID=I1LLL3_SOYBN	0	99.8	UniRef100_I1LLL3 Pyr_redox_2 domain-containing protein n=1 Tax=Glycine max TaxID=3847 RepID=I1LLL3_SOYBN	0	99.8	AT1G07180.1	AT1G07180.1 | Symbols: ATNDI1, NDA1 | alternative NAD(P)H dehydrogenase 1 | chr1:2204414-2206773 FORWARD LENGTH=510	0	99.8	GO:0071482	cellular response to light stimulus;	GO:0003954	NADH dehydrogenase activity;	GO:0005739 GO:0005777 GO:0031304	mitochondrion; peroxisome; intrinsic component of mitochondrial inner membrane	PF00070	Pyr_redox;	AT1G07180|ATNDI1|NDA1|ARABIDOPSIS THALIANA INTERNAL NON-PHOSPHORYLATING NAD ( P ) H DEHYDROGENASE|alternative NAD(P)H dehydrogenase 1|F10K1.11|F10K1_11|NADH-dehydrogenase			Glyma.11G173700
386	T3	30	Glyma.06G311550	2.62269	0.0390845		1.16374	0.875982		-1.35104	0.758739		Glyma.06g311550	587	UniRef100_UPI000719131D mediator of RNA polymerase II transcription subunit 15a-like n=2 Tax=Soja TaxID=1462606 RepID=UPI000719131D	0	78.71	UniRef100_UPI000719131D mediator of RNA polymerase II transcription subunit 15a-like n=2 Tax=Soja TaxID=1462606 RepID=UPI000719131D	0	78.71	AT1G15780.1	AT1G15780.1 | Symbols: | unknown protein; BEST Arabidopsis thaliana protein match is: unknown protein (TAIR:AT2G10440.1); Has 103701 Blast hits to 43153 proteins in 1828 species: Archae - 30; Bacteria - 7385; Metazoa - 38639; Fungi - 11531; Plants - 7727; Viruses - 307; Other Eukaryotes - 38082 (source: NCBI BLink). | chr1:5430446-5435921 REVERSE LENGTH=1335	3e-47	54	GO:0009751 GO:0045723	response to salicylic acid; positive regulation of fatty acid biosynthetic process;	GO:0003713 GO:0005515 GO:0031490	transcription coactivator activity; protein binding; chromatin DNA binding;	GO:0005634 GO:0005737	nucleus; cytoplasm	NA	NA	AT1G15780|NRB4|MED15_1|AtMed15a|Non-Recognition-of-BTH 4|MEDIATOR 15_1|F7H2.12|F7H2_12			Glyma.06G311550
387	T3	31	Glyma.01G061100	1.39796	0.0251611		0.35785	0.95779		-1.18417	0.390241		Glyma.01g061100	521	UniRef100_K7K252 Uncharacterized protein n=2 Tax=Soja TaxID=1462606 RepID=K7K252_SOYBN	0	99.81	UniRef100_A0A445FKZ8 Cytochrome P450 78A5 n=1 Tax=Glycine soja TaxID=3848 RepID=A0A445FKZ8_GLYSO	0	99.81	AT1G13710.1	AT1G13710.1 | Symbols: CYP78A5, KLU | cytochrome P450, family 78, subfamily A, polypeptide 5 | chr1:4702932-4704592 REVERSE LENGTH=517	0	99.23	GO:0008284 GO:0010075 GO:0010338 GO:0035265 GO:0040009 GO:0046622 GO:0048437 GO:0055114	positive regulation of cell population proliferation; regulation of meristem growth; leaf formation; organ growth; regulation of growth rate; positive regulation of organ growth; floral organ development; oxidation-reduction process;	GO:0005506 GO:0016709 GO:0020037	iron ion binding; oxidoreductase activity, acting on paired donors, with incorporation or reduction of molecular oxygen, NAD(P)H as one donor, and incorporation of one atom of oxygen; heme binding;	GO:0005783 GO:0009507 GO:0016020 GO:0016021	endoplasmic reticulum; chloroplast; membrane; integral component of membrane	PF00067	p450;	AT1G13710|CYP78A5|KLU|cytochrome P450, family 78, subfamily A, polypeptide 5|KLUH|F21F23.15|F21F23_15			Glyma.01G061100
388	T3	32	Glyma.04G033500	0.904406	0.0209592		0.453212	0.711607		-0.22202	0.850984		Glyma.04g033500	634	UniRef100_K7KHW0 Uncharacterized protein n=2 Tax=Soja TaxID=1462606 RepID=K7KHW0_SOYBN	0	99.84	UniRef100_A0A445K445 J domain-containing protein required for chloroplast accumulation response 1 isoform B n=1 Tax=Glycine soja TaxID=3848 RepID=A0A445K445_GLYSO	0	99.84	AT1G75100.1	AT1G75100.1 | Symbols: JAC1 | J-domain protein required for chloroplast accumulation response 1 | chr1:28191108-28193769 REVERSE LENGTH=651	8e-78	98.42	GO:0006898 GO:0007015 GO:0009903 GO:0009904 GO:0071483 GO:0072318 GO:0072583	receptor-mediated endocytosis; actin filament organization; chloroplast avoidance movement; chloroplast accumulation movement; cellular response to blue light; clathrin coat disassembly; clathrin-dependent endocytosis;	GO:0030276	clathrin binding;	GO:0005737 GO:0005739 GO:0009507 GO:0031982 GO:0043231	cytoplasm; mitochondrion; chloroplast; vesicle; intracellular membrane-bounded organelle	NA	NA	AT1G75100|JAC1|AUXILIN-LIKE6|J-domain protein required for chloroplast accumulation response 1|AUXILIN-LIKE6|F9E10.5|F9E10_5			Glyma.04G033500
389	T3	33	Glyma.16G088400	0.952777	0.0303198		0.543189	0.646452		-0.0439243	0.982267		Glyma.16g088400	389	UniRef100_I1MM94 Uncharacterized protein n=2 Tax=Soja TaxID=1462606 RepID=I1MM94_SOYBN	0	99.74	UniRef100_A0A445L900 UV-B-induced protein, chloroplastic isoform A n=1 Tax=Glycine soja TaxID=3848 RepID=A0A445L900_GLYSO	0	99.74	AT3G07310.1	AT3G07310.1 | Symbols: | Protein of unknown function (DUF760) | chr3:2328057-2329677 REVERSE LENGTH=368	3e-123	99.74	GO:0008150	biological process;	GO:0008483	transaminase activity;	GO:0009507	chloroplast	PF05542	DUF760;	AT3G07310|T1B9.2			Glyma.16G088400
390	T3	34	Glyma.01G157900	0.62892	0.0390845		0.156941	0.964922		-0.444791	0.48116		Glyma.01g157900	939	UniRef100_I1J8B7 Glutamate receptor n=1 Tax=Glycine max TaxID=3847 RepID=I1J8B7_SOYBN	0	99.89	UniRef100_I1J8B7 Glutamate receptor n=1 Tax=Glycine max TaxID=3847 RepID=I1J8B7_SOYBN	0	99.89	AT3G51480.1	AT3G51480.1 | Symbols: ATGLR3.6, GLR3.6 | glutamate receptor 3.6 | chr3:19101256-19104681 FORWARD LENGTH=903	0	97.02	GO:0006874 GO:0007267 GO:0009416 GO:0009611 GO:0009864	cellular calcium ion homeostasis; cell-cell signaling; response to light stimulus; response to wounding; induced systemic resistance, jasmonic acid mediated signaling pathway;	GO:0005217 GO:0015276 GO:0038023	intracellular ligand-gated ion channel activity; ligand-gated ion channel activity; signaling receptor activity;	GO:0005886 GO:0016021	plasma membrane; integral component of membrane	PF13458 PF00497 PF00060	Peripla_BP_6; SBP_bac_3; Lig_chan;	AT3G51480|ATGLR3.6|GLR3.6|glutamate receptor 3.6|F26O13.120			Glyma.01G157900
391	T3	35	Glyma.02G035000	0.856001	0.0303198		0.296419	0.905456		-0.421185	0.660775		Glyma.02g035000	279	UniRef100_A0A0R0KQU5 Carbonic anhydrase n=4 Tax=Soja TaxID=1462606 RepID=A0A0R0KQU5_SOYBN	0	99.64	UniRef100_A0A0R0KQU5 Carbonic anhydrase n=4 Tax=Soja TaxID=1462606 RepID=A0A0R0KQU5_SOYBN	0	99.64	AT5G14740.1	AT5G14740.1 | Symbols: CA2, CA18, BETA CA2 | carbonic anhydrase 2 | chr5:4758257-4762382 FORWARD LENGTH=331	8e-135	97.13	GO:0009440 GO:0015976 GO:0042742	cyanate catabolic process; carbon utilization; defense response to bacterium;	GO:0004089 GO:0008270	carbonate dehydratase activity; zinc ion binding;	GO:0005737 GO:0005829 GO:0009507 GO:0009535 GO:0009536 GO:0009570 GO:0009941 GO:0048046	cytoplasm; cytosol; chloroplast; chloroplast thylakoid membrane; plastid; chloroplast stroma; chloroplast envelope; apoplast	PF00484	Pro_CA;	AT5G14740|CA2|CA18|BETA CA2|carbonic anhydrase 2|CARBONIC ANHYDRASE 18|BETA CARBONIC ANHYDRASE 2|T9L3.40|T9L3_40|CARBONIC ANHYDRASE 2			Glyma.02G035000
392	T3	36	Glyma.06G295600	2.5286	0.0332315		-0.758207	0.940165		-5.00405	0.386234		Glyma.06g295600	68	UniRef100_K7KY51 Uncharacterized protein n=1 Tax=Glycine max TaxID=3847 RepID=K7KY51_SOYBN	9e-42	98.53	NA	NA	NA	NA	NA	NA	NA	NA	NA	NA	NA	NA	NA	NA	NA	NA			Glyma.06G295600
393	T3	37	Glyma.12G114100	1.60236	0.0140455		0.30344	0.97525		-1.33372	0.328916		Glyma.12g114100	673	UniRef100_I1LS36 Protein kinase domain-containing protein n=2 Tax=Soja TaxID=1462606 RepID=I1LS36_SOYBN	0	99.85	UniRef100_I1LS36 Protein kinase domain-containing protein n=2 Tax=Soja TaxID=1462606 RepID=I1LS36_SOYBN	0	99.85	AT4G28350.1	AT4G28350.1 | Symbols: | Concanavalin A-like lectin protein kinase family protein | chr4:14026577-14028622 FORWARD LENGTH=649	0	95.54	GO:0006468	protein phosphorylation;	GO:0004674 GO:0005524 GO:0030246	protein serine/threonine kinase activity; ATP binding; carbohydrate binding;	GO:0005576 GO:0005886 GO:0016021	extracellular region; plasma membrane; integral component of membrane	PF00069 PF00139	Pkinase; Lectin_legB;	AT4G28350|LecRK-VII.2|L-type lectin receptor kinase VII.2|F20O9.40|F20O9_40			Glyma.12G114100
394	T3	38	Glyma.11G060200	0.783961	0.0201544		0.217014	0.944696		-0.4975	0.501547		Glyma.11g060200	539	UniRef100_I1LHI9 Uncharacterized protein n=2 Tax=Soja TaxID=1462606 RepID=I1LHI9_SOYBN	0	99.81	UniRef100_A0A445M4T5 Cytochrome P450 82A3 isoform A n=1 Tax=Glycine soja TaxID=3848 RepID=A0A445M4T5_GLYSO	0	98.89	AT4G31940.1	AT4G31940.1 | Symbols: CYP82C4 | cytochrome P450, family 82, subfamily C, polypeptide 4 | chr4:15452040-15453966 FORWARD LENGTH=524	0	91.47	GO:0010039 GO:0055114 GO:0071281 GO:0098542 GO:0106146	response to iron ion; oxidation-reduction process; cellular response to iron ion; defense response to other organism; sideretin biosynthesis;	GO:0004497 GO:0005506 GO:0016709 GO:0020037 GO:0106144	monooxygenase activity; iron ion binding; oxidoreductase activity, acting on paired donors, with incorporation or reduction of molecular oxygen, NAD(P)H as one donor, and incorporation of one atom of oxygen; heme binding; fraxetin 5-hydroxylase activity;	GO:0009507 GO:0016020 GO:0016021	chloroplast; membrane; integral component of membrane	PF00067	p450;	AT4G31940|CYP82C4|cytochrome P450, family 82, subfamily C, polypeptide 4|F11C18.7			Glyma.11G060200
395	T3	39	Glyma.10G225400	0.999916	0.0183909		0.317412	0.90719		-0.53987	0.585552		Glyma.10g225400	339	UniRef100_I1LDG8 FBPase domain-containing protein n=1 Tax=Glycine max TaxID=3847 RepID=I1LDG8_SOYBN	0	99.71	UniRef100_I1LDG8 FBPase domain-containing protein n=1 Tax=Glycine max TaxID=3847 RepID=I1LDG8_SOYBN	0	99.71	AT1G43670.1	AT1G43670.1 | Symbols: | Inositol monophosphatase family protein | chr1:16468184-16470347 FORWARD LENGTH=341	0	99.71	GO:0005983 GO:0005986 GO:0006000 GO:0006002 GO:0006094 GO:0009737 GO:0009750 GO:0015979 GO:0016311 GO:0030388	starch catabolic process; sucrose biosynthetic process; fructose metabolic process; fructose 6-phosphate metabolic process; gluconeogenesis; response to abscisic acid; response to fructose; photosynthesis; dephosphorylation; fructose 1,6-bisphosphate metabolic process;	GO:0042132 GO:0046872	fructose 1,6-bisphosphate 1-phosphatase activity; metal ion binding;	GO:0005634 GO:0005737 GO:0005829	nucleus; cytoplasm; cytosol	PF00316	FBPase;	AT1G43670|FINS1|AtcFBP|FBP|cyfbp|FRUCTOSE INSENSITIVE 1|Arabidopsis thaliana cytosolic fructose-1,6-bisphosphatase|fructose-1,6-bisphosphatase|F2J6.2|F2J6_2			Glyma.10G225400
396	T3	40	Glyma.01G198500	0.956038	0.0389399		0.428672	0.828929		-0.213405	0.87511		Glyma.01g198500	352	UniRef100_I1J9I9 Uncharacterized protein n=1 Tax=Glycine max TaxID=3847 RepID=I1J9I9_SOYBN	0	99.72	UniRef100_A0A1S3VSZ3 uncharacterized protein LOC106778101 n=1 Tax=Vigna radiata var. radiata TaxID=3916 RepID=A0A1S3VSZ3_VIGRR	0	86.65	AT2G35260.1	AT2G35260.1 | Symbols: | unknown protein; FUNCTIONS IN: molecular_function unknown; INVOLVED IN: biological_process unknown; LOCATED IN: chloroplast; EXPRESSED IN: 21 plant structures; EXPRESSED DURING: 13 growth stages; BEST Arabidopsis thaliana protein match is: unknown protein (TAIR:AT4G17840.1); Has 42 Blast hits to 42 proteins in 14 species: Archae - 0; Bacteria - 0; Metazoa - 0; Fungi - 0; …	3e-136	84.38	GO:0071586	CAAX-box protein processing;	GO:0004197	cysteine-type endopeptidase activity;	GO:0009507 GO:0016021	chloroplast; integral component of membrane	PF02517	CPBP;	AT2G35260|T4C15.7|T4C15_7			Glyma.01G198500
397	T3	41	Glyma.17G020600	1.08344	0.0167101		0.247058	0.961441		-0.875246	0.273333		Glyma.17g020600	954	UniRef100_A0A445G0M5 Pyruvate, phosphate dikinase n=2 Tax=Soja TaxID=1462606 RepID=A0A445G0M5_GLYSO	0	99.9	UniRef100_A0A445G0M5 Pyruvate, phosphate dikinase n=2 Tax=Soja TaxID=1462606 RepID=A0A445G0M5_GLYSO	0	99.9	AT4G15530.5	AT4G15530.5 | Symbols: PPDK | pyruvate orthophosphate dikinase | chr4:8864828-8870748 REVERSE LENGTH=963	0	93.4	GO:0006090 GO:0015979 GO:0016310	pyruvate metabolic process; photosynthesis; phosphorylation;	GO:0005524 GO:0016301 GO:0046872 GO:0050242	ATP binding; kinase activity; metal ion binding; pyruvate, phosphate dikinase activity;	GO:0005634 GO:0005829 GO:0009507 GO:0009570	nucleus; cytosol; chloroplast; chloroplast stroma	PF00391 PF01326 PF02896	PEP-utilizers; PPDK_N; PEP-utilizers_C;	AT4G15530|PPDK|pyruvate orthophosphate dikinase|DL3805C|FCAALL.325			Glyma.17G020600
398	T3	42	Glyma.16G151000	2.13519	0.0389399		1.6076	0.406423		-1.25629	0.677884		Glyma.16g151000	177	UniRef100_A0A0B2Q0B0 Protein FLOWERING LOCUS T n=2 Tax=Soja TaxID=1462606 RepID=A0A0B2Q0B0_GLYSO	8e-127	99.44	UniRef100_A0A0B2Q0B0 Protein FLOWERING LOCUS T n=2 Tax=Soja TaxID=1462606 RepID=A0A0B2Q0B0_GLYSO	8e-127	99.44	AT1G65480.1	AT1G65480.1 | Symbols: FT | PEBP (phosphatidylethanolamine-binding protein) family protein | chr1:24331510-24333689 FORWARD LENGTH=175	1e-95	96.05	GO:0009908 GO:0009909 GO:0009911 GO:0010022 GO:0010119 GO:0030154 GO:0048573	flower development; regulation of flower development; positive regulation of flower development; meristem determinacy; regulation of stomatal movement; cell differentiation; photoperiodism, flowering;	GO:0005515 GO:0008429	protein binding; phosphatidylethanolamine binding;	GO:0005634 GO:0005737 GO:0005783	nucleus; cytoplasm; endoplasmic reticulum	PF01161	PBP;	AT1G65480|FT|RSB8|FLOWERING LOCUS T|REDUCED STEM BRANCHING 8|F5I14.3|F5I14_3|FLOWERING LOCUS T			Glyma.16G151000
399	T3	43	Glyma.13G227000	0.771357	0.0154559		0.205346	0.949845		0.10782	0.92316		Glyma.13g227000	649	UniRef100_I1M1R0 Uncharacterized protein n=2 Tax=Soja TaxID=1462606 RepID=I1M1R0_SOYBN	0	99.85	UniRef100_A0A371E7C4 Pentatricopeptide repeat-containing protein, mitochondrial (Fragment) n=1 Tax=Mucuna pruriens TaxID=157652 RepID=A0A371E7C4_MUCPR	0	99.69	AT3G62470.1	AT3G62470.1 | Symbols: | Pentatricopeptide repeat (PPR) superfamily protein | chr3:23106600-23108399 REVERSE LENGTH=599	0	92.6	GO:0008150	biological process;	GO:0003674	molecular function;	GO:0005739	mitochondrion	PF13812 PF01535 PF13041	PPR_3; PPR; PPR_2;	AT3G62470|T12C14.170			Glyma.13G227000	HTH-ARAC
400	T3	44	Glyma.12G046200	0.924436	0.013589		0.0269853	0.998691		-0.127981	0.912648		Glyma.12g046200	529	UniRef100_A0A445HKH9 Protein TIC 62, chloroplastic isoform A n=3 Tax=Soja TaxID=1462606 RepID=A0A445HKH9_GLYSO	0	99.81	UniRef100_A0A445HKH9 Protein TIC 62, chloroplastic isoform A n=3 Tax=Soja TaxID=1462606 RepID=A0A445HKH9_GLYSO	0	99.81	AT3G18890.1	AT3G18890.1 | Symbols: | NAD(P)-binding Rossmann-fold superfamily protein | chr3:6511169-6514729 FORWARD LENGTH=641	2e-169	96.98	GO:0015031	protein transport;	NA	NA	GO:0005829 GO:0009507 GO:0009534 GO:0009535 GO:0009570 GO:0009706 GO:0009941	cytosol; chloroplast; chloroplast thylakoid; chloroplast thylakoid membrane; chloroplast stroma; chloroplast inner membrane; chloroplast envelope	PF13460	NAD_binding_10;	AT3G18890|Tic62|AtTic62|translocon at the inner envelope membrane of chloroplasts 62|MCB22.6			Glyma.12G046200
401	T3	45	Glyma.08G368101	1.68993	0.0300061		-0.837003	0.757067		-1.27439	0.512931		Glyma.08g368101	276	UniRef100_A0A0R0JWF5 JmjC domain-containing protein n=1 Tax=Glycine max TaxID=3847 RepID=A0A0R0JWF5_SOYBN	2e-171	86.59	UniRef100_A0A0R0JWF5 JmjC domain-containing protein n=1 Tax=Glycine max TaxID=3847 RepID=A0A0R0JWF5_SOYBN	2e-171	86.59	AT1G62310.1	AT1G62310.1 | Symbols: | transcription factor jumonji (jmjC) domain-containing protein | chr1:23036039-23039301 REVERSE LENGTH=883	5e-84	74.28	GO:0006355 GO:0033169	regulation of transcription, DNA-templated; histone H3-K9 demethylation;	GO:0000976 GO:0031490 GO:0032454	transcription regulatory region sequence-specific DNA binding; chromatin DNA binding; histone demethylase activity (H3-K9 specific);	GO:0000785 GO:0005634	chromatin; nucleus	NA	NA	AT1G62310|F24O1.3|F24O1_3			Glyma.08G368101
402	T3	46	Glyma.10G026400	0.771728	0.0183796		0.0434689	0.995173		-0.082436	0.946024		Glyma.10g026400	916	UniRef100_I1L837 G domain-containing protein n=2 Tax=Soja TaxID=1462606 RepID=I1L837_SOYBN	0	99.89	UniRef100_I1L837 G domain-containing protein n=2 Tax=Soja TaxID=1462606 RepID=I1L837_SOYBN	0	99.89	AT1G03160.1	AT1G03160.1 | Symbols: FZL | FZO-like | chr1:761321-766053 FORWARD LENGTH=912	0	99.67	GO:0010027 GO:0010228 GO:0034051 GO:1902478	thylakoid membrane organization; vegetative to reproductive phase transition of meristem; negative regulation of plant-type hypersensitive response; negative regulation of defense response to bacterium, incompatible interaction;	GO:0005525 GO:0016787	GTP binding; hydrolase activity;	GO:0009507 GO:0009535 GO:0009706 GO:0009707 GO:0016021 GO:0031969	chloroplast; chloroplast thylakoid membrane; chloroplast inner membrane; chloroplast outer membrane; integral component of membrane; chloroplast membrane	PF01926	MMR_HSR1;	AT1G03160|FZL|FZO-like|F10O3.1|F10O3_1			Glyma.10G026400
403	T3	47	Glyma.05G245300	0.807918	0.0306297		-0.128295	0.98208		-0.291107	0.783948		Glyma.05g245300	1017	UniRef100_I1K5D0 Protein kinase domain-containing protein n=4 Tax=Glycine max TaxID=3847 RepID=I1K5D0_SOYBN	0	99.9	UniRef100_I1K5D0 Protein kinase domain-containing protein n=4 Tax=Glycine max TaxID=3847 RepID=I1K5D0_SOYBN	0	99.9	AT1G73660.1	AT1G73660.1 | Symbols: | protein tyrosine kinase family protein | chr1:27692247-27696718 REVERSE LENGTH=1030	0	99.31	GO:0006468 GO:0009651 GO:0010182	protein phosphorylation; response to salt stress; sugar mediated signaling pathway;	GO:0004674 GO:0004709 GO:0004712 GO:0005515 GO:0005524	protein serine/threonine kinase activity; MAP kinase kinase kinase activity; protein serine/threonine/tyrosine kinase activity; protein binding; ATP binding;	GO:0005634 GO:0005739	nucleus; mitochondrion	PF07714 PF14381 PF00069 PF14381	Pkinase_Tyr; EDR1; Pkinase; EDR1;	AT1G73660|SIS8|SUGAR INSENSITIVE 8|F25P22.8|F25P22_8			Glyma.05G245300
404	T3	48	Glyma.09G209700	1.02931	0.0176431		0.195994	0.976843		0.0476242	0.981195		Glyma.09g209700	563	UniRef100_A0A445J400 Pentatricopeptide repeat-containing protein n=2 Tax=Soja TaxID=1462606 RepID=A0A445J400_GLYSO	0	99.82	UniRef100_A0A445J400 Pentatricopeptide repeat-containing protein n=2 Tax=Soja TaxID=1462606 RepID=A0A445J400_GLYSO	0	99.82	AT1G31920.1	AT1G31920.1 | Symbols: | Tetratricopeptide repeat (TPR)-like superfamily protein | chr1:11461864-11463684 REVERSE LENGTH=606	0	99.82	GO:0009451	RNA modification;	GO:0008270	zinc ion binding;	GO:0009507 GO:0043231	chloroplast; intracellular membrane-bounded organelle	PF14432 PF01535 PF13041	DYW_deaminase; PPR; PPR_2;	AT1G31920|F5M6.8|F5M6_8			Glyma.09G209700
405	T3	49	Glyma.03G194100	1.37272	0.0364431		-0.0864635	0.995173		-0.344757	0.871153		Glyma.03g194100	492	UniRef100_K7KG04 Purple acid phosphatase n=1 Tax=Glycine max TaxID=3847 RepID=K7KG04_SOYBN	0	99.8	UniRef100_K7KG04 Purple acid phosphatase n=1 Tax=Glycine max TaxID=3847 RepID=K7KG04_SOYBN	0	99.8	AT3G52820.1	AT3G52820.1 | Symbols: ATPAP22, PAP22 | purple acid phosphatase 22 | chr3:19574236-19576938 REVERSE LENGTH=434	0	81.1	GO:0016311	dephosphorylation;	GO:0003993 GO:0046872	acid phosphatase activity; metal ion binding;	GO:0005576	extracellular region	PF14008 PF16656 PF00149	Metallophos_C; Pur_ac_phosph_N; Metallophos;	AT3G52820|ATPAP22|PAP22|PURPLE ACID PHOSPHATASE 22|F3C22.220			Glyma.03G194100
406	T3	50	Glyma.20G235300	0.63641	0.0473761		-0.157008	0.970849		-0.287232	0.735437		Glyma.20g235300	948	UniRef100_K7N597 Uncharacterized protein n=1 Tax=Glycine max TaxID=3847 RepID=K7N597_SOYBN	0	99.89	UniRef100_A0A445F9I5 Lysine-specific demethylase JMJ25 n=1 Tax=Glycine soja TaxID=3848 RepID=A0A445F9I5_GLYSO	0	99.58	AT1G09060.3	AT1G09060.3 | Symbols: | Zinc finger, RING-type;Transcription factor jumonji/aspartyl beta-hydroxylase | chr1:2921235-2925254 REVERSE LENGTH=944	0	99.37	GO:0010628 GO:0016567 GO:0051573 GO:2000616	positive regulation of gene expression; protein ubiquitination; negative regulation of histone H3-K9 methylation; negative regulation of histone H3-K9 acetylation;	GO:0000976 GO:0005515 GO:0042393 GO:0061630	transcription regulatory region sequence-specific DNA binding; protein binding; histone binding; ubiquitin protein ligase activity;	GO:0005634	nucleus	PF02373 PF10497 PF08879	JmjC; zf-4CXXC_R1; WRC;	AT1G09060|JMJ24|F7G19.7|F7G19_7			Glyma.20G235300	JUMONJI
407	T3	51	Glyma.11G087900	0.830535	0.0115437		-0.245733	0.919459		-0.422229	0.618988		Glyma.11g087900	568	UniRef100_A0A445HYU0 Plant intracellular Ras-group-related LRR protein 4 isoform A n=2 Tax=Soja TaxID=1462606 RepID=A0A445HYU0_GLYSO	0	99.82	UniRef100_A0A4D6LTE0 Internalin A n=1 Tax=Vigna unguiculata TaxID=3917 RepID=A0A4D6LTE0_VIGUN	0	99.82	AT4G35470.1	AT4G35470.1 | Symbols: PIRL4 | plant intracellular ras group-related LRR 4 | chr4:16846531-16848448 FORWARD LENGTH=549	0	98.94	NA	NA	NA	NA	GO:0005634 GO:0005886	nucleus; plasma membrane	PF13855	LRR_8;	AT4G35470			Glyma.11G087900
408	T3	52	Glyma.08G174200	0.986478	0.00426804		-0.143304	0.977184		-0.328188	0.718477		Glyma.08g174200	1011	UniRef100_I1KU76 Tr-type G domain-containing protein n=1 Tax=Glycine max TaxID=3847 RepID=I1KU76_SOYBN	0	99.9	UniRef100_I1KU76 Tr-type G domain-containing protein n=1 Tax=Glycine max TaxID=3847 RepID=I1KU76_SOYBN	0	99.9	AT1G17220.1	AT1G17220.1 | Symbols: FUG1 | Translation initiation factor 2, small GTP-binding protein | chr1:5885383-5890165 FORWARD LENGTH=1026	0	99.7	GO:0006413	translational initiation;	GO:0003743 GO:0003924 GO:0005525	translation initiation factor activity; GTPase activity; GTP binding;	GO:0005634 GO:0009507 GO:0009570 GO:0009941	nucleus; chloroplast; chloroplast stroma; chloroplast envelope	PF01926 PF11987	MMR_HSR1; IF-2;	AT1G17220|FUG1|fu-gaeri1|F20D23.8|F20D23_8			Glyma.08G174200
409	T3	53	Glyma.10G122100	0.699554	0.0154672		0.0425832	0.993871		-0.0667697	0.953334		Glyma.10g122100	919	UniRef100_K7LIY1 RRM domain-containing protein n=1 Tax=Glycine max TaxID=3847 RepID=K7LIY1_SOYBN	0	99.89	UniRef100_K7LIY1 RRM domain-containing protein n=1 Tax=Glycine max TaxID=3847 RepID=K7LIY1_SOYBN	0	99.89	AT5G04810.1	AT5G04810.1 | Symbols: | pentatricopeptide (PPR) repeat-containing protein | chr5:1390049-1393760 FORWARD LENGTH=952	0	87.7	GO:0008380 GO:0009790 GO:0009880 GO:0048366	RNA splicing; embryo development; embryonic pattern specification; leaf development;	GO:0003723	RNA binding;	GO:0009507	chloroplast	PF00076 PF01535 PF12854 PF13041 PF01535 PF12854 PF13041	RRM_1; PPR; PPR_1; PPR_2; PPR; PPR_1; PPR_2;	AT5G04810|PPR4|pentatricopeptide repeat 4|MUK11.12			Glyma.10G122100
410	T3	54	Glyma.04G155800	0.968303	0.006488		-0.146058	0.977467		-0.32011	0.7517		Glyma.04g155800	855	UniRef100_A0A445L0N7 Pentatricopeptide repeat-containing protein, chloroplastic isoform A n=3 Tax=Soja TaxID=1462606 RepID=A0A445L0N7_GLYSO	0	99.88	UniRef100_A0A445L0N7 Pentatricopeptide repeat-containing protein, chloroplastic isoform A n=3 Tax=Soja TaxID=1462606 RepID=A0A445L0N7_GLYSO	0	99.88	AT4G30825.1	AT4G30825.1 | Symbols: | Tetratricopeptide repeat (TPR)-like superfamily protein | chr4:15009605-15012319 FORWARD LENGTH=904	0	92.05	GO:0000079 GO:0006281 GO:0006357	regulation of cyclin-dependent protein serine/threonine kinase activity; DNA repair; regulation of transcription by RNA polymerase II;	GO:0003677	DNA binding;	GO:0005675 GO:0005739 GO:0009570	transcription factor TFIIH holo complex; mitochondrion; chloroplast stroma	PF13041 PF01535	PPR_2; PPR;	AT4G30825|BFA2|Biogenesis Factor required for ATP synthase 2			Glyma.04G155800
411	T3	55	Glyma.20G054800	1.99988	0.018669		-1.28226	0.459045		-1.8087	0.259861		Glyma.20g054800	381	UniRef100_I1NE39 Uncharacterized protein n=1 Tax=Glycine max TaxID=3847 RepID=I1NE39_SOYBN	0	98.16	UniRef100_A0A445F108 Ubiquitin carboxyl-terminal hydrolase 12 isoform A n=2 Tax=Glycine soja TaxID=3848 RepID=A0A445F108_GLYSO	0	97.9	AT5G06600.1	AT5G06600.1 | Symbols: UBP12 | ubiquitin-specific protease 12 | chr5:2019545-2027834 REVERSE LENGTH=1116	0	97.9	GO:0006511 GO:0009867 GO:0016579 GO:0031647	ubiquitin-dependent protein catabolic process; jasmonic acid mediated signaling pathway; protein deubiquitination; regulation of protein stability;	GO:0004197 GO:0004843 GO:0005515	cysteine-type endopeptidase activity; thiol-dependent ubiquitin-specific protease activity; protein binding;	GO:0005634 GO:0005737 GO:0005829	nucleus; cytoplasm; cytosol	PF00443 PF00917	UCH; MATH;	AT5G06600|UBP12|AtUBP12|ubiquitin-specific protease 12|F15M7.13|F15M7_13|UBIQUITIN-SPECIFIC PROTEASE 12			Glyma.20G054800
412	T3	56	Glyma.17G045200	0.744056	0.0373914		-0.14016	0.977234		-0.276584	0.768664		Glyma.17g045200	1814	UniRef100_A0A445G1V3 1-phosphatidylinositol-3-phosphate 5-kinase FAB1B isoform A n=1 Tax=Glycine soja TaxID=3848 RepID=A0A445G1V3_GLYSO	0	99.94	UniRef100_A0A445G1V3 1-phosphatidylinositol-3-phosphate 5-kinase FAB1B isoform A n=1 Tax=Glycine soja TaxID=3848 RepID=A0A445G1V3_GLYSO	0	99.94	AT3G14270.1	AT3G14270.1 | Symbols: FAB1B | phosphatidylinositol-4-phosphate 5-kinase family protein | chr3:4754624-4761185 FORWARD LENGTH=1791	0	99.94	GO:0007033 GO:0007165 GO:0009555 GO:0010256 GO:0046854 GO:0090332	vacuole organization; signal transduction; pollen development; endomembrane system organization; phosphatidylinositol phosphorylation; stomatal closure;	GO:0000285 GO:0005524 GO:0035091 GO:0046872	1-phosphatidylinositol-3-phosphate 5-kinase activity; ATP binding; phosphatidylinositol binding; metal ion binding;	GO:0005737 GO:0005739 GO:0005768 GO:0010008	cytoplasm; mitochondrion; endosome; endosome membrane	PF01363 PF00118 PF01504	FYVE; Cpn60_TCP1; PIP5K;	AT3G14270|FAB1B|FORMS APLOID AND BINUCLEATE CELLS 1B|MLN21.6			Glyma.17G045200	PHD
413	T3	57	Glyma.16G219900	0.888511	0.0324968		-0.164723	0.977768		-0.326769	0.797457		Glyma.16g219900	1814	UniRef100_A0A0R0FTM8 B-block_TFIIIC domain-containing protein n=1 Tax=Glycine max TaxID=3847 RepID=A0A0R0FTM8_SOYBN	0	99.94	UniRef100_A0A0R0FTM8 B-block_TFIIIC domain-containing protein n=1 Tax=Glycine max TaxID=3847 RepID=A0A0R0FTM8_SOYBN	0	99.94	AT1G17450.2	AT1G17450.2 | Symbols: | B-block binding subunit of TFIIIC | chr1:5988579-5996693 REVERSE LENGTH=1844	0	99.56	NA	NA	NA	NA	GO:0005634	nucleus	PF04182	B-block_TFIIIC;	AT1G17450			Glyma.16G219900
414	T3	58	Glyma.05G243200	0.923275	0.00420165		-0.042643	0.995173		-0.19064	0.845804		Glyma.05g243200	856	UniRef100_I1K5F5 C2 NT-type domain-containing protein n=1 Tax=Glycine max TaxID=3847 RepID=I1K5F5_SOYBN	0	99.88	UniRef100_I1K5F5 C2 NT-type domain-containing protein n=1 Tax=Glycine max TaxID=3847 RepID=I1K5F5_SOYBN	0	99.88	AT1G42550.1	AT1G42550.1 | Symbols: PMI1 | plastid movement impaired1 | chr1:15977131-15979734 FORWARD LENGTH=843	0	98.71	GO:0006970 GO:0009637 GO:0009738 GO:0009787 GO:0009902 GO:0009903 GO:0010029 GO:0030048 GO:0031022 GO:1902265	response to osmotic stress; response to blue light; abscisic acid-activated signaling pathway; regulation of abscisic acid-activated signaling pathway; chloroplast relocation; chloroplast avoidance movement; regulation of seed germination; actin filament-based movement; nuclear migration along microfilament; abscisic acid homeostasis;	NA	NA	GO:0005622 GO:0005623 GO:0005634 GO:0005829 GO:0005886 GO:0009507	intracellular; cell; nucleus; cytosol; plasma membrane; chloroplast	PF10358	NT-C2;	AT1G42550|PMI1|PLASTID MOVEMENT IMPAIRED1|T8D8.2|T8D8_2			Glyma.05G243200
415	T3	59	Glyma.06G293900	1.01341	0.0390845		-0.362507	0.906574		-0.57072	0.640404		Glyma.06g293900	657	UniRef100_K7KY41 ANK_REP_REGION domain-containing protein n=1 Tax=Glycine max TaxID=3847 RepID=K7KY41_SOYBN	0	99.85	UniRef100_K7KY41 ANK_REP_REGION domain-containing protein n=1 Tax=Glycine max TaxID=3847 RepID=K7KY41_SOYBN	0	99.85	AT1G03670.1	AT1G03670.1 | Symbols: | ankyrin repeat family protein | chr1:914222-916222 REVERSE LENGTH=616	6e-62	86.61	NA	NA	GO:0003674	molecular function;	GO:0009507 GO:0016020	chloroplast; membrane	PF13962 PF12796	PGG; Ank_2;	AT1G03670			Glyma.06G293900
416	T3	60	Glyma.07G141900	1.0703	0.0305696		-0.28469	0.95779		-0.490514	0.72295		Glyma.07g141900	941	UniRef100_A0A445JWM5 Uncharacterized protein n=3 Tax=Soja TaxID=1462606 RepID=A0A445JWM5_GLYSO	0	99.89	UniRef100_UPI00098DBFBE uncharacterized protein LOC109814869 n=1 Tax=Cajanus cajan TaxID=3821 RepID=UPI00098DBFBE	0	99.89	AT5G01030.1	AT5G01030.1 | Symbols: | Protein of unknown function (DUF3527) | chr5:10638-13003 FORWARD LENGTH=744	3e-67	43.15	GO:0008150	biological process;	GO:0003674	molecular function;	GO:0005634	nucleus	PF12043	DUF3527;	AT5G01030|F7J8.10|F7J8_10			Glyma.07G141900
417	T3	61	Glyma.13G204700	0.672532	0.0410006		-0.255138	0.897083		-0.427519	0.55658		Glyma.13g204700	1150	UniRef100_A0A445I7I9 Soluble starch synthase 3, chloroplastic/amyloplastic isoform A n=2 Tax=Soja TaxID=1462606 RepID=A0A445I7I9_GLYSO	0	99.91	UniRef100_A0A445I7I9 Soluble starch synthase 3, chloroplastic/amyloplastic isoform A n=2 Tax=Soja TaxID=1462606 RepID=A0A445I7I9_GLYSO	0	99.91	AT1G11720.2	AT1G11720.2 | Symbols: SS3 | starch synthase 3 | chr1:3951597-3956840 FORWARD LENGTH=1094	0	80.09	GO:0019252	starch biosynthetic process;	GO:0009011 GO:0016757	starch synthase activity; transferase activity, transferring glycosyl groups;	GO:0009507	chloroplast	PF13579 PF16760	Glyco_trans_4_4; CBM53;	AT1G11720|ATSS3|SS3|starch synthase 3|F25C20.13|F25C20_13|STARCH SYNTHASE III			Glyma.13G204700
418	T3	62	Glyma.08G070600	1.24872	0.013589		-0.263481	0.968911		-0.544208	0.689198		Glyma.08g070600	399	UniRef100_A0A0R0IQ72 Uncharacterized protein n=1 Tax=Glycine max TaxID=3847 RepID=A0A0R0IQ72_SOYBN	0	99.75	UniRef100_UPI0003DE83F6 2-carboxy-1,4-naphthoquinone phytyltransferase, chloroplastic isoform X2 n=1 Tax=Glycine max TaxID=3847 RepID=UPI0003DE83F6	0	99.75	AT1G60600.2	AT1G60600.2 | Symbols: ABC4 | UbiA prenyltransferase family protein | chr1:22324807-22326759 REVERSE LENGTH=382	3e-144	76.19	GO:0009772 GO:0010236 GO:0032194 GO:0042371 GO:0042372	photosynthetic electron transport in photosystem II; plastoquinone biosynthetic process; ubiquinone biosynthetic process via 3,4-dihydroxy-5-polyprenylbenzoate; vitamin K biosynthetic process; phylloquinone biosynthetic process;	GO:0004659 GO:0046428	prenyltransferase activity; 1,4-dihydroxy-2-naphthoate octaprenyltransferase activity;	GO:0005886 GO:0009507 GO:0016021 GO:0031969	plasma membrane; chloroplast; integral component of membrane; chloroplast membrane	PF01040	UbiA;	AT1G60600|ABC4|ABERRANT CHLOROPLAST DEVELOPMENT 4|F8A5.36|F8A5_36|1,4-DIHYDROXY-2-NAPTHOIC ACID PHYTYLTRANSFERASE			Glyma.08G070600
419	T3	63	Glyma.14G192100	1.00844	0.000466375		-0.191638	0.952942		-0.415214	0.573315		Glyma.14g192100	813	UniRef100_I1MB96 AAA domain-containing protein n=2 Tax=Soja TaxID=1462606 RepID=I1MB96_SOYBN	0	99.88	UniRef100_I1MB96 AAA domain-containing protein n=2 Tax=Soja TaxID=1462606 RepID=I1MB96_SOYBN	0	99.88	AT5G58870.1	AT5G58870.1 | Symbols: ftsh9 | FTSH protease 9 | chr5:23770080-23773719 REVERSE LENGTH=806	0	99.88	GO:0006508	proteolysis;	GO:0004176 GO:0004222 GO:0005524 GO:0008270	ATP-dependent peptidase activity; metalloendopeptidase activity; ATP binding; zinc ion binding;	GO:0005739 GO:0009507 GO:0009535 GO:0009536 GO:0009941 GO:0016021	mitochondrion; chloroplast; chloroplast thylakoid membrane; plastid; chloroplast envelope; integral component of membrane	PF07724 PF06480 PF01434	AAA_2; FtsH_ext; Peptidase_M41;	AT5G58870|ftsh9|FTSH protease 9|K19M22.17|K19M22_17			Glyma.14G192100
420	T3	64	Glyma.06G295500	2.36823	0.000216538		-0.636103	0.809663		-1.19796	0.463952		Glyma.06g295500	102	UniRef100_K7KY50 Uncharacterized protein n=1 Tax=Glycine max TaxID=3847 RepID=K7KY50_SOYBN	1e-66	99.02	NA	NA	NA	NA	NA	NA	NA	NA	NA	NA	NA	NA	NA	NA	NA	NA			Glyma.06G295500
421	T3	65	Glyma.08G064600	0.832602	0.0103132		-0.0276822	0.998547		-0.186861	0.84764		Glyma.08g064600	807	UniRef100_I1KQU9 RCK N-terminal domain-containing protein n=2 Tax=Glycine max TaxID=3847 RepID=I1KQU9_SOYBN	0	99.88	UniRef100_I1KQU9 RCK N-terminal domain-containing protein n=2 Tax=Glycine max TaxID=3847 RepID=I1KQU9_SOYBN	0	99.88	AT4G04850.2	AT4G04850.2 | Symbols: KEA3 | K+ efflux antiporter 3 | chr4:2453174-2457490 FORWARD LENGTH=776	0	93.18	GO:0006813 GO:0009643 GO:0009658 GO:0010109 GO:1905157	potassium ion transport; photosynthetic acclimation; chloroplast organization; regulation of photosynthesis; positive regulation of photosynthesis;	GO:0015079 GO:0015299 GO:0015386	potassium ion transmembrane transporter activity; solute:proton antiporter activity; potassium:proton antiporter activity;	GO:0000139 GO:0005739 GO:0009507 GO:0009535 GO:0016020 GO:0016021 GO:0031969 GO:0042651	Golgi membrane; mitochondrion; chloroplast; chloroplast thylakoid membrane; membrane; integral component of membrane; chloroplast membrane; thylakoid membrane	PF02254 PF00999	TrkA_N; Na_H_Exchanger;	AT4G04850|KEA3|ATKEA3|K+ efflux antiporter 3|T4B21.3|T4B21_3			Glyma.08G064600
422	T3	66	Glyma.07G028800	0.897086	0.0115078		-0.0121444	0.999731		-0.179859	0.865305		Glyma.07g028800	1709	UniRef100_K7KZC4 Uncharacterized protein n=1 Tax=Glycine max TaxID=3847 RepID=K7KZC4_SOYBN	0	99.94	UniRef100_A0A445JRF6 Protein TSS isoform A n=1 Tax=Glycine soja TaxID=3848 RepID=A0A445JRF6_GLYSO	0	99.94	AT1G15290.1	AT1G15290.1 | Symbols: | Tetratricopeptide repeat (TPR)-like superfamily protein | chr1:5257327-5264814 REVERSE LENGTH=1608	0	99.77	GO:0008150	biological process;	NA	NA	GO:0005576 GO:0005634 GO:0005737 GO:0005829	extracellular region; nucleus; cytoplasm; cytosol	PF15044 PF12807 PF13424 PF12807 PF13424	CLU_N; eIF3_p135; TPR_12; eIF3_p135; TPR_12;	AT1G15290|REC3|REDUCED CHLOROPLAST COVERAGE 3|F9L1.23|F9L1_23			Glyma.07G028800	TPR
423	T3	67	Glyma.01G229200	1.0768	0.0053003		0.0363579	0.99852		-0.161964	0.899917		Glyma.01g229200	880	UniRef100_A0A0R0LLV1 HD domain-containing protein n=1 Tax=Glycine max TaxID=3847 RepID=A0A0R0LLV1_SOYBN	0	96.82	UniRef100_A0A0R0LLV1 HD domain-containing protein n=1 Tax=Glycine max TaxID=3847 RepID=A0A0R0LLV1_SOYBN	0	96.82	AT1G54130.1	AT1G54130.1 | Symbols: RSH3, AT-RSH3, ATRSH3 | RELA/SPOT homolog 3 | chr1:20211177-20213761 FORWARD LENGTH=715	6e-49	50.45	GO:0010150 GO:0015970 GO:0015979 GO:0016310	leaf senescence; guanosine tetraphosphate biosynthetic process; photosynthesis; phosphorylation;	GO:0005524 GO:0005525 GO:0008728 GO:0016301	ATP binding; GTP binding; GTP diphosphokinase activity; kinase activity;	GO:0005886 GO:0009507	plasma membrane; chloroplast	PF02824 PF01966 PF04607 PF01966 PF04607 PF01966 PF02824 PF04607	TGS; HD; RelA_SpoT; HD; RelA_SpoT; HD; TGS; RelA_SpoT;	AT1G54130|RSH3|AT-RSH3|ATRSH3|RELA/SPOT homolog 3|F15I1.23|F15I1_23			Glyma.01G229200
424	T3	68	Glyma.19G224200	1.29518	0.0186324		-0.446876	0.888162		-0.775329	0.592815		Glyma.19g224200	1131	UniRef100_C1PHB8 Phytochrome n=2 Tax=Soja TaxID=1462606 RepID=C1PHB8_SOYBN	0	99.91	UniRef100_C1PHB8 Phytochrome n=2 Tax=Soja TaxID=1462606 RepID=C1PHB8_SOYBN	0	99.91	AT1G09570.1	AT1G09570.1 | Symbols: PHYA, FHY2, FRE1, HY8 | phytochrome A | chr1:3095498-3099216 REVERSE LENGTH=1122	0	99.65	GO:0006355 GO:0009584 GO:0009585 GO:0009630 GO:0009638 GO:0009640 GO:0010161 GO:0010201 GO:0010203 GO:0010218 GO:0017006 GO:0017148 GO:0018298 GO:0046685	regulation of transcription, DNA-templated; detection of visible light; red, far-red light phototransduction; gravitropism; phototropism; photomorphogenesis; red light signaling pathway; response to continuous far red light stimulus by the high-irradiance response system; response to very low fluence red light stimulus; response to far red light; protein-tetrapyrrole linkage; negative regulation …	GO:0000155 GO:0003729 GO:0004672 GO:0004673 GO:0005515 GO:0009883 GO:0031516 GO:0042802 GO:0042803	phosphorelay sensor kinase activity; mRNA binding; protein kinase activity; protein histidine kinase activity; protein binding; red or far-red light photoreceptor activity; far-red light photoreceptor activity; identical protein binding; protein homodimerization activity;	GO:0005634 GO:0005737 GO:0005886 GO:0009507 GO:0016604 GO:0016607	nucleus; cytoplasm; plasma membrane; chloroplast; nuclear body; nuclear speck	PF02518 PF01590 PF08446 PF00989 PF00360 PF01590 PF08446 PF00989 PF00360	HATPase_c; GAF; PAS_2; PAS; PHY; GAF; PAS_2; PAS; PHY;	AT1G09570|PHYA|FHY2|FRE1|HY8|phytochrome A|FAR RED ELONGATED HYPOCOTYL 2|FAR RED ELONGATED 1|ELONGATED HYPOCOTYL 8|F14J9.23|F14J9_23			Glyma.19G224200
425	T3	69	Glyma.10G298000	0.726361	0.0494303		-0.115008	0.985823		-0.277184	0.770946		Glyma.10g298000	1192	UniRef100_UPI000DF6E4AE phosphoglucan, water dikinase, chloroplastic-like n=1 Tax=Glycine max TaxID=3847 RepID=UPI000DF6E4AE	0	99.92	UniRef100_UPI000DF6E4AE phosphoglucan, water dikinase, chloroplastic-like n=1 Tax=Glycine max TaxID=3847 RepID=UPI000DF6E4AE	0	99.92	AT5G26570.1	AT5G26570.1 | Symbols: PWD, OK1, ATGWD3 | catalytics;carbohydrate kinases;phosphoglucan, water dikinases | chr5:9261580-9267526 FORWARD LENGTH=1196	0	93.79	GO:0005982 GO:0005983 GO:0046777	starch metabolic process; starch catabolic process; protein autophosphorylation;	GO:0005524 GO:0019200 GO:0046872 GO:0051752 GO:0102217 GO:0102219 GO:2001070	ATP binding; carbohydrate kinase activity; metal ion binding; phosphoglucan, water dikinase activity; 6-phosphoglucan, water dikinase activity; phosphogluco-amylopectin water dikinase activity; starch binding;	GO:0009507 GO:0009536 GO:0009570	chloroplast; plastid; chloroplast stroma	PF00686 PF01326	CBM_20; PPDK_N;	AT5G26570|PWD|OK1|ATGWD3|PHOSPHOGLUCAN WATER DIKINASE|F9D12.1|F9D12_1			Glyma.10G298000
426	T3	70	Glyma.06G254500	0.989554	0.0206129		0.157932	0.979086		-0.00275189	0.99873		Glyma.06g254500	1176	UniRef100_UPI0003DEA5B8 myosin-2 isoform X1 n=1 Tax=Glycine max TaxID=3847 RepID=UPI0003DEA5B8	0	99.91	UniRef100_UPI0003DEA5B8 myosin-2 isoform X1 n=1 Tax=Glycine max TaxID=3847 RepID=UPI0003DEA5B8	0	99.91	AT5G54280.2	AT5G54280.2 | Symbols: ATM2, ATMYOS1, ATM4 | myosin 2 | chr5:22039606-22045592 REVERSE LENGTH=1220	0	99.49	GO:0030048	actin filament-based movement;	GO:0003774	motor activity;	GO:0005737 GO:0005886 GO:0016459	cytoplasm; plasma membrane; myosin complex	PF00612 PF00063	IQ; Myosin_head;	AT5G54280|ATM2|ATMYOS1|ATM4|myosin 2|ARABIDOPSIS THALIANA MYOSIN 1|ARABIDOPSIS THALIANA MYOSIN 4|MDK4.10|MDK4_10|MYOSIN 4			Glyma.06G254500
427	T3	71	Glyma.13G058600	0.762364	0.0183412		-0.237227	0.913198		-0.433524	0.550081		Glyma.13g058600	979	UniRef100_A0A0B2PHX9 Chaperone protein ClpB3, chloroplastic n=3 Tax=Soja TaxID=1462606 RepID=A0A0B2PHX9_GLYSO	0	99.9	UniRef100_A0A0B2PHX9 Chaperone protein ClpB3, chloroplastic n=3 Tax=Soja TaxID=1462606 RepID=A0A0B2PHX9_GLYSO	0	99.9	AT5G15450.1	AT5G15450.1 | Symbols: APG6, CLPB3, CLPB-P | casein lytic proteinase B3 | chr5:5014399-5018255 REVERSE LENGTH=968	0	95.61	GO:0009408 GO:0009658 GO:0019538 GO:0042026	response to heat; chloroplast organization; protein metabolic process; protein refolding;	GO:0005524	ATP binding;	GO:0005737 GO:0009507 GO:0009532 GO:0009536 GO:0009570	cytoplasm; chloroplast; plastid stroma; plastid; chloroplast stroma	PF07728 PF10431 PF00004 PF02861	AAA_5; ClpB_D2-small; AAA; Clp_N;	AT5G15450|APG6|CLPB3|CLPB-P|AtCLPB3|ALBINO AND PALE GREEN 6|casein lytic proteinase B3|CASEIN LYTIC PROTEINASE B-P|T20K14.60|T20K14_60			Glyma.13G058600
428	T3	72	Glyma.09G184600	0.985642	0.0109939		-0.000327471	1		-0.209081	0.855568		Glyma.09g184600	481	UniRef100_K7M1Z5 Uncharacterized protein n=1 Tax=Glycine max TaxID=3847 RepID=K7M1Z5_SOYBN	0	99.79	UniRef100_K7M1Z6 CONSTANS-like zinc finger protein n=2 Tax=Soja TaxID=1462606 RepID=K7M1Z6_SOYBN	0	99.79	AT1G25440.1	AT1G25440.1 | Symbols: | B-box type zinc finger protein with CCT domain | chr1:8933939-8935284 REVERSE LENGTH=417	3e-82	94.18	GO:0006355	regulation of transcription, DNA-templated;	GO:0003700 GO:0005515 GO:0008270	DNA-binding transcription factor activity; protein binding; zinc ion binding;	GO:0005634	nucleus	PF00643 PF06203	zf-B_box; CCT;	AT1G25440|BBX15|COL16|B-box domain protein 15|F2J7.10|F2J7_10			Glyma.09G184600	C2C2 (Zn) CO-like
429	T3	73	Glyma.06G121400	0.752808	0.0235622		0.140994	0.976843		0.0103018	0.994169		Glyma.06g121400	182	UniRef100_C6SVT5 Thioredoxin domain-containing protein n=1 Tax=Glycine max TaxID=3847 RepID=C6SVT5_SOYBN	5e-131	99.45	UniRef100_C6SVT5 Thioredoxin domain-containing protein n=1 Tax=Glycine max TaxID=3847 RepID=C6SVT5_SOYBN	5e-131	99.45	AT4G03520.1	AT4G03520.1 | Symbols: ATHM2 | Thioredoxin superfamily protein | chr4:1562585-1564055 REVERSE LENGTH=186	2e-51	81.32	GO:0006662 GO:0006979 GO:0043085 GO:0045454 GO:0055114	glycerol ether metabolic process; response to oxidative stress; positive regulation of catalytic activity; cell redox homeostasis; oxidation-reduction process;	GO:0005515 GO:0008047 GO:0015035 GO:0016671 GO:0047134	protein binding; enzyme activator activity; protein disulfide oxidoreductase activity; oxidoreductase activity, acting on a sulfur group of donors, disulfide as acceptor; protein-disulfide reductase activity;	GO:0005737 GO:0005829 GO:0009507 GO:0009535 GO:0009570 GO:0009579	cytoplasm; cytosol; chloroplast; chloroplast thylakoid membrane; chloroplast stroma; thylakoid	PF13098	Thioredoxin_2;	AT4G03520|ATHM2|TRXm2|thioredoxin m2|F9H3.15|F9H3_15|T5L23.1			Glyma.06G121400
430	T3	74	Glyma.10G075900	1.16634	0.00643766		-0.198123	0.975589		-0.482989	0.660382		Glyma.10g075900	907	UniRef100_A0A0B2NZV3 LETM1 and EF-hand domain-containing protein anon-60Da, mitochondrial n=2 Tax=Soja TaxID=1462606 RepID=A0A0B2NZV3_GLYSO	0	99.89	UniRef100_A0A0B2NZV3 LETM1 and EF-hand domain-containing protein anon-60Da, mitochondrial n=2 Tax=Soja TaxID=1462606 RepID=A0A0B2NZV3_GLYSO	0	99.89	AT3G11560.2	AT3G11560.2 | Symbols: | LETM1-like protein | chr3:3639553-3645506 FORWARD LENGTH=872	0	89.64	NA	NA	NA	NA	GO:0005739 GO:0005829 GO:0009507 GO:0009941 GO:0016021	mitochondrion; cytosol; chloroplast; chloroplast envelope; integral component of membrane	PF07766	LETM1;	AT3G11560			Glyma.10G075900
431	T3	75	Glyma.02G149700	1.17183	0.00121465		0.0145037	0.999731		-0.228282	0.843249		Glyma.02g149700	417	UniRef100_A0A0B2QCC1 Uncharacterized protein n=5 Tax=Soja TaxID=1462606 RepID=A0A0B2QCC1_GLYSO	0	99.76	UniRef100_A0A1S3V7U4 uncharacterized protein LOC106772456 n=1 Tax=Vigna radiata var. radiata TaxID=3916 RepID=A0A1S3V7U4_VIGRR	0	99.76	AT4G02920.2	AT4G02920.2 | Symbols: | unknown protein; BEST Arabidopsis thaliana protein match is: unknown protein (TAIR:AT1G03340.1); Has 41 Blast hits to 41 proteins in 12 species: Archae - 0; Bacteria - 0; Metazoa - 0; Fungi - 0; Plants - 41; Viruses - 0; Other Eukaryotes - 0 (source: NCBI BLink). | chr4:1292816-1294670 FORWARD LENGTH=419	3e-84	99.04	GO:0008150	biological process;	GO:0003674	molecular function;	GO:0005739	mitochondrion	NA	NA	AT4G02920|T4I9.20			Glyma.02G149700
[truncated: 342 more rows]
