# Supplementary material for: Investigating the Role of Known Arabidopsis Iron Genes in a Stress Resilient Soybean Line
Source: Int J Mol Sci. 2024 Oct 25;25(21):11480. doi: 10.3390/ijms252111480 (PMC11545859; doi:10.3390/ijms252111480)
Supplement: Supplementary file 1 [file ijms-25-11480-s001.zip › ORourke_Table S7.xlsx]

## Sheet: Sheet1
Table S8: Identifying DEGs from other soybean iron deficiency studies. We have compared our DEG lists to those of eight previous studies and pulled any genes that were identified in both studies. The eight studies are denoted 1-8 in parentheses in the heading of each column and refer to the papers listed at the bottom of the spreadsheet. The expression of the gene from each study is provided in t…
Silencing -Fe	Glyma.11G146481	-0.490822	0.790653		-1.59074	0.00277878		-0.813215	0.723612
Silencing -Fe	Glyma.01G095232	0.19552	0.944874		-1.37955	0.0324304		-1.12414	0.48082
Silencing -Fe	Glyma.01G129200	2.70465	0.0341326		2.21456	0.0348136		1.15502	0.899964		-1.731
Silencing -Fe	Glyma.15G080200	-0.103403	0.950282		-0.869957	0.0126122		-0.339579	0.961975		-1.608
Silencing -Fe	Glyma.01G142400	-0.522793	0.864767		-2.93041	0.000480791		0.520113	0.998825						-4.137
Silencing -Fe	Glyma.02G051700	0.251418	0.922843		-1.35994	0.0335384		0.203959	0.998825						-3.87
Silencing -Fe	Glyma.15G011500	0.118632	0.958663		-1.37589	0.00194756		-0.287044	0.998825						-2.816
Silencing -Fe	Glyma.07G096900	0.112624	0.965583		-1.05665	0.0434601		0.104281	0.998825						-2.242
Silencing -Fe	Glyma.19G213900	0.743841	0.619131		1.24798	0.0363239		0.85763	0.718146						2.428
Silencing -Fe	Glyma.03G091100	0.223776	0.929405		1.47295	0.0116528		0.303352	0.998825						2.457
Silencing -Fe	Glyma.11G190900	0.602041	0.808987		2.05928	0.00319888		0.549236	0.991393						2.481
Silencing -Fe	Glyma.09G025400	0.437777	0.864767		1.45442	0.0465077		0.637352	0.968695						2.603
Silencing -Fe	Glyma.15G088000	0.141457	0.963702		1.35664	0.029924		0.374564	0.998825						2.664
Silencing -Fe	Glyma.15G211500	-2.14962	0.0921841		-2.19995	0.0164185		-2.86393	0.0294199						3.062
Silencing -Fe	Glyma.06G306900	-0.658067	0.87		-3.42377	0.00261138		0.541895	0.998825					2.095	3.516
Silencing -Fe	Glyma.13G224400	0.784191	0.808987		2.99621	0.00117761		1.74335	0.420873						4.966
Silencing -Fe	Glyma.19G161100	-2.32287	0.618904		-4.57792	0.0225078		1.04058	0.998825						5.371
Silencing -Fe	Glyma.07G102700	-0.37041	0.71587		-1.08448	0.000894615		-0.45707	0.814397					-3.55
Silencing -Fe	Glyma.05G213600	-0.438348	0.657334		-0.747601	0.0467528		-0.484972	0.81387					-2.32
Silencing -Fe	Glyma.19G222600	-0.000359311	0.999738		-1.1064	0.0141617		-0.588311	0.82196					-2.318
Silencing -Fe	Glyma.02G208000	0.480218	0.432439		0.762698	0.00838568		0.553396	0.432094					1.537
Silencing -Fe	Glyma.08G056400	-1.23323	0.275672		-1.37762	0.0424753		-0.856942	0.819754					1.598
Silencing -Fe	Glyma.20G241700	-0.321852	0.879891		-1.37666	0.0140759		-0.618486	0.919903					1.809
Silencing -Fe	Glyma.18G009700	-0.541153	0.79143		-1.24194	0.0499183		-0.356878	0.998825					1.976
Silencing -Fe	Glyma.18G205800	-0.176987	0.928146		-1.04919	0.0253496		0.201777	0.998825					3.19
Silencing -Fe	Glyma.02G009500	0.700557	0.686235		1.32259	0.039242		0.543979	0.979549					3.322
Silencing -Fe	Glyma.16G039800	1.99329	0.0149052		0.336577	0.764435		1.7052	0.128963					4.113
Analyses	Gmax_V4 GlymaID	LogFC Fit+Fe	Fit+Fe FDR		LogFC HY5+Fe	HY5+Fe FDR		LogFC PYE+Fe	PYE+Fe FDR
Silencing +Fe	Glyma.13G152814	-1.13722	0.727195		-5.62897	0.00588446		-7.48206	0.101138
Silencing +Fe	Glyma.11G146481	-1.92415	0.00468795		-2.15107	6.51215e-06		0.329713	0.760387
Silencing +Fe	Glyma.14G089072	-0.892884	0.450055		-1.88051	0.0142542		0.46859	0.756089
Silencing +Fe	Glyma.11G155677	0.224361	0.671202		0.600081	0.0374708		0.0909553	0.88925
Silencing +Fe	Glyma.17G232255	0.790912	0.0804716		-1.28447	0.000175901		-0.0870683	0.921531
Silencing +Fe	Glyma.10G121524	-0.878213	0.202969		-1.15416	0.0229504		-0.540989	0.56196
Silencing +Fe	Glyma.13G152780	0.937347	0.524207		-2.34712	0.0112451		-0.698122	0.698591
Silencing +Fe	Glyma.17G232220	-1.55864	0.298746		-2.29975	0.0474453		-0.519578	0.818982
Silencing +Fe	Glyma.11G149198	0.111663	0.919381		1.29541	0.00380644		0.487814	0.559452
Silencing +Fe	Glyma.01G095232	1.28199	0.113639		-1.46725	0.0146592		0.0218635	0.989282
Silencing +Fe	Glyma.05G204800	-0.589774	0.69531		-1.86203	0.0156354		-1.17287	0.368388		-1.962
Silencing +Fe	Glyma.15G080200	1.03385	0.0140916		-0.977423	0.00295904		0.261442	0.699716		-1.608
Silencing +Fe	Glyma.05G204600	-0.595073	0.702241		-1.85009	0.0204183		-1.2439	0.350272		-1.591
Silencing +Fe	Glyma.03G028000	-0.53371	0.853771		-4.78387	0.00045017		1.85333	0.41218						-9.223
Silencing +Fe	Glyma.03G130600	-0.023995	0.988859		-2.00865	0.000751431		-0.888111	0.408488						-4.897
Silencing +Fe	Glyma.01G142400	0.923494	0.503048		-3.6404	2.7594e-06		0.994121	0.484828						-4.137
Silencing +Fe	Glyma.02G051700	0.298965	0.815022		-2.11501	0.000165866		0.469358	0.68975						-3.87
Silencing +Fe	Glyma.13G250400	2.91668	0.0564788		-3.17058	0.0177171		0.96436	0.670021						-2.872
Silencing +Fe	Glyma.15G011500	1.17641	0.0221836		-1.40577	0.000826217		-0.143713	0.88504						-2.816
Silencing +Fe	Glyma.04G243000	1.9796	0.0257591		-1.47676	0.0501715		-0.145899	0.935734						-2.722
Silencing +Fe	Glyma.08G341600	0.120956	0.944517		-1.39126	0.0468511		1.14165	0.308589						-2.499
Silencing +Fe	Glyma.16G158100	0.548114	0.54979		-2.48975	4.50059e-07		-0.535128	0.589579						-2.471
Silencing +Fe	Glyma.11G124900	1.18027	0.0385617		-0.54786	0.316386		0.411983	0.637138						-2.429
Silencing +Fe	Glyma.07G096900	1.09316	0.0736347		-1.19653	0.0139227		0.445782	0.622835						-2.242
Silencing +Fe	Glyma.16G153000	1.08227	0.0336761		-0.724452	0.117298		0.00631225	0.995362						-2.074
Silencing +Fe	Glyma.19G007900	-0.138455	0.862574		0.989879	0.00495437		0.0928379	0.913441						2.231
Silencing +Fe	Glyma.19G213900	-0.613599	0.527953		1.5098	0.0085706		0.44567	0.684347						2.428
Silencing +Fe	Glyma.15G131500	-0.61467	0.651117		1.52718	0.0472553		0.870804	0.490644						2.479
Silencing +Fe	Glyma.09G025400	-0.259471	0.865386		1.69528	0.0169951		0.799353	0.503788						2.603
Silencing +Fe	Glyma.15G088000	-0.294948	0.815446		1.28149	0.0407174		-0.26929	0.832435						2.664
Silencing +Fe	Glyma.15G211500	-1.20377	0.380125		-2.44697	0.00432065		-1.71773	0.223072						3.062
Silencing +Fe	Glyma.15G156100	-1.56055	0.647523		-4.85861	0.0135048		-4.71067	0.150885						7.64
Silencing +Fe	Glyma.03G246600	0.309693	0.759421		-1.22836	0.0136435		-0.326074	0.754375					-5.171
Silencing +Fe	Glyma.07G102700	0.632488	0.149167		-0.789244	0.0184839		0.576454	0.284324					-3.55
Silencing +Fe	Glyma.11G144809	0.240872	0.774997		-1.54236	6.01802e-05		-0.573606	0.430181					-3.479
Silencing +Fe	Glyma.17G165200	0.37601	0.487721		-1.04377	0.000522249		-0.178261	0.791079					-3.018
Silencing +Fe	Glyma.01G034000	-1.08259	0.435098		-2.14736	0.011194		1.38003	0.329172					-2.681
Silencing +Fe	Glyma.19G222600	0.955612	0.086917		-1.78436	7.8557e-06		0.268236	0.765773					-2.318
Silencing +Fe	Glyma.04G236600	0.608804	0.425721		-0.993861	0.0393564		0.404739	0.653733					-2.184
Silencing +Fe	Glyma.05G101700	0.192425	0.786419		-1.19231	0.000135317		-0.392675	0.514082					-2.137
Silencing +Fe	Glyma.09G118600	0.612404	0.296368		-1.29786	0.000605088		-0.756968	0.245542					-2.076
Silencing +Fe	Glyma.07G093700	0.521418	0.310567		-0.894355	0.00755898		-0.218457	0.758946					-2.029
Silencing +Fe	Glyma.10G139500	1.09724	0.0418755		-1.41749	0.000457091		-0.255577	0.774695					-1.904
Silencing +Fe	Glyma.19G246000	-0.459912	0.521517		0.961322	0.0249791		0.456783	0.542165					1.482
Silencing +Fe	Glyma.02G208000	0.156	0.795433		0.613358	0.0388272		0.0815566	0.901898					1.537
Silencing +Fe	Glyma.09G208300	-0.212142	0.865879		1.51284	0.00731473		0.151188	0.907644					1.636
Silencing +Fe	Glyma.20G241700	-1.1273	0.118773		-2.23499	6.7896e-06		0.284534	0.802461					1.809
Silencing +Fe	Glyma.10G142100	0.039351	0.984989		-1.72076	0.0388272		-0.190762	0.920596					1.889
Silencing +Fe	Glyma.18G009700	-0.902534	0.297875		-2.30494	1.68991e-05		-1.29986	0.16258					1.976
Silencing +Fe	Glyma.19G208500	-0.247033	0.688382		0.704617	0.032392		0.367682	0.534247					1.986
Silencing +Fe	Glyma.15G003500	-0.334335	0.756015		1.29771	0.0147666		0.0711301	0.962394					2.558
Silencing +Fe	Glyma.01G187700	-1.48798	0.144166		-1.9059	0.0117122		-1.32851	0.295031					3.333
Silencing +Fe	Glyma.16G201200	-0.146114	0.937476		1.68095	0.0334578		1.52831	0.200163					5.011
Silencing +Fe	Glyma.03G215000	-1.24586	0.661981		-3.57919	0.0233672		-4.04182	0.131044					6.407
Analyses	Gmax_V4 GlymaID	logFC_FIT	FDR_FIT		logFC_HY5	FDR_HY5		logFC_PYE	FDR_PYE
Treatment	Glyma.11G146481	-0.900082	0.222538		-0.0270924	0.999731		1.67617	0.0406671
Treatment	Glyma.11G166128	0.960162	0.0327743		-0.212296	0.972083		-0.102471	0.950233
Treatment	Glyma.15G080200	0.830473	0.0401935		-0.414249	0.781914		0.294237	0.777324		-1.608
Treatment	Glyma.07G091400	0.83278	0.0453802		0.116614	0.989445		-0.229986	0.843492		2.017
Treatment	Glyma.15G011500	0.996074	0.0449585		-0.0915792	0.993179		0.0816298	0.967802						-2.816
Treatment	Glyma.04G243000	1.69819	0.0421385		-0.294308	0.983113		-0.276764	0.91716						-2.722
Treatment	Glyma.20G054800	1.99988	0.018669		-1.28226	0.459045		-1.8087	0.259861					-3.664
Treatment	Glyma.11G144809	0.619976	0.277115		-1.28601	0.00533814		-0.230996	0.878032					-3.479
Treatment	Glyma.05G213600	0.997644	0.0111597		-0.125312	0.987934		0.0526461	0.975248					-2.32
Treatment	Glyma.09G118600	1.11318	0.0143991		-0.686805	0.490767		-0.329891	0.799488					-2.076
Treatment	Glyma.20G031600	1.10404	0.037407		-0.687326	0.614816		-0.18987	0.911903					-1.999
Treatment	Glyma.10G139500	1.2111	0.013897		-0.698845	0.555403		0.208174	0.893764					-1.904
Treatment	Glyma.12G074100	1.37594	0.00223684		-0.25012	0.96319		-0.439221	0.716524					-1.705
Treatment	Glyma.08G174000	-0.61384	0.0473067		0.27724	0.831046		0.0954264	0.919651					1.356
Treatment	Glyma.19G246000	-1.10342	0.0288457		0.239816	0.970849		-0.0997845	0.954617					1.482
Treatment	Glyma.05G175700	-1.14123	0.0238456		0.609733	0.634446		-0.436621	0.725569					1.656
Treatment	Glyma.18G269100	-1.0028	0.0262093		0.380311	0.866556		0.570756	0.569244					2.144
Treatment	Glyma.19G113400	-2.06305	0.00556127		0.551134	0.902722		-0.579692	0.75841					3.692
Treatment	Glyma.16G039800	-2.51449	0.0018923		0.47402	0.953172		-0.679665	0.733984					4.113
Treatment	Glyma.16G201200	-2.02034	0.0280607		1.32915	0.4211		-0.239251	0.932975					5.011
Studies Cited
1. O’Rourke, J.A.; Morrisey, M.J.; Merry, R.; Espina, M.J.; Lorenz, A.J.; Stupar, R.M.; Graham, M.A. Mining Fiskeby III and Mandarin (Ottawa) Expression Profiles to Understand Iron Stress Tolerant Responses in Soybean. International Journal of Molecular Sciences 2021, 22, 11032, doi:https://doi.org/10.3390/ijms222011032.
2. Kohlhase, D.R.; J.A. O’Rourke; M.A. Graham. GmGLU1 and GmRR4 contribute to iron deficiency tolerance in soybean. Frontiers in Plant Science 2024, 15, 1295952, doi:https://doi.org/10.3389/fpls.2024.1295952.
3. O’Rourke, J.A., M.A. Graham. Coupling VIGS with short and long-term stress exposure to understand the Fiskeby III iron deficiency stress response. International Journal of Molecular Sciences 2022, 24, 647, doi:https://doi.org/10.3390/ijms24010647.
4. Kohlhase, D.R.; McCabe, C.E.; Singh, A.K.; O’Rourke, J.A.; Graham, M.A. Comparing Early Transcriptomic Responses of 18 Soybean (Glycine max) Genotypes to Iron Stress. . International Journal of Molecular Sciences 2021, 22, 11643, doi:https://doi.org/10.3390/ijms222111643.
5. Atencio, L.; J. Salazar; A.N. Moran Lauter; M.D. Gonzales; J.A. O’Rourke; M.A. Graham. Characterizing short and long term iron stress responses in iron deficiency tolerant and susceptible soybean (Glycine max L. Merr). Plant Stress 2021, 2, 100012, doi:https://doi.org/10.1016/j.stress.2021.100012.
6. O’Rourke, J.A.; McCabe, C.E.; Graham, M.A. Dynamic gene expression changes in response to micronutrient, macronutrient, and multiple stress exposure in soybean. Functional and Integrated Genomics 2020, 20, 321-341, doi:https://doi.org/10.1007/s10142-019-00709-9.
7. O’Rourke, J.; Graham, M.A. Gene expression responses to sequential nutrient deficiency stresses in soybean. International Journal of Molecular Sciences 2021, 22, 1252, doi:https://doi.org/10.3390/ijms22031252.
8. Moran Lauter, A.N.; Rutter;, L.; Cook;, D.; O’Rourke;, J.A.; Graham;, M.A. Examining short-term responses to a long-term problem: RNA-seq analyses of iron deficiency chlorosis tolerant soybean. Int J Mol Sci 2020, 21, 10(E3591), doi:https://doi.org/10.3390/ijms21103591.
