# Supplementary material for: Investigating the Role of Known Arabidopsis Iron Genes in a Stress Resilient Soybean Line
Source: Int J Mol Sci. 2024 Oct 25;25(21):11480. doi: 10.3390/ijms252111480 (PMC11545859; doi:10.3390/ijms252111480)
Supplement: Supplementary file 1 [file ijms-25-11480-s001.zip › ORourke_Table S8.xlsx]

## Sheet: Sheet1
Table S8: Genes with annotations that contain oxidative stress terms. The reactive oxygen species (ROS) gene of interest, comparison, Gmax_V4 gene ID and expression profiles for the VIGS silenced plants are provided.
ROS Gene	Comparison	GeneID	logFC_FIT	FDR_FIT		logFC_HY5	FDR_HY5		logFC_PYE	FDR_PYE
Superoxide	Treatment	Glyma.02G185300	0.855813	0.0203498		-0.24815	0.938095		-0.0085445	0.995448
Superoxide	Treatment	Glyma.10G113100	0.677801	0.0432437		-0.154978	0.972083		0.0505162	0.968889
Glutathione	Treatment	Glyma.04G083100	1.2931	0.0210156		-0.415142	0.926102		0.278213	0.872292
Glutathione	Treatment	Glyma.15G028900	0.763694	0.0340935		0.221826	0.953983		-0.104569	0.935824
Peroxidase	Treatment	Glyma.18G055300	0.344353	0.604076		-1.19177	0.0222926		-0.446421	0.725164
Peroxide	Treatment	Glyma.16G073100	0.71945	0.0214876		0.0276483	0.998543		-0.16687	0.86273
Peroxide	Treatment	Glyma.19G061200	0.569916	0.0471818		0.0496296	0.993179		-0.239061	0.7517
Ascorbate	Treatment	Glyma.18G147700	0.952688	0.0130918		-0.375025	0.825281		0.225908	0.855056
Ascorbic	Treatment	Glyma.02G048600	0.173257	0.833725		-1.43642	0.00453546		0.374382	0.787681
Ascorbic	Treatment	Glyma.19G244700	1.0658	0.0199529		-0.151842	0.985524		0.507816	0.648121
Ascorbic	Treatment	Glyma.13G082300	0.160845	0.783367		-1.13134	0.000427254		0.588081	0.408406
Superoxide	Silencing -Fe	Glyma.13G112500	0.188795	0.925339		-1.00356	0.0445807		-0.70543	0.732004
Superoxide	Silencing -Fe	Glyma.12G178800	-0.71364	0.808667		-2.08237	0.0155787		-0.762255	0.971504
Superoxide	Silencing -Fe	Glyma.17G047200	0.249991	0.8959		-1.00895	0.0474718		-0.887535	0.479671
Catalase	Silencing -Fe	Glyma.11G239400	-0.307619	0.840366		-1.05955	0.0099365		0.160997	0.998825
Catalase	Silencing -Fe	Glyma.08G137000	-0.0784003	0.98263		-1.80456	0.00443025		0.396842	0.998825
Glutathione	Silencing -Fe	Glyma.04G240800	-1.64742	0.305062		-2.4979	0.00564281		0.355494	0.998825
Glutathione	Silencing -Fe	Glyma.18G111301	-0.403515	0.921421		-2.42618	0.0250826		0.198923	0.998825
Glutathione	Silencing -Fe	Glyma.04G083100	0.0717543	0.979143		-1.22759	0.0182915		-0.725484	0.786103
Glutathione	Silencing -Fe	Glyma.07G261400	0.0112911	0.996844		-0.91452	0.0435007		0.289171	0.998012
Glutathione	Silencing -Fe	Glyma.17G003200	-0.368248	0.793391		-0.895545	0.0339374		-0.287869	0.998012
Glutathione	Silencing -Fe	Glyma.13G135600	0.228423	0.869186		-0.874622	0.0222321		-0.581803	0.700161
Glutathione	Silencing -Fe	Glyma.18G040100	0.244029	0.836574		-0.808658	0.0135594		-0.234273	0.998012
Glutathione	Silencing -Fe	Glyma.18G045900	-0.365159	0.692371		-0.806271	0.0133015		-0.138854	0.998825
Glutathione	Silencing -Fe	Glyma.19G170100	-0.690824	0.207836		-0.756811	0.0307784		-0.336584	0.959297
Glutathione	Silencing -Fe	Glyma.18G021100	-0.0565366	0.973885		-0.706395	0.0331257		-0.411406	0.846628
Glutathione	Silencing -Fe	Glyma.13G135500	-0.302628	0.745258		-0.682936	0.0242032		-0.1352	0.998825
Glutathione	Silencing -Fe	Glyma.02G298200	0.202466	0.893937		1.07505	0.00381914		0.386495	0.950618
Glutathione	Silencing -Fe	Glyma.06G193500	0.255605	0.914151		1.21088	0.039161		0.638025	0.907477
Glutathione	Silencing -Fe	Glyma.18G158400	0.103759	0.961927		1.43281	0.000364955		0.273304	0.998825
Glutathione	Silencing -Fe	Glyma.12G015300	-0.263857	0.949992		1.88854	0.0216145		0.289475	0.998825
Glutathione	Silencing -Fe	Glyma.12G015500	0.206988	0.983038		3.18214	0.0177852		2.49614	0.505037
Peroxiredoxin	Silencing -Fe	Glyma.17G046500	-0.0764272	0.967279		-0.849186	0.017053		-0.403452	0.906485
Peroxiredoxin	Silencing -Fe	Glyma.15G105600	0.20986	0.838346		-0.613414	0.0379194		-0.332085	0.911892
Ascorbate	Silencing -Fe	Glyma.17G234102	1.7756	0.302343		1.94493	0.0486177		1.9086	0.38393
Ascorbate	Silencing -Fe	Glyma.12G023300	0.770393	0.385888		1.14053	0.00853716		0.708948	0.695448
Ascorbate	Silencing -Fe	Glyma.04G066751	0.748526	0.571856		1.2249	0.0262378		0.397406	0.998012
Ascorbate	Silencing -Fe	Glyma.18G040100	0.244029	0.836574		-0.808658	0.0135594		-0.234273	0.998012
Ascorbic	Silencing -Fe	Glyma.07G129000	0.662018	0.827054		2.54839	0.00196218		0.911885	0.937655
Ascorbic	Silencing -Fe	Glyma.19G244700	0.0720092	0.973693		-0.928665	0.027012		-0.575431	0.789285
Nitric	Silencing -Fe	Glyma.07G129000	0.662018	0.827054		2.54839	0.00196218		0.911885	0.937655
Superoxide	Silencing +Fe	Glyma.02G087700	-0.00833977	0.991371		-0.632106	0.039456		0.0995059	0.884227
Superoxide	Silencing +Fe	Glyma.13G112500	0.69644	0.317454		-0.999389	0.0346752		0.385272	0.667291
Superoxide	Silencing +Fe	Glyma.16G153900	0.591756	0.332379		-0.922747	0.0311251		-0.0683877	0.950207
Superoxide	Silencing +Fe	Glyma.15G034000	-0.0145721	0.983191		0.616845	0.0186803		-0.302614	0.52633
Catalase	Silencing +Fe	Glyma.11G239400	-0.473069	0.487714		-1.05899	0.00746811		0.0566225	0.957361
Catalase	Silencing +Fe	Glyma.08G137000	0.0179982	0.991314		-2.33667	6.01802e-05		0.110976	0.943908
Glutathione	Silencing +Fe	Glyma.10G019900	-8.76366	0.0149774		-4.52458	0.0781905		-1.79472	0.687719
Glutathione	Silencing +Fe	Glyma.08G326600	-1.01448	0.691731		-3.62884	0.0181562		0.409519	0.891077
Glutathione	Silencing +Fe	Glyma.07G139900	-1.28606	0.557387		-3.42567	0.00835114		-2.9078	0.171659
Glutathione	Silencing +Fe	Glyma.07G139700	-1.27956	0.522828		-3.07336	0.00887236		-2.80834	0.148692
Glutathione	Silencing +Fe	Glyma.07G139800	-1.17133	0.537894		-3.07156	0.00561802		-2.69106	0.146154
Glutathione	Silencing +Fe	Glyma.04G240800	-1.53751	0.208521		-2.99607	0.000362474		-2.16148	0.13221
Glutathione	Silencing +Fe	Glyma.07G140000	-1.0745	0.356026		-2.28132	0.00216434		-1.45196	0.243879
Glutathione	Silencing +Fe	Glyma.10G291100	-1.26373	0.121132		-2.16255	0.000161199		0.297708	0.8186
Glutathione	Silencing +Fe	Glyma.20G240300	-1.41222	0.190622		-2.115	0.00459117		1.00807	0.446805
Glutathione	Silencing +Fe	Glyma.18G190200	-1.1373	0.380264		-2.048	0.0177875		-0.53578	0.760779
Glutathione	Silencing +Fe	Glyma.07G139600	-0.373829	0.666029		-1.61264	0.000274943		-0.445842	0.613211
Glutathione	Silencing +Fe	Glyma.06G122600	0.0920596	0.931569		-1.4383	0.000325125		-1.64804	0.00989376
Glutathione	Silencing +Fe	Glyma.04G083100	1.59786	0.00992266		-1.40972	0.00356808		-0.214259	0.843194
Glutathione	Silencing +Fe	Glyma.07G140700	-0.254559	0.813933		-1.39496	0.00494774		-0.672242	0.4509
Glutathione	Silencing +Fe	Glyma.18G190500	-1.23401	0.0627393		-1.34977	0.00819959		0.386877	0.706736
Glutathione	Silencing +Fe	Glyma.18G200300	-0.388274	0.566589		-1.31844	0.000336997		0.119552	0.891758
Glutathione	Silencing +Fe	Glyma.18G200300	-0.388274	0.566589		-1.31844	0.000336997		0.119552	0.891758
Glutathione	Silencing +Fe	Glyma.09G004300	-0.0868891	0.936104		-1.18151	0.00590014		0.202024	0.83166
Glutathione	Silencing +Fe	Glyma.17G052700	0.639955	0.293263		-1.12595	0.00577043		-0.681908	0.33188
Glutathione	Silencing +Fe	Glyma.08G101500	0.283214	0.742126		-1.10888	0.00814019		-0.55237	0.458918
Glutathione	Silencing +Fe	Glyma.07G261400	-0.605738	0.355598		-1.09557	0.0082474		0.629627	0.376635
Glutathione	Silencing +Fe	Glyma.01G106100	-0.342957	0.672162		-0.94623	0.0288216		0.85657	0.203395
Glutathione	Silencing +Fe	Glyma.18G045900	-0.133791	0.850253		-0.936594	0.00208894		-0.21268	0.744396
Glutathione	Silencing +Fe	Glyma.06G078400	0.011527	0.991409		-0.921575	0.022904		0.214074	0.801191
Glutathione	Silencing +Fe	Glyma.08G344200	-1.71528	0.00556847		-0.822952	0.108928		-0.483441	0.585582
Glutathione	Silencing +Fe	Glyma.13G135500	-0.44467	0.305377		-0.817522	0.00354		0.147831	0.810902
Glutathione	Silencing +Fe	Glyma.03G240600	0.496016	0.364849		-0.77856	0.0370823		-0.0538999	0.954981
Glutathione	Silencing +Fe	Glyma.19G170100	-0.176244	0.801855		-0.738472	0.0280514		-0.692723	0.191797
Glutathione	Silencing +Fe	Glyma.03G168700	0.239462	0.703096		-0.693568	0.0344113		-0.792575	0.128956
Glutathione	Silencing +Fe	Glyma.18G021100	0.602424	0.141673		-0.63026	0.0495003		0.11735	0.865656
Glutathione	Silencing +Fe	Glyma.18G040100	0.797343	0.0436118		-0.59054	0.0776914		0.151447	0.825438
Glutathione	Silencing +Fe	Glyma.05G228500	0.65586	0.0454206		-0.560073	0.0374426		-0.14607	0.793215
Glutathione	Silencing +Fe	Glyma.13G073200	-0.343203	0.42514		-0.544258	0.0475185		-0.0440343	0.949073
Glutathione	Silencing +Fe	Glyma.16G001900	-0.251898	0.575726		-0.524114	0.0428336		0.0762511	0.894744
Glutathione	Silencing +Fe	Glyma.07G140200	-1.01697	0.0393706		-0.216652	0.697781		0.309986	0.688826
Glutathione	Silencing +Fe	Glyma.02G298400	-0.0968448	0.928699		0.965082	0.0343392		-0.476686	0.544847
Glutathione	Silencing +Fe	Glyma.02G298200	0.15928	0.848513		1.14374	0.00194641		0.12548	0.883001
Glutathione	Silencing +Fe	Glyma.06G193500	-0.230494	0.851079		1.32977	0.0197766		0.63686	0.514082
Glutathione	Silencing +Fe	Glyma.12G015300	0.32224	0.846647		1.58786	0.0459951		0.175258	0.932557
Peroxiredoxin	Silencing +Fe	Glyma.17G046500	0.986357	0.0198044		-1.2783	5.97354e-05		0.088972	0.913217
Ascorbate	Silencing +Fe	Glyma.02G209000	1.44333	0.0123916		-1.0561	0.0255677		0.469302	0.585326
Ascorbate	Silencing +Fe	Glyma.04G066751	-0.0271684	0.983615		1.51389	0.00216279		-0.00311536	0.998187
Ascorbate	Silencing +Fe	Glyma.14G177200	1.40361	0.0121867		-0.947346	0.0386994		0.285106	0.759722
Ascorbate	Silencing +Fe	Glyma.18G040100	0.797343	0.0436118		-0.59054	0.0776914		0.151447	0.825438
Ascorbate	Silencing +Fe	Glyma.16G073100	0.720917	0.032397		-0.0925147	0.830756		-0.127974	0.832447
Ascorbate	Silencing +Fe	Glyma.05G211400	0.0400512	0.981398		-1.65026	0.0128595		-2.18585	0.0794161
Ascorbate	Silencing +Fe	Glyma.20G051900	-0.0778101	0.942083		-1.04694	0.012106		0.622678	0.379271
Ascorbate	Silencing +Fe	Glyma.06G307100	-0.292819	0.879524		-2.19647	0.00774288		1.17239	0.413354
Ascorbate	Silencing +Fe	Glyma.10G291100	-1.26373	0.121132		-2.16255	0.000161199		0.297708	0.8186
Ascorbate	Silencing +Fe	Glyma.17G012300	-0.50617	0.748776		-1.57949	0.0494979		1.16759	0.37634
Ascorbate	Silencing +Fe	Glyma.07G261800	-0.437755	0.796474		-1.75625	0.0355374		1.18122	0.389895
Ascorbate	Silencing +Fe	Glyma.20G240300	-1.41222	0.190622		-2.115	0.00459117		1.00807	0.446805
Ascorbate	Silencing +Fe	Glyma.01G183100	-0.716061	0.480129		-1.24528	0.0453777		0.706301	0.508406
Ascorbate	Silencing +Fe	Glyma.20G158300	0.303729	0.578326		-0.638023	0.0434894		0.417106	0.432862
Ascorbate	Silencing +Fe	Glyma.12G097700	0.15818	0.922644		-1.99258	0.00192747		0.673568	0.580905
Ascorbic	Silencing +Fe	Glyma.11G223700	-0.154423	0.823308		-0.753774	0.0197742		0.0976021	0.894854
Ascorbic	Silencing +Fe	Glyma.07G050900	-0.814072	0.588854		-1.85037	0.0451289		-0.306724	0.87653
Ascorbic	Silencing +Fe	Glyma.13G082300	-0.00223942	0.99819		-1.65942	3.08675e-09		0.157424	0.817387
Ascorbic	Silencing +Fe	Glyma.02G048600	0.0903184	0.933668		-1.87177	5.84326e-06		0.240516	0.79771
Ascorbic	Silencing +Fe	Glyma.02G048400	0.205911	0.798339		-1.47594	2.46905e-05		0.361999	0.612517
Ascorbic	Silencing +Fe	Glyma.02G166300	-0.155798	0.828629		-0.869972	0.011005		0.0148639	0.987654
Ascorbic	Silencing +Fe	Glyma.17G195100	-0.0163472	0.993872		-1.6816	0.0427103		0.589668	0.696986
Ascorbic	Silencing +Fe	Glyma.02G250800	0.122678	0.860647		-0.801985	0.00851764		-0.252273	0.679153
Ascorbic	Silencing +Fe	Glyma.14G065900	0.701508	0.162649		-1.18795	0.000649853		-0.213671	0.782368
Ascorbic	Silencing +Fe	Glyma.19G244700	1.21556	0.0134573		-1.00276	0.0108314		0.0101322	0.991889
Ascorbic	Silencing +Fe	Glyma.02G268000	0.04277	0.966309		-0.836996	0.0308996		-0.415983	0.547545
Ascorbic	Silencing +Fe	Glyma.19G244600	1.30535	0.0314993		-0.975202	0.0495881		-0.0805366	0.948378
Ascorbic	Silencing +Fe	Glyma.03G247000	1.08658	0.0455423		-0.899817	0.0449569		-0.163872	0.866381
Ascorbic	Silencing +Fe	Glyma.16G019900	-1.64262	0.469869		-4.10751	0.00408449		-3.23169	0.165827
Ascorbic	Silencing +Fe	Glyma.14G049000	-1.0004	0.654227		-2.88869	0.0284425		-7.41764	0.0441288
Nitric	Silencing +Fe	Glyma.08G241600	0.233148	0.684337		0.741876	0.0129706		-0.0616786	0.933125
Nitric	Silencing +Fe	Glyma.14G164900	1.88684	0.00988337		0.196492	0.827182		0.616894	0.552552
Nitric	Silencing +Fe	Glyma.19G011700	-0.803534	0.824379		-4.74951	0.00875397		-4.72857	0.128837
